# Supplementary material for: Engineering Oncogenic Hotspot Mutations on SF3B1 via CRISPR-Directed PRECIS Mutagenesis
Source: Cancer Res Commun. 2024 Sep 24;4(9):2498–513. doi: 10.1158/2767-9764.CRC-24-0145 (PMC11421219; doi:10.1158/2767-9764.CRC-24-0145)
Supplement: Supplementary Table 2 — Cloning and mutagenesis primers [file crc-24-0145_supplementary_table_2_suppst2.xlsx]

## Sheet: Supplementary Table 2
Supplementary Table 2: Cloning and mutagenesis primers
Name	Plasmid	Sequence	Comment
SF3B1 HindIII F	pUC19 SF3B1 K700E	aaaaaagcttTTCATTTCCTCATCAGGAGACTGGA
SF3B1 BamHI R	pUC19 SF3B1 K700E	aaaaggatcctgatcctcctgctcagcctcc
K700 pegRNA EcoRIF	pLKO.5-K700E-ng1+pg2-Puro-2A-RFP	aaaaGAATTCgcaggctttaaaggaaccaattcagt	Cloning hU6-pegRNA2-polyT into pLKO.5 ngRNA1 backbone.
K700 pegRNA HindII R	pLKO.5-K700E-ng1+pg2-Puro-2A-RFP	aaaaCTCGAGcggcccaagctt	Cloning hU6-pegRNA2-polyT into pLKO.5 ngRNA1 backbone.
ng1+pg2 SgrDI F	pCMV-PE5max-SF3B1-K700E	aaaacgtcgacgCGAGGGGACCCAGAGAGG	Non-directional cloning into addgene plasmid #174828
ng1+pg2 SgrDI R	pCMV-PE5max-SF3B1-K700E	aaaacgtcgacgCTTAAAGTCGACGCGGGGAG	Non-directional cloning into addgene plasmid #174828
SFFVdel F	pLenti-SF3B1-K700E-reporter	tgatcattgtcgatcctac	SDM primers to remove SFFV promoter.
SFFVdel R	pLenti-SF3B1-K700E-reporter	ttcgaaggctacactcga	SDM primers to remove SFFV promoter.
