# Supplementary material for: Engineering Oncogenic Hotspot Mutations on SF3B1 via CRISPR-Directed PRECIS Mutagenesis
Source: Cancer Res Commun. 2024 Sep 24;4(9):2498–513. doi: 10.1158/2767-9764.CRC-24-0145 (PMC11421219; doi:10.1158/2767-9764.CRC-24-0145)
Supplement: Supplementary Table 3 — PegRNA and sgRNA spacers [file crc-24-0145_supplementary_table_3_suppst3.xlsx]

## Sheet: Supplementary Table 3
Supplementary Table 3: pegRNA and sgRNA sequences
Name	Sequence	Comment
SF3B1 Alt-R sgRNA	TGGATGAGCAGCAGAAAGTT	Designed using IDT Alt-R CRISPR
SF3B1 Alt-R Oligo	ACCTGTGTTTGGTTTTGTAGGTCTTGTGGATGAGCAGCAGGAAGTTCGCACCATCAGTGCTTTGGCCATTGCTGCCTTGGCTG	IDT Assay name CD.HC9.JCFF4151
ABE sgSF3B1	CAGAAAGTTCGGACCATCAG	Designed using BE-Designer
K700 spacer 1	AGCAATGGCCAAAGCACTGA	Designed using pegIT
K700 spacer 2	AGGAGTTGCTGCTTCAGCCA	Designed using pegIT
K700 extension 1	TGAGCAGCAGgAAGTTCGGACCATCAGTGCTTTGGCCAT	Designed using pegIT
K700 extension 2	TGAGCAGCAGgAAGTTCGGACCATCAGTGCTTTGGCCATTGCTGCCTTGGCTGAAGCAGCAAC	Designed using pegIT
K700 ngRNA 1	TGGATGAGCAGCAGGAAGTT	Designed using pegIT
K700 ngRNA 2	agGTCTTGTGGATGAGCAGC	Designed using pegIT
