# Supplementary material for: Engineering Oncogenic Hotspot Mutations on SF3B1 via CRISPR-Directed PRECIS Mutagenesis
Source: Cancer Res Commun. 2024 Sep 24;4(9):2498–513. doi: 10.1158/2767-9764.CRC-24-0145 (PMC11421219; doi:10.1158/2767-9764.CRC-24-0145)
Supplement: Supplementary Table 4 — RhAMP SNP and sequencing primers [file crc-24-0145_supplementary_table_4_suppst4.xlsx]

## Sheet: Supplementary Table 4
Supplementary Table 4: RhAMP and sequencing primers
Name	Sequence	Comment
K700E LSP1	GCGTGTTTGGTTTGTAGGTCTTGTrGGATG/GT4/	Assay name CD.GT.WVSM3699.1
K700E ASP1	/rhAmp-Y/CAC TGATGGTCCGAACTTCrCTGCT/GT2/	Assay name CD.GT.WVSM3699.1
K700E ASP2	/rhAmp-F/CACTGATGGTCCGAACTTTrCTGCT/GT2/	Assay name CD.GT.WVSM3699.1
SF3B1 Isogenic F	CCTGTGTTTGGTTTTGTAGGTC
SF3B1 Isogenic R	CCTGTGTTTGGTTTTGTAGGTC
SF3B1 AAV F	gtgtaacttaggtaatgttggggc	Primers placed outside of Alt-R oligo and AAV homology arms.
SF3B1 AAV R	gaagagaaaagtgaccaaacatcg	Primers placed outside of Alt-R oligo and AAV homology arms.
