# Supplementary material for: Engineering Oncogenic Hotspot Mutations on SF3B1 via CRISPR-Directed PRECIS Mutagenesis
Source: Cancer Res Commun. 2024 Sep 24;4(9):2498–513. doi: 10.1158/2767-9764.CRC-24-0145 (PMC11421219; doi:10.1158/2767-9764.CRC-24-0145)
Supplement: Supplementary Table 5 — PCR and genotyping primers [file crc-24-0145_supplementary_table_5_suppst5.xlsx]

## Sheet: Supplementary Table 5
Supplementary Table 5: PCR and genotyping primers
Name	Sequence	Comment
MAP3K7 Normal F	GAAGGGGGCTCTTTATATAATGTGCT
MAP3K7 Aberrant F	GAAGGGGGCTCTTTATATAATGTTTGTG
MAP3K7 R	GGGTTGCATGCTGTGAAGATAAG
DVL2 Normal F	TCCCCCGAAATGAGCCCATC
DVL2 Aberrant F	TCCCCCGAACCTATCCAGGT
DVL2 R	GGCCTTCACAGCCATCAGGC
MTERF2 Ex1 F	ACTCCCTGTGCCTTGCTTG
MTERF2 In1 F	CATTTTGGGCATGGAATCTG
MTERF2 Ex2-3 R	ATGGACTCATTCTATCTTACAGTCTCTCC
PRKY F	CAACATCTGAAGGGTATGTTGC
PRKY R	tatgcacaatgacacccgac
FAM197Y5 F	ACTGTCTGCATGTTCTCCTC
FAM197Y5 R	CCTGTGAGCATGTTTTCGAATAT
TTTY15 F	TCTTTACAGAAGCTGACGAGAG
TTTY15 R	AGAACTCACGGATTCCCTATG
KDM5D F	GTGTGACCTGTGTCAGGAC	Will also amplify a smaller band for KDM5C if KDM5D is deleted
KDM5D R	CATCTTCAGAGGCCAGAGC	Will also amplify a smaller band for KDM5C if KDM5D is deleted
GAPDH gDNA F	GAATTTGGCTACAGCAACAG
GAPDH gDNA R	CAGTGAGGGTCTCTCTCTTC
