# Supplementary material for: Engineering Oncogenic Hotspot Mutations on SF3B1 via CRISPR-Directed PRECIS Mutagenesis
Source: Cancer Res Commun. 2024 Sep 24;4(9):2498–513. doi: 10.1158/2767-9764.CRC-24-0145 (PMC11421219; doi:10.1158/2767-9764.CRC-24-0145)
Supplement: Supplementary Table 6 — CLL rMATS splicing output [file crc-24-0145_supplementary_table_6_suppst6.xlsx]

## Sheet: Supplementary Table 6
Supplementary Table 6: CLL rMATS splicing output
	ID	GeneID	geneSymbol	chr	strand	info	ID.1	IJC_wt	SJC_wt	IJC_mut	SJC_mut	IncFormLen	SkipFormLen	PValue	FDR	Incwt	Incmut	IncLevelDifference	type	mean_IJC_wt	mean_SJC_wt	mean_IJC_mut	mean_SJC_mut	wt_total_reads	mut_total_reads	Sig	long_exons	short_exons	In_or_Ex	psi_wt_1	psi_wt_2	psi_wt_3	psi_wt_4	psi_wt_5	psi_wt_6	psi_wt_7	psi_wt_8	psi_wt_9	psi_wt_10	psi_wt_11	psi_wt_12	psi_wt_13	psi_wt_14	psi_wt_15	psi_wt_16	psi_wt_17	psi_wt_18	psi_wt_19	psi_wt_20
V146	A3SS_172	ENSG00000117616.17	RSRP1	chr1	-	25243549_25244224_25243549_25243633_25245149_25245301	172	196,150,83,114,292,123,108,243,83,163,179,89,267,25,261,123,43,114,150,223,57,150,274	15,2,20,2,35,12,3,22,17,3,108,15,27,6,4,13,28,9,36,23,68,8,26	143,88,188,287,196,232,232,168,196,156,275,266,206	25,5,84,51,99,8,58,52,34,68,50,57,124	238	119	0.000139979	0.00293907	0.867,0.974,0.675,0.966,0.807,0.837,0.947,0.847,0.709,0.964,0.453,0.748,0.832,0.676,0.97,0.826,0.434,0.864,0.676,0.829,0.295,0.904,0.84	0.741,0.898,0.528,0.738,0.497,0.935,0.667,0.618,0.742,0.534,0.733,0.7,0.454	-0.104	A3SS	152.609	21.8261	202.538	55	174.435	257.538	sig	chr1:25243549:25244224:-	chr1:25243549:25243633:-	Exclusion	0.867	0.974	0.675	0.966	0.807	0.837	0.947	0.847	0.709	0.964	0.453	0.748	0.832	0.676	0.97	0.826	0.434	0.864	0.676	0.829
V176	A3SS_205	ENSG00000090554.12	FLT3LG	chr19	+	49475673_49475801_49475690_49475801_49474602_49474672	205	0,4,1,8,6,2,0,14,0,11,9,10,12,0,0,13,2,2,5,3,2,2,7	13,20,7,40,36,21,38,29,3,33,62,49,32,2,29,52,12,15,27,40,15,33,50	0,0,7,5,6,18,23,2,7,10,5,14,12	31,14,6,15,33,87,11,18,11,17,34,21,11	135	119	0.00118737	0.0182839	0.0,0.15,0.112,0.15,0.128,0.077,0.0,0.299,0.0,0.227,0.113,0.152,0.248,0.0,0.0,0.181,0.128,0.105,0.14,0.062,0.105,0.051,0.11	0.0,0.0,0.507,0.227,0.138,0.154,0.648,0.089,0.359,0.341,0.115,0.37,0.49	0.154	A3SS	4.91304	28.6087	8.38462	23.7692	33.5217	32.1538	sig	chr19:49475673:49475801:+	chr19:49475690:49475801:+	Inclusion	0	0.15	0.112	0.15	0.128	0.077	0	0.299	0	0.227	0.113	0.152	0.248	0	0	0.181	0.128	0.105	0.14	0.062
V192	A3SS_222	clu_22830	VPS8	chr3	+	184870699_184870805_184870743_184870805_184869481_184869528	222	9,6,6,13,23,5,7,10,4,19,15,20,9,0,11,4,0,4,14,20,16,6,11	10,4,5,8,10,9,28,2,5,13,8,16,0,2,15,7,2,4,2,1,0,7,12	50,6,29,28,37,23,34,27,24,24,31,28,24	4,5,0,7,5,9,8,6,5,5,11,2,13	162	119	1.44673e-05	0.000393885	0.398,0.524,0.469,0.544,0.628,0.29,0.155,0.786,0.37,0.518,0.579,0.479,1.0,0.0,0.35,0.296,0.0,0.423,0.837,0.936,1.0,0.386,0.402	0.902,0.469,1.0,0.746,0.845,0.652,0.757,0.768,0.779,0.779,0.674,0.911,0.576	0.264	A3SS	10.087	7.3913	28.0769	6.15385	17.4783	34.2308	sig	chr3:184870699:184870805:+	chr3:184870743:184870805:+	Inclusion	0.398	0.524	0.469	0.544	0.628	0.29	0.155	0.786	0.37	0.518	0.579	0.479	1	0	0.35	0.296	0	0.423	0.837	0.936
V242	A3SS_280	clu_3579	BTBD10	chr11	-	13403167_13404655_13403167_13403278_13405658_13405856	280	23,8,4,2,11,6,30,13,0,17,19,30,14,0,12,8,5,11,13,13,8,33,17	16,4,6,16,42,2,1,10,17,8,52,6,22,3,23,17,17,12,22,10,11,1,29	23,28,25,17,8,15,15,17,10,11,14,9,5	21,6,32,47,40,30,61,59,29,51,59,27,65	238	119	0.00244202	0.0334699	0.418,0.5,0.25,0.059,0.116,0.6,0.938,0.394,0.0,0.515,0.154,0.714,0.241,0.0,0.207,0.19,0.128,0.314,0.228,0.394,0.267,0.943,0.227	0.354,0.7,0.281,0.153,0.091,0.2,0.109,0.126,0.147,0.097,0.106,0.143,0.037	-0.143	A3SS	12.913	15.087	15.1538	40.5385	28	55.6923	sig	chr11:13403167:13404655:-	chr11:13403167:13403278:-	Exclusion	0.418	0.5	0.25	0.059	0.116	0.6	0.938	0.394	0	0.515	0.154	0.714	0.241	0	0.207	0.19	0.128	0.314	0.228	0.394
V818	A3SS_957	ENSG00000171703.16	TCEA2	chr20	+	64071857_64071941_64071869_64071941_64070488_64070635	957	0,0,0,0,2,2,0,0,0,15,1,0,4,0,3,4,3,0,0,1,4,0,0	48,36,30,41,57,43,23,45,42,21,53,23,29,12,71,40,25,48,39,33,11,44,60	16,3,9,19,10,21,33,30,16,30,25,17,22	24,29,38,90,45,41,32,62,99,20,72,60,45	130	119	0	0	0.0,0.0,0.0,0.0,0.031,0.041,0.0,0.0,0.0,0.395,0.017,0.0,0.112,0.0,0.037,0.084,0.099,0.0,0.0,0.027,0.25,0.0,0.0	0.379,0.087,0.178,0.162,0.169,0.319,0.486,0.307,0.129,0.579,0.241,0.206,0.309	0.226	A3SS	1.69565	38	19.3077	50.5385	39.6957	69.8462	sig	chr20:64071857:64071941:+	chr20:64071869:64071941:+	Inclusion	0	0	0	0	0.031	0.041	0	0	0	0.395	0.017	0	0.112	0	0.037	0.084	0.099	0	0	0.027
V875	A3SS_1020	stringtie.11231	MAZ	chr16	+	29830473_29830674_29830514_29830674_29820472_29820510	1020	21,27,22,22,68,50,29,38,7,84,76,37,12,0,44,27,13,34,27,31,22,23,42	89,74,55,72,240,68,51,152,43,92,167,128,40,13,124,46,24,55,107,111,35,63,135	64,53,165,92,41,111,231,125,96,145,98,93,212	152,112,137,146,40,229,279,153,128,101,163,115,202	159	119	6.88886e-11	5.14615e-09	0.15,0.215,0.23,0.186,0.175,0.355,0.299,0.158,0.109,0.406,0.254,0.178,0.183,0.0,0.21,0.305,0.288,0.316,0.159,0.173,0.32,0.215,0.189	0.24,0.262,0.474,0.32,0.434,0.266,0.383,0.379,0.36,0.518,0.31,0.377,0.44	0.146	A3SS	32.8696	86.2609	117.385	150.538	119.13	267.923	sig	chr16:29830473:29830674:+	chr16:29830514:29830674:+	Inclusion	0.15	0.215	0.23	0.186	0.175	0.355	0.299	0.158	0.109	0.406	0.254	0.178	0.183	0	0.21	0.305	0.288	0.316	0.159	0.173
V1091	A3SS_1271	ENSG00000115652.14	UXS1	chr2	-	106164735_106164799_106164735_106164784_106166055_106166083	1271	10,11,6,1,36,16,2,17,18,33,7,34,39,0,28,3,12,5,9,16,42,6,37	26,21,22,35,76,30,7,47,26,8,28,55,37,10,63,17,8,21,36,74,17,26,112	48,6,57,47,82,64,88,61,47,44,86,46,38	54,14,21,19,19,54,30,16,10,9,48,22,21	133	119	1.9984e-15	2.54416e-13	0.256,0.319,0.196,0.025,0.298,0.323,0.204,0.245,0.383,0.787,0.183,0.356,0.485,0.0,0.285,0.136,0.573,0.176,0.183,0.162,0.689,0.171,0.228	0.443,0.277,0.708,0.689,0.794,0.515,0.724,0.773,0.808,0.814,0.616,0.652,0.618	0.359	A3SS	16.8696	34.8696	54.9231	25.9231	51.7391	80.8462	sig	chr2:106164735:106164799:-	chr2:106164735:106164784:-	Inclusion	0.256	0.319	0.196	0.025	0.298	0.323	0.204	0.245	0.383	0.787	0.183	0.356	0.485	0	0.285	0.136	0.573	0.176	0.183	0.162
V1181	A3SS_1380	stringtie.15930	NA	chr19	-	49447337_49447420_49447337_49447417_49447826_49447908	1380	8,9,2,9,13,9,4,10,0,12,9,2,9,6,4,6,3,10,23,6,4,22,14	3,2,0,5,7,0,3,6,1,6,10,0,1,0,5,6,2,3,0,9,5,1,5	7,14,5,25,27,26,22,18,20,12,11,15,18	5,0,0,3,5,6,0,2,7,0,3,3,0	121	119	0.00231255	0.032011	0.724,0.816,1.0,0.639,0.646,1.0,0.567,0.621,0.0,0.663,0.47,1.0,0.898,1.0,0.44,0.496,0.596,0.766,1.0,0.396,0.44,0.956,0.734	0.579,1.0,1.0,0.891,0.842,0.81,1.0,0.898,0.738,1.0,0.783,0.831,1.0	0.185	A3SS	8.43478	3.47826	16.9231	2.61538	11.913	19.5385	sig	chr19:49447337:49447420:-	chr19:49447337:49447417:-	Inclusion	0.724	0.816	1	0.639	0.646	1	0.567	0.621	0	0.663	0.47	1	0.898	1	0.44	0.496	0.596	0.766	1	0.396
V1383	A3SS_1600	ENSG00000160584.15	SIK3	chr11	-	116857809_116858699_116857809_116858519_116859264_116859604	1600	47,66,31,39,72,68,26,63,12,66,106,21,50,9,94,53,10,39,25,82,29,59,110	27,35,4,36,50,36,19,49,9,19,54,27,44,14,63,37,28,78,25,50,23,31,46	89,62,114,83,109,92,48,89,56,64,121,63,79	53,10,40,33,42,45,44,44,35,39,69,20,35	238	119	0.00275999	0.0369868	0.465,0.485,0.795,0.351,0.419,0.486,0.406,0.391,0.4,0.635,0.495,0.28,0.362,0.243,0.427,0.417,0.152,0.2,0.333,0.451,0.387,0.488,0.545	0.456,0.756,0.588,0.557,0.565,0.505,0.353,0.503,0.444,0.451,0.467,0.612,0.53	0.104	A3SS	51.1739	34.9565	82.2308	39.1538	86.1304	121.385	sig	chr11:116857809:116858699:-	chr11:116857809:116858519:-	Inclusion	0.465	0.485	0.795	0.351	0.419	0.486	0.406	0.391	0.4	0.635	0.495	0.28	0.362	0.243	0.427	0.417	0.152	0.2	0.333	0.451
V1494	A3SS_1735	ENSG00000085433.15	WDR47	chr1	-	109004591_109004718_109004591_109004715_109010915_109011718	1735	0,1,0,6,12,0,0,2,0,3,7,6,0,0,4,0,0,0,4,8,0,5,1	15,8,12,5,58,26,9,16,4,23,28,30,16,4,27,20,24,14,14,22,17,23,26	8,4,4,8,5,14,2,6,4,11,4,6,4	11,3,11,45,20,33,41,26,20,28,26,34,31	121	119	0.000100767	0.00218687	0.0,0.109,0.0,0.541,0.169,0.0,0.0,0.109,0.0,0.114,0.197,0.164,0.0,0.0,0.127,0.0,0.0,0.0,0.219,0.263,0.0,0.176,0.036	0.417,0.567,0.263,0.149,0.197,0.294,0.046,0.185,0.164,0.279,0.131,0.148,0.113	0.13	A3SS	2.56522	19.1739	6.15385	25.3077	21.7391	31.4615	sig	chr1:109004591:109004718:-	chr1:109004591:109004715:-	Inclusion	0	0.109	0	0.541	0.169	0	0	0.109	0	0.114	0.197	0.164	0	0	0.127	0	0	0	0.219	0.263
V1586	A3SS_1843	stringtie.21831	EIF4G1	chr3	+	184317746_184317816_184317749_184317816_184317320_184317497	1843	2,11,4,4,21,7,4,9,1,8,11,12,1,3,1,5,4,0,1,6,4,7,21	0,4,0,0,4,0,1,0,0,3,4,3,0,0,0,4,0,4,0,1,0,2,4	9,12,4,7,11,20,3,11,3,8,12,6,10	10,2,0,3,3,0,5,3,4,3,3,7,5	121	119	0.000571155	0.00970427	1.0,0.73,1.0,1.0,0.838,1.0,0.797,1.0,1.0,0.724,0.73,0.797,1.0,1.0,1.0,0.551,1.0,0.0,1.0,0.855,1.0,0.775,0.838	0.47,0.855,1.0,0.696,0.783,1.0,0.371,0.783,0.424,0.724,0.797,0.457,0.663	-0.16	A3SS	6.3913	1.47826	8.92308	3.69231	7.86957	12.6154	sig	chr3:184317746:184317816:+	chr3:184317749:184317816:+	Exclusion	1	0.73	1	1	0.838	1	0.797	1	1	0.724	0.73	0.797	1	1	1	0.551	1	0	1	0.855
V1698	A3SS_1984	ENSG00000181523.12	SGSH	chr17	-	80214614_80214783_80214614_80214765_80215032_80215138	1984	0,0,0,0,0,0,0,0,0,15,0,0,0,0,0,1,0,4,0,0,2,0,2	31,10,13,39,39,35,17,22,16,37,22,20,38,4,78,36,3,19,37,28,12,25,16	0,2,4,7,4,9,6,2,2,11,4,2,12	40,26,21,17,20,58,22,27,28,19,38,9,27	136	119	0	0	0.0,0.0,0.0,0.0,0.0,0.0,0.0,0.0,0.0,0.262,0.0,0.0,0.0,0.0,0.0,0.024,0.0,0.156,0.0,0.0,0.127,0.0,0.099	0.0,0.063,0.143,0.265,0.149,0.12,0.193,0.061,0.059,0.336,0.084,0.163,0.28	0.118	A3SS	1.04348	25.9565	5	27.0769	27	32.0769	sig	chr17:80214614:80214783:-	chr17:80214614:80214765:-	Inclusion	0	0	0	0	0	0	0	0	0	0.262	0	0	0	0	0	0.024	0	0.156	0	0
V1922	A3SS_2237	ENSG00000162241.12	SLC25A45	chr11	-	65380131_65380234_65380131_65380175_65380533_65380632	2237	17,4,9,20,36,17,0,14,2,25,28,2,15,3,27,2,7,11,12,7,12,24,30	52,21,11,29,19,24,8,37,9,23,11,10,36,3,35,3,8,16,44,17,13,35,41	19,24,45,20,19,22,26,47,26,34,16,24,14	18,25,35,33,21,20,47,45,24,24,17,16,16	177	119	0.00098074	0.0155212	0.18,0.114,0.355,0.317,0.56,0.323,0.0,0.203,0.13,0.422,0.631,0.119,0.219,0.402,0.342,0.309,0.37,0.316,0.155,0.217,0.383,0.316,0.33	0.415,0.392,0.464,0.29,0.378,0.425,0.271,0.413,0.421,0.488,0.388,0.502,0.37	0.109	A3SS	14.087	21.9565	25.8462	26.2308	36.0435	52.0769	sig	chr11:65380131:65380234:-	chr11:65380131:65380175:-	Inclusion	0.18	0.114	0.355	0.317	0.56	0.323	0	0.203	0.13	0.422	0.631	0.119	0.219	0.402	0.342	0.309	0.37	0.316	0.155	0.217
V1955	A3SS_2272	stringtie.11905	NA	chr16	-	84184850_84185060_84184850_84184989_84186900_84187045	2272	59,37,44,67,93,39,72,87,19,74,77,53,53,4,36,52,9,78,42,70,27,80,76	18,14,0,5,19,15,18,13,2,12,18,7,13,2,3,14,2,18,13,25,10,40,29	102,48,18,61,58,79,24,36,53,52,56,44,20	23,16,3,34,28,26,23,34,15,18,30,22,18	189	119	2.87466e-05	0.000722784	0.674,0.625,1.0,0.894,0.755,0.621,0.716,0.808,0.857,0.795,0.729,0.827,0.72,0.557,0.883,0.7,0.739,0.732,0.67,0.638,0.63,0.557,0.623	0.736,0.654,0.791,0.53,0.566,0.657,0.397,0.4,0.69,0.645,0.54,0.557,0.412	-0.146	A3SS	54.2609	13.4783	50.0769	22.3077	67.7391	72.3846	sig	chr16:84184850:84185060:-	chr16:84184850:84184989:-	Exclusion	0.674	0.625	1	0.894	0.755	0.621	0.716	0.808	0.857	0.795	0.729	0.827	0.72	0.557	0.883	0.7	0.739	0.732	0.67	0.638
V1997	A3SS_2319	clu_16395	CASD1	chr7	+	94522844_94527206_94527161_94527206_94518202_94523040	2319	22,4,5,8,17,13,21,24,4,6,22,9,24,2,24,7,8,5,15,23,4,27,24	17,17,8,0,15,3,6,42,8,13,19,4,16,1,9,1,5,17,25,15,5,5,10	24,2,2,25,7,5,14,8,17,10,11,10,18	33,7,10,34,29,5,21,8,18,12,34,4,30	238	119	0.00119169	0.0183348	0.393,0.105,0.238,1.0,0.362,0.684,0.636,0.222,0.2,0.188,0.367,0.529,0.429,0.5,0.571,0.778,0.444,0.128,0.231,0.434,0.286,0.73,0.545	0.267,0.125,0.091,0.269,0.108,0.333,0.25,0.333,0.321,0.294,0.139,0.556,0.231	-0.18	A3SS	13.8261	11.3478	11.7692	18.8462	25.1739	30.6154	sig	chr7:94522844:94527206:+	chr7:94527161:94527206:+	Exclusion	0.393	0.105	0.238	1	0.362	0.684	0.636	0.222	0.2	0.188	0.367	0.529	0.429	0.5	0.571	0.778	0.444	0.128	0.231	0.434
V2015	A3SS_2339	clu_29061	CNTRL	chr9	+	121173242_121173509_121173356_121173509_121169610_121169816	2339	28,25,17,8,73,13,3,35,19,12,116,5,66,1,44,15,12,31,20,69,0,28,76	0,2,0,6,2,0,0,0,0,0,2,0,3,0,2,0,4,1,2,2,2,1,2	16,28,17,31,25,40,20,11,30,15,23,9,2	2,1,12,8,14,16,16,29,11,20,24,16,15	232	119	0	0	1.0,0.865,1.0,0.406,0.949,1.0,1.0,1.0,1.0,1.0,0.967,1.0,0.919,1.0,0.919,1.0,0.606,0.941,0.837,0.947,0.0,0.935,0.951	0.804,0.935,0.421,0.665,0.478,0.562,0.391,0.163,0.583,0.278,0.33,0.224,0.064	-0.426	A3SS	31.1304	1.34783	20.5385	14.1538	32.4783	34.6923	sig	chr9:121173242:121173509:+	chr9:121173356:121173509:+	Exclusion	1	0.865	1	0.406	0.949	1	1	1	1	1	0.967	1	0.919	1	0.919	1	0.606	0.941	0.837	0.947
V2016	A3SS_2340	clu_29061	CNTRL	chr9	+	121173242_121173509_121173366_121173509_121169610_121169816	2340	36,26,18,12,76,15,3,37,19,14,123,5,75,2,45,15,12,33,24,75,4,33,82	0,0,0,0,0,3,0,0,0,0,0,0,0,0,0,0,0,0,0,0,2,0,0	20,31,17,35,28,41,24,13,35,19,26,10,3	5,0,5,2,2,2,6,6,2,11,0,5,0	238	119	0	0	1.0,1.0,1.0,1.0,1.0,0.714,1.0,1.0,1.0,1.0,1.0,1.0,1.0,1.0,1.0,1.0,1.0,1.0,1.0,1.0,0.5,1.0,1.0	0.667,1.0,0.63,0.897,0.875,0.911,0.667,0.52,0.897,0.463,1.0,0.5,1.0	-0.195	A3SS	34.087	0.217391	23.2308	3.53846	34.3043	26.7692	sig	chr9:121173242:121173509:+	chr9:121173366:121173509:+	Exclusion	1	1	1	1	1	0.714	1	1	1	1	1	1	1	1	1	1	1	1	1	1
V2027	A3SS_2351	clu_29061	CNTRL	chr9	+	121173242_121173509_121173356_121173509_121171419_121171548	2351	146,77,42,103,198,125,43,190,50,46,225,46,110,14,168,103,45,88,106,111,61,150,264	1,3,0,0,4,3,0,8,4,11,6,1,4,1,12,0,6,0,0,4,0,1,9	158,105,60,134,119,116,94,114,129,65,129,62,111	42,18,32,62,29,47,35,29,13,60,53,48,30	232	119	0	0	0.987,0.929,1.0,1.0,0.962,0.955,1.0,0.924,0.865,0.682,0.951,0.959,0.934,0.878,0.878,1.0,0.794,1.0,1.0,0.934,1.0,0.987,0.938	0.659,0.75,0.49,0.526,0.678,0.559,0.579,0.668,0.836,0.357,0.555,0.399,0.655	-0.344	A3SS	109.174	3.3913	107.385	38.3077	112.565	145.692	sig	chr9:121173242:121173509:+	chr9:121173356:121173509:+	Exclusion	0.987	0.929	1	1	0.962	0.955	1	0.924	0.865	0.682	0.951	0.959	0.934	0.878	0.878	1	0.794	1	1	0.934
V2250	A3SS_2607	ENSG00000140368.12	PSTPIP1	chr15	+	77035801_77035935_77035810_77035935_77035507_77035563	2607	89,49,14,64,128,58,42,105,51,49,91,150,135,2,188,87,24,59,50,79,47,104,113	1,3,0,0,20,4,6,4,6,12,10,16,9,0,10,2,2,6,1,1,8,11,12	68,53,50,82,82,228,108,58,72,64,123,64,118	59,11,40,50,53,43,21,32,24,37,59,14,52	127	119	0	0	0.988,0.939,1.0,1.0,0.857,0.931,0.868,0.961,0.888,0.793,0.895,0.898,0.934,1.0,0.946,0.976,0.918,0.902,0.979,0.987,0.846,0.899,0.898	0.519,0.819,0.539,0.606,0.592,0.832,0.828,0.629,0.738,0.618,0.661,0.811,0.68	-0.244	A3SS	77.3043	6.26087	90	38.0769	83.5652	128.077	sig	chr15:77035801:77035935:+	chr15:77035810:77035935:+	Exclusion	0.988	0.939	1	1	0.857	0.931	0.868	0.961	0.888	0.793	0.895	0.898	0.934	1	0.946	0.976	0.918	0.902	0.979	0.987
V2622	A3SS_3054	clu_12586	MAP4K1	chr19	-	38614389_38616094_38614389_38614510_38616194_38616259	3054	10,1,3,5,7,9,6,8,1,4,19,3,14,1,5,2,0,9,6,14,6,6,14	6,0,1,2,0,0,0,0,0,2,0,0,1,0,10,0,2,1,2,0,0,2,2	8,4,4,2,6,21,18,2,5,2,4,4,2	1,6,2,5,1,2,0,0,2,1,2,0,0	238	119	0.000981343	0.0155212	0.455,1.0,0.6,0.556,1.0,1.0,1.0,1.0,1.0,0.5,1.0,1.0,0.875,1.0,0.2,1.0,0.0,0.818,0.6,1.0,1.0,0.6,0.778	0.8,0.25,0.5,0.167,0.75,0.84,1.0,1.0,0.556,0.5,0.5,1.0,1.0	-0.1	A3SS	6.65217	1.34783	6.30769	1.69231	8	8	sig	chr19:38614389:38616094:-	chr19:38614389:38614510:-	Exclusion	0.455	1	0.6	0.556	1	1	1	1	1	0.5	1	1	0.875	1	0.2	1	0	0.818	0.6	1
V2651	A3SS_3088	ENSG00000028203.17	VEZT	chr12	+	95270038_95270188_95270050_95270188_95266356_95266632	3088	31,12,21,20,101,35,18,30,17,157,122,20,57,9,34,28,15,21,40,59,30,21,100	38,26,13,24,94,25,16,40,36,52,94,13,69,2,41,24,16,26,38,72,13,28,72	51,44,168,132,176,88,93,96,112,106,137,70,134	45,15,38,15,56,36,30,53,68,37,53,18,26	130	119	6.34603e-13	6.26905e-11	0.428,0.297,0.597,0.433,0.496,0.562,0.507,0.407,0.302,0.734,0.543,0.585,0.431,0.805,0.432,0.516,0.462,0.425,0.491,0.429,0.679,0.407,0.56	0.509,0.729,0.802,0.89,0.742,0.691,0.739,0.624,0.601,0.724,0.703,0.781,0.825	0.219	A3SS	43.3913	37.913	108.231	37.6923	81.3043	145.923	sig	chr12:95270038:95270188:+	chr12:95270050:95270188:+	Inclusion	0.428	0.297	0.597	0.433	0.496	0.562	0.507	0.407	0.302	0.734	0.543	0.585	0.431	0.805	0.432	0.516	0.462	0.425	0.491	0.429
V2724	A3SS_3165	stringtie.15641	SHKBP1	chr19	+	40578447_40578542_40578461_40578542_40578153_40578212	3165	5,7,1,4,9,5,16,6,3,39,5,10,3,0,8,6,1,7,6,11,7,8,5	155,88,34,91,314,116,91,139,65,61,243,238,171,11,215,161,65,71,85,194,51,121,168	20,11,24,25,27,110,42,20,20,52,73,29,21	175,74,126,116,123,173,76,80,93,86,211,67,152	132	119	0	0	0.028,0.067,0.026,0.038,0.025,0.037,0.137,0.037,0.04,0.366,0.018,0.036,0.016,0.0,0.032,0.033,0.014,0.082,0.06,0.049,0.11,0.056,0.026	0.093,0.118,0.147,0.163,0.165,0.364,0.333,0.184,0.162,0.353,0.238,0.281,0.111	0.151	A3SS	7.47826	128.174	36.4615	119.385	135.652	155.846	sig	chr19:40578447:40578542:+	chr19:40578461:40578542:+	Inclusion	0.028	0.067	0.026	0.038	0.025	0.037	0.137	0.037	0.04	0.366	0.018	0.036	0.016	0	0.032	0.033	0.014	0.082	0.06	0.049
V2788	A3SS_3247	stringtie.15963	PNKP	chr19	-	49866398_49866528_49866398_49866445_49867053_49867217	3247	10,15,24,23,35,13,12,75,7,52,32,24,29,1,14,22,4,27,23,12,19,96,6	122,59,22,61,150,74,60,158,52,71,110,50,92,9,161,77,29,68,57,101,43,119,80	67,31,32,23,78,57,52,40,26,54,37,25,13	114,62,52,46,67,138,78,62,49,44,60,62,59	201	119	2.02719e-09	1.22978e-07	0.046,0.131,0.392,0.182,0.121,0.094,0.106,0.219,0.074,0.302,0.147,0.221,0.157,0.062,0.049,0.145,0.075,0.19,0.193,0.066,0.207,0.323,0.043	0.258,0.228,0.267,0.228,0.408,0.196,0.283,0.276,0.239,0.421,0.267,0.193,0.115	0.106	A3SS	25	79.3478	41.1538	68.6923	104.348	109.846	sig	chr19:49866398:49866528:-	chr19:49866398:49866445:-	Inclusion	0.046	0.131	0.392	0.182	0.121	0.094	0.106	0.219	0.074	0.302	0.147	0.221	0.157	0.062	0.049	0.145	0.075	0.19	0.193	0.066
V2821	A3SS_3285	clu_25080	SP100	chr2	+	230463156_230464150_230464066_230464150_230462434_230463911	3285	41,9,5,18,35,31,12,12,9,26,38,7,30,2,21,9,6,17,11,11,18,12,10	38,13,0,2,0,14,4,19,0,3,39,0,22,0,0,0,0,16,0,1,10,5,0	17,9,8,11,17,18,14,14,9,20,23,22,6	41,0,27,2,22,13,35,31,31,52,20,14,2	238	119	1.16718e-07	5.06686e-06	0.35,0.257,1.0,0.818,1.0,0.525,0.6,0.24,1.0,0.813,0.328,1.0,0.405,1.0,1.0,1.0,1.0,0.347,1.0,0.846,0.474,0.545,1.0	0.172,1.0,0.129,0.733,0.279,0.409,0.167,0.184,0.127,0.161,0.365,0.44,0.6	-0.353	A3SS	16.9565	8.08696	14.4615	22.3077	25.0435	36.7692	sig	chr2:230463156:230464150:+	chr2:230464066:230464150:+	Exclusion	0.35	0.257	1	0.818	1	0.525	0.6	0.24	1	0.813	0.328	1	0.405	1	1	1	1	0.347	1	0.846
V2825	A3SS_3289	stringtie.21438	ACAD11	chr3	-	132578795_132579056_132578795_132578881_132579491_132579558	3289	47,27,16,26,49,23,44,36,18,31,74,26,65,5,35,63,5,37,18,44,15,46,37	15,1,4,6,17,4,1,12,8,9,12,0,26,0,13,7,11,3,10,25,0,6,14	51,11,18,25,29,35,12,29,19,19,21,16,24	5,7,31,22,26,7,25,32,14,18,29,17,17	238	119	4.06441e-08	1.90848e-06	0.61,0.931,0.667,0.684,0.59,0.742,0.957,0.6,0.529,0.633,0.755,1.0,0.556,1.0,0.574,0.818,0.185,0.86,0.474,0.468,1.0,0.793,0.569	0.836,0.44,0.225,0.362,0.358,0.714,0.194,0.312,0.404,0.345,0.266,0.32,0.414	-0.296	A3SS	34.2174	8.86957	23.7692	19.2308	43.087	43	sig	chr3:132578795:132579056:-	chr3:132578795:132578881:-	Exclusion	0.61	0.931	0.667	0.684	0.59	0.742	0.957	0.6	0.529	0.633	0.755	1	0.556	1	0.574	0.818	0.185	0.86	0.474	0.468
V3021	A3SS_3504	clu_30266	TAF2	chr8	-	119793365_119794944_119793365_119793451_119795531_119795631	3504	5,4,5,0,8,3,1,10,3,8,15,2,7,1,8,2,0,0,7,17,14,3,13	33,20,9,8,53,13,10,68,18,21,93,14,91,4,51,21,6,11,38,57,19,25,62	18,4,35,22,47,7,55,17,23,32,42,49,17	41,4,29,47,34,34,41,60,33,41,72,36,44	238	119	0	0	0.07,0.091,0.217,0.0,0.07,0.103,0.048,0.068,0.077,0.16,0.075,0.067,0.037,0.111,0.073,0.045,0.0,0.0,0.084,0.13,0.269,0.057,0.095	0.18,0.333,0.376,0.19,0.409,0.093,0.401,0.124,0.258,0.281,0.226,0.405,0.162	0.18	A3SS	5.91304	32.3913	28.3077	39.6923	38.3043	68	sig	chr8:119793365:119794944:-	chr8:119793365:119793451:-	Inclusion	0.07	0.091	0.217	0	0.07	0.103	0.048	0.068	0.077	0.16	0.075	0.067	0.037	0.111	0.073	0.045	0	0	0.084	0.13
V3023	A3SS_3506	clu_26347	ECHDC2	chr1	-	52905033_52905436_52905033_52905090_52906518_52906611	3506	7,18,10,14,43,0,3,57,6,19,4,4,34,3,28,9,9,22,21,6,0,24,26	8,7,16,17,32,4,11,94,10,35,2,8,39,3,62,19,10,11,7,6,3,28,40	7,9,0,11,10,22,14,5,5,2,5,2,6	27,3,24,24,40,43,35,15,13,8,30,9,20	238	119	1.43713e-05	0.000391862	0.304,0.563,0.238,0.292,0.402,0.0,0.12,0.233,0.231,0.213,0.5,0.2,0.304,0.333,0.184,0.191,0.31,0.5,0.6,0.333,0.0,0.3,0.245	0.115,0.6,0.0,0.186,0.111,0.204,0.167,0.143,0.161,0.111,0.077,0.1,0.13	-0.125	A3SS	15.9565	20.5217	7.53846	22.3846	36.4783	29.9231	sig	chr1:52905033:52905436:-	chr1:52905033:52905090:-	Exclusion	0.304	0.563	0.238	0.292	0.402	0	0.12	0.233	0.231	0.213	0.5	0.2	0.304	0.333	0.184	0.191	0.31	0.5	0.6	0.333
V3154	A3SS_3653	ENSG00000119689.14	DLST	chr14	+	74889877_74889952_74889896_74889952_74889274_74889349	3653	10,4,3,0,7,7,5,1,7,32,10,17,10,2,2,5,1,5,1,2,11,7,8	93,45,23,58,157,70,89,60,17,58,157,121,152,8,112,48,30,47,70,129,26,102,129	44,12,61,40,62,43,61,31,36,51,107,95,35	50,45,57,65,36,162,40,33,96,59,44,37,42	137	119	0	0	0.085,0.072,0.102,0.0,0.037,0.08,0.047,0.014,0.263,0.324,0.052,0.109,0.054,0.178,0.015,0.083,0.028,0.085,0.012,0.013,0.269,0.056,0.051	0.433,0.188,0.482,0.348,0.599,0.187,0.57,0.449,0.246,0.429,0.679,0.69,0.42	0.352	A3SS	6.82609	78.3043	52.1538	58.9231	85.1304	111.077	sig	chr14:74889877:74889952:+	chr14:74889896:74889952:+	Inclusion	0.085	0.072	0.102	0	0.037	0.08	0.047	0.014	0.263	0.324	0.052	0.109	0.054	0.178	0.015	0.083	0.028	0.085	0.012	0.013
V3435	A3SS_3980	clu_12356	ZNF91	chr19	-	23357695_23362739_23357695_23362725_23373741_23373837	3980	1,4,1,1,14,0,0,6,0,53,1,0,2,0,0,0,14,0,1,2,34,0,10	101,22,32,83,213,70,14,102,89,39,243,13,142,11,135,112,74,52,114,181,44,71,138	52,23,86,57,108,87,122,141,61,95,137,94,88	63,53,42,44,40,50,40,60,68,34,118,29,40	132	119	0	0	0.009,0.141,0.027,0.011,0.056,0.0,0.0,0.05,0.0,0.551,0.004,0.0,0.013,0.0,0.0,0.0,0.146,0.0,0.008,0.01,0.411,0.0,0.061	0.427,0.281,0.649,0.539,0.709,0.611,0.733,0.679,0.447,0.716,0.511,0.745,0.665	0.528	A3SS	6.26087	91.087	88.5385	52.3846	97.3478	140.923	sig	chr19:23357695:23362739:-	chr19:23357695:23362725:-	Inclusion	0.009	0.141	0.027	0.011	0.056	0	0	0.05	0	0.551	0.004	0	0.013	0	0	0	0.146	0	0.008	0.01
V3462	A3SS_4012	clu_10164	FAM219B	chr15	-	74899991_74900651_74899991_74900137_74901949_74902129	4012	2,4,0,0,2,2,0,0,2,5,2,0,2,0,2,0,0,4,0,0,0,0,4	16,8,9,13,22,7,20,41,8,37,43,3,18,2,16,15,6,5,20,26,6,15,43	6,4,26,0,2,9,2,7,3,4,2,10,8	30,1,9,23,19,25,30,16,22,17,18,13,10	238	119	2.00395e-12	1.81137e-10	0.059,0.2,0.0,0.0,0.043,0.125,0.0,0.0,0.111,0.063,0.023,0.0,0.053,0.0,0.059,0.0,0.0,0.286,0.0,0.0,0.0,0.0,0.044	0.091,0.667,0.591,0.0,0.05,0.153,0.032,0.179,0.064,0.105,0.053,0.278,0.286	0.15	A3SS	1.34783	17.3478	6.38462	17.9231	18.6957	24.3077	sig	chr15:74899991:74900651:-	chr15:74899991:74900137:-	Inclusion	0.059	0.2	0	0	0.043	0.125	0	0	0.111	0.063	0.023	0	0.053	0	0.059	0	0	0.286	0	0
V3463	A3SS_4013	clu_10164	FAM219B	chr15	-	74899991_74900674_74899991_74900137_74901949_74902129	4013	5,4,3,0,11,6,1,7,2,1,4,0,6,0,4,5,2,12,0,10,1,0,4	16,8,9,13,22,7,20,41,8,37,43,3,18,2,16,15,6,5,20,26,6,15,43	11,4,12,8,11,4,5,5,8,7,16,9,4	30,1,9,23,19,25,30,16,22,17,18,13,10	238	119	0.000242165	0.00470233	0.135,0.2,0.143,0.0,0.2,0.3,0.024,0.079,0.111,0.013,0.044,0.0,0.143,0.0,0.111,0.143,0.143,0.545,0.0,0.161,0.077,0.0,0.044	0.155,0.667,0.4,0.148,0.224,0.074,0.077,0.135,0.154,0.171,0.308,0.257,0.167	0.112	A3SS	3.82609	17.3478	8	17.9231	21.1739	25.9231	sig	chr15:74899991:74900674:-	chr15:74899991:74900137:-	Inclusion	0.135	0.2	0.143	0	0.2	0.3	0.024	0.079	0.111	0.013	0.044	0	0.143	0	0.111	0.143	0.143	0.545	0	0.161
V3544	A3SS_4100	stringtie.9515	UBE3A	chr15	-	25407066_25407212_25407066_25407137_25409087_25409207	4100	36,10,18,30,52,8,16,24,12,35,39,14,47,4,28,17,13,12,12,46,21,21,50	10,4,0,6,2,2,0,4,2,7,3,0,2,0,0,0,0,3,0,17,0,0,2	29,11,38,37,67,36,63,84,29,101,46,40,51	9,5,10,10,5,5,8,10,2,8,31,7,21	193	119	2.42969e-05	0.000626692	0.689,0.607,1.0,0.755,0.941,0.712,1.0,0.787,0.787,0.755,0.889,1.0,0.935,1.0,1.0,1.0,1.0,0.712,1.0,0.625,1.0,1.0,0.939	0.665,0.576,0.701,0.695,0.892,0.816,0.829,0.838,0.899,0.886,0.478,0.779,0.6	-0.133	A3SS	24.5652	2.78261	48.6154	10.0769	27.3478	58.6923	sig	chr15:25407066:25407212:-	chr15:25407066:25407137:-	Exclusion	0.689	0.607	1	0.755	0.941	0.712	1	0.787	0.787	0.755	0.889	1	0.935	1	1	1	1	0.712	1	0.625
V3545	A3SS_4101	stringtie.9515	UBE3A	chr15	-	25407066_25407228_25407066_25407137_25409087_25409207	4101	36,9,18,30,53,8,15,25,12,35,39,14,47,4,28,17,13,12,12,45,21,21,50	10,4,0,6,2,2,0,4,2,7,3,0,2,0,0,0,0,3,0,17,0,0,2	29,11,38,37,67,34,60,83,29,101,46,40,51	9,5,10,10,5,5,8,10,2,8,31,7,21	209	119	2.23799e-05	0.000583816	0.672,0.562,1.0,0.74,0.938,0.695,1.0,0.781,0.774,0.74,0.881,1.0,0.93,1.0,1.0,1.0,1.0,0.695,1.0,0.601,1.0,1.0,0.934	0.647,0.556,0.684,0.678,0.884,0.795,0.81,0.825,0.892,0.878,0.458,0.765,0.58	-0.14	A3SS	24.5217	2.78261	48.1538	10.0769	27.3043	58.2308	sig	chr15:25407066:25407228:-	chr15:25407066:25407137:-	Exclusion	0.672	0.562	1	0.74	0.938	0.695	1	0.781	0.774	0.74	0.881	1	0.93	1	1	1	1	0.695	1	0.601
V3546	A3SS_4102	stringtie.9515	UBE3A	chr15	-	25407066_25407262_25407066_25407137_25409087_25409207	4102	38,9,22,36,70,18,17,40,18,40,52,18,55,4,38,19,18,24,12,60,26,30,71	10,4,0,6,2,2,0,4,2,7,3,0,2,0,0,0,0,3,0,17,0,0,2	33,22,64,49,70,40,96,140,39,133,52,55,76	9,5,10,10,5,5,8,10,2,8,31,7,21	238	119	4.56315e-05	0.00107975	0.655,0.529,1.0,0.75,0.946,0.818,1.0,0.833,0.818,0.741,0.897,1.0,0.932,1.0,1.0,1.0,1.0,0.8,1.0,0.638,1.0,1.0,0.947	0.647,0.687,0.762,0.71,0.875,0.8,0.857,0.875,0.907,0.893,0.456,0.797,0.644	-0.12	A3SS	31.9565	2.78261	66.8462	10.0769	34.7391	76.9231	sig	chr15:25407066:25407262:-	chr15:25407066:25407137:-	Exclusion	0.655	0.529	1	0.75	0.946	0.818	1	0.833	0.818	0.741	0.897	1	0.932	1	1	1	1	0.8	1	0.638
V3573	A3SS_4133	ENSG00000104946.12	TBC1D17	chr19	+	49888156_49888317_49888230_49888317_49887717_49887834	4133	18,16,8,24,48,25,6,33,8,26,33,15,28,7,37,21,4,42,13,25,9,31,38	48,37,23,39,87,49,7,29,32,56,87,19,64,2,92,16,17,28,42,39,21,61,71	24,11,17,13,47,34,23,13,7,16,15,21,21	58,59,34,39,65,80,92,65,62,49,46,61,65	192	119	0.000296603	0.00562053	0.189,0.211,0.177,0.276,0.255,0.24,0.347,0.414,0.134,0.223,0.19,0.329,0.213,0.684,0.2,0.449,0.127,0.482,0.161,0.284,0.21,0.24,0.249	0.204,0.104,0.237,0.171,0.309,0.208,0.134,0.11,0.065,0.168,0.168,0.176,0.167	-0.102	A3SS	22.3913	42	20.1538	59.6154	64.3913	79.7692	sig	chr19:49888156:49888317:+	chr19:49888230:49888317:+	Exclusion	0.189	0.211	0.177	0.276	0.255	0.24	0.347	0.414	0.134	0.223	0.19	0.329	0.213	0.684	0.2	0.449	0.127	0.482	0.161	0.284
V3647	A3SS_4211	clu_27175	UBAP2L	chr1	+	154241699_154243302_154243216_154243302_154241512_154241797	4211	22,8,11,22,28,15,48,15,5,11,32,18,13,1,14,2,9,14,11,11,6,33,15	25,11,0,8,12,21,30,9,15,3,15,35,17,5,9,18,10,15,19,18,8,27,17	16,10,5,2,9,5,7,8,9,6,11,7,10	16,21,7,10,20,11,33,64,13,33,20,3,12	238	119	0.000102737	0.00222176	0.306,0.267,1.0,0.579,0.538,0.263,0.444,0.455,0.143,0.647,0.516,0.205,0.277,0.091,0.438,0.053,0.31,0.318,0.224,0.234,0.273,0.379,0.306	0.333,0.192,0.263,0.091,0.184,0.185,0.096,0.059,0.257,0.083,0.216,0.538,0.294	-0.145	A3SS	15.8261	15.087	8.07692	20.2308	30.913	28.3077	sig	chr1:154241699:154243302:+	chr1:154243216:154243302:+	Exclusion	0.306	0.267	1	0.579	0.538	0.263	0.444	0.455	0.143	0.647	0.516	0.205	0.277	0.091	0.438	0.053	0.31	0.318	0.224	0.234
V3748	A3SS_4321	stringtie.13945	NA	chr18	-	224083_224200_224083_224179_224923_224994	4321	14,2,3,2,24,15,4,12,10,24,21,6,10,0,1,1,3,9,7,9,10,14,13	63,60,23,51,106,48,36,69,34,54,114,73,76,4,75,29,40,29,30,60,31,63,121	21,7,23,29,42,18,40,30,27,46,30,17,26	63,35,65,77,75,110,89,75,60,40,87,30,75	139	119	1.04661e-12	1.00972e-10	0.16,0.028,0.1,0.032,0.162,0.211,0.087,0.13,0.201,0.276,0.136,0.066,0.101,0.0,0.011,0.029,0.06,0.21,0.167,0.114,0.216,0.16,0.084	0.222,0.146,0.233,0.244,0.324,0.123,0.278,0.255,0.278,0.496,0.228,0.327,0.229	0.141	A3SS	9.30435	56.0435	27.3846	67.7692	65.3478	95.1538	sig	chr18:224083:224200:-	chr18:224083:224179:-	Inclusion	0.16	0.028	0.1	0.032	0.162	0.211	0.087	0.13	0.201	0.276	0.136	0.066	0.101	0	0.011	0.029	0.06	0.21	0.167	0.114
V3824	A3SS_4413	clu_5226	CCDC7	chr10	+	32583033_32583307_32583167_32583307_32567835_32567891	4413	4,3,3,6,13,2,1,18,0,7,14,0,16,0,13,2,4,8,4,1,0,3,32	8,18,4,4,8,5,0,7,2,5,13,10,19,5,12,7,0,4,2,2,5,2,57	4,9,28,20,14,6,9,13,11,12,17,8,6	3,2,19,7,20,4,4,0,8,0,10,18,11	238	119	0.00142969	0.0214311	0.2,0.077,0.273,0.429,0.448,0.167,1.0,0.563,0.0,0.412,0.35,0.0,0.296,0.0,0.351,0.125,1.0,0.5,0.5,0.2,0.0,0.429,0.219	0.4,0.692,0.424,0.588,0.259,0.429,0.529,1.0,0.407,1.0,0.459,0.182,0.214	0.179	A3SS	6.69565	8.65217	12.0769	8.15385	15.3478	20.2308	sig	chr10:32583033:32583307:+	chr10:32583167:32583307:+	Inclusion	0.2	0.077	0.273	0.429	0.448	0.167	1	0.563	0	0.412	0.35	0	0.296	0	0.351	0.125	1	0.5	0.5	0.2
V3826	A3SS_4415	clu_5226	CCDC7	chr10	+	32583033_32583307_32583068_32583307_32571858_32571893	4415	44,31,29,39,102,39,14,56,10,16,72,10,63,2,54,36,2,12,25,36,16,19,100	4,2,1,0,10,2,0,7,0,5,9,4,5,0,5,8,0,1,3,6,14,6,34	54,58,34,42,56,48,10,63,57,29,42,45,21	11,13,65,44,42,57,73,22,19,86,41,35,43	153	119	0	0	0.895,0.923,0.958,1.0,0.888,0.938,1.0,0.862,1.0,0.713,0.862,0.66,0.907,1.0,0.894,0.778,1.0,0.903,0.866,0.824,0.471,0.711,0.696	0.792,0.776,0.289,0.426,0.509,0.396,0.096,0.69,0.7,0.208,0.443,0.5,0.275	-0.389	A3SS	35.9565	5.47826	43	42.3846	41.4348	85.3846	sig	chr10:32583033:32583307:+	chr10:32583068:32583307:+	Exclusion	0.895	0.923	0.958	1	0.888	0.938	1	0.862	1	0.713	0.862	0.66	0.907	1	0.894	0.778	1	0.903	0.866	0.824
V4070	A3SS_4694	stringtie.14835	ZNF561	chr19	-	9618090_9618179_9618090_9618166_9619431_9619582	4694	46,26,32,20,58,47,13,34,26,22,63,12,86,3,41,25,35,22,43,82,30,35,63	0,0,2,0,1,0,0,2,0,5,19,2,4,0,2,1,4,2,3,3,6,4,4	43,16,37,60,17,35,47,39,58,30,43,27,49	19,1,35,22,56,19,43,41,23,53,54,27,34	131	119	0	0	1.0,1.0,0.936,1.0,0.981,1.0,1.0,0.939,1.0,0.8,0.751,0.845,0.951,1.0,0.949,0.958,0.888,0.909,0.929,0.961,0.82,0.888,0.935	0.673,0.936,0.49,0.712,0.216,0.626,0.498,0.464,0.696,0.34,0.42,0.476,0.567	-0.385	A3SS	37.5652	2.78261	38.5385	32.8462	40.3478	71.3846	sig	chr19:9618090:9618179:-	chr19:9618090:9618166:-	Exclusion	1	1	0.936	1	0.981	1	1	0.939	1	0.8	0.751	0.845	0.951	1	0.949	0.958	0.888	0.909	0.929	0.961
V4092	A3SS_4721	stringtie.24587	NA	chr5	-	176532003_176532193_176532003_176532129_176532365_176532516	4721	14,6,7,14,17,22,16,10,1,11,25,22,9,0,20,10,11,3,7,9,7,15,10	14,9,8,29,51,10,14,40,8,22,19,29,26,3,35,20,9,7,9,15,13,37,27	21,14,9,1,9,14,6,20,12,14,13,11,4	41,32,24,31,25,54,22,49,32,28,48,24,26	182	119	0.00056752	0.00966067	0.395,0.304,0.364,0.24,0.179,0.59,0.428,0.14,0.076,0.246,0.462,0.332,0.185,0.0,0.272,0.246,0.444,0.219,0.337,0.282,0.26,0.21,0.195	0.251,0.222,0.197,0.021,0.191,0.145,0.151,0.211,0.197,0.246,0.15,0.231,0.091	-0.101	A3SS	11.5652	19.7391	11.3846	33.5385	31.3043	44.9231	sig	chr5:176532003:176532193:-	chr5:176532003:176532129:-	Exclusion	0.395	0.304	0.364	0.24	0.179	0.59	0.428	0.14	0.076	0.246	0.462	0.332	0.185	0	0.272	0.246	0.444	0.219	0.337	0.282
V4101	A3SS_4730	clu_15511	TRAPPC10	chr21	+	44087703_44087928_44087821_44087928_44086801_44086960	4730	16,18,9,26,72,16,63,37,17,46,79,26,40,3,48,38,31,27,43,51,34,30,52	7,16,4,12,27,5,4,13,10,7,33,17,8,0,12,11,4,16,6,32,4,19,19	54,26,32,39,65,52,34,38,42,43,44,49,50	39,21,14,16,26,44,53,30,13,21,31,33,20	236	119	0.000184439	0.00373381	0.535,0.362,0.532,0.522,0.573,0.617,0.888,0.589,0.462,0.768,0.547,0.435,0.716,1.0,0.669,0.635,0.796,0.46,0.783,0.446,0.811,0.443,0.58	0.411,0.384,0.535,0.551,0.558,0.373,0.244,0.39,0.62,0.508,0.417,0.428,0.558	-0.156	A3SS	35.7391	12.4348	43.6923	27.7692	48.1739	71.4615	sig	chr21:44087703:44087928:+	chr21:44087821:44087928:+	Exclusion	0.535	0.362	0.532	0.522	0.573	0.617	0.888	0.589	0.462	0.768	0.547	0.435	0.716	1	0.669	0.635	0.796	0.46	0.783	0.446
V4272	A3SS_4921	ENSG00000205758.11	CRYZL1	chr21	-	33599149_33599285_33599149_33599248_33602233_33602345	4921	20,17,29,24,66,45,4,30,17,27,50,5,57,3,60,42,18,40,15,46,18,23,70	39,40,22,48,84,74,21,49,26,58,62,26,91,0,86,41,14,20,35,40,26,41,109	29,22,41,32,43,26,35,27,29,48,41,34,39	47,43,83,68,79,99,107,80,92,98,137,75,59	155	119	0.00179328	0.0259767	0.282,0.246,0.503,0.277,0.376,0.318,0.128,0.32,0.334,0.263,0.382,0.129,0.325,1.0,0.349,0.44,0.497,0.606,0.248,0.469,0.347,0.301,0.33	0.321,0.282,0.275,0.265,0.295,0.168,0.201,0.206,0.195,0.273,0.187,0.258,0.337	-0.117	A3SS	31.5652	45.7391	34.3077	82.0769	77.3043	116.385	sig	chr21:33599149:33599285:-	chr21:33599149:33599248:-	Exclusion	0.282	0.246	0.503	0.277	0.376	0.318	0.128	0.32	0.334	0.263	0.382	0.129	0.325	1	0.349	0.44	0.497	0.606	0.248	0.469
V4280	A3SS_4930	clu_21690	SETD2	chr3	-	47126647_47146623_47126647_47126661_47163853_47163967	4930	13,23,10,21,10,9,17,9,1,11,6,26,8,1,18,17,7,7,12,19,4,13,4	3,0,1,0,0,0,4,3,0,0,0,0,1,0,2,0,0,0,2,6,0,1,0	15,13,15,17,15,25,21,23,3,4,16,4,8	2,0,2,4,3,1,1,0,6,0,2,4,0	238	119	9.92038e-08	4.37416e-06	0.684,1.0,0.833,1.0,1.0,1.0,0.68,0.6,1.0,1.0,1.0,1.0,0.8,1.0,0.818,1.0,1.0,1.0,0.75,0.613,1.0,0.867,1.0	0.789,1.0,0.789,0.68,0.714,0.926,0.913,1.0,0.2,1.0,0.8,0.333,1.0	-0.117	A3SS	11.5652	1	13.7692	1.92308	12.5652	15.6923	sig	chr3:47126647:47146623:-	chr3:47126647:47126661:-	Exclusion	0.684	1	0.833	1	1	1	0.68	0.6	1	1	1	1	0.8	1	0.818	1	1	1	0.75	0.613
V4557	A3SS_5252	ENSG00000175066.15	GK5	chr3	-	142177481_142177605_142177481_142177576_142181460_142181565	5252	9,0,1,2,1,0,0,10,0,21,8,7,2,0,6,8,2,10,5,0,0,1,5	12,17,11,11,25,8,17,21,28,10,48,46,24,2,29,21,6,7,14,11,11,7,50	14,4,6,12,12,9,13,2,4,14,11,19,6	29,4,14,21,12,39,30,15,13,7,8,7,15	147	119	4.16093e-07	1.67158e-05	0.378,0.0,0.069,0.128,0.031,0.0,0.0,0.278,0.0,0.63,0.119,0.11,0.063,0.0,0.143,0.236,0.212,0.536,0.224,0.0,0.0,0.104,0.075	0.281,0.447,0.258,0.316,0.447,0.157,0.26,0.097,0.199,0.618,0.527,0.687,0.245	0.204	A3SS	4.26087	18.9565	9.69231	16.4615	23.2174	26.1538	sig	chr3:142177481:142177605:-	chr3:142177481:142177576:-	Inclusion	0.378	0	0.069	0.128	0.031	0	0	0.278	0	0.63	0.119	0.11	0.063	0	0.143	0.236	0.212	0.536	0.224	0
V4583	A3SS_5283	stringtie.7245	WASHC4	chr12	+	105121088_105121204_105121100_105121204_105120554_105120597	5283	23,23,26,19,93,22,1,35,33,106,76,28,52,3,35,10,27,26,20,85,44,45,88	211,98,91,144,420,153,99,263,97,121,408,89,263,21,224,165,94,200,161,399,92,184,461	186,40,150,181,218,103,257,211,160,161,289,161,174	231,93,112,125,106,284,104,93,236,104,177,85,114	130	119	0	0	0.091,0.177,0.207,0.108,0.169,0.116,0.009,0.109,0.237,0.445,0.146,0.224,0.153,0.116,0.125,0.053,0.208,0.106,0.102,0.163,0.304,0.183,0.149	0.424,0.282,0.551,0.57,0.653,0.249,0.693,0.675,0.383,0.586,0.599,0.634,0.583	0.369	A3SS	40	193.826	176.231	143.385	233.826	319.615	sig	chr12:105121088:105121204:+	chr12:105121100:105121204:+	Inclusion	0.091	0.177	0.207	0.108	0.169	0.116	0.009	0.109	0.237	0.445	0.146	0.224	0.153	0.116	0.125	0.053	0.208	0.106	0.102	0.163
V4593	A3SS_5295	clu_24050	AFF3	chr2	-	100105503_100137937_100105503_100105583_100142483_100142575	5295	161,148,74,159,304,176,68,230,50,196,140,2,169,49,199,83,55,111,145,155,82,154,307	104,64,46,89,135,50,41,150,62,72,27,3,95,20,201,55,32,115,44,95,55,148,65	2.70118e+38	129,62,128,101,156,112,60,117,109,98,89,117,81	238	119	0.000162952	0.00335663	0.436,0.536,0.446,0.472,0.53,0.638,0.453,0.434,0.287,0.576,0.722,0.25,0.471,0.551,0.331,0.43,0.462,0.326,0.622,0.449,0.427,0.342,0.703	0.511,0.488,0.494,0.486,0.5,0.506,0.809,0.72,0.522,0.7,0.787,0.605,0.676	0.127	A3SS	139.87	76.8696	348.308	104.538	216.739	452.846	sig	chr2:100105503:100137937:-	chr2:100105503:100105583:-	Inclusion	0.436	0.536	0.446	0.472	0.53	0.638	0.453	0.434	0.287	0.576	0.722	0.25	0.471	0.551	0.331	0.43	0.462	0.326	0.622	0.449
V4706	A3SS_5423	ENSG00000127586.16	CHTF18	chr16	+	790006_790269_790176_790269_789546_789715	5423	0,2,0,0,1,0,1,3,0,7,0,1,3,0,4,0,0,0,4,2,0,3,2	18,4,6,16,48,35,5,22,11,19,17,12,24,1,17,31,5,8,22,24,12,29,32	2,3,0,5,0,9,7,8,3,4,3,0,2	40,16,17,3,12,21,12,7,5,14,14,16,17	238	119	4.19109e-09	2.36771e-07	0.0,0.2,0.0,0.0,0.01,0.0,0.091,0.064,0.0,0.156,0.0,0.04,0.059,0.0,0.105,0.0,0.0,0.0,0.083,0.04,0.0,0.049,0.03	0.024,0.086,0.0,0.455,0.0,0.176,0.226,0.364,0.231,0.125,0.097,0.0,0.056	0.101	A3SS	1.43478	18.1739	3.53846	14.9231	19.6087	18.4615	sig	chr16:790006:790269:+	chr16:790176:790269:+	Inclusion	0	0.2	0	0	0.01	0	0.091	0.064	0	0.156	0	0.04	0.059	0	0.105	0	0	0	0.083	0.04
V4959	A3SS_5705	stringtie.30163	ARRDC1	chr9	+	137743370_137743528_137743391_137743528_137728348_137728529	5705	64,37,32,22,79,43,46,81,31,59,101,26,71,11,72,24,25,125,35,44,44,42,94	77,66,11,44,105,58,84,109,27,99,108,36,89,6,114,43,37,95,50,86,34,48,92	95,30,113,153,170,96,93,75,114,98,136,101,114	86,28,57,63,99,124,92,94,155,89,35,29,60	139	119	3.44622e-05	0.000846477	0.416,0.324,0.714,0.3,0.392,0.388,0.319,0.389,0.496,0.338,0.445,0.382,0.406,0.611,0.351,0.323,0.366,0.53,0.375,0.305,0.526,0.428,0.467	0.486,0.478,0.629,0.675,0.595,0.399,0.464,0.406,0.386,0.485,0.769,0.749,0.619	0.132	A3SS	52.5217	66	106.769	77.7692	118.522	184.538	sig	chr9:137743370:137743528:+	chr9:137743391:137743528:+	Inclusion	0.416	0.324	0.714	0.3	0.392	0.388	0.319	0.389	0.496	0.338	0.445	0.382	0.406	0.611	0.351	0.323	0.366	0.53	0.375	0.305
V4961	A3SS_5707	stringtie.30163	ARRDC1	chr9	+	137743370_137743528_137743391_137743528_137738606_137738779	5707	14,4,4,4,22,1,1,55,8,7,12,1,26,7,14,0,4,31,6,2,22,12,10	28,17,6,11,30,9,8,56,9,14,19,0,46,8,15,2,8,38,11,4,10,6,12	24,2,42,67,63,27,22,19,28,24,22,41,53	13,3,15,34,27,25,12,7,39,11,5,6,29	139	119	1.11713e-07	4.88995e-06	0.3,0.168,0.363,0.237,0.386,0.087,0.097,0.457,0.432,0.3,0.351,1.0,0.326,0.428,0.444,0.0,0.3,0.411,0.318,0.3,0.653,0.631,0.416	0.612,0.363,0.706,0.628,0.666,0.48,0.611,0.699,0.381,0.651,0.79,0.854,0.61	0.254	A3SS	11.6087	15.9565	33.3846	17.3846	27.5652	50.7692	sig	chr9:137743370:137743528:+	chr9:137743391:137743528:+	Inclusion	0.3	0.168	0.363	0.237	0.386	0.087	0.097	0.457	0.432	0.3	0.351	1	0.326	0.428	0.444	0	0.3	0.411	0.318	0.3
V4971	A3SS_5722	stringtie.8268	UPF3A	chr13	+	114286258_114286400_114286301_114286400_114282836_114282943	5722	19,5,7,20,41,12,18,14,8,17,13,12,35,0,19,17,13,18,6,19,6,15,21	28,13,15,18,31,16,11,43,15,9,59,20,83,8,35,16,16,13,12,45,16,28,45	28,6,2,7,7,30,22,15,11,5,6,7,4	53,26,26,44,33,61,43,37,28,30,84,30,20	161	119	8.46727e-07	3.14962e-05	0.334,0.221,0.256,0.451,0.494,0.357,0.547,0.194,0.283,0.583,0.14,0.307,0.238,0.0,0.286,0.44,0.375,0.506,0.27,0.238,0.217,0.284,0.256	0.281,0.146,0.054,0.105,0.136,0.267,0.274,0.231,0.225,0.11,0.05,0.147,0.129	-0.151	A3SS	15.4348	25.8696	11.5385	39.6154	41.3043	51.1538	sig	chr13:114286258:114286400:+	chr13:114286301:114286400:+	Exclusion	0.334	0.221	0.256	0.451	0.494	0.357	0.547	0.194	0.283	0.583	0.14	0.307	0.238	0	0.286	0.44	0.375	0.506	0.27	0.238
V5105	A3SS_5874	stringtie.25193	NA	chr6	-	31860041_31860264_31860041_31860178_31860438_31860621	5874	50,19,23,45,114,23,5,54,34,38,79,31,79,6,46,50,21,48,40,57,31,50,85	1,3,5,8,4,6,8,0,1,10,11,8,2,6,4,0,3,8,7,0,2,3,10	62,25,87,93,147,114,111,72,99,93,96,71,125	0,4,3,0,13,18,12,0,9,0,2,5,3	204	119	0.00220735	0.0308346	0.967,0.787,0.729,0.766,0.943,0.691,0.267,1.0,0.952,0.689,0.807,0.693,0.958,0.368,0.87,1.0,0.803,0.778,0.769,1.0,0.9,0.907,0.832	1.0,0.785,0.944,1.0,0.868,0.787,0.844,1.0,0.865,1.0,0.966,0.892,0.96	0.113	A3SS	44.6957	4.78261	91.9231	5.30769	49.4783	97.2308	sig	chr6:31860041:31860264:-	chr6:31860041:31860178:-	Inclusion	0.967	0.787	0.729	0.766	0.943	0.691	0.267	1	0.952	0.689	0.807	0.693	0.958	0.368	0.87	1	0.803	0.778	0.769	1
V5124	A3SS_5893	clu_15442	DYRK1A	chr21	+	37421773_37430400_37425689_37430400_37420324_37420384	5893	15,18,13,24,31,29,3,23,4,14,28,40,43,0,15,13,8,12,10,43,15,19,32	2,0,2,3,2,0,0,3,5,3,2,0,17,2,10,1,0,0,0,3,3,0,4	23,12,28,46,27,29,33,45,25,38,56,23,27	0,0,0,0,2,4,0,0,6,0,4,0,0	238	119	2.45206e-05	0.000631457	0.789,1.0,0.765,0.8,0.886,1.0,1.0,0.793,0.286,0.7,0.875,1.0,0.558,0.0,0.429,0.867,1.0,1.0,1.0,0.878,0.714,1.0,0.8	1.0,1.0,1.0,1.0,0.871,0.784,1.0,1.0,0.676,1.0,0.875,1.0,1.0	0.15	A3SS	19.6522	2.69565	31.6923	1.23077	22.3478	32.9231	sig	chr21:37421773:37430400:+	chr21:37425689:37430400:+	Inclusion	0.789	1	0.765	0.8	0.886	1	1	0.793	0.286	0.7	0.875	1	0.558	0	0.429	0.867	1	1	1	0.878
V5352	A3SS_6158	stringtie.25325	ZNF76	chr6	+	35290252_35290382_35290265_35290382_35287645_35287845	6158	7,6,2,6,4,9,3,6,2,32,11,0,4,1,2,6,5,1,5,2,4,11,1	91,72,15,57,160,36,38,101,22,28,65,36,89,2,59,48,38,68,43,72,25,74,97	10,8,14,10,57,67,22,15,18,30,16,16,6	89,46,86,87,65,66,54,68,72,25,120,80,63	131	119	1.59691e-09	9.81934e-08	0.065,0.07,0.108,0.087,0.022,0.185,0.067,0.051,0.076,0.509,0.133,0.0,0.039,0.312,0.03,0.102,0.107,0.013,0.096,0.025,0.127,0.119,0.009	0.093,0.136,0.129,0.095,0.443,0.48,0.27,0.167,0.185,0.522,0.108,0.154,0.08	0.118	A3SS	5.65217	58.087	22.2308	70.8462	63.7391	93.0769	sig	chr6:35290252:35290382:+	chr6:35290265:35290382:+	Inclusion	0.065	0.07	0.108	0.087	0.022	0.185	0.067	0.051	0.076	0.509	0.133	0	0.039	0.312	0.03	0.102	0.107	0.013	0.096	0.025
V5490	A3SS_6330	clu_23159	ITSN2	chr2	-	24315131_24315245_24315131_24315224_24321813_24321880	6330	2,2,0,2,5,1,5,1,0,13,2,6,3,0,4,0,0,3,3,1,4,4,6	55,35,6,33,41,41,39,49,32,22,51,66,58,7,29,23,16,17,31,52,18,56,82	7,9,26,14,9,13,22,23,2,37,5,13,25	46,34,36,41,32,41,63,55,45,23,33,24,41	139	119	0	0	0.03,0.047,0.0,0.049,0.095,0.02,0.099,0.017,0.0,0.336,0.032,0.072,0.042,0.0,0.106,0.0,0.0,0.131,0.077,0.016,0.16,0.058,0.059	0.115,0.185,0.382,0.226,0.194,0.213,0.23,0.264,0.037,0.579,0.115,0.317,0.343	0.183	A3SS	2.91304	37.3478	15.7692	39.5385	40.2609	55.3077	sig	chr2:24315131:24315245:-	chr2:24315131:24315224:-	Inclusion	0.03	0.047	0	0.049	0.095	0.02	0.099	0.017	0	0.336	0.032	0.072	0.042	0	0.106	0	0	0.131	0.077	0.016
V5493	A3SS_6333	clu_23159	ITSN2	chr2	-	24315131_24315245_24315131_24315224_24328051_24328115	6333	2,2,0,2,5,1,5,3,0,22,6,8,3,0,4,0,4,3,3,1,14,4,6	195,146,73,139,218,154,135,152,103,117,259,97,222,12,171,119,49,97,110,170,64,254,315	8,13,59,45,29,57,44,60,14,46,22,33,57	2.48118e+38	139	119	0	0	0.009,0.012,0.0,0.012,0.019,0.006,0.031,0.017,0.0,0.139,0.019,0.066,0.011,0.0,0.02,0.0,0.065,0.026,0.023,0.005,0.158,0.013,0.016	0.027,0.086,0.205,0.139,0.118,0.168,0.167,0.235,0.073,0.249,0.107,0.146,0.252	0.123	A3SS	4.26087	146.565	37.4615	178.538	150.826	216	sig	chr2:24315131:24315245:-	chr2:24315131:24315224:-	Inclusion	0.009	0.012	0	0.012	0.019	0.006	0.031	0.017	0	0.139	0.019	0.066	0.011	0	0.02	0	0.065	0.026	0.023	0.005
V5518	A3SS_6362	ENSG00000076944.15	STXBP2	chr19	+	7640697_7640809_7640739_7640809_7639730_7639807	6362	11,12,13,18,24,15,17,7,10,15,27,21,20,2,28,11,4,9,19,13,7,17,38	0,0,0,0,0,0,4,2,0,0,0,0,0,0,1,0,0,0,0,0,0,0,0	14,8,19,12,9,35,19,29,5,11,13,8,13	2,0,0,2,0,4,8,6,2,0,2,0,1	160	119	1.42347e-08	7.39468e-07	1.0,1.0,1.0,1.0,1.0,1.0,0.76,0.722,1.0,1.0,1.0,1.0,1.0,1.0,0.954,1.0,1.0,1.0,1.0,1.0,1.0,1.0,1.0	0.839,1.0,1.0,0.817,1.0,0.867,0.639,0.782,0.65,1.0,0.829,1.0,0.906	-0.104	A3SS	15.5652	0.304348	15	2.07692	15.8696	17.0769	sig	chr19:7640697:7640809:+	chr19:7640739:7640809:+	Exclusion	1	1	1	1	1	1	0.76	0.722	1	1	1	1	1	1	0.954	1	1	1	1	1
V5540	A3SS_6385	stringtie.15677	AC006129.2	chr19	+	41579269_41579628_41579352_41579628_41577199_41577559	6385	12,15,3,17,8,12,5,30,2,14,39,6,33,8,7,12,6,9,3,37,5,27,22	20,6,2,12,20,9,2,16,2,17,18,11,10,4,8,5,5,8,6,5,1,9,16	25,6,17,34,14,8,13,7,17,1,39,20,38	14,7,21,21,24,14,36,12,19,16,52,37,33	201	119	0.00048133	0.00848926	0.262,0.597,0.47,0.456,0.191,0.441,0.597,0.526,0.372,0.328,0.562,0.244,0.661,0.542,0.341,0.587,0.415,0.4,0.228,0.814,0.747,0.64,0.449	0.514,0.337,0.324,0.489,0.257,0.253,0.176,0.257,0.346,0.036,0.307,0.242,0.405	-0.169	A3SS	14.4348	9.21739	18.3846	23.5385	23.6522	41.9231	sig	chr19:41579269:41579628:+	chr19:41579352:41579628:+	Exclusion	0.262	0.597	0.47	0.456	0.191	0.441	0.597	0.526	0.372	0.328	0.562	0.244	0.661	0.542	0.341	0.587	0.415	0.4	0.228	0.814
V5667	A3SS_6527	clu_15965	COA1	chr7	-	43648599_43663285_43648599_43648652_43665657_43665722	6527	28,21,5,13,61,22,4,23,19,34,37,26,38,1,44,23,13,19,8,32,11,19,33	8,0,2,3,5,5,0,6,0,5,2,8,3,0,4,1,0,2,14,8,0,9,4	36,12,14,11,29,9,39,47,21,16,40,29,25	13,8,11,15,10,4,3,5,0,7,9,10,10	238	119	0.00100643	0.0158763	0.636,1.0,0.556,0.684,0.859,0.687,1.0,0.657,1.0,0.773,0.902,0.619,0.864,1.0,0.846,0.92,1.0,0.826,0.222,0.667,1.0,0.514,0.805	0.581,0.429,0.389,0.268,0.592,0.529,0.867,0.825,1.0,0.533,0.69,0.592,0.556	-0.18	A3SS	23.2174	3.86957	25.2308	8.07692	27.087	33.3077	sig	chr7:43648599:43663285:-	chr7:43648599:43648652:-	Exclusion	0.636	1	0.556	0.684	0.859	0.687	1	0.657	1	0.773	0.902	0.619	0.864	1	0.846	0.92	1	0.826	0.222	0.667
V5675	A3SS_6535	stringtie.16566	MPV17	chr2	-	27312993_27313154_27312993_27313074_27322447_27322522	6535	18,12,13,10,39,10,9,32,9,21,37,9,25,2,19,7,6,23,10,31,8,27,25	3,4,4,0,23,8,2,9,14,12,7,4,4,0,3,0,4,10,10,13,0,3,13	11,14,15,30,26,23,27,27,26,11,23,13,23	15,11,14,9,16,13,19,14,10,8,38,30,23	198	119	2.2558e-05	0.000587612	0.783,0.643,0.661,1.0,0.505,0.429,0.73,0.681,0.279,0.513,0.761,0.575,0.79,1.0,0.792,1.0,0.474,0.58,0.375,0.589,1.0,0.844,0.536	0.306,0.433,0.392,0.667,0.494,0.515,0.461,0.537,0.61,0.452,0.267,0.207,0.375	-0.236	A3SS	17.4783	6.52174	20.6923	16.9231	24	37.6154	sig	chr2:27312993:27313154:-	chr2:27312993:27313074:-	Exclusion	0.783	0.643	0.661	1	0.505	0.429	0.73	0.681	0.279	0.513	0.761	0.575	0.79	1	0.792	1	0.474	0.58	0.375	0.589
V5715	A3SS_6582	stringtie.9696	MGA	chr15	+	41739905_41740203_41740052_41740203_41736180_41736698	6582	8,5,7,6,45,2,4,15,5,8,40,0,17,6,11,12,7,9,26,20,3,9,28	13,33,9,17,46,22,5,21,28,37,40,5,24,0,35,24,7,10,37,55,20,20,42	6,10,2,13,28,11,7,5,28,6,13,21,19	32,14,38,81,55,54,66,61,43,46,95,37,43	238	119	0.00120292	0.0184918	0.235,0.07,0.28,0.15,0.328,0.043,0.286,0.263,0.082,0.098,0.333,0.0,0.262,1.0,0.136,0.2,0.333,0.31,0.26,0.154,0.07,0.184,0.25	0.086,0.263,0.026,0.074,0.203,0.092,0.05,0.039,0.246,0.061,0.064,0.221,0.181	-0.108	A3SS	12.7391	23.913	13	51.1538	36.6522	64.1538	sig	chr15:41739905:41740203:+	chr15:41740052:41740203:+	Exclusion	0.235	0.07	0.28	0.15	0.328	0.043	0.286	0.263	0.082	0.098	0.333	0	0.262	1	0.136	0.2	0.333	0.31	0.26	0.154
V5739	A3SS_6607	ENSG00000139546.10	TARBP2	chr12	+	53503712_53503808_53503729_53503808_53503026_53503129	6607	25,20,9,17,61,13,4,16,9,7,47,20,31,2,34,5,3,19,16,33,13,12,39	8,0,0,0,2,6,7,6,3,1,9,7,8,0,3,2,4,1,1,8,1,5,5	36,23,68,46,42,14,39,25,20,27,50,27,52	6,2,2,3,4,5,2,0,3,2,4,2,3	135	119	0.000715524	0.0117486	0.734,1.0,1.0,1.0,0.964,0.656,0.335,0.702,0.726,0.861,0.822,0.716,0.774,1.0,0.909,0.688,0.398,0.944,0.934,0.784,0.92,0.679,0.873	0.841,0.91,0.968,0.931,0.902,0.712,0.945,1.0,0.855,0.922,0.917,0.922,0.939	0.104	A3SS	19.7826	3.78261	36.0769	2.92308	23.5652	39	sig	chr12:53503712:53503808:+	chr12:53503729:53503808:+	Inclusion	0.734	1	1	1	0.964	0.656	0.335	0.702	0.726	0.861	0.822	0.716	0.774	1	0.909	0.688	0.398	0.944	0.934	0.784
V5892	A3SS_6778	stringtie.20492	OXNAD1	chr3	+	16270928_16271071_16270944_16271071_16269125_16269275	6778	5,1,6,4,8,2,1,0,0,1,12,1,1,0,4,4,1,4,0,10,0,10,4	14,26,20,20,51,23,9,35,13,24,35,20,44,3,24,2,7,21,21,28,12,20,30	14,5,8,14,12,17,16,13,9,10,13,3,9	32,17,25,19,34,44,28,41,38,20,27,23,30	134	119	8.70176e-09	4.69583e-07	0.241,0.033,0.21,0.151,0.122,0.072,0.09,0.0,0.0,0.036,0.233,0.043,0.02,0.0,0.129,0.64,0.113,0.145,0.0,0.241,0.0,0.307,0.106	0.28,0.207,0.221,0.396,0.239,0.255,0.337,0.22,0.174,0.307,0.3,0.104,0.21	0.123	A3SS	3.43478	21.8261	11	29.0769	25.2609	40.0769	sig	chr3:16270928:16271071:+	chr3:16270944:16271071:+	Inclusion	0.241	0.033	0.21	0.151	0.122	0.072	0.09	0	0	0.036	0.233	0.043	0.02	0	0.129	0.64	0.113	0.145	0	0.241
V5901	A3SS_6789	ENSG00000272752.6	STAG3L5P-PVRIG2P-PILRB	chr7	+	100349730_100349887_100349798_100349887_100345864_100345968	6789	29,22,21,69,120,111,13,176,35,40,100,23,123,1,92,58,21,36,50,55,57,73,121	26,19,21,9,23,17,2,45,8,3,26,18,30,1,35,14,14,10,25,15,10,14,49	69,62,39,51,69,51,65,43,40,49,71,38,53	11,8,0,7,4,6,8,7,3,6,4,4,4	186	119	7.64966e-12	6.43212e-10	0.416,0.426,0.39,0.831,0.769,0.807,0.806,0.714,0.737,0.895,0.711,0.45,0.724,0.39,0.627,0.726,0.49,0.697,0.561,0.701,0.785,0.769,0.612	0.801,0.832,1.0,0.823,0.917,0.845,0.839,0.797,0.895,0.839,0.919,0.859,0.894	0.213	A3SS	62.8696	18.8696	53.8462	5.53846	81.7391	59.3846	sig	chr7:100349730:100349887:+	chr7:100349798:100349887:+	Inclusion	0.416	0.426	0.39	0.831	0.769	0.807	0.806	0.714	0.737	0.895	0.711	0.45	0.724	0.39	0.627	0.726	0.49	0.697	0.561	0.701
V5951	A3SS_6844	stringtie.10400	POLG	chr15	-	89326911_89327079_89326911_89327063_89327166_89327349	6844	5,0,0,4,6,0,1,0,2,12,4,0,2,0,0,0,5,2,2,5,4,0,6	114,54,41,89,170,65,18,102,46,94,148,37,98,4,117,68,32,63,91,108,48,79,164	10,2,8,4,26,25,33,20,22,26,27,23,12	123,48,61,97,88,131,75,120,68,77,109,79,104	134	119	0	0	0.037,0.0,0.0,0.038,0.03,0.0,0.047,0.0,0.037,0.102,0.023,0.0,0.018,0.0,0.0,0.0,0.122,0.027,0.019,0.039,0.069,0.0,0.031	0.067,0.036,0.104,0.035,0.208,0.145,0.281,0.129,0.223,0.231,0.18,0.205,0.093	0.121	A3SS	2.6087	80.4348	18.3077	90.7692	83.0435	109.077	sig	chr15:89326911:89327079:-	chr15:89326911:89327063:-	Inclusion	0.037	0	0	0.038	0.03	0	0.047	0	0.037	0.102	0.023	0	0.018	0	0	0	0.122	0.027	0.019	0.039
V6166	A3SS_7091	stringtie.2457	TOR1AIP1	chr1	+	179889309_179889369_179889312_179889369_179884691_179884769	7091	69,50,23,1,0,58,0,0,17,50,2,0,1,4,5,2,4,0,3,80,57,0,190	83,40,29,102,223,41,133,184,31,40,241,147,185,5,133,125,50,66,100,66,43,75,2	65,49,109,0,250,122,91,112,69,87,2,175,114	71,34,134,279,19,129,164,151,107,115,265,14,144	121	119	3.20976e-08	1.5515e-06	0.45,0.551,0.438,0.01,0.0,0.582,0.0,0.0,0.35,0.551,0.008,0.0,0.005,0.44,0.036,0.015,0.073,0.0,0.029,0.544,0.566,0.0,0.989	0.474,0.586,0.444,0.0,0.928,0.482,0.353,0.422,0.388,0.427,0.007,0.925,0.438	0.207	A3SS	26.7826	93.2174	95.7692	125.077	120	220.846	sig	chr1:179889309:179889369:+	chr1:179889312:179889369:+	Inclusion	0.45	0.551	0.438	0.01	0	0.582	0	0	0.35	0.551	0.008	0	0.005	0.44	0.036	0.015	0.073	0	0.029	0.544
V6181	A3SS_7107	clu_17882	FBXO9	chr6	+	53089658_53092547_53092428_53092547_53082503_53089854	7107	0,0,0,0,0,2,0,0,1,0,1,0,0,0,0,0,0,1,0,0,0,0,1	29,12,2,8,8,3,4,7,0,1,8,4,4,1,7,6,3,4,8,1,2,9,10	2,0,5,3,3,4,0,2,10,0,4,0,0	10,4,6,2,17,2,6,6,0,4,5,2,4	238	119	1.14966e-07	5.00809e-06	0.0,0.0,0.0,0.0,0.0,0.25,0.0,0.0,1.0,0.0,0.059,0.0,0.0,0.0,0.0,0.0,0.0,0.111,0.0,0.0,0.0,0.0,0.048	0.091,0.0,0.294,0.429,0.081,0.5,0.0,0.143,1.0,0.0,0.286,0.0,0.0	0.153	A3SS	0.26087	6.13043	2.53846	5.23077	6.3913	7.76923	sig	chr6:53089658:53092547:+	chr6:53092428:53092547:+	Inclusion	0	0	0	0	0	0.25	0	0	1	0	0.059	0	0	0	0	0	0	0.111	0	0
V6194	A3SS_7121	clu_17424	DDX39B	chr6	-	31532779_31534854_31532779_31534505_31535366_31535485	7121	9,11,2,8,13,0,9,1,4,8,8,6,7,2,22,9,4,13,4,11,2,16,50	4,0,0,0,7,2,0,2,2,2,1,0,0,0,3,4,0,0,6,9,0,0,0	11,17,21,5,9,10,21,27,8,6,18,15,10	12,0,2,7,3,0,15,6,1,2,15,2,4	238	119	0.00146385	0.0218346	0.529,1.0,1.0,1.0,0.481,0.0,1.0,0.2,0.5,0.667,0.8,1.0,1.0,1.0,0.786,0.529,1.0,1.0,0.25,0.379,1.0,1.0,1.0	0.314,1.0,0.84,0.263,0.6,1.0,0.412,0.692,0.8,0.6,0.375,0.789,0.556	-0.11	A3SS	9.52174	1.82609	13.6923	5.30769	11.3478	19	sig	chr6:31532779:31534854:-	chr6:31532779:31534505:-	Exclusion	0.529	1	1	1	0.481	0	1	0.2	0.5	0.667	0.8	1	1	1	0.786	0.529	1	1	0.25	0.379
V6289	A3SS_7236	stringtie.5637	ALG9	chr11	-	111838248_111838399_111838248_111838378_111840654_111840809	7236	4,8,2,10,37,4,10,10,0,14,5,4,17,0,20,1,1,12,6,7,8,11,16	11,12,14,8,12,20,8,15,1,37,49,20,25,2,53,21,13,20,17,21,28,7,36	26,17,14,12,22,18,7,21,11,20,20,7,14	28,12,36,13,21,18,0,12,6,19,47,16,2	139	119	8.17544e-05	0.00181076	0.237,0.363,0.109,0.517,0.725,0.146,0.517,0.363,0.0,0.245,0.08,0.146,0.368,0.0,0.244,0.039,0.062,0.339,0.232,0.222,0.197,0.574,0.276	0.443,0.548,0.25,0.441,0.473,0.461,1.0,0.6,0.611,0.474,0.267,0.272,0.857	0.254	A3SS	9	19.5652	16.0769	17.6923	28.5652	33.7692	sig	chr11:111838248:111838399:-	chr11:111838248:111838378:-	Inclusion	0.237	0.363	0.109	0.517	0.725	0.146	0.517	0.363	0	0.245	0.08	0.146	0.368	0	0.244	0.039	0.062	0.339	0.232	0.222
V6370	A3SS_7341	ENSG00000135164.18	DMTF1	chr7	+	87182055_87182337_87182227_87182337_87181308_87181341	7341	97,71,39,72,163,75,73,63,43,111,169,60,144,17,118,71,54,87,76,166,62,110,195	87,56,28,54,116,61,25,35,18,101,134,31,85,13,97,47,26,56,67,70,49,80,151	137,58,101,124,163,130,172,149,78,111,136,99,106	131,40,104,129,163,129,125,212,135,174,153,149,86	238	119	2.40595e-08	1.18838e-06	0.358,0.388,0.411,0.4,0.413,0.381,0.593,0.474,0.544,0.355,0.387,0.492,0.459,0.395,0.378,0.43,0.509,0.437,0.362,0.542,0.388,0.407,0.392	0.343,0.42,0.327,0.325,0.333,0.335,0.408,0.26,0.224,0.242,0.308,0.249,0.381	-0.111	A3SS	92.8696	64.6522	120.308	133.077	157.522	253.385	sig	chr7:87182055:87182337:+	chr7:87182227:87182337:+	Exclusion	0.358	0.388	0.411	0.4	0.413	0.381	0.593	0.474	0.544	0.355	0.387	0.492	0.459	0.395	0.378	0.43	0.509	0.437	0.362	0.542
V6378	A3SS_7349	stringtie.24640	NA	chr5	-	178619837_178620673_178619837_178619896_178623255_178623416	7349	30,36,24,36,74,23,41,58,4,72,71,17,45,15,47,21,17,24,8,41,21,46,106	21,12,10,10,166,45,13,30,17,48,112,18,33,13,15,8,47,11,44,64,45,16,84	22,16,45,18,112,80,57,35,41,29,46,41,49	37,15,98,107,44,26,190,94,101,106,178,98,147	238	119	6.01398e-05	0.00139207	0.417,0.6,0.545,0.643,0.182,0.204,0.612,0.492,0.105,0.429,0.241,0.321,0.405,0.366,0.61,0.568,0.153,0.522,0.083,0.243,0.189,0.59,0.387	0.229,0.348,0.187,0.078,0.56,0.606,0.13,0.157,0.169,0.12,0.114,0.173,0.143	-0.155	A3SS	38.1304	38.3478	45.4615	95.4615	76.4783	140.923	sig	chr5:178619837:178620673:-	chr5:178619837:178619896:-	Exclusion	0.417	0.6	0.545	0.643	0.182	0.204	0.612	0.492	0.105	0.429	0.241	0.321	0.405	0.366	0.61	0.568	0.153	0.522	0.083	0.243
V6640	A3SS_7653	stringtie.13115	NA	chr17	-	44322418_44322552_44322418_44322528_44322807_44322852	7653	39,11,8,9,97,9,11,95,13,135,57,51,37,9,32,31,46,45,20,44,16,32,19	91,74,36,60,185,62,90,188,28,371,180,104,116,6,123,86,50,80,99,112,58,87,154	79,33,56,37,47,62,80,76,53,54,81,70,107	119,57,134,105,140,168,106,75,86,82,96,117,148	142	119	5.49683e-07	2.14163e-05	0.264,0.111,0.157,0.112,0.305,0.108,0.093,0.297,0.28,0.234,0.21,0.291,0.211,0.557,0.179,0.232,0.435,0.32,0.145,0.248,0.188,0.236,0.094	0.357,0.327,0.259,0.228,0.22,0.236,0.387,0.459,0.341,0.356,0.414,0.334,0.377	0.1	A3SS	37.6522	106.087	64.2308	110.231	143.739	174.462	sig	chr17:44322418:44322552:-	chr17:44322418:44322528:-	Inclusion	0.264	0.111	0.157	0.112	0.305	0.108	0.093	0.297	0.28	0.234	0.21	0.291	0.211	0.557	0.179	0.232	0.435	0.32	0.145	0.248
V6767	A3SS_7801	stringtie.14789	MAP2K7	chr19	+	7911414_7911578_7911435_7911578_7911249_7911330	7801	1,0,0,0,5,1,0,4,0,12,5,4,3,0,7,0,1,0,0,3,0,0,1	40,56,9,34,86,24,42,56,13,34,59,53,39,7,51,33,21,31,37,62,21,56,64	0,6,10,9,7,8,12,12,5,29,6,10,15	44,39,41,40,43,88,88,45,22,46,41,42,44	139	119	0	0	0.021,0.0,0.0,0.0,0.047,0.034,0.0,0.058,0.0,0.232,0.068,0.061,0.062,0.0,0.105,0.0,0.039,0.0,0.0,0.04,0.0,0.0,0.013	0.0,0.116,0.173,0.162,0.122,0.072,0.105,0.186,0.163,0.351,0.111,0.169,0.226	0.117	A3SS	2.04348	40.3478	9.92308	47.9231	42.3913	57.8462	sig	chr19:7911414:7911578:+	chr19:7911435:7911578:+	Inclusion	0.021	0	0	0	0.047	0.034	0	0.058	0	0.232	0.068	0.061	0.062	0	0.105	0	0.039	0	0	0.04
V6826	A3SS_7873	stringtie.20666	NA	chr3	-	39100304_39100503_39100304_39100454_39100746_39100877	7873	63,60,15,51,104,31,9,61,35,25,20,27,32,5,68,39,6,33,47,60,22,26,88	5,3,14,6,14,6,0,7,1,19,2,0,7,2,10,4,1,13,2,9,2,12,10	52,13,43,43,88,54,44,46,62,24,71,45,64	27,3,12,22,24,25,19,32,17,19,34,21,33	167	119	3.3812e-11	2.64611e-09	0.9,0.934,0.433,0.858,0.841,0.786,1.0,0.861,0.961,0.484,0.877,1.0,0.765,0.64,0.829,0.874,0.81,0.644,0.944,0.826,0.887,0.607,0.862	0.578,0.755,0.719,0.582,0.723,0.606,0.623,0.506,0.722,0.474,0.598,0.604,0.58	-0.189	A3SS	40.3043	6.47826	49.9231	22.1538	46.7826	72.0769	sig	chr3:39100304:39100503:-	chr3:39100304:39100454:-	Exclusion	0.9	0.934	0.433	0.858	0.841	0.786	1	0.861	0.961	0.484	0.877	1	0.765	0.64	0.829	0.874	0.81	0.644	0.944	0.826
V6829	A3SS_7876	stringtie.20666	NA	chr3	-	39100304_39100877_39100304_39100454_39101015_39101102	7876	54,25,19,22,102,21,19,62,28,27,32,13,55,1,53,52,8,23,34,63,22,29,78	0,13,0,2,2,0,4,1,2,8,1,16,0,0,2,0,0,3,0,1,3,1,1	64,27,49,49,45,51,38,36,67,20,89,59,54	0,6,12,11,0,33,3,7,5,4,8,10,13	238	119	7.10262e-06	0.000206101	1.0,0.49,1.0,0.846,0.962,1.0,0.704,0.969,0.875,0.628,0.941,0.289,1.0,1.0,0.93,1.0,1.0,0.793,1.0,0.969,0.786,0.935,0.975	1.0,0.692,0.671,0.69,1.0,0.436,0.864,0.72,0.87,0.714,0.848,0.747,0.675	-0.11	A3SS	36.6087	2.6087	49.8462	8.61538	39.2174	58.4615	sig	chr3:39100304:39100877:-	chr3:39100304:39100454:-	Exclusion	1	0.49	1	0.846	0.962	1	0.704	0.969	0.875	0.628	0.941	0.289	1	1	0.93	1	1	0.793	1	0.969
V6835	A3SS_7883	ENSG00000126883.16	NUP214	chr9	+	131146128_131146304_131146161_131146304_131144279_131144754	7883	24,11,18,14,15,17,8,12,3,21,21,13,25,3,20,27,9,12,27,14,5,24,39	11,3,2,10,8,4,6,13,9,10,14,5,12,0,10,9,0,8,11,2,3,4,19	29,26,45,37,68,25,44,53,29,30,54,35,40	14,8,6,6,4,22,18,13,2,2,14,3,7	151	119	0.00179208	0.0259767	0.632,0.743,0.876,0.525,0.596,0.77,0.512,0.421,0.208,0.623,0.542,0.672,0.621,1.0,0.612,0.703,1.0,0.542,0.659,0.847,0.568,0.825,0.618	0.62,0.719,0.855,0.829,0.931,0.472,0.658,0.763,0.92,0.922,0.752,0.902,0.818	0.124	A3SS	16.6087	7.52174	39.6154	9.15385	24.1304	48.7692	sig	chr9:131146128:131146304:+	chr9:131146161:131146304:+	Inclusion	0.632	0.743	0.876	0.525	0.596	0.77	0.512	0.421	0.208	0.623	0.542	0.672	0.621	1	0.612	0.703	1	0.542	0.659	0.847
V6980	A3SS_8073	stringtie.17052	DGUOK	chr2	+	73950600_73950732_73950626_73950732_73946718_73946906	8073	11,10,3,12,16,6,3,5,5,19,24,10,19,2,17,7,4,10,2,10,4,12,19	1,2,0,6,3,0,0,0,0,0,0,0,0,0,0,1,0,0,0,0,0,2,4	13,4,2,14,18,5,10,20,4,4,15,10,11	2,5,0,7,0,5,2,2,0,3,3,0,0	144	119	3.08837e-10	2.13098e-08	0.901,0.805,1.0,0.623,0.815,1.0,1.0,1.0,1.0,1.0,1.0,1.0,1.0,1.0,1.0,0.853,1.0,1.0,1.0,1.0,1.0,0.832,0.797	0.843,0.398,1.0,0.623,1.0,0.452,0.805,0.892,1.0,0.524,0.805,1.0,1.0	-0.145	A3SS	10	0.826087	10	2.23077	10.8261	12.2308	sig	chr2:73950600:73950732:+	chr2:73950626:73950732:+	Exclusion	0.901	0.805	1	0.623	0.815	1	1	1	1	1	1	1	1	1	1	0.853	1	1	1	1
V7047	A3SS_8150	stringtie.1191	SERBP1	chr1	-	67424887_67424977_67424887_67424959_67425082_67425223	8150	183,162,84,144,481,143,53,282,118,303,402,217,294,27,250,136,113,185,197,315,182,181,407	175,108,57,139,350,121,141,165,83,61,299,172,217,23,200,94,77,132,165,252,49,149,247	2.40189e+38	122,96,74,98,88,167,47,63,147,71,95,73,88	136	119	0	0	0.478,0.568,0.563,0.475,0.546,0.508,0.247,0.599,0.554,0.813,0.541,0.525,0.542,0.507,0.522,0.559,0.562,0.551,0.511,0.522,0.765,0.515,0.59	0.633,0.631,0.876,0.838,0.877,0.721,0.904,0.879,0.74,0.837,0.874,0.872,0.859	0.265	A3SS	211.261	151.13	513.077	94.5385	362.391	607.615	sig	chr1:67424887:67424977:-	chr1:67424887:67424959:-	Inclusion	0.478	0.568	0.563	0.475	0.546	0.508	0.247	0.599	0.554	0.813	0.541	0.525	0.542	0.507	0.522	0.559	0.562	0.551	0.511	0.522
V7175	A3SS_8306	ENSG00000183479.12	TREX2	chrX	-	153455541_153455766_153455541_153455648_153456264_153456364	8306	20,21,5,18,32,27,10,21,3,17,38,14,19,4,24,20,2,13,54,47,13,28,45	2,0,2,0,2,0,2,2,0,4,1,3,1,1,2,0,0,10,6,3,0,4,5	37,8,19,58,28,38,24,29,34,17,24,18,11	9,4,4,6,2,7,0,4,5,2,11,2,13	236	119	0.00079903	0.012955	0.835,1.0,0.558,1.0,0.89,1.0,0.716,0.841,1.0,0.682,0.95,0.702,0.905,0.669,0.858,1.0,1.0,0.396,0.819,0.888,1.0,0.779,0.819	0.675,0.502,0.705,0.83,0.876,0.732,1.0,0.785,0.774,0.811,0.524,0.819,0.299	-0.122	A3SS	21.5217	2.17391	26.5385	5.30769	23.6957	31.8462	sig	chrX:153455541:153455766:-	chrX:153455541:153455648:-	Exclusion	0.835	1	0.558	1	0.89	1	0.716	0.841	1	0.682	0.95	0.702	0.905	0.669	0.858	1	1	0.396	0.819	0.888
V7265	A3SS_8412	stringtie.30697	ABCB7	chrX	-	75071508_75071704_75071508_75071683_75073688_75073776	8412	0,0,0,1,1,0,0,0,0,0,1,0,0,0,0,0,0,0,1,0,7,0,0	22,20,26,11,48,21,5,64,12,28,26,27,37,1,52,10,17,23,23,71,4,36,44	0,0,3,9,5,3,12,6,6,5,5,2,15	38,14,18,32,24,40,25,29,39,6,33,23,40	139	119	0	0	0.0,0.0,0.0,0.072,0.018,0.0,0.0,0.0,0.0,0.0,0.032,0.0,0.0,0.0,0.0,0.0,0.0,0.0,0.036,0.0,0.6,0.0,0.0	0.0,0.0,0.125,0.194,0.151,0.06,0.291,0.15,0.116,0.416,0.115,0.069,0.243	0.116	A3SS	0.478261	27.3043	5.46154	27.7692	27.7826	33.2308	sig	chrX:75071508:75071704:-	chrX:75071508:75071683:-	Inclusion	0	0	0	0.072	0.018	0	0	0	0	0	0.032	0	0	0	0	0	0	0	0.036	0
V7341	A3SS_8494	clu_12690	LINC01480	chr19	+	41535713_41535783_41535727_41535783_41535566_41535601	8494	39,96,55,42,210,48,17,148,44,142,142,4,118,10,44,27,39,59,179,159,66,72,46	26,102,71,54,186,31,57,113,36,210,107,0,100,16,92,23,39,39,119,113,67,57,45	56,105,159,188,329,49,411,169,137,178,184,133,262	71,146,305,277,458,69,615,210,211,280,366,196,404	132	119	4.0069e-05	0.000965822	0.575,0.459,0.411,0.412,0.504,0.583,0.212,0.541,0.524,0.379,0.545,1.0,0.515,0.36,0.301,0.514,0.474,0.577,0.576,0.559,0.47,0.532,0.48	0.416,0.393,0.32,0.38,0.393,0.39,0.376,0.42,0.369,0.364,0.312,0.38,0.369	-0.125	A3SS	78.5217	74.0435	181.538	277.538	152.565	459.077	sig	chr19:41535713:41535783:+	chr19:41535727:41535783:+	Exclusion	0.575	0.459	0.411	0.412	0.504	0.583	0.212	0.541	0.524	0.379	0.545	1	0.515	0.36	0.301	0.514	0.474	0.577	0.576	0.559
V7353	A3SS_8506	clu_12690	LINC01480	chr19	+	41536597_41536904_41537096_41536904_41535727_41535783	8506	44,234,64,81,367,63,40,189,54,213,175,3,104,15,80,15,62,62,284,230,58,87,62	56,41,114,43,200,66,11,180,38,69,175,10,120,15,57,43,31,37,143,99,74,89,51	81,227,313,463,423,63,907,301,340,366,269,191,540	39,75,117,71,336,21,247,112,62,88,251,91,214	238	119	1.0963e-06	3.90907e-05	0.282,0.741,0.219,0.485,0.478,0.323,0.645,0.344,0.415,0.607,0.333,0.13,0.302,0.333,0.412,0.149,0.5,0.456,0.498,0.537,0.282,0.328,0.378	0.509,0.602,0.572,0.765,0.386,0.6,0.647,0.573,0.733,0.675,0.349,0.512,0.558	0.176	A3SS	112.435	76.6087	344.923	132.615	189.043	477.538	sig	chr19:41536597:41536904:+	chr19:41537096:41536904:+	Inclusion	0.282	0.741	0.219	0.485	0.478	0.323	0.645	0.344	0.415	0.607	0.333	0.13	0.302	0.333	0.412	0.149	0.5	0.456	0.498	0.537
V7354	A3SS_8507	clu_12690	LINC01480	chr19	+	41536600_41536904_41537096_41536904_41535727_41535783	8507	14,105,20,34,154,14,26,87,21,76,61,4,52,1,55,13,30,25,164,110,29,21,24	56,41,114,43,200,66,11,180,38,69,175,10,120,15,57,43,31,37,143,99,74,89,51	51,96,111,201,163,31,345,87,141,182,87,71,181	39,75,117,71,336,21,247,112,62,88,251,91,214	238	119	1.88552e-05	0.000501272	0.111,0.561,0.081,0.283,0.278,0.096,0.542,0.195,0.216,0.355,0.148,0.167,0.178,0.032,0.325,0.131,0.326,0.253,0.364,0.357,0.164,0.106,0.19	0.395,0.39,0.322,0.586,0.195,0.425,0.411,0.28,0.532,0.508,0.148,0.281,0.297	0.13	A3SS	49.5652	76.6087	134.385	132.615	126.174	267	sig	chr19:41536600:41536904:+	chr19:41537096:41536904:+	Inclusion	0.111	0.561	0.081	0.283	0.278	0.096	0.542	0.195	0.216	0.355	0.148	0.167	0.178	0.032	0.325	0.131	0.326	0.253	0.364	0.357
V7371	A3SS_8527	clu_7745	MYO15B	chr17	+	75601741_75602594_75602516_75602594_75601437_75601563	8527	8,1,0,3,6,0,0,16,4,17,18,1,29,4,29,2,4,2,10,2,6,26,2	58,10,12,30,77,6,30,132,14,34,59,51,92,5,173,63,15,13,75,4,43,214,25	50,13,6,3,23,54,18,74,23,13,31,81,53	54,2,1,2,63,123,27,21,10,17,43,24,10	238	119	0	0	0.065,0.048,0.0,0.048,0.037,0.0,0.0,0.057,0.125,0.2,0.132,0.01,0.136,0.286,0.077,0.016,0.118,0.071,0.063,0.2,0.065,0.057,0.038	0.316,0.765,0.75,0.429,0.154,0.18,0.25,0.638,0.535,0.277,0.265,0.628,0.726	0.374	A3SS	8.26087	53.6957	34	30.5385	61.9565	64.5385	sig	chr17:75601741:75602594:+	chr17:75602516:75602594:+	Inclusion	0.065	0.048	0	0.048	0.037	0	0	0.057	0.125	0.2	0.132	0.01	0.136	0.286	0.077	0.016	0.118	0.071	0.063	0.2
V7464	A3SS_8630	stringtie.17890	DNAJC10	chr2	+	182739544_182740388_182740298_182740388_182731029_182731107	8630	54,8,22,9,61,21,17,68,8,52,57,14,43,1,66,2,18,15,22,81,16,45,58	0,0,0,4,2,0,0,2,0,2,4,0,0,0,0,0,2,0,1,2,0,0,0	40,10,22,46,9,16,39,25,22,33,25,25,36	0,0,4,6,0,0,5,7,4,2,5,0,5	238	119	2.22045e-16	3.06422e-14	1.0,1.0,1.0,0.529,0.938,1.0,1.0,0.944,1.0,0.929,0.877,1.0,1.0,1.0,1.0,1.0,0.818,1.0,0.917,0.953,1.0,1.0,1.0	1.0,1.0,0.733,0.793,1.0,1.0,0.796,0.641,0.733,0.892,0.714,1.0,0.783	-0.1	A3SS	32.9565	0.826087	26.7692	2.92308	33.7826	29.6923	sig	chr2:182739544:182740388:+	chr2:182740298:182740388:+	Exclusion	1	1	1	0.529	0.938	1	1	0.944	1	0.929	0.877	1	1	1	1	1	0.818	1	0.917	0.953
V7509	A3SS_8684	ENSG00000168010.10	ATG16L2	chr11	+	72821198_72821741_72821667_72821741_72817755_72817855	8684	90,33,2,22,31,17,22,48,0,7,35,57,11,0,55,43,17,48,13,34,5,52,11	15,20,7,7,39,17,16,34,1,12,29,31,24,2,26,22,10,21,5,18,8,27,33	38,21,5,24,26,97,15,27,29,13,20,5,8	35,12,52,38,29,55,32,50,48,39,26,13,46	238	119	8.91167e-05	0.00195754	0.75,0.452,0.125,0.611,0.284,0.333,0.407,0.414,0.0,0.226,0.376,0.479,0.186,0.0,0.514,0.494,0.459,0.533,0.565,0.486,0.238,0.491,0.143	0.352,0.467,0.046,0.24,0.31,0.469,0.19,0.213,0.232,0.143,0.278,0.161,0.08	-0.128	A3SS	28.3913	18.4348	25.2308	36.5385	46.8261	61.7692	sig	chr11:72821198:72821741:+	chr11:72821667:72821741:+	Exclusion	0.75	0.452	0.125	0.611	0.284	0.333	0.407	0.414	0	0.226	0.376	0.479	0.186	0	0.514	0.494	0.459	0.533	0.565	0.486
V7526	A3SS_8703	clu_3304	PGGHG	chr11	+	290677_291113_291014_291113_290677_290781	8703	80,55,12,51,145,88,94,55,30,94,121,22,82,6,145,29,21,50,93,60,36,155,90	13,19,1,18,14,26,22,6,1,49,12,5,7,1,16,7,5,11,16,10,7,9,14	181,62,49,89,134,72,60,71,43,66,21,45,32	64,26,16,22,51,6,39,60,20,35,14,33,26	238	119	2.59862e-09	1.51542e-07	0.755,0.591,0.857,0.586,0.838,0.629,0.681,0.821,0.938,0.49,0.834,0.687,0.854,0.75,0.819,0.674,0.677,0.694,0.744,0.75,0.72,0.896,0.763	0.586,0.544,0.605,0.669,0.568,0.857,0.435,0.372,0.518,0.485,0.429,0.405,0.381	-0.214	A3SS	70.1739	12.5652	71.1538	31.6923	82.7391	102.846	sig	chr11:290677:291113:+	chr11:291014:291113:+	Exclusion	0.755	0.591	0.857	0.586	0.838	0.629	0.681	0.821	0.938	0.49	0.834	0.687	0.854	0.75	0.819	0.674	0.677	0.694	0.744	0.75
V7531	A3SS_8708	clu_3304	PGGHG	chr11	+	290867_291113_291014_291113_290677_290781	8708	92,67,12,58,150,94,104,57,30,107,124,22,83,6,169,29,21,66,104,70,38,159,108	13,19,1,18,14,26,22,6,1,49,12,5,7,1,16,7,5,11,16,10,7,9,14	228,70,50,95,146,76,64,92,52,72,25,55,43	64,26,16,22,51,6,39,60,20,35,14,33,26	238	119	1.37049e-09	8.57291e-08	0.78,0.638,0.857,0.617,0.843,0.644,0.703,0.826,0.938,0.522,0.838,0.687,0.856,0.75,0.841,0.674,0.677,0.75,0.765,0.778,0.731,0.898,0.794	0.64,0.574,0.61,0.683,0.589,0.864,0.451,0.434,0.565,0.507,0.472,0.455,0.453	-0.196	A3SS	76.9565	12.5652	82.1538	31.6923	89.5217	113.846	sig	chr11:290867:291113:+	chr11:291014:291113:+	Exclusion	0.78	0.638	0.857	0.617	0.843	0.644	0.703	0.826	0.938	0.522	0.838	0.687	0.856	0.75	0.841	0.674	0.677	0.75	0.765	0.778
V7535	A3SS_8712	clu_3304	PGGHG	chr11	+	290906_291113_291014_291113_290677_290781	8712	108,57,12,56,151,92,101,57,30,95,126,22,105,6,162,29,21,57,106,69,36,161,91	13,19,1,18,14,26,22,6,1,49,12,5,7,1,16,7,5,11,16,10,7,9,14	192,68,53,90,136,73,66,80,46,72,21,51,35	64,26,16,22,51,6,39,60,20,35,14,33,26	226	119	4.64659e-10	3.09967e-08	0.814,0.612,0.863,0.621,0.85,0.651,0.707,0.833,0.94,0.505,0.847,0.699,0.888,0.76,0.842,0.686,0.689,0.732,0.777,0.784,0.73,0.904,0.774	0.612,0.579,0.636,0.683,0.584,0.865,0.471,0.412,0.548,0.52,0.441,0.449,0.415	-0.206	A3SS	76.087	12.5652	75.6154	31.6923	88.6522	107.308	sig	chr11:290906:291113:+	chr11:291014:291113:+	Exclusion	0.814	0.612	0.863	0.621	0.85	0.651	0.707	0.833	0.94	0.505	0.847	0.699	0.888	0.76	0.842	0.686	0.689	0.732	0.777	0.784
V7538	A3SS_8715	clu_3304	PGGHG	chr11	+	290918_291113_291014_291113_290677_290781	8715	91,65,12,68,149,104,108,56,32,94,126,22,82,6,170,34,23,57,103,66,44,161,108	13,19,1,18,14,26,22,6,1,49,12,5,7,1,16,7,5,11,16,10,7,9,14	187,74,51,94,149,89,67,77,44,68,21,48,36	64,26,16,22,51,6,39,60,20,35,14,33,26	214	119	3.13961e-10	2.15809e-08	0.796,0.655,0.87,0.677,0.855,0.69,0.732,0.838,0.947,0.516,0.854,0.71,0.867,0.769,0.855,0.73,0.719,0.742,0.782,0.786,0.778,0.909,0.811	0.619,0.613,0.639,0.704,0.619,0.892,0.489,0.416,0.55,0.519,0.455,0.447,0.435	-0.209	A3SS	77.4348	12.5652	77.3077	31.6923	90	109	sig	chr11:290918:291113:+	chr11:291014:291113:+	Exclusion	0.796	0.655	0.87	0.677	0.855	0.69	0.732	0.838	0.947	0.516	0.854	0.71	0.867	0.769	0.855	0.73	0.719	0.742	0.782	0.786
V7540	A3SS_8717	clu_3304	PGGHG	chr11	+	290928_291113_291014_291113_290677_290781	8717	80,57,12,51,150,86,94,59,30,107,119,28,88,6,145,29,21,50,93,60,41,155,90	13,19,1,18,14,26,22,6,1,49,12,5,7,1,16,7,5,11,16,10,7,9,14	179,62,49,85,132,72,60,71,43,64,21,45,31	64,26,16,22,51,6,39,60,20,35,14,33,26	204	119	1.57647e-10	1.12646e-08	0.782,0.636,0.875,0.623,0.862,0.659,0.714,0.852,0.946,0.56,0.853,0.766,0.88,0.778,0.841,0.707,0.71,0.726,0.772,0.778,0.774,0.909,0.789	0.62,0.582,0.641,0.693,0.602,0.875,0.473,0.408,0.556,0.516,0.467,0.443,0.41	-0.213	A3SS	71.7826	12.5652	70.3077	31.6923	84.3478	102	sig	chr11:290928:291113:+	chr11:291014:291113:+	Exclusion	0.782	0.636	0.875	0.623	0.862	0.659	0.714	0.852	0.946	0.56	0.853	0.766	0.88	0.778	0.841	0.707	0.71	0.726	0.772	0.778
V7541	A3SS_8718	clu_3304	PGGHG	chr11	+	290960_291113_291014_291113_290677_290781	8718	126,90,38,80,181,185,147,69,39,147,155,24,89,16,211,39,25,81,119,103,47,188,201	13,19,1,18,14,26,22,6,1,49,12,5,7,1,16,7,5,11,16,10,7,9,14	237,102,70,110,205,89,96,103,74,91,31,99,46	64,26,16,22,51,6,39,60,20,35,14,33,26	172	119	1.32117e-13	1.37265e-11	0.87,0.766,0.963,0.755,0.899,0.831,0.822,0.888,0.964,0.675,0.899,0.769,0.898,0.917,0.901,0.794,0.776,0.836,0.837,0.877,0.823,0.935,0.909	0.719,0.731,0.752,0.776,0.736,0.911,0.63,0.543,0.719,0.643,0.605,0.675,0.55	-0.161	A3SS	104.348	12.5652	104.077	31.6923	116.913	135.769	sig	chr11:290960:291113:+	chr11:291014:291113:+	Exclusion	0.87	0.766	0.963	0.755	0.899	0.831	0.822	0.888	0.964	0.675	0.899	0.769	0.898	0.917	0.901	0.794	0.776	0.836	0.837	0.877
V7702	A3SS_8898	stringtie.6046	PTPN6	chr12	+	6951911_6952177_6952016_6952177_6951608_6951731	8898	62,22,9,16,47,27,17,33,12,23,51,34,20,2,38,3,12,45,21,21,17,41,18	8,7,6,2,24,3,4,32,1,14,22,8,20,0,7,4,4,4,14,21,0,8,8	104,28,35,52,57,40,44,18,47,15,39,15,43	24,19,17,26,55,10,13,32,25,12,35,32,21	223	119	0.00260392	0.0352612	0.805,0.626,0.445,0.81,0.511,0.828,0.694,0.355,0.865,0.467,0.553,0.694,0.348,1.0,0.743,0.286,0.616,0.857,0.445,0.348,1.0,0.732,0.546	0.698,0.44,0.524,0.516,0.356,0.681,0.644,0.231,0.501,0.4,0.373,0.2,0.522	-0.165	A3SS	25.6957	9.6087	41.3077	24.6923	35.3043	66	sig	chr12:6951911:6952177:+	chr12:6952016:6952177:+	Exclusion	0.805	0.626	0.445	0.81	0.511	0.828	0.694	0.355	0.865	0.467	0.553	0.694	0.348	1	0.743	0.286	0.616	0.857	0.445	0.348
V7731	A3SS_8931	clu_26114	SMAP2	chr1	+	40382522_40406869_40406735_40406869_40362299_40375816	8931	10,5,4,7,19,9,4,24,2,17,2,1,15,1,3,0,3,6,13,18,0,20,21	14,25,12,33,22,13,18,18,6,63,26,34,17,7,16,14,6,24,17,10,3,38,35	5,8,7,13,9,15,26,14,8,9,7,17,11	37,15,10,4,15,46,18,14,4,8,3,13,6	238	119	0.000182127	0.00370259	0.263,0.091,0.143,0.096,0.302,0.257,0.1,0.4,0.143,0.119,0.037,0.014,0.306,0.067,0.086,0.0,0.2,0.111,0.277,0.474,0.0,0.208,0.231	0.063,0.211,0.259,0.619,0.231,0.14,0.419,0.333,0.5,0.36,0.538,0.395,0.478	0.179	A3SS	8.86957	20.4783	11.4615	14.8462	29.3478	26.3077	sig	chr1:40382522:40406869:+	chr1:40406735:40406869:+	Inclusion	0.263	0.091	0.143	0.096	0.302	0.257	0.1	0.4	0.143	0.119	0.037	0.014	0.306	0.067	0.086	0	0.2	0.111	0.277	0.474
V7733	A3SS_8933	clu_26114	SMAP2	chr1	+	40403683_40406869_40406735_40406869_40362299_40375816	8933	12,6,2,7,19,9,4,20,2,15,2,3,17,1,5,0,3,9,13,22,1,17,22	14,25,12,33,22,13,18,18,6,63,26,34,17,7,16,14,6,24,17,10,3,38,35	7,8,10,6,9,18,28,16,6,9,6,17,15	37,15,10,4,15,46,18,14,4,8,3,13,6	238	119	0.000172931	0.0035285	0.3,0.107,0.077,0.096,0.302,0.257,0.1,0.357,0.143,0.106,0.037,0.042,0.333,0.067,0.135,0.0,0.2,0.158,0.277,0.524,0.143,0.183,0.239	0.086,0.211,0.333,0.429,0.231,0.164,0.438,0.364,0.429,0.36,0.5,0.395,0.556	0.164	A3SS	9.17391	20.4783	11.9231	14.8462	29.6522	26.7692	sig	chr1:40403683:40406869:+	chr1:40406735:40406869:+	Inclusion	0.3	0.107	0.077	0.096	0.302	0.257	0.1	0.357	0.143	0.106	0.037	0.042	0.333	0.067	0.135	0	0.2	0.158	0.277	0.524
V7742	A3SS_8942	clu_26114	SMAP2	chr1	+	40375746_40406869_40403683_40406869_40373696_40374223	8942	47,38,21,27,42,29,34,24,5,111,23,63,22,5,41,9,10,40,28,42,9,81,51	0,0,2,13,14,5,0,20,3,8,17,4,14,3,3,8,4,6,8,12,3,5,8	44,29,9,18,17,105,28,15,8,6,12,6,12	2,6,7,8,18,16,10,12,6,11,3,7,9	238	119	0.000882593	0.0141575	1.0,1.0,0.84,0.509,0.6,0.744,1.0,0.375,0.455,0.874,0.404,0.887,0.44,0.455,0.872,0.36,0.556,0.769,0.636,0.636,0.6,0.89,0.761	0.917,0.707,0.391,0.529,0.321,0.766,0.583,0.385,0.4,0.214,0.667,0.3,0.4	-0.175	A3SS	34.8696	6.95652	23.7692	8.84615	41.8261	32.6154	sig	chr1:40375746:40406869:+	chr1:40403683:40406869:+	Exclusion	1	1	0.84	0.509	0.6	0.744	1	0.375	0.455	0.874	0.404	0.887	0.44	0.455	0.872	0.36	0.556	0.769	0.636	0.636
V7755	A3SS_8956	stringtie.30994	FMR1	chrX	+	147944868_147945051_147944943_147945051_147940575_147940662	8956	39,23,3,20,23,18,44,31,5,17,24,22,24,1,23,6,3,17,9,13,10,37,23	2,3,1,0,3,1,2,1,0,4,0,0,0,0,0,1,0,0,2,2,0,4,0	30,18,15,11,26,51,16,9,16,14,20,8,17	2,4,1,2,6,1,7,6,6,6,7,0,0	193	119	3.58653e-11	2.79471e-09	0.923,0.825,0.649,1.0,0.825,0.917,0.931,0.95,1.0,0.724,1.0,1.0,1.0,1.0,1.0,0.787,1.0,1.0,0.735,0.8,1.0,0.851,1.0	0.902,0.735,0.902,0.772,0.728,0.969,0.585,0.48,0.622,0.59,0.638,1.0,1.0	-0.146	A3SS	18.913	1.13043	19.3077	3.69231	20.0435	23	sig	chrX:147944868:147945051:+	chrX:147944943:147945051:+	Exclusion	0.923	0.825	0.649	1	0.825	0.917	0.931	0.95	1	0.724	1	1	1	1	1	0.787	1	1	0.735	0.8
V7756	A3SS_8957	stringtie.30994	FMR1	chrX	+	147944904_147945051_147944943_147945051_147940575_147940662	8957	27,21,3,20,23,12,33,30,5,13,23,11,17,1,19,6,3,15,9,11,8,35,16	2,3,1,0,3,1,2,1,0,4,0,0,0,0,0,1,0,0,2,2,0,4,0	28,14,13,13,22,46,11,9,13,11,17,8,16	2,4,1,2,6,1,7,6,6,6,7,0,0	157	119	6.4733e-11	4.91699e-09	0.911,0.841,0.695,1.0,0.853,0.901,0.926,0.958,1.0,0.711,1.0,1.0,1.0,1.0,1.0,0.82,1.0,1.0,0.773,0.807,1.0,0.869,1.0	0.914,0.726,0.908,0.831,0.735,0.972,0.544,0.532,0.622,0.582,0.648,1.0,1.0	-0.146	A3SS	15.6957	1.13043	17	3.69231	16.8261	20.6923	sig	chrX:147944904:147945051:+	chrX:147944943:147945051:+	Exclusion	0.911	0.841	0.695	1	0.853	0.901	0.926	0.958	1	0.711	1	1	1	1	1	0.82	1	1	0.773	0.807
V7758	A3SS_8959	stringtie.30994	FMR1	chrX	+	147944868_147945051_147944943_147945051_147943130_147943326	8959	81,49,18,35,71,33,67,66,9,32,99,57,41,7,65,56,21,41,37,79,28,62,82	12,15,0,5,22,5,3,11,5,16,14,2,19,6,15,7,4,11,8,10,8,21,18	103,27,58,71,97,130,55,64,66,48,58,51,78	32,18,30,11,22,15,20,26,23,25,44,15,26	193	119	0.0008906	0.0142607	0.806,0.668,1.0,0.812,0.666,0.803,0.932,0.787,0.526,0.552,0.813,0.946,0.571,0.418,0.728,0.831,0.764,0.697,0.74,0.83,0.683,0.645,0.737	0.665,0.48,0.544,0.799,0.731,0.842,0.629,0.603,0.639,0.542,0.448,0.677,0.649	-0.103	A3SS	49.3913	10.3043	69.6923	23.6154	59.6957	93.3077	sig	chrX:147944868:147945051:+	chrX:147944943:147945051:+	Exclusion	0.806	0.668	1	0.812	0.666	0.803	0.932	0.787	0.526	0.552	0.813	0.946	0.571	0.418	0.728	0.831	0.764	0.697	0.74	0.83
V7759	A3SS_8960	stringtie.30994	FMR1	chrX	+	147944904_147945051_147944943_147945051_147943130_147943326	8960	30,29,3,32,35,14,36,42,5,18,54,17,31,1,28,15,11,22,13,40,10,40,34	12,15,0,5,22,5,3,11,5,16,14,2,19,6,15,7,4,11,8,10,8,21,18	45,19,20,18,34,73,22,32,25,26,31,26,24	32,18,30,11,22,15,20,26,23,25,44,15,26	157	119	0.000623655	0.0104296	0.655,0.594,1.0,0.829,0.547,0.68,0.901,0.743,0.431,0.46,0.745,0.866,0.553,0.112,0.586,0.619,0.676,0.603,0.552,0.752,0.487,0.591,0.589	0.516,0.444,0.336,0.554,0.539,0.787,0.455,0.483,0.452,0.441,0.348,0.568,0.412	-0.146	A3SS	24.3478	10.3043	30.3846	23.6154	34.6522	54	sig	chrX:147944904:147945051:+	chrX:147944943:147945051:+	Exclusion	0.655	0.594	1	0.829	0.547	0.68	0.901	0.743	0.431	0.46	0.745	0.866	0.553	0.112	0.586	0.619	0.676	0.603	0.552	0.752
V7804	A3SS_9021	stringtie.17269	NA	chr2	-	96265137_96265512_96265137_96265489_96265868_96265994	9021	60,74,11,30,78,58,88,43,15,18,51,77,41,6,89,30,2,59,27,36,22,58,54	18,12,6,25,79,10,19,33,10,26,48,46,18,0,35,30,12,18,21,24,10,56,45	56,35,56,57,87,113,48,43,45,30,66,37,64	42,32,54,40,52,60,44,78,45,85,84,61,93	141	119	0.000295104	0.00559799	0.738,0.839,0.607,0.503,0.455,0.83,0.796,0.524,0.559,0.369,0.473,0.586,0.658,1.0,0.682,0.458,0.123,0.734,0.52,0.559,0.65,0.466,0.503	0.529,0.48,0.467,0.546,0.585,0.614,0.479,0.318,0.458,0.23,0.399,0.339,0.367	-0.146	A3SS	44.6522	26.1304	56.6923	59.2308	70.7826	115.923	sig	chr2:96265137:96265512:-	chr2:96265137:96265489:-	Exclusion	0.738	0.839	0.607	0.503	0.455	0.83	0.796	0.524	0.559	0.369	0.473	0.586	0.658	1	0.682	0.458	0.123	0.734	0.52	0.559
V7843	A3SS_9068	ENSG00000129219.13	PLD2	chr17	+	4807983_4808416_4808273_4808416_4807771_4807881	9068	17,13,11,17,55,19,6,13,9,28,5,33,8,4,63,15,8,18,33,17,15,21,33	0,0,0,0,2,3,0,4,0,0,1,0,0,0,0,0,0,0,0,2,0,1,0	28,18,27,24,21,45,29,26,33,29,23,17,43	7,1,0,10,3,8,8,0,4,3,0,2,8	238	119	0	0	1.0,1.0,1.0,1.0,0.932,0.76,1.0,0.619,1.0,1.0,0.714,1.0,1.0,1.0,1.0,1.0,1.0,1.0,1.0,0.81,1.0,0.913,1.0	0.667,0.9,1.0,0.545,0.778,0.738,0.644,1.0,0.805,0.829,1.0,0.81,0.729	-0.142	A3SS	20.0435	0.565217	27.9231	4.15385	20.6087	32.0769	sig	chr17:4807983:4808416:+	chr17:4808273:4808416:+	Exclusion	1	1	1	1	0.932	0.76	1	0.619	1	1	0.714	1	1	1	1	1	1	1	1	0.81
V7909	A3SS_9142	stringtie.3700	ZSWIM8	chr10	+	73794540_73794639_73794555_73794639_73794146_73794330	9142	53,40,10,46,54,42,30,60,12,30,88,44,73,7,56,22,27,59,22,46,47,21,60	29,21,11,41,35,38,43,53,14,11,44,25,18,8,40,31,17,24,19,7,20,46,24	80,41,67,125,113,92,112,46,35,50,90,99,84	30,24,28,25,8,23,9,25,18,11,32,10,29	133	119	4.00072e-09	2.26724e-07	0.621,0.63,0.449,0.501,0.58,0.497,0.384,0.503,0.434,0.709,0.642,0.612,0.784,0.439,0.556,0.388,0.587,0.687,0.509,0.855,0.678,0.29,0.691	0.705,0.605,0.682,0.817,0.927,0.782,0.918,0.622,0.635,0.803,0.716,0.899,0.722	0.19	A3SS	41.2609	26.913	79.5385	20.9231	68.1739	100.462	sig	chr10:73794540:73794639:+	chr10:73794555:73794639:+	Inclusion	0.621	0.63	0.449	0.501	0.58	0.497	0.384	0.503	0.434	0.709	0.642	0.612	0.784	0.439	0.556	0.388	0.587	0.687	0.509	0.855
V7945	A3SS_9180	stringtie.7831	SUPT20H	chr13	-	37022010_37023044_37022010_37022317_37024034_37024193	9180	43,20,15,34,38,30,13,32,13,32,25,10,51,9,53,31,20,20,27,28,22,43,45	7,3,0,1,5,7,0,2,2,2,4,1,0,0,0,5,0,6,2,0,0,0,2	71,23,36,52,55,40,46,37,39,46,50,41,18	4,10,2,1,11,18,11,14,8,23,7,2,4	238	119	3.72378e-07	1.51618e-05	0.754,0.769,1.0,0.944,0.792,0.682,1.0,0.889,0.765,0.889,0.758,0.833,1.0,1.0,1.0,0.756,1.0,0.625,0.871,1.0,1.0,1.0,0.918	0.899,0.535,0.9,0.963,0.714,0.526,0.676,0.569,0.709,0.5,0.781,0.911,0.692	-0.159	A3SS	28.4348	2.13043	42.6154	8.84615	30.5652	51.4615	sig	chr13:37022010:37023044:-	chr13:37022010:37022317:-	Exclusion	0.754	0.769	1	0.944	0.792	0.682	1	0.889	0.765	0.889	0.758	0.833	1	1	1	0.756	1	0.625	0.871	1
V8006	A3SS_9265	stringtie.7405	NA	chr12	-	117157872_117158084_117157872_117158063_117165484_117165617	9265	33,20,13,25,85,32,19,92,25,86,101,8,63,6,56,16,18,35,46,52,33,35,119	126,73,32,77,205,81,53,145,55,125,153,28,151,13,108,50,42,87,78,159,36,75,255	116,18,78,76,113,82,132,85,77,66,112,85,68	221,41,75,85,169,73,147,135,126,82,157,69,67	139	119	1.96007e-09	1.1971e-07	0.183,0.19,0.258,0.218,0.262,0.253,0.235,0.352,0.28,0.371,0.361,0.197,0.263,0.283,0.307,0.215,0.268,0.256,0.335,0.219,0.44,0.285,0.285	0.31,0.273,0.471,0.434,0.364,0.49,0.435,0.35,0.343,0.408,0.379,0.513,0.465	0.128	A3SS	44.2609	95.9565	85.2308	111.308	140.217	196.538	sig	chr12:117157872:117158084:-	chr12:117157872:117158063:-	Inclusion	0.183	0.19	0.258	0.218	0.262	0.253	0.235	0.352	0.28	0.371	0.361	0.197	0.263	0.283	0.307	0.215	0.268	0.256	0.335	0.219
V8018	A3SS_9280	ENSG00000142512.14	SIGLEC10	chr19	-	51416665_51416806_51416665_51416776_51417081_51417465	9280	25,14,3,13,44,16,18,21,13,7,48,10,15,10,59,13,13,9,8,13,8,10,20	18,5,3,36,53,7,18,5,3,3,44,25,16,0,51,9,8,13,28,28,8,12,30	18,18,20,21,16,47,37,27,3,23,32,29,26	19,24,60,60,23,54,52,57,12,21,67,58,75	148	119	0.000226423	0.00445405	0.528,0.692,0.446,0.225,0.4,0.648,0.446,0.772,0.777,0.652,0.467,0.243,0.43,1.0,0.482,0.537,0.566,0.358,0.187,0.272,0.446,0.401,0.349	0.432,0.376,0.211,0.22,0.359,0.412,0.364,0.276,0.167,0.468,0.277,0.287,0.218	-0.18	A3SS	17.8261	18.3913	24.3846	44.7692	36.2174	69.1538	sig	chr19:51416665:51416806:-	chr19:51416665:51416776:-	Exclusion	0.528	0.692	0.446	0.225	0.4	0.648	0.446	0.772	0.777	0.652	0.467	0.243	0.43	1	0.482	0.537	0.566	0.358	0.187	0.272
V8019	A3SS_9281	ENSG00000142512.14	SIGLEC10	chr19	-	51416665_51416950_51416665_51416776_51417081_51417465	9281	74,82,20,75,130,45,60,36,59,40,193,19,58,26,165,30,38,44,66,47,45,34,73	18,5,3,36,53,7,18,5,3,3,44,25,16,0,51,9,8,13,28,28,8,12,30	66,35,82,118,41,179,130,80,22,63,154,96,140	19,24,60,60,23,54,52,57,12,21,67,58,75	238	119	7.46162e-06	0.000215481	0.673,0.891,0.769,0.51,0.551,0.763,0.625,0.783,0.908,0.87,0.687,0.275,0.644,1.0,0.618,0.625,0.704,0.629,0.541,0.456,0.738,0.586,0.549	0.635,0.422,0.406,0.496,0.471,0.624,0.556,0.412,0.478,0.6,0.535,0.453,0.483	-0.164	A3SS	63.4348	18.3913	92.7692	44.7692	81.8261	137.538	sig	chr19:51416665:51416950:-	chr19:51416665:51416776:-	Exclusion	0.673	0.891	0.769	0.51	0.551	0.763	0.625	0.783	0.908	0.87	0.687	0.275	0.644	1	0.618	0.625	0.704	0.629	0.541	0.456
V8048	A3SS_9312	clu_25178	RNPEPL1	chr2	+	240576599_240576765_240576638_240576765_240575501_240575610	9312	10,11,1,11,20,4,16,9,7,4,10,17,9,2,25,12,5,10,9,12,2,32,17	0,0,0,0,0,0,0,0,0,29,0,0,0,0,2,1,0,0,0,0,12,0,0	20,4,16,7,13,25,5,8,4,8,14,8,11	0,9,7,24,36,39,44,12,1,21,15,23,11	157	119	0	0	1.0,1.0,1.0,1.0,1.0,1.0,1.0,1.0,1.0,0.095,1.0,1.0,1.0,1.0,0.905,0.901,1.0,1.0,1.0,1.0,0.112,1.0,1.0	1.0,0.252,0.634,0.181,0.215,0.327,0.079,0.336,0.752,0.224,0.414,0.209,0.431	-0.525	A3SS	11.087	1.91304	11	18.6154	13	29.6154	sig	chr2:240576599:240576765:+	chr2:240576638:240576765:+	Exclusion	1	1	1	1	1	1	1	1	1	0.095	1	1	1	1	0.905	0.901	1	1	1	1
V8100	A3SS_9371	ENSG00000029363.16	BCLAF1	chr6	-	136275842_136276508_136275842_136275989_136277864_136278770	9371	316,229,141,143,539,151,503,343,141,275,482,411,333,26,188,150,93,123,200,350,129,240,493	18,16,4,22,60,7,7,4,4,22,23,9,26,4,13,13,10,4,21,22,13,32,47	4.57139e+38	33,39,60,83,28,32,103,99,60,98,76,33,50	238	119	1.88738e-15	2.41986e-13	0.898,0.877,0.946,0.765,0.818,0.915,0.973,0.977,0.946,0.862,0.913,0.958,0.865,0.765,0.879,0.852,0.823,0.939,0.826,0.888,0.832,0.789,0.84	0.874,0.641,0.725,0.68,0.89,0.907,0.644,0.612,0.733,0.617,0.688,0.833,0.777	-0.136	A3SS	260.826	17.4348	360.615	61.0769	278.261	421.692	sig	chr6:136275842:136276508:-	chr6:136275842:136275989:-	Exclusion	0.898	0.877	0.946	0.765	0.818	0.915	0.973	0.977	0.946	0.862	0.913	0.958	0.865	0.765	0.879	0.852	0.823	0.939	0.826	0.888
V8111	A3SS_9384	clu_19469	CDC42SE2	chr5	+	131256076_131316144_131315975_131316144_131255094_131255229	9384	57,20,14,22,107,24,19,46,8,40,45,10,17,16,56,10,25,15,22,42,11,23,64	2,1,0,0,7,3,3,5,0,0,11,4,4,0,0,1,0,0,0,2,0,5,1	31,3,74,92,34,34,58,29,62,40,76,49,42	4,1,11,15,6,5,8,1,4,9,10,4,6	238	119	1.39174e-05	0.000380058	0.934,0.909,1.0,1.0,0.884,0.8,0.76,0.821,1.0,1.0,0.672,0.556,0.68,1.0,1.0,0.833,1.0,1.0,1.0,0.913,1.0,0.697,0.97	0.795,0.6,0.771,0.754,0.739,0.773,0.784,0.935,0.886,0.69,0.792,0.86,0.778	-0.107	A3SS	31	2.13043	48	6.46154	33.1304	54.4615	sig	chr5:131256076:131316144:+	chr5:131315975:131316144:+	Exclusion	0.934	0.909	1	1	0.884	0.8	0.76	0.821	1	1	0.672	0.556	0.68	1	1	0.833	1	1	1	0.913
V8243	A3SS_9536	clu_27633	TOR1AIP2	chr1	-	179852631_179865869_179852631_179852811_179877238_179877373	9536	0,0,0,2,0,0,2,3,0,32,2,1,0,0,0,0,0,6,0,0,14,1,0	8,6,5,5,17,8,0,10,1,14,17,5,17,2,12,2,9,6,8,14,4,3,10	16,10,53,32,122,37,100,61,13,99,59,61,54	5,3,6,32,23,5,2,11,10,4,15,8,14	238	119	0	0	0.0,0.0,0.0,0.167,0.0,0.0,1.0,0.13,0.0,0.533,0.056,0.091,0.0,0.0,0.0,0.0,0.0,0.333,0.0,0.0,0.636,0.143,0.0	0.615,0.625,0.815,0.333,0.726,0.787,0.962,0.735,0.394,0.925,0.663,0.792,0.659	0.56	A3SS	2.73913	7.95652	55.1538	10.6154	10.6957	65.7692	sig	chr1:179852631:179865869:-	chr1:179852631:179852811:-	Inclusion	0	0	0	0.167	0	0	1	0.13	0	0.533	0.056	0.091	0	0	0	0	0	0.333	0	0
V8244	A3SS_9537	clu_27633	TOR1AIP2	chr1	-	179852631_179869284_179852631_179852811_179877238_179877373	9537	1,0,0,0,14,5,3,1,8,0,10,1,16,0,10,0,0,0,2,0,3,6,5	8,6,5,5,17,8,0,10,1,14,17,5,17,2,12,2,9,6,8,14,4,3,10	1,1,0,0,0,0,0,0,0,1,0,0,0	5,3,6,32,23,5,2,11,10,4,15,8,14	238	119	2.08433e-12	1.87466e-10	0.059,0.0,0.0,0.0,0.292,0.238,1.0,0.048,0.8,0.0,0.227,0.091,0.32,0.0,0.294,0.0,0.0,0.0,0.111,0.0,0.273,0.5,0.2	0.091,0.143,0.0,0.0,0.0,0.0,0.0,0.0,0.0,0.111,0.0,0.0,0.0	-0.167	A3SS	3.69565	7.95652	0.230769	10.6154	11.6522	10.8462	sig	chr1:179852631:179869284:-	chr1:179852631:179852811:-	Exclusion	0.059	0	0	0	0.292	0.238	1	0.048	0.8	0	0.227	0.091	0.32	0	0.294	0	0	0	0.111	0
V8372	A3SS_9682	clu_28377	ZDHHC21	chr9	-	14674186_14677404_14674186_14677371_14680032_14680162	9682	35,12,8,16,50,5,11,21,8,2,31,19,24,4,17,8,4,15,12,38,17,10,35	14,0,0,2,10,3,1,6,1,0,3,4,6,0,9,2,1,0,4,6,4,7,4	27,17,27,5,21,27,21,15,7,35,19,22,49	0,0,11,0,0,1,0,0,0,0,0,0,0	151	119	6.10623e-14	6.49343e-12	0.663,1.0,1.0,0.863,0.798,0.568,0.897,0.734,0.863,1.0,0.891,0.789,0.759,1.0,0.598,0.759,0.759,1.0,0.703,0.833,0.77,0.53,0.873	1.0,1.0,0.659,1.0,1.0,0.955,1.0,1.0,1.0,1.0,1.0,1.0,1.0	0.159	A3SS	17.4783	3.78261	22.4615	0.923077	21.2609	23.3846	sig	chr9:14674186:14677404:-	chr9:14674186:14677371:-	Inclusion	0.663	1	1	0.863	0.798	0.568	0.897	0.734	0.863	1	0.891	0.789	0.759	1	0.598	0.759	0.759	1	0.703	0.833
V8375	A3SS_9685	clu_28377	ZDHHC21	chr9	-	14674186_14677461_14674186_14677404_14680032_14680162	9685	0,8,3,0,9,3,2,2,0,2,0,0,0,0,0,1,0,0,0,5,8,2,12	35,12,8,16,47,5,11,21,8,2,31,19,24,4,17,8,4,15,12,38,17,10,33	5,0,30,2,17,13,11,16,1,15,12,16,8	27,16,27,5,21,27,21,15,7,33,18,22,49	175	119	1.36426e-11	1.11095e-09	0.0,0.312,0.203,0.0,0.115,0.29,0.11,0.061,0.0,0.405,0.0,0.0,0.0,0.0,0.0,0.078,0.0,0.0,0.0,0.082,0.242,0.12,0.198	0.112,0.0,0.43,0.214,0.355,0.247,0.263,0.42,0.089,0.236,0.312,0.331,0.1	0.143	A3SS	2.47826	17.2609	11.2308	22.1538	19.7391	33.3846	sig	chr9:14674186:14677461:-	chr9:14674186:14677404:-	Inclusion	0	0.312	0.203	0	0.115	0.29	0.11	0.061	0	0.405	0	0	0	0	0	0.078	0	0	0	0.082
V8570	A3SS_9918	clu_9393	AFG3L1P	chr16	+	89977604_89977802_89977714_89977802_89972616_89972765	9918	19,11,20,4,29,15,2,25,11,17,32,3,23,2,24,12,6,14,14,22,5,10,12	4,5,2,0,0,1,0,2,0,0,21,6,1,1,6,0,20,0,1,10,2,4,0	16,12,8,26,26,10,35,18,17,24,25,36,33	17,4,8,10,24,4,18,10,7,2,26,32,32	228	119	1.06724e-07	4.68291e-06	0.713,0.535,0.839,1.0,1.0,0.887,1.0,0.867,1.0,1.0,0.443,0.207,0.923,0.511,0.676,1.0,0.135,1.0,0.88,0.535,0.566,0.566,1.0	0.329,0.61,0.343,0.576,0.361,0.566,0.504,0.484,0.559,0.862,0.334,0.37,0.35	-0.271	A3SS	14.4348	3.73913	22	14.9231	18.1739	36.9231	sig	chr16:89977604:89977802:+	chr16:89977714:89977802:+	Exclusion	0.713	0.535	0.839	1	1	0.887	1	0.867	1	1	0.443	0.207	0.923	0.511	0.676	1	0.135	1	0.88	0.535
V8571	A3SS_9919	clu_9393	AFG3L1P	chr16	+	89977638_89977802_89977714_89977802_89972616_89972765	9919	42,37,39,31,106,28,4,81,28,51,140,5,44,2,71,50,36,36,53,56,33,29,60	4,5,2,0,0,1,0,2,0,0,21,6,1,1,6,0,20,0,1,10,2,4,0	77,28,48,79,55,32,102,58,54,57,69,69,76	17,4,8,10,24,4,18,10,7,2,26,32,32	194	119	4.71263e-11	3.64081e-09	0.866,0.819,0.923,1.0,1.0,0.945,1.0,0.961,1.0,1.0,0.804,0.338,0.964,0.551,0.879,1.0,0.525,1.0,0.97,0.775,0.91,0.816,1.0	0.735,0.811,0.786,0.829,0.584,0.831,0.777,0.781,0.826,0.946,0.619,0.569,0.593	-0.126	A3SS	46.1739	3.73913	61.8462	14.9231	49.913	76.7692	sig	chr16:89977638:89977802:+	chr16:89977714:89977802:+	Exclusion	0.866	0.819	0.923	1	1	0.945	1	0.961	1	1	0.804	0.338	0.964	0.551	0.879	1	0.525	1	0.97	0.775
V8606	A3SS_9958	clu_28088	RAB4A	chr1	+	229286467_229286566_229286485_229286566_229271131_229271370	9958	0,0,0,0,0,0,0,0,0,8,0,0,0,0,0,0,0,0,0,0,0,0,0	43,42,4,36,61,8,52,34,17,34,46,27,28,13,33,22,8,21,21,54,17,23,28	4,0,3,17,4,11,0,4,0,11,6,8,16	53,11,38,30,37,35,42,32,16,29,50,42,44	136	119	0	0	0.0,0.0,0.0,0.0,0.0,0.0,0.0,0.0,0.0,0.171,0.0,0.0,0.0,0.0,0.0,0.0,0.0,0.0,0.0,0.0,0.0,0.0,0.0	0.062,0.0,0.065,0.331,0.086,0.216,0.0,0.099,0.0,0.249,0.095,0.143,0.241	0.115	A3SS	0.347826	29.2174	6.46154	35.3077	29.5652	41.7692	sig	chr1:229286467:229286566:+	chr1:229286485:229286566:+	Inclusion	0	0	0	0	0	0	0	0	0	0.171	0	0	0	0	0	0	0	0	0	0
V8719	A3SS_10092	stringtie.2875	RP11-285F7.2	chr1	-	225865896_225866050_225865896_225865967_225867111_225867163	10092	15,22,12,11,46,26,23,24,29,43,55,4,38,1,48,21,21,24,28,45,17,39,30	9,8,0,0,10,2,4,6,0,1,20,3,2,2,5,6,2,10,2,10,0,4,15	23,6,25,15,33,67,25,15,21,17,29,22,48	22,2,10,5,29,24,6,8,2,7,6,8,6	201	119	0.000294296	0.00558853	0.497,0.619,1.0,1.0,0.731,0.885,0.773,0.703,1.0,0.962,0.619,0.441,0.918,0.228,0.85,0.674,0.861,0.587,0.892,0.727,1.0,0.852,0.542	0.382,0.64,0.597,0.64,0.403,0.623,0.712,0.526,0.861,0.59,0.741,0.619,0.826	-0.127	A3SS	27.0435	5.26087	26.6154	10.3846	32.3043	37	sig	chr1:225865896:225866050:-	chr1:225865896:225865967:-	Exclusion	0.497	0.619	1	1	0.731	0.885	0.773	0.703	1	0.962	0.619	0.441	0.918	0.228	0.85	0.674	0.861	0.587	0.892	0.727
V8750	A3SS_10128	stringtie.20317	ALG12	chr22	-	49904336_49904506_49904336_49904384_49907720_49907944	10128	52,57,20,35,67,39,21,38,27,57,70,56,59,10,69,44,31,29,41,57,25,37,108	1,1,1,2,21,0,0,0,1,3,0,2,4,0,7,0,6,3,7,6,0,7,4	35,48,54,44,73,94,51,38,25,41,66,40,46	4,6,0,11,11,17,10,3,2,7,14,8,4	238	119	4.02194e-06	0.000125394	0.963,0.966,0.909,0.897,0.615,1.0,1.0,1.0,0.931,0.905,1.0,0.933,0.881,1.0,0.831,1.0,0.721,0.829,0.745,0.826,1.0,0.725,0.931	0.814,0.8,1.0,0.667,0.768,0.734,0.718,0.864,0.862,0.745,0.702,0.714,0.852	-0.108	A3SS	45.6087	3.30435	50.3846	7.46154	48.913	57.8462	sig	chr22:49904336:49904506:-	chr22:49904336:49904384:-	Exclusion	0.963	0.966	0.909	0.897	0.615	1	1	1	0.931	0.905	1	0.933	0.881	1	0.831	1	0.721	0.829	0.745	0.826
V8852	A3SS_10261	ENSG00000125734.15	GPR108	chr19	-	6730986_6731111_6730986_6731054_6731198_6731282	10261	139,156,61,93,406,101,48,210,74,164,228,149,251,8,235,119,81,119,147,219,81,155,196	2,1,2,0,5,3,2,6,0,21,11,3,5,0,3,2,2,0,0,2,2,3,2	1.72101e+38	31,30,32,32,44,8,29,35,25,61,44,22,24	175	119	0	0	0.979,0.991,0.954,1.0,0.982,0.958,0.942,0.96,1.0,0.842,0.934,0.971,0.972,1.0,0.982,0.976,0.965,1.0,1.0,0.987,0.965,0.972,0.985	0.79,0.696,0.792,0.839,0.759,0.957,0.798,0.673,0.816,0.599,0.829,0.785,0.853	-0.187	A3SS	149.565	3.34783	182.308	32.0769	152.913	214.385	sig	chr19:6730986:6731111:-	chr19:6730986:6731054:-	Exclusion	0.979	0.991	0.954	1	0.982	0.958	0.942	0.96	1	0.842	0.934	0.971	0.972	1	0.982	0.976	0.965	1	1	0.987
V8854	A3SS_10265	ENSG00000138382.14	METTL5	chr2	-	169812456_169812524_169812456_169812506_169815476_169815528	10265	2,2,0,0,3,4,0,2,0,17,0,0,0,0,2,0,2,2,2,7,4,2,2	91,61,31,46,193,53,15,102,43,74,185,51,97,5,108,62,57,48,81,124,25,81,181	12,0,39,21,39,28,31,13,22,16,53,52,19	121,57,137,142,150,135,160,100,139,101,180,76,173	136	119	0	0	0.019,0.028,0.0,0.0,0.013,0.062,0.0,0.017,0.0,0.167,0.0,0.0,0.0,0.0,0.016,0.0,0.03,0.035,0.021,0.047,0.123,0.021,0.01	0.08,0.0,0.199,0.115,0.185,0.154,0.145,0.102,0.122,0.122,0.205,0.374,0.088	0.119	A3SS	2.30435	78.8696	26.5385	128.538	81.1739	155.077	sig	chr2:169812456:169812524:-	chr2:169812456:169812506:-	Inclusion	0.019	0.028	0	0	0.013	0.062	0	0.017	0	0.167	0	0	0	0	0.016	0	0.03	0.035	0.021	0.047
V9038	A3SS_10476	stringtie.19468	HMGN1	chr21	-	39345829_39347292_39345829_39345958_39347378_39347483	10476	11,8,6,17,28,14,6,23,3,15,20,9,19,4,25,2,0,10,18,31,10,20,53	4,1,0,0,4,0,0,2,0,0,6,7,1,2,2,2,4,1,0,0,0,0,9	22,5,40,34,27,15,9,15,3,16,33,19,15	0,0,0,1,0,0,0,0,0,0,2,7,2	238	119	1.08304e-05	0.000302615	0.579,0.8,1.0,1.0,0.778,1.0,1.0,0.852,1.0,1.0,0.625,0.391,0.905,0.5,0.862,0.333,0.0,0.833,1.0,1.0,1.0,1.0,0.746	1.0,1.0,1.0,0.944,1.0,1.0,1.0,1.0,1.0,1.0,0.892,0.576,0.789	0.147	A3SS	15.3043	1.95652	19.4615	0.923077	17.2609	20.3846	sig	chr21:39345829:39347292:-	chr21:39345829:39345958:-	Inclusion	0.579	0.8	1	1	0.778	1	1	0.852	1	1	0.625	0.391	0.905	0.5	0.862	0.333	0	0.833	1	1
V9046	A3SS_10484	ENSG00000099622.13	CIRBP	chr19	+	1273493_1273715_1273600_1273715_1271980_1272051	10484	38,12,12,29,53,17,3,23,12,27,44,5,44,5,47,12,14,43,36,51,10,38,71	0,0,0,0,0,2,0,0,0,10,4,2,0,0,0,2,0,4,0,4,4,0,0	42,24,48,43,52,33,53,47,34,62,47,46,29	9,2,14,3,6,10,8,3,8,33,7,6,4	225	119	2.44249e-15	3.0452e-13	1.0,1.0,1.0,1.0,1.0,0.818,1.0,1.0,1.0,0.588,0.853,0.569,1.0,1.0,1.0,0.76,1.0,0.85,1.0,0.871,0.569,1.0,1.0	0.712,0.864,0.645,0.883,0.821,0.636,0.778,0.892,0.692,0.498,0.78,0.802,0.793	-0.154	A3SS	28.087	1.3913	43.0769	8.69231	29.4783	51.7692	sig	chr19:1273493:1273715:+	chr19:1273600:1273715:+	Exclusion	1	1	1	1	1	0.818	1	1	1	0.588	0.853	0.569	1	1	1	0.76	1	0.85	1	0.871
V9067	A3SS_10509	ENSG00000136044.11	APPL2	chr12	-	105207970_105208047_105207970_105208029_105208157_105208199	10509	2,3,2,0,5,0,2,2,3,28,8,4,1,0,1,2,14,8,0,7,2,0,0	81,54,19,54,111,54,47,104,38,54,107,75,89,15,112,84,25,68,61,81,67,70,124	20,4,20,30,80,21,50,31,31,54,28,34,18	141,41,52,83,50,75,39,89,95,48,62,49,44	136	119	0	0	0.021,0.046,0.084,0.0,0.038,0.0,0.036,0.017,0.065,0.312,0.061,0.045,0.01,0.0,0.008,0.02,0.329,0.093,0.0,0.07,0.025,0.0,0.0	0.11,0.079,0.252,0.24,0.583,0.197,0.529,0.234,0.222,0.496,0.283,0.378,0.264	0.242	A3SS	4.08696	69.3043	32.3846	66.7692	73.3913	99.1538	sig	chr12:105207970:105208047:-	chr12:105207970:105208029:-	Inclusion	0.021	0.046	0.084	0	0.038	0	0.036	0.017	0.065	0.312	0.061	0.045	0.01	0	0.008	0.02	0.329	0.093	0	0.07
V9113	A3SS_10564	ENSG00000196150.13	ZNF250	chr8	-	144889932_144890074_144889932_144890059_144890307_144890403	10564	8,5,4,4,14,10,0,19,0,13,7,1,8,0,6,16,4,7,11,14,7,28,27	30,24,13,23,72,28,30,43,4,35,59,9,30,4,22,74,10,52,32,86,12,34,55	8,14,14,13,9,32,15,21,25,19,18,28,21	12,11,28,22,34,62,39,40,21,44,60,64,31	133	119	5.44122e-06	0.000162715	0.193,0.157,0.216,0.135,0.148,0.242,0.0,0.283,0.0,0.249,0.096,0.09,0.193,0.0,0.196,0.162,0.264,0.107,0.235,0.127,0.343,0.424,0.305	0.374,0.532,0.309,0.346,0.191,0.316,0.256,0.32,0.516,0.279,0.212,0.281,0.377	0.15	A3SS	9.26087	33.9565	18.2308	36	43.2174	54.2308	sig	chr8:144889932:144890074:-	chr8:144889932:144890059:-	Inclusion	0.193	0.157	0.216	0.135	0.148	0.242	0	0.283	0	0.249	0.096	0.09	0.193	0	0.196	0.162	0.264	0.107	0.235	0.127
V9182	A3SS_10647	clu_26395	MYSM1	chr1	-	58689037_58689367_58689037_58689116_58690225_58690249	10647	42,35,13,17,53,15,23,26,4,52,51,20,42,0,32,27,13,18,12,34,5,33,65	17,16,8,6,34,6,33,7,13,25,43,19,15,2,27,10,0,15,9,17,16,1,52	62,18,13,34,26,65,39,41,44,30,35,22,23	32,10,39,44,69,16,46,34,41,40,48,31,62	238	119	0.00293712	0.0390135	0.553,0.522,0.448,0.586,0.438,0.556,0.258,0.65,0.133,0.51,0.372,0.345,0.583,0.0,0.372,0.574,1.0,0.375,0.4,0.5,0.135,0.943,0.385	0.492,0.474,0.143,0.279,0.159,0.67,0.298,0.376,0.349,0.273,0.267,0.262,0.156	-0.14	A3SS	27.4783	17	34.7692	39.3846	44.4783	74.1538	sig	chr1:58689037:58689367:-	chr1:58689037:58689116:-	Exclusion	0.553	0.522	0.448	0.586	0.438	0.556	0.258	0.65	0.133	0.51	0.372	0.345	0.583	0	0.372	0.574	1	0.375	0.4	0.5
V9228	A3SS_10696	stringtie.14149	NPC1	chr18	-	23556242_23556664_23556242_23556613_23557116_23557190	10696	2,0,0,4,4,0,1,0,0,1,6,4,0,0,1,4,2,0,0,0,3,0,6	12,3,10,19,30,22,6,6,7,9,23,42,25,4,39,25,9,4,21,27,6,10,20	2,3,3,2,2,7,11,2,0,6,5,13,10	12,6,11,31,18,16,12,5,16,9,24,12,8	169	119	9.58964e-11	7.01868e-09	0.105,0.0,0.0,0.129,0.086,0.0,0.105,0.0,0.0,0.073,0.155,0.063,0.0,0.0,0.018,0.101,0.135,0.0,0.0,0.0,0.26,0.0,0.174	0.105,0.26,0.161,0.043,0.073,0.236,0.392,0.22,0.0,0.319,0.128,0.433,0.468	0.157	A3SS	1.65217	16.4783	5.07692	13.8462	18.1304	18.9231	sig	chr18:23556242:23556664:-	chr18:23556242:23556613:-	Inclusion	0.105	0	0	0.129	0.086	0	0.105	0	0	0.073	0.155	0.063	0	0	0.018	0.101	0.135	0	0	0
V9500	A3SS_11017	ENSG00000247774.6	PCED1B-AS1	chr12	-	47205897_47206145_47205897_47206069_47206510_47206588	11017	29,6,13,36,54,7,16,35,2,13,24,69,43,2,36,38,9,45,23,43,2,13,75	68,34,15,39,72,62,52,35,19,9,92,55,24,4,31,44,21,78,13,45,15,20,179	39,28,54,41,47,33,29,18,60,12,45,24,71	49,24,21,24,6,37,22,22,15,4,37,18,29	194	119	2.42694e-08	1.19548e-06	0.207,0.098,0.347,0.362,0.315,0.065,0.159,0.38,0.061,0.47,0.138,0.435,0.524,0.235,0.416,0.346,0.208,0.261,0.52,0.37,0.076,0.285,0.204	0.328,0.417,0.612,0.512,0.828,0.354,0.447,0.334,0.71,0.648,0.427,0.45,0.6	0.231	A3SS	27.5217	44.6087	38.5385	23.6923	72.1304	62.2308	sig	chr12:47205897:47206145:-	chr12:47205897:47206069:-	Inclusion	0.207	0.098	0.347	0.362	0.315	0.065	0.159	0.38	0.061	0.47	0.138	0.435	0.524	0.235	0.416	0.346	0.208	0.261	0.52	0.37
V9532	A3SS_11054	stringtie.1040	ZCCHC11	chr1	-	52436754_52436975_52436754_52436963_52438219_52438335	11054	12,20,2,8,13,6,0,10,7,10,29,14,12,3,14,9,8,7,17,17,4,14,33	50,42,18,33,120,20,26,44,31,28,97,20,42,10,50,21,25,30,46,92,4,52,74	8,8,33,49,46,25,34,14,17,19,36,38,31	42,19,52,37,44,40,31,43,48,26,63,29,52	130	119	3.72467e-08	1.77664e-06	0.18,0.304,0.092,0.182,0.09,0.215,0.0,0.172,0.171,0.246,0.215,0.391,0.207,0.215,0.204,0.282,0.227,0.176,0.253,0.145,0.478,0.198,0.29	0.148,0.278,0.367,0.548,0.489,0.364,0.501,0.23,0.245,0.401,0.343,0.545,0.353	0.156	A3SS	11.6957	42.3913	27.5385	40.4615	54.087	68	sig	chr1:52436754:52436975:-	chr1:52436754:52436963:-	Inclusion	0.18	0.304	0.092	0.182	0.09	0.215	0	0.172	0.171	0.246	0.215	0.391	0.207	0.215	0.204	0.282	0.227	0.176	0.253	0.145
V9533	A3SS_11055	stringtie.1040	ZCCHC11	chr1	-	52436754_52436978_52436754_52436963_52438219_52438335	11055	36,14,12,17,55,22,4,25,10,45,65,16,42,9,32,29,10,6,32,44,25,24,45	50,42,18,33,120,20,26,44,31,28,97,20,42,10,50,21,25,30,46,92,4,52,74	43,21,58,57,87,58,108,81,29,70,76,78,71	42,19,52,37,44,40,31,43,48,26,63,29,52	133	119	1.9149e-08	9.5542e-07	0.392,0.23,0.374,0.316,0.291,0.496,0.121,0.337,0.224,0.59,0.375,0.417,0.472,0.446,0.364,0.553,0.264,0.152,0.384,0.3,0.848,0.292,0.352	0.478,0.497,0.499,0.58,0.639,0.565,0.757,0.628,0.351,0.707,0.519,0.706,0.55	0.202	A3SS	26.913	42.3913	64.3846	40.4615	69.3043	104.846	sig	chr1:52436754:52436978:-	chr1:52436754:52436963:-	Inclusion	0.392	0.23	0.374	0.316	0.291	0.496	0.121	0.337	0.224	0.59	0.375	0.417	0.472	0.446	0.364	0.553	0.264	0.152	0.384	0.3
V9679	A3SS_11224	ENSG00000178467.17	P4HTM	chr3	+	49005717_49005867_49005776_49005867_49004860_49005046	11224	16,9,10,8,17,13,7,9,2,18,9,2,27,1,20,11,2,11,10,8,7,8,12	13,17,6,13,38,18,9,28,9,25,15,18,44,4,30,17,4,6,11,21,9,23,17	3,1,15,24,17,3,7,16,8,11,25,9,3	4,8,44,37,41,34,21,27,35,28,60,31,36	177	119	0.000820171	0.0132621	0.453,0.263,0.528,0.293,0.231,0.327,0.343,0.178,0.13,0.326,0.287,0.07,0.292,0.144,0.309,0.303,0.252,0.552,0.379,0.204,0.343,0.19,0.322	0.335,0.078,0.186,0.304,0.218,0.056,0.183,0.285,0.133,0.209,0.219,0.163,0.053	-0.106	A3SS	10.3043	17.1739	10.9231	31.2308	27.4783	42.1538	sig	chr3:49005717:49005867:+	chr3:49005776:49005867:+	Exclusion	0.453	0.263	0.528	0.293	0.231	0.327	0.343	0.178	0.13	0.326	0.287	0.07	0.292	0.144	0.309	0.303	0.252	0.552	0.379	0.204
V9983	A3SS_11591	ENSG00000175197.11	DDIT3	chr12	-	57517268_57517438_57517268_57517424_57517705_57517753	11591	34,21,14,20,64,10,25,18,25,26,49,69,59,8,58,33,12,23,27,27,24,36,28	0,4,2,0,13,0,2,8,0,4,4,4,8,0,14,0,0,8,16,1,5,0,0	63,3,15,64,68,74,85,47,35,29,59,54,70	13,7,8,9,9,10,9,11,16,7,4,9,14	132	119	0.00157458	0.023313	1.0,0.826,0.863,1.0,0.816,1.0,0.918,0.67,1.0,0.854,0.917,0.94,0.869,1.0,0.789,1.0,1.0,0.722,0.603,0.961,0.812,1.0,1.0	0.814,0.279,0.628,0.865,0.872,0.87,0.895,0.794,0.664,0.789,0.93,0.844,0.818	-0.12	A3SS	30.8696	4.04348	51.2308	9.69231	34.913	60.9231	sig	chr12:57517268:57517438:-	chr12:57517268:57517424:-	Exclusion	1	0.826	0.863	1	0.816	1	0.918	0.67	1	0.854	0.917	0.94	0.869	1	0.789	1	1	0.722	0.603	0.961
V10001	A3SS_11611	clu_1358	RBM26	chr13	-	79370944_79371181_79370944_79371159_79371841_79371930	11611	0,0,0,1,2,2,0,0,0,4,0,1,0,1,0,0,0,0,0,0,1,0,2	6,5,6,2,11,3,9,7,1,5,12,3,17,2,13,5,1,6,3,19,4,7,11	0,0,9,2,5,12,27,8,10,3,1,13,10	4,4,2,8,19,15,4,2,4,0,3,15,4	140	119	0	0	0.0,0.0,0.0,0.298,0.134,0.362,0.0,0.0,0.0,0.405,0.0,0.221,0.0,0.298,0.0,0.0,0.0,0.0,0.0,0.0,0.175,0.0,0.134	0.0,0.0,0.793,0.175,0.183,0.405,0.852,0.773,0.68,1.0,0.221,0.424,0.68	0.388	A3SS	0.608696	6.86957	7.69231	6.46154	7.47826	14.1538	sig	chr13:79370944:79371181:-	chr13:79370944:79371159:-	Inclusion	0	0	0	0.298	0.134	0.362	0	0	0	0.405	0	0.221	0	0.298	0	0	0	0	0	0
V10209	A3SS_11863	stringtie.29674	TGFBR1	chr9	+	99132496_99132739_99132508_99132739_99128854_99129100	11863	2,2,0,0,2,2,6,3,5,10,11,12,6,0,6,2,4,0,4,7,11,0,6	33,38,31,35,35,11,37,20,23,7,63,65,14,4,24,47,27,27,24,40,20,5,42	1,2,16,3,21,40,55,9,35,32,25,20,5	23,23,27,40,24,79,25,10,16,14,64,39,34	130	119	5.56967e-08	2.57515e-06	0.053,0.046,0.0,0.0,0.05,0.143,0.129,0.121,0.166,0.567,0.138,0.145,0.282,0.0,0.186,0.037,0.119,0.0,0.132,0.138,0.335,0.0,0.116	0.038,0.074,0.352,0.064,0.445,0.317,0.668,0.452,0.667,0.677,0.263,0.319,0.119	0.216	A3SS	4.3913	29.2174	20.3077	32.1538	33.6087	52.4615	sig	chr9:99132496:99132739:+	chr9:99132508:99132739:+	Inclusion	0.053	0.046	0	0	0.05	0.143	0.129	0.121	0.166	0.567	0.138	0.145	0.282	0	0.186	0.037	0.119	0	0.132	0.138
V10253	A3SS_11918	stringtie.1054	ECHDC2	chr1	-	52905033_52906611_52905033_52905090_52907867_52907954	11918	7,47,24,32,75,3,24,126,15,45,4,9,87,10,58,31,9,27,41,8,6,42,54	11,23,7,17,36,2,16,34,15,25,0,15,11,2,32,2,1,24,11,1,3,22,28	27,24,11,31,34,49,32,18,5,3,33,6,35	18,15,10,26,38,29,23,40,12,7,18,6,34	238	119	8.93658e-05	0.00196062	0.241,0.505,0.632,0.485,0.51,0.429,0.429,0.649,0.333,0.474,1.0,0.231,0.798,0.714,0.475,0.886,0.818,0.36,0.651,0.8,0.5,0.488,0.491	0.429,0.444,0.355,0.373,0.309,0.458,0.41,0.184,0.172,0.176,0.478,0.333,0.34	-0.218	A3SS	34.087	14.6957	23.6923	21.2308	48.7826	44.9231	sig	chr1:52905033:52906611:-	chr1:52905033:52905090:-	Exclusion	0.241	0.505	0.632	0.485	0.51	0.429	0.429	0.649	0.333	0.474	1	0.231	0.798	0.714	0.475	0.886	0.818	0.36	0.651	0.8
V10356	A3SS_12041	ENSG00000004897.11	CDC27	chr17	-	47151805_47151936_47151805_47151918_47154671_47154786	12041	0,2,7,0,1,0,4,13,1,19,7,7,7,0,1,13,4,3,12,9,7,6,20	137,63,37,86,192,69,98,115,43,63,193,90,133,7,136,74,62,64,77,138,55,82,193	4,10,27,31,31,60,25,30,17,31,24,28,49	97,51,62,108,129,141,77,79,75,59,141,105,83	136	119	0	0	0.0,0.027,0.142,0.0,0.005,0.0,0.034,0.09,0.02,0.209,0.031,0.064,0.044,0.0,0.006,0.133,0.053,0.039,0.12,0.054,0.1,0.06,0.083	0.035,0.146,0.276,0.201,0.174,0.271,0.221,0.249,0.166,0.315,0.13,0.189,0.341	0.152	A3SS	6.21739	95.9565	28.2308	92.8462	102.174	121.077	sig	chr17:47151805:47151936:-	chr17:47151805:47151918:-	Inclusion	0	0.027	0.142	0	0.005	0	0.034	0.09	0.02	0.209	0.031	0.064	0.044	0	0.006	0.133	0.053	0.039	0.12	0.054
V10681	A3SS_12424	stringtie.5851	FOXRED1	chr11	+	126273315_126273454_126273335_126273454_126272968_126273079	12424	2,1,0,0,4,2,4,0,0,24,8,0,5,0,2,0,0,0,0,0,5,0,0	43,30,16,5,43,15,14,29,23,37,35,8,19,5,42,12,9,29,16,38,0,13,46	7,2,13,10,18,11,8,5,4,13,9,22,14	12,24,21,28,36,84,36,20,33,32,23,17,67	138	119	2.42362e-13	2.47538e-11	0.039,0.028,0.0,0.0,0.074,0.103,0.198,0.0,0.0,0.359,0.165,0.0,0.185,0.0,0.039,0.0,0.0,0.0,0.0,0.0,1.0,0.0,0.0	0.335,0.067,0.348,0.235,0.301,0.101,0.161,0.177,0.095,0.259,0.252,0.527,0.153	0.136	A3SS	2.47826	22.913	10.4615	33.3077	25.3913	43.7692	sig	chr11:126273315:126273454:+	chr11:126273335:126273454:+	Inclusion	0.039	0.028	0	0	0.074	0.103	0.198	0	0	0.359	0.165	0	0.185	0	0.039	0	0	0	0	0
V10709	A3SS_12463	stringtie.4877	FAM111A	chr11	+	59148796_59148953_59148835_59148953_59145826_59145856	12463	36,29,31,26,104,42,7,32,34,23,112,30,44,4,71,41,19,20,36,47,23,38,63	42,26,19,12,89,36,24,24,11,43,41,32,48,0,66,35,10,13,19,38,22,39,81	34,23,32,28,37,51,27,28,40,13,56,34,28	39,17,45,71,82,97,120,84,81,64,76,56,58	157	119	1.04912e-08	5.61123e-07	0.394,0.458,0.553,0.622,0.47,0.469,0.181,0.503,0.701,0.288,0.674,0.415,0.41,1.0,0.449,0.47,0.59,0.538,0.59,0.484,0.442,0.425,0.371	0.398,0.506,0.35,0.23,0.255,0.285,0.146,0.202,0.272,0.133,0.358,0.315,0.268	-0.214	A3SS	39.6522	33.4783	33.1538	68.4615	73.1304	101.615	sig	chr11:59148796:59148953:+	chr11:59148835:59148953:+	Exclusion	0.394	0.458	0.553	0.622	0.47	0.469	0.181	0.503	0.701	0.288	0.674	0.415	0.41	1	0.449	0.47	0.59	0.538	0.59	0.484
V11066	A3SS_12926	ENSG00000214087.8	ARL16	chr17	-	81682033_81682675_81682033_81682149_81683012_81683126	12926	94,26,20,42,97,53,2,51,5,102,31,55,72,15,72,25,37,86,54,68,23,62,65	21,4,10,15,45,13,8,8,7,26,13,18,24,1,9,10,7,5,8,18,6,18,36	91,49,84,59,97,152,41,75,52,48,30,76,51	49,29,27,30,66,36,54,29,26,15,32,52,38	238	119	0.000166045	0.0034111	0.691,0.765,0.5,0.583,0.519,0.671,0.111,0.761,0.263,0.662,0.544,0.604,0.6,0.882,0.8,0.556,0.725,0.896,0.771,0.654,0.657,0.633,0.474	0.481,0.458,0.609,0.496,0.424,0.679,0.275,0.564,0.5,0.615,0.319,0.422,0.402	-0.142	A3SS	50.3043	14.3478	69.6154	37.1538	64.6522	106.769	sig	chr17:81682033:81682675:-	chr17:81682033:81682149:-	Exclusion	0.691	0.765	0.5	0.583	0.519	0.671	0.111	0.761	0.263	0.662	0.544	0.604	0.6	0.882	0.8	0.556	0.725	0.896	0.771	0.654
V11167	A3SS_13043	ENSG00000112303.13	VNN2	chr6	-	132757670_132757902_132757670_132757759_132760631_132760803	13043	23,5,10,20,31,29,1,15,7,29,23,28,22,6,17,39,13,20,10,30,9,7,57	5,4,4,4,5,10,0,2,0,2,5,0,3,0,2,0,1,2,2,9,2,0,6	9,26,27,31,23,72,40,19,30,7,28,23,58	16,10,10,13,6,2,12,0,6,2,8,16,7	238	119	0.00256877	0.0349422	0.697,0.385,0.556,0.714,0.756,0.592,1.0,0.789,1.0,0.879,0.697,1.0,0.786,1.0,0.81,1.0,0.867,0.833,0.714,0.625,0.692,1.0,0.826	0.22,0.565,0.574,0.544,0.657,0.947,0.625,1.0,0.714,0.636,0.636,0.418,0.806	-0.15	A3SS	19.6087	2.95652	30.2308	8.30769	22.5652	38.5385	sig	chr6:132757670:132757902:-	chr6:132757670:132757759:-	Exclusion	0.697	0.385	0.556	0.714	0.756	0.592	1	0.789	1	0.879	0.697	1	0.786	1	0.81	1	0.867	0.833	0.714	0.625
V11171	A3SS_13053	clu_28733	SECISBP2	chr9	+	89334278_89334730_89334638_89334730_89332916_89332986	13053	30,11,16,24,42,19,21,17,17,21,42,7,39,7,43,32,8,21,21,53,22,33,50	2,8,0,6,15,3,2,6,2,1,18,8,9,0,12,10,3,4,6,5,0,9,21	21,9,29,24,30,57,38,38,29,44,37,27,17	12,10,8,17,21,6,18,10,6,9,23,15,24	238	119	0.000844847	0.0136158	0.882,0.407,1.0,0.667,0.583,0.76,0.84,0.586,0.81,0.913,0.538,0.304,0.684,1.0,0.642,0.615,0.571,0.724,0.636,0.841,1.0,0.647,0.543	0.467,0.31,0.644,0.414,0.417,0.826,0.514,0.655,0.707,0.71,0.446,0.474,0.262	-0.177	A3SS	25.913	6.52174	30.7692	13.7692	32.4348	44.5385	sig	chr9:89334278:89334730:+	chr9:89334638:89334730:+	Exclusion	0.882	0.407	1	0.667	0.583	0.76	0.84	0.586	0.81	0.913	0.538	0.304	0.684	1	0.642	0.615	0.571	0.724	0.636	0.841
V11172	A3SS_13054	clu_28733	SECISBP2	chr9	+	89334559_89334730_89334638_89334730_89332916_89332986	13054	31,9,15,20,38,24,10,20,14,21,42,7,40,7,45,33,7,21,23,52,22,35,52	2,8,0,6,15,3,2,6,2,1,18,8,9,0,12,10,3,4,6,5,0,9,21	20,9,31,24,32,49,35,43,27,51,37,31,16	12,10,8,17,21,6,18,10,6,9,23,15,24	197	119	0.00127362	0.01943	0.904,0.405,1.0,0.668,0.605,0.829,0.751,0.668,0.809,0.927,0.585,0.346,0.729,1.0,0.694,0.666,0.585,0.76,0.698,0.863,1.0,0.701,0.599	0.502,0.352,0.701,0.46,0.479,0.831,0.54,0.722,0.731,0.774,0.493,0.555,0.287	-0.159	A3SS	25.5652	6.52174	31.1538	13.7692	32.087	44.9231	sig	chr9:89334559:89334730:+	chr9:89334638:89334730:+	Exclusion	0.904	0.405	1	0.668	0.605	0.829	0.751	0.668	0.809	0.927	0.585	0.346	0.729	1	0.694	0.666	0.585	0.76	0.698	0.863
V11503	A3SS_13446	stringtie.12199	MINK1	chr17	+	4891455_4891716_4891515_4891716_4890950_4891124	13446	51,44,10,57,39,43,35,53,25,48,35,18,36,3,92,42,4,26,49,54,34,75,90	6,20,2,4,3,16,0,7,0,7,19,12,7,0,13,4,3,10,3,5,6,5,5	61,28,43,69,89,80,46,76,83,46,64,58,78	12,18,30,30,21,28,28,12,8,17,25,13,37	178	119	4.03068e-06	0.000125416	0.85,0.595,0.77,0.905,0.897,0.642,1.0,0.835,1.0,0.821,0.552,0.501,0.775,1.0,0.826,0.875,0.471,0.635,0.916,0.878,0.791,0.909,0.923	0.773,0.51,0.489,0.606,0.739,0.656,0.523,0.809,0.874,0.644,0.631,0.749,0.585	-0.138	A3SS	41.8696	6.82609	63.1538	21.4615	48.6957	84.6154	sig	chr17:4891455:4891716:+	chr17:4891515:4891716:+	Exclusion	0.85	0.595	0.77	0.905	0.897	0.642	1	0.835	1	0.821	0.552	0.501	0.775	1	0.826	0.875	0.471	0.635	0.916	0.878
V11522	A3SS_13466	clu_26684	TRMT13	chr1	+	100140844_100141019_100140966_100141019_100140407_100140514	13466	17,13,19,15,46,22,0,21,7,32,26,4,48,1,26,26,17,12,27,27,27,9,42	26,13,0,12,19,20,4,6,7,17,19,2,21,0,18,12,10,6,6,10,5,15,25	22,26,42,52,58,41,49,61,17,91,50,55,62	5,12,1,4,16,5,6,6,2,1,18,4,7	238	119	2.12385e-10	1.4998e-08	0.246,0.333,1.0,0.385,0.548,0.355,0.0,0.636,0.333,0.485,0.406,0.5,0.533,1.0,0.419,0.52,0.459,0.5,0.692,0.574,0.73,0.231,0.457	0.687,0.52,0.955,0.867,0.644,0.804,0.803,0.836,0.81,0.978,0.581,0.873,0.816	0.289	A3SS	21.0435	11.8696	48.1538	6.69231	32.913	54.8462	sig	chr1:100140844:100141019:+	chr1:100140966:100141019:+	Inclusion	0.246	0.333	1	0.385	0.548	0.355	0	0.636	0.333	0.485	0.406	0.5	0.533	1	0.419	0.52	0.459	0.5	0.692	0.574
V11523	A3SS_13467	clu_26684	TRMT13	chr1	+	100140864_100141019_100140966_100141019_100140407_100140514	13467	16,13,19,15,49,20,0,22,9,22,28,4,47,1,29,28,17,14,31,31,17,16,43	26,13,0,12,19,20,4,6,7,17,19,2,21,0,18,12,10,6,6,10,5,15,25	24,25,24,40,42,28,30,46,17,70,32,40,40	5,12,1,4,16,5,6,6,2,1,18,4,7	220	119	7.30097e-07	2.73978e-05	0.25,0.351,1.0,0.403,0.582,0.351,0.0,0.665,0.41,0.412,0.444,0.52,0.548,1.0,0.466,0.558,0.479,0.558,0.736,0.626,0.648,0.366,0.482	0.722,0.53,0.928,0.844,0.587,0.752,0.73,0.806,0.821,0.974,0.49,0.844,0.756	0.237	A3SS	21.3478	11.8696	35.2308	6.69231	33.2174	41.9231	sig	chr1:100140864:100141019:+	chr1:100140966:100141019:+	Inclusion	0.25	0.351	1	0.403	0.582	0.351	0	0.665	0.41	0.412	0.444	0.52	0.548	1	0.466	0.558	0.479	0.558	0.736	0.626
V11665	A3SS_13640	ENSG00000198931.10	APRT	chr16	-	88809468_88809840_88809468_88809706_88810069_88810148	13640	161,99,66,104,511,148,121,229,64,247,373,221,256,10,256,146,101,144,168,258,55,147,266	62,35,10,58,121,22,44,73,45,107,121,90,101,0,122,31,24,64,46,118,27,60,93	1.89147e+38	117,43,95,130,117,129,139,51,135,78,119,120,184	238	119	0.00160197	0.0235833	0.565,0.586,0.767,0.473,0.679,0.771,0.579,0.611,0.416,0.536,0.607,0.551,0.559,1.0,0.512,0.702,0.678,0.529,0.646,0.522,0.505,0.551,0.588	0.447,0.631,0.489,0.487,0.562,0.52,0.367,0.674,0.524,0.483,0.508,0.424,0.431	-0.102	A3SS	180.478	64.087	220.077	112.077	244.565	332.154	sig	chr16:88809468:88809840:-	chr16:88809468:88809706:-	Exclusion	0.565	0.586	0.767	0.473	0.679	0.771	0.579	0.611	0.416	0.536	0.607	0.551	0.559	1	0.512	0.702	0.678	0.529	0.646	0.522
V11722	A3SS_13706	ENSG00000266714.6	MYO15B	chr17	+	75591600_75591712_75591615_75591712_75591171_75591246	13706	39,16,6,18,45,2,28,117,6,61,25,22,59,2,67,15,9,0,48,11,59,142,33	63,17,5,9,45,2,30,127,13,13,90,32,89,6,96,28,9,6,42,13,15,183,28	127,11,4,24,54,144,72,106,22,37,100,93,79	51,2,0,1,16,38,4,6,9,15,18,0,4	133	119	0	0	0.356,0.457,0.518,0.642,0.472,0.472,0.455,0.452,0.292,0.808,0.199,0.381,0.372,0.23,0.384,0.324,0.472,0.0,0.506,0.431,0.779,0.41,0.513	0.69,0.831,1.0,0.956,0.751,0.772,0.942,0.941,0.686,0.688,0.833,1.0,0.946	0.417	A3SS	36.087	41.7826	67.1538	12.6154	77.8696	79.7692	sig	chr17:75591600:75591712:+	chr17:75591615:75591712:+	Inclusion	0.356	0.457	0.518	0.642	0.472	0.472	0.455	0.452	0.292	0.808	0.199	0.381	0.372	0.23	0.384	0.324	0.472	0	0.506	0.431
V11723	A3SS_13707	ENSG00000266714.6	MYO15B	chr17	+	75592427_75592541_75592463_75592541_75592237_75592301	13707	9,12,6,23,30,2,6,173,0,10,36,24,123,12,7,16,3,0,93,19,2,132,6	81,10,1,22,74,13,50,3,16,58,49,45,12,8,212,46,30,55,6,2,59,39,53	12,2,0,11,2,56,0,3,23,12,7,1,41	138,28,17,5,57,116,56,118,16,5,101,72,42	154	119	0.000584314	0.0098901	0.079,0.481,0.823,0.447,0.239,0.106,0.085,0.978,0.0,0.118,0.362,0.292,0.888,0.537,0.025,0.212,0.072,0.0,0.923,0.88,0.026,0.723,0.08	0.063,0.052,0.0,0.63,0.026,0.272,0.0,0.019,0.526,0.65,0.051,0.011,0.43	-0.154	A3SS	32.3478	41.0435	13.0769	59.3077	73.3913	72.3846	sig	chr17:75592427:75592541:+	chr17:75592463:75592541:+	Exclusion	0.079	0.481	0.823	0.447	0.239	0.106	0.085	0.978	0	0.118	0.362	0.292	0.888	0.537	0.025	0.212	0.072	0	0.923	0.88
V11907	A3SS_13924	clu_458	MSN	chrX	+	65703585_65716901_65716817_65716901_65667669_65697079	13924	18,7,2,23,28,6,15,13,2,6,6,22,6,0,20,4,0,11,9,20,6,3,19	3,2,0,5,14,1,1,5,0,2,17,8,3,4,0,2,6,5,11,5,0,5,5	8,11,17,7,35,34,26,19,9,10,26,20,31	2,4,2,10,12,2,0,1,1,1,10,0,1	238	119	0.00266132	0.0358505	0.75,0.636,1.0,0.697,0.5,0.75,0.882,0.565,1.0,0.6,0.15,0.579,0.5,0.0,1.0,0.5,0.0,0.524,0.29,0.667,1.0,0.231,0.655	0.667,0.579,0.81,0.259,0.593,0.895,1.0,0.905,0.818,0.833,0.565,1.0,0.939	0.173	A3SS	10.6957	4.52174	19.4615	3.53846	15.2174	23	sig	chrX:65703585:65716901:+	chrX:65716817:65716901:+	Inclusion	0.75	0.636	1	0.697	0.5	0.75	0.882	0.565	1	0.6	0.15	0.579	0.5	0	1	0.5	0	0.524	0.29	0.667
V12084	A3SS_14120	stringtie.9431	SNRPN	chr15	+	24974287_24974456_24974386_24974456_24967931_24968082	14120	164,125,63,173,270,90,90,231,82,110,292,62,204,29,229,125,7,80,193,191,100,160,284	3,2,2,0,13,12,2,2,0,60,12,5,8,0,12,7,0,4,3,9,5,0,2	5,88,200,194,294,131,266,203,179,145,268,147,224	0,14,44,69,57,24,165,79,51,126,126,50,38	217	119	0	0	0.968,0.972,0.945,1.0,0.919,0.804,0.961,0.984,1.0,0.501,0.93,0.872,0.933,1.0,0.913,0.907,1.0,0.916,0.972,0.921,0.916,1.0,0.987	1.0,0.775,0.714,0.607,0.739,0.75,0.469,0.585,0.658,0.387,0.538,0.617,0.764	-0.265	A3SS	145.826	7.08696	180.308	64.8462	152.913	245.154	sig	chr15:24974287:24974456:+	chr15:24974386:24974456:+	Exclusion	0.968	0.972	0.945	1	0.919	0.804	0.961	0.984	1	0.501	0.93	0.872	0.933	1	0.913	0.907	1	0.916	0.972	0.921
V12086	A3SS_14122	stringtie.9431	SNRPN	chr15	+	24974310_24974456_24974386_24974456_24967931_24968082	14122	489,450,189,430,827,305,317,544,187,341,775,151,589,50,568,357,17,230,483,583,249,435,861	3,2,2,0,13,12,2,2,0,60,12,5,8,0,12,7,0,4,3,9,5,0,2	1.62837e+37	0,14,44,69,57,24,165,79,51,126,126,50,38	194	119	0	0	0.99,0.993,0.983,1.0,0.975,0.94,0.99,0.994,1.0,0.777,0.975,0.949,0.978,1.0,0.967,0.969,1.0,0.972,0.99,0.975,0.968,1.0,0.996	1.0,0.925,0.902,0.845,0.895,0.911,0.699,0.798,0.864,0.637,0.785,0.841,0.918	-0.125	A3SS	409.87	7.08696	512.538	64.8462	416.957	577.385	sig	chr15:24974310:24974456:+	chr15:24974386:24974456:+	Exclusion	0.99	0.993	0.983	1	0.975	0.94	0.99	0.994	1	0.777	0.975	0.949	0.978	1	0.967	0.969	1	0.972	0.99	0.975
V12203	A3SS_14256	clu_1190	RUBCNL	chr13	-	46368041_46368627_46368041_46368615_46368732_46368815	14256	20,10,2,0,13,0,11,9,2,13,1,0,2,0,15,5,4,4,2,18,2,4,7	555,523,99,84,157,101,280,191,28,200,65,23,90,20,413,170,55,288,31,91,24,200,205	27,23,42,48,8,22,86,47,5,136,13,13,1	374,110,179,145,73,284,386,131,69,242,106,100,41	130	119	0	0	0.032,0.017,0.018,0.0,0.07,0.0,0.035,0.041,0.061,0.056,0.014,0.0,0.02,0.0,0.032,0.026,0.062,0.013,0.056,0.153,0.071,0.018,0.03	0.062,0.161,0.177,0.233,0.091,0.066,0.169,0.247,0.062,0.34,0.101,0.106,0.022	0.105	A3SS	6.26087	169.261	36.2308	172.308	175.522	208.538	sig	chr13:46368041:46368627:-	chr13:46368041:46368615:-	Inclusion	0.032	0.017	0.018	0	0.07	0	0.035	0.041	0.061	0.056	0.014	0	0.02	0	0.032	0.026	0.062	0.013	0.056	0.153
V12262	A3SS_14330	stringtie.9964	SLTM	chr15	-	58916934_58917020_58916934_58916999_58932355_58932443	14330	6,2,2,2,8,2,0,9,6,41,9,11,3,0,6,5,10,4,4,3,11,4,9	283,189,88,145,494,136,207,291,86,250,461,183,273,26,295,147,112,148,173,333,99,199,465	30,25,98,78,59,22,121,29,51,97,96,71,134	2.90136e+38	139	119	0	0	0.018,0.009,0.019,0.012,0.014,0.012,0.0,0.026,0.056,0.123,0.016,0.049,0.009,0.0,0.017,0.028,0.071,0.023,0.019,0.008,0.087,0.017,0.016	0.081,0.136,0.219,0.146,0.118,0.042,0.211,0.066,0.12,0.237,0.15,0.215,0.279	0.127	A3SS	6.82609	221	70.0769	325.846	227.826	395.923	sig	chr15:58916934:58917020:-	chr15:58916934:58916999:-	Inclusion	0.018	0.009	0.019	0.012	0.014	0.012	0	0.026	0.056	0.123	0.016	0.049	0.009	0	0.017	0.028	0.071	0.023	0.019	0.008
V12454	A3SS_14535	ENSG00000110888.17	CAPRIN2	chr12	-	30719078_30720915_30719078_30719225_30723258_30723314	14535	74,38,31,45,86,57,39,53,10,69,58,24,82,10,142,61,19,78,39,54,30,41,93	12,6,8,5,38,4,0,7,2,9,25,5,10,0,27,5,0,19,13,12,6,21,23	126,51,64,65,51,74,85,55,59,56,60,63,26	22,15,9,30,10,25,7,25,34,23,25,18,18	238	119	0.00159795	0.023553	0.755,0.76,0.66,0.818,0.531,0.877,1.0,0.791,0.714,0.793,0.537,0.706,0.804,1.0,0.724,0.859,1.0,0.672,0.6,0.692,0.714,0.494,0.669	0.741,0.63,0.78,0.52,0.718,0.597,0.859,0.524,0.465,0.549,0.545,0.636,0.419	-0.132	A3SS	53.6087	11.1739	64.2308	20.0769	64.7826	84.3077	sig	chr12:30719078:30720915:-	chr12:30719078:30719225:-	Exclusion	0.755	0.76	0.66	0.818	0.531	0.877	1	0.791	0.714	0.793	0.537	0.706	0.804	1	0.724	0.859	1	0.672	0.6	0.692
V12684	A3SS_14800	stringtie.15460	NA	chr19	-	35743154_35743345_35743154_35743208_35743808_35743904	14800	24,35,8,12,30,26,23,17,10,19,30,4,37,2,24,4,14,8,7,16,10,19,21	0,1,0,0,2,0,1,0,0,0,0,0,0,0,0,0,0,2,4,0,0,0,0	14,12,12,15,18,30,62,19,8,19,15,13,27	0,1,4,2,2,1,1,1,1,0,6,0,5	238	119	5.41663e-07	2.11494e-05	1.0,0.946,1.0,1.0,0.882,1.0,0.92,1.0,1.0,1.0,1.0,1.0,1.0,1.0,1.0,1.0,1.0,0.667,0.467,1.0,1.0,1.0,1.0	1.0,0.857,0.6,0.789,0.818,0.938,0.969,0.905,0.8,1.0,0.556,1.0,0.73	-0.108	A3SS	17.3913	0.434783	20.3077	1.84615	17.8261	22.1538	sig	chr19:35743154:35743345:-	chr19:35743154:35743208:-	Exclusion	1	0.946	1	1	0.882	1	0.92	1	1	1	1	1	1	1	1	1	1	0.667	0.467	1
V12726	A3SS_14844	clu_21840	RBM6	chr3	+	50068163_50068764_50068689_50068764_50066241_50068357	14844	16,11,6,7,26,26,3,19,5,5,16,8,22,5,29,3,3,12,4,9,12,13,27	0,0,2,1,10,0,0,1,1,0,4,0,6,0,0,1,0,0,0,0,9,0,3	38,21,17,22,16,28,17,28,15,9,25,26,29	8,0,4,4,4,0,6,4,0,2,4,12,8	238	119	0.00189847	0.0272386	1.0,1.0,0.6,0.778,0.565,1.0,1.0,0.905,0.714,1.0,0.667,1.0,0.647,1.0,1.0,0.6,1.0,1.0,1.0,1.0,0.4,1.0,0.818	0.704,1.0,0.68,0.733,0.667,1.0,0.586,0.778,1.0,0.692,0.758,0.52,0.644	-0.105	A3SS	12.4783	1.65217	22.3846	4.30769	14.1304	26.6923	sig	chr3:50068163:50068764:+	chr3:50068689:50068764:+	Exclusion	1	1	0.6	0.778	0.565	1	1	0.905	0.714	1	0.667	1	0.647	1	1	0.6	1	1	1	1
V12904	A3SS_15054	stringtie.7294	KCTD10	chr12	-	109457991_109458184_109457991_109458081_109460635_109460805	15054	3,0,2,1,4,0,12,3,1,0,1,0,0,1,2,3,5,0,0,28,0,2,1	6,3,6,7,10,2,2,6,8,10,12,17,8,0,6,7,12,15,8,11,2,9,19	3,0,0,0,0,1,4,2,2,0,0,2,0	9,6,17,11,13,18,14,16,12,10,17,7,28	221	119	0.000400705	0.00722918	0.212,0.0,0.152,0.071,0.177,0.0,0.764,0.212,0.063,0.0,0.043,0.0,0.0,1.0,0.152,0.188,0.183,0.0,0.0,0.578,0.0,0.107,0.028	0.152,0.0,0.0,0.0,0.0,0.029,0.133,0.063,0.082,0.0,0.0,0.133,0.0	-0.125	A3SS	3	8.08696	1.07692	13.6923	11.087	14.7692	sig	chr12:109457991:109458184:-	chr12:109457991:109458081:-	Exclusion	0.212	0	0.152	0.071	0.177	0	0.764	0.212	0.063	0	0.043	0	0	1	0.152	0.188	0.183	0	0	0.578
V12925	A3SS_15078	stringtie.18862	ERGIC3	chr20	+	35556954_35557109_35556972_35557109_35556206_35556271	15078	6,1,2,2,12,5,3,5,4,165,6,6,6,0,4,7,8,9,1,4,24,6,13	290,207,149,162,615,179,218,415,140,287,446,234,426,30,339,230,118,288,276,250,115,195,504	47,26,84,83,97,133,193,74,107,166,144,118,183	3.37128e+38	136	119	0	0	0.018,0.004,0.012,0.011,0.017,0.024,0.012,0.01,0.024,0.335,0.012,0.022,0.012,0.0,0.01,0.026,0.056,0.027,0.003,0.014,0.154,0.026,0.022	0.109,0.151,0.221,0.175,0.169,0.258,0.423,0.208,0.236,0.38,0.238,0.259,0.282	0.202	A3SS	13	265.783	111.923	303.154	278.783	415.077	sig	chr20:35556954:35557109:+	chr20:35556972:35557109:+	Inclusion	0.018	0.004	0.012	0.011	0.017	0.024	0.012	0.01	0.024	0.335	0.012	0.022	0.012	0	0.01	0.026	0.056	0.027	0.003	0.014
V13312	A3SS_15513	stringtie.26356	EIF3B	chr7	+	2380203_2380740_2380278_2380740_2379393_2379511	15513	61,40,27,63,142,40,35,97,38,69,97,56,80,1,82,60,37,42,60,137,21,33,94	56,25,17,43,114,25,22,74,25,71,158,51,81,0,78,53,18,34,66,68,28,73,97	83,36,67,54,63,84,69,54,69,40,124,42,105	55,48,105,116,122,91,121,68,79,53,137,70,135	193	119	0.000472439	0.00836509	0.402,0.497,0.495,0.475,0.434,0.497,0.495,0.447,0.484,0.375,0.275,0.404,0.378,1.0,0.393,0.411,0.559,0.432,0.359,0.554,0.316,0.218,0.374	0.482,0.316,0.282,0.223,0.242,0.363,0.26,0.329,0.35,0.318,0.358,0.27,0.324	-0.13	A3SS	61.3913	55.5217	68.4615	92.3077	116.913	160.769	sig	chr7:2380203:2380740:+	chr7:2380278:2380740:+	Exclusion	0.402	0.497	0.495	0.475	0.434	0.497	0.495	0.447	0.484	0.375	0.275	0.404	0.378	1	0.393	0.411	0.559	0.432	0.359	0.554
V13381	A3SS_15598	clu_21618	NKTR	chr3	+	42633560_42633735_42633617_42633735_42632600_42632823	15598	77,80,42,85,89,69,54,52,31,50,29,57,60,8,91,46,8,62,62,55,33,72,150	15,7,0,13,11,9,16,10,0,23,0,17,8,0,9,3,4,5,1,11,8,4,17	66,51,66,57,68,128,52,43,43,34,69,46,57	59,14,33,55,53,55,58,32,26,59,60,65,37	175	119	0	0	0.777,0.886,1.0,0.816,0.846,0.839,0.697,0.78,1.0,0.596,1.0,0.695,0.836,1.0,0.873,0.912,0.576,0.894,0.977,0.773,0.737,0.924,0.857	0.432,0.712,0.576,0.413,0.466,0.613,0.379,0.477,0.529,0.282,0.439,0.325,0.512	-0.365	A3SS	59.2174	8.30435	60	46.6154	67.5217	106.615	sig	chr3:42633560:42633735:+	chr3:42633617:42633735:+	Exclusion	0.777	0.886	1	0.816	0.846	0.839	0.697	0.78	1	0.596	1	0.695	0.836	1	0.873	0.912	0.576	0.894	0.977	0.773
V13382	A3SS_15599	clu_21618	NKTR	chr3	+	42633560_42633735_42633627_42633735_42632600_42632823	15599	101,84,60,93,104,97,75,59,33,68,32,60,71,9,97,47,10,69,71,59,36,82,159	0,0,0,0,0,0,0,0,0,7,0,2,0,0,4,0,0,2,2,0,4,0,6	70,63,72,62,83,144,65,44,46,38,95,55,67	2,2,10,16,4,15,9,8,0,7,9,6,0	185	119	0	0	1.0,1.0,1.0,1.0,1.0,1.0,1.0,1.0,1.0,0.862,1.0,0.951,1.0,1.0,0.94,1.0,1.0,0.957,0.958,1.0,0.853,1.0,0.945	0.957,0.953,0.822,0.714,0.93,0.861,0.823,0.78,1.0,0.777,0.872,0.855,1.0	-0.104	A3SS	68.5217	1.17391	69.5385	6.76923	69.6957	76.3077	sig	chr3:42633560:42633735:+	chr3:42633627:42633735:+	Exclusion	1	1	1	1	1	1	1	1	1	0.862	1	0.951	1	1	0.94	1	1	0.957	0.958	1
V13384	A3SS_15601	clu_21618	NKTR	chr3	+	42633579_42633735_42633617_42633735_42632600_42632823	15601	195,173,85,206,249,228,142,148,92,95,126,156,185,14,224,109,37,149,166,156,61,173,425	15,7,0,13,11,9,16,10,0,23,0,17,8,0,9,3,4,5,1,11,8,4,17	171,133,138,140,146,283,159,111,127,81,169,117,116	59,14,33,55,53,55,58,32,26,59,60,65,37	156	119	0	0	0.908,0.95,1.0,0.924,0.945,0.951,0.871,0.919,1.0,0.759,1.0,0.875,0.946,1.0,0.95,0.965,0.876,0.958,0.992,0.915,0.853,0.971,0.95	0.689,0.879,0.761,0.66,0.678,0.797,0.676,0.726,0.788,0.512,0.682,0.579,0.705	-0.231	A3SS	156.261	8.30435	145.462	46.6154	164.565	192.077	sig	chr3:42633579:42633735:+	chr3:42633617:42633735:+	Exclusion	0.908	0.95	1	0.924	0.945	0.951	0.871	0.919	1	0.759	1	0.875	0.946	1	0.95	0.965	0.876	0.958	0.992	0.915
V13386	A3SS_15603	clu_21618	NKTR	chr3	+	42633612_42633735_42633617_42633735_42632600_42632823	15603	22,17,16,17,19,27,18,11,8,19,10,11,16,2,24,14,2,24,13,10,10,27,54	15,7,0,13,11,9,16,10,0,23,0,17,8,0,9,3,4,5,1,11,8,4,17	34,12,30,16,33,68,27,14,15,8,21,14,18	59,14,33,55,53,55,58,32,26,59,60,65,37	123	119	5.77316e-15	6.82138e-13	0.587,0.701,1.0,0.559,0.626,0.744,0.521,0.516,1.0,0.444,1.0,0.385,0.659,1.0,0.721,0.819,0.326,0.823,0.926,0.468,0.547,0.867,0.754	0.358,0.453,0.468,0.22,0.376,0.545,0.311,0.297,0.358,0.116,0.253,0.172,0.32	-0.369	A3SS	17	8.30435	23.8462	46.6154	25.3043	70.4615	sig	chr3:42633612:42633735:+	chr3:42633617:42633735:+	Exclusion	0.587	0.701	1	0.559	0.626	0.744	0.521	0.516	1	0.444	1	0.385	0.659	1	0.721	0.819	0.326	0.823	0.926	0.468
V13387	A3SS_15604	clu_21618	NKTR	chr3	+	42633612_42633735_42633627_42633735_42632600_42632823	15604	46,21,34,25,34,55,39,18,10,37,13,14,27,3,30,15,4,31,22,14,13,37,63	0,0,0,0,0,0,0,0,0,7,0,2,0,0,4,0,0,2,2,0,4,0,6	38,24,36,21,48,84,40,15,18,12,47,23,28	2,2,10,16,4,15,9,8,0,7,9,6,0	133	119	0	0	1.0,1.0,1.0,1.0,1.0,1.0,1.0,1.0,1.0,0.825,1.0,0.862,1.0,1.0,0.87,1.0,1.0,0.933,0.908,1.0,0.744,1.0,0.904	0.944,0.915,0.763,0.54,0.915,0.834,0.799,0.627,1.0,0.605,0.824,0.774,1.0	-0.148	A3SS	26.3043	1.17391	33.3846	6.76923	27.4783	40.1538	sig	chr3:42633612:42633735:+	chr3:42633627:42633735:+	Exclusion	1	1	1	1	1	1	1	1	1	0.825	1	0.862	1	1	0.87	1	1	0.933	0.908	1
V13423	A3SS_15647	ENSG00000113593.11	PPWD1	chr5	+	65569631_65569732_65569636_65569732_65568917_65568994	15647	17,14,5,10,10,30,6,16,7,11,37,12,42,1,12,41,22,8,12,15,5,29,19	0,0,0,0,0,0,0,0,0,0,0,2,0,0,0,0,1,0,1,0,0,0,0	9,9,32,35,13,63,54,21,32,28,16,12,12	3,2,4,3,5,0,2,3,10,4,0,0,1	123	119	1.939e-12	1.76954e-10	1.0,1.0,1.0,1.0,1.0,1.0,1.0,1.0,1.0,1.0,1.0,0.853,1.0,1.0,1.0,1.0,0.955,1.0,0.921,1.0,1.0,1.0,1.0	0.744,0.813,0.886,0.919,0.716,1.0,0.963,0.871,0.756,0.871,1.0,1.0,0.921	-0.107	A3SS	16.5652	0.173913	25.8462	2.84615	16.7391	28.6923	sig	chr5:65569631:65569732:+	chr5:65569636:65569732:+	Exclusion	1	1	1	1	1	1	1	1	1	1	1	0.853	1	1	1	1	0.955	1	0.921	1
V13457	A3SS_15686	clu_24848	FASTKD2	chr2	+	206769849_206770194_206770127_206770194_206766643_206767470	15686	15,4,2,14,34,14,29,13,8,23,10,24,32,3,17,8,8,2,7,21,3,14,45	0,0,0,0,0,0,0,1,0,2,0,0,0,0,0,0,2,0,1,4,0,0,0	3,7,31,14,22,24,22,15,14,30,25,28,42	0,0,8,7,7,9,5,1,0,0,2,4,0	238	119	0	0	1.0,1.0,1.0,1.0,1.0,1.0,1.0,0.867,1.0,0.852,1.0,1.0,1.0,1.0,1.0,1.0,0.667,1.0,0.778,0.724,1.0,1.0,1.0	1.0,1.0,0.66,0.5,0.611,0.571,0.687,0.882,1.0,1.0,0.862,0.778,1.0	-0.14	A3SS	15.2174	0.434783	21.3077	3.30769	15.6522	24.6154	sig	chr2:206769849:206770194:+	chr2:206770127:206770194:+	Exclusion	1	1	1	1	1	1	1	0.867	1	0.852	1	1	1	1	1	1	0.667	1	0.778	0.724
V13590	A3SS_15844	clu_17908	KHDRBS2	chr6	-	61697194_61700777_61697194_61697253_61732681_61732764	15844	14,9,5,14,46,35,6,11,12,33,15,1,7,6,86,16,11,10,28,9,2,9,32	37,11,18,8,54,22,2,38,12,34,43,0,36,1,58,15,5,5,31,25,3,12,27	9,10,8,19,22,48,15,6,3,15,27,5,33	12,15,37,60,49,30,51,50,34,24,92,54,42	238	119	0.000219708	0.00435512	0.159,0.29,0.122,0.467,0.299,0.443,0.6,0.126,0.333,0.327,0.149,1.0,0.089,0.75,0.426,0.348,0.524,0.5,0.311,0.153,0.25,0.273,0.372	0.273,0.25,0.098,0.137,0.183,0.444,0.128,0.057,0.042,0.238,0.128,0.044,0.282	-0.184	A3SS	18.1304	21.6087	16.9231	42.3077	39.7391	59.2308	sig	chr6:61697194:61700777:-	chr6:61697194:61697253:-	Exclusion	0.159	0.29	0.122	0.467	0.299	0.443	0.6	0.126	0.333	0.327	0.149	1	0.089	0.75	0.426	0.348	0.524	0.5	0.311	0.153
V13591	A3SS_15845	clu_17908	KHDRBS2	chr6	-	61697194_61707403_61697194_61697253_61732681_61732764	15845	39,39,12,38,125,94,22,31,35,46,57,1,35,6,161,42,23,16,83,58,21,47,82	37,11,18,8,54,22,2,38,12,34,43,0,36,1,58,15,5,5,31,25,3,12,27	29,16,42,63,73,113,61,37,30,56,104,44,86	12,15,37,60,49,30,51,50,34,24,92,54,42	238	119	0.00104045	0.0163275	0.345,0.639,0.25,0.704,0.536,0.681,0.846,0.29,0.593,0.404,0.399,1.0,0.327,0.75,0.581,0.583,0.697,0.615,0.572,0.537,0.778,0.662,0.603	0.547,0.348,0.362,0.344,0.427,0.653,0.374,0.27,0.306,0.538,0.361,0.289,0.506	-0.173	A3SS	48.3913	21.6087	58	42.3077	70	100.308	sig	chr6:61697194:61707403:-	chr6:61697194:61697253:-	Exclusion	0.345	0.639	0.25	0.704	0.536	0.681	0.846	0.29	0.593	0.404	0.399	1	0.327	0.75	0.581	0.583	0.697	0.615	0.572	0.537
V13613	A3SS_15870	clu_1286	MRPS31P4	chr13	+	52629768_52632494_52632421_52632494_52627437_52627578	15870	7,5,5,6,13,6,12,9,3,4,15,7,8,1,18,3,5,4,16,2,7,2,8	9,8,4,8,9,12,11,19,14,8,19,14,21,3,2,20,9,2,15,10,10,7,36	17,0,8,3,14,8,2,5,12,6,11,0,7	12,1,35,25,33,27,39,18,20,32,34,9,24	238	119	0.000734655	0.0120409	0.28,0.238,0.385,0.273,0.419,0.2,0.353,0.191,0.097,0.2,0.283,0.2,0.16,0.143,0.818,0.07,0.217,0.5,0.348,0.091,0.259,0.125,0.1	0.415,0.0,0.103,0.057,0.175,0.129,0.025,0.122,0.231,0.086,0.139,0.0,0.127	-0.135	A3SS	7.21739	11.7391	7.15385	23.7692	18.9565	30.9231	sig	chr13:52629768:52632494:+	chr13:52632421:52632494:+	Exclusion	0.28	0.238	0.385	0.273	0.419	0.2	0.353	0.191	0.097	0.2	0.283	0.2	0.16	0.143	0.818	0.07	0.217	0.5	0.348	0.091
V13682	A3SS_15960	stringtie.24282	ANKHD1	chr5	+	140438460_140438617_140438493_140438617_140436103_140436257	15960	202,106,56,137,258,160,212,158,52,84,129,149,184,10,189,123,74,85,90,196,29,177,231	4,3,0,0,2,8,1,3,0,72,0,4,8,0,4,0,0,2,0,2,17,4,12	177,119,91,112,94,180,63,69,88,50,132,57,97	35,17,56,60,88,122,112,61,41,83,82,79,54	151	119	0	0	0.975,0.965,1.0,1.0,0.99,0.94,0.994,0.976,1.0,0.479,1.0,0.967,0.948,1.0,0.974,1.0,1.0,0.971,1.0,0.987,0.573,0.972,0.938	0.799,0.847,0.562,0.595,0.457,0.538,0.307,0.471,0.628,0.322,0.559,0.362,0.586	-0.4	A3SS	134.391	6.34783	102.231	68.4615	140.739	170.692	sig	chr5:140438460:140438617:+	chr5:140438493:140438617:+	Exclusion	0.975	0.965	1	1	0.99	0.94	0.994	0.976	1	0.479	1	0.967	0.948	1	0.974	1	1	0.971	1	0.987
V13684	A3SS_15962	stringtie.24282	ANKHD1	chr5	+	140438493_140438617_140438502_140438617_140436103_140436257	15962	12,9,3,5,17,12,11,24,8,80,3,11,24,1,13,6,9,8,9,11,23,16,26	14,11,4,13,8,20,18,11,15,14,9,13,9,4,17,5,9,14,5,4,4,17,27	54,24,59,72,90,136,121,70,49,93,86,80,57	11,12,19,22,16,11,15,11,19,4,20,7,9	127	119	0	0	0.445,0.434,0.413,0.265,0.666,0.36,0.364,0.672,0.333,0.843,0.238,0.442,0.714,0.19,0.417,0.529,0.484,0.349,0.628,0.72,0.843,0.469,0.474	0.821,0.652,0.744,0.754,0.841,0.921,0.883,0.856,0.707,0.956,0.801,0.915,0.856	0.333	A3SS	14.8261	11.5217	76.2308	13.5385	26.3478	89.7692	sig	chr5:140438493:140438617:+	chr5:140438502:140438617:+	Inclusion	0.445	0.434	0.413	0.265	0.666	0.36	0.364	0.672	0.333	0.843	0.238	0.442	0.714	0.19	0.417	0.529	0.484	0.349	0.628	0.72
V13812	A3SS_16105	clu_4148	PCNX3	chr11	+	65622205_65622366_65622223_65622366_65620830_65620966	16105	27,6,9,11,38,16,4,10,18,23,15,19,16,3,15,19,7,9,11,20,10,22,19	1,0,0,0,2,1,0,2,0,21,1,4,3,0,2,0,0,0,0,0,2,0,0	27,15,15,43,10,22,12,12,13,16,26,20,23	2,4,16,12,5,6,9,2,7,17,10,6,9	136	119	2.59348e-13	2.63399e-11	0.959,1.0,1.0,1.0,0.943,0.933,1.0,0.814,1.0,0.489,0.929,0.806,0.824,1.0,0.868,1.0,1.0,1.0,1.0,1.0,0.814,1.0,1.0	0.922,0.766,0.451,0.758,0.636,0.762,0.538,0.84,0.619,0.452,0.695,0.745,0.691	-0.247	A3SS	15.087	1.69565	19.5385	8.07692	16.7826	27.6154	sig	chr11:65622205:65622366:+	chr11:65622223:65622366:+	Exclusion	0.959	1	1	1	0.943	0.933	1	0.814	1	0.489	0.929	0.806	0.824	1	0.868	1	1	1	1	1
V13860	A3SS_16154	ENSG00000130544.11	ZNF557	chr19	+	7075654_7075743_7075675_7075743_7074995_7075105	16154	42,41,19,22,152,41,36,69,29,69,99,40,75,1,64,48,31,27,28,51,47,57,88	11,5,11,16,44,5,9,20,22,14,38,3,35,5,12,20,15,11,11,26,7,12,24	67,32,104,96,139,84,107,101,119,105,140,72,113	11,5,6,9,9,18,18,6,21,6,9,11,20	139	119	7.98338e-11	5.86681e-09	0.766,0.875,0.597,0.541,0.747,0.875,0.774,0.747,0.53,0.808,0.69,0.919,0.647,0.146,0.82,0.673,0.639,0.678,0.685,0.627,0.852,0.803,0.758	0.839,0.846,0.937,0.901,0.93,0.8,0.836,0.935,0.829,0.937,0.93,0.849,0.829	0.173	A3SS	51.1304	16.3478	98.3846	11.4615	67.4783	109.846	sig	chr19:7075654:7075743:+	chr19:7075675:7075743:+	Inclusion	0.766	0.875	0.597	0.541	0.747	0.875	0.774	0.747	0.53	0.808	0.69	0.919	0.647	0.146	0.82	0.673	0.639	0.678	0.685	0.627
V13964	A3SS_16272	clu_28747	AUH	chr9	-	91220804_91294797_91220804_91220992_91296020_91296077	16272	64,44,17,36,53,60,33,65,26,47,114,27,70,3,42,33,20,24,55,56,19,72,87	9,0,5,27,16,10,11,38,5,14,20,8,23,0,12,4,7,3,26,29,1,20,43	98,55,61,72,60,82,49,53,58,53,62,66,44	15,15,22,20,35,41,17,29,27,36,45,40,16	238	119	0.0032668	0.0428082	0.78,1.0,0.63,0.4,0.624,0.75,0.6,0.461,0.722,0.627,0.74,0.628,0.603,1.0,0.636,0.805,0.588,0.8,0.514,0.491,0.905,0.643,0.503	0.766,0.647,0.581,0.643,0.462,0.5,0.59,0.477,0.518,0.424,0.408,0.452,0.579	-0.13	A3SS	46.3913	14.3913	62.5385	27.5385	60.7826	90.0769	sig	chr9:91220804:91294797:-	chr9:91220804:91220992:-	Exclusion	0.78	1	0.63	0.4	0.624	0.75	0.6	0.461	0.722	0.627	0.74	0.628	0.603	1	0.636	0.805	0.588	0.8	0.514	0.491
V13974	A3SS_16282	stringtie.3921	NA	chr10	+	97455638_97455783_97455659_97455783_97454713_97454799	16282	4,0,0,0,4,2,4,1,2,4,2,1,2,0,0,0,8,2,5,0,0,2,3	27,18,15,16,69,50,5,38,23,34,90,14,30,2,46,31,26,15,32,39,2,28,21	20,10,33,25,42,5,39,21,7,37,30,26,20	35,17,33,46,48,33,21,51,42,11,36,25,26	139	119	0	0	0.113,0.0,0.0,0.0,0.047,0.033,0.406,0.022,0.069,0.092,0.019,0.058,0.054,0.0,0.0,0.0,0.208,0.102,0.118,0.0,0.0,0.058,0.109	0.329,0.335,0.461,0.318,0.428,0.115,0.614,0.261,0.125,0.742,0.416,0.471,0.397	0.32	A3SS	2	29.1739	24.2308	32.6154	31.1739	56.8462	sig	chr10:97455638:97455783:+	chr10:97455659:97455783:+	Inclusion	0.113	0	0	0	0.047	0.033	0.406	0.022	0.069	0.092	0.019	0.058	0.054	0	0	0	0.208	0.102	0.118	0
V13975	A3SS_16283	stringtie.3921	NA	chr10	+	97455638_97455783_97455713_97455783_97454713_97454799	16283	18,8,5,11,40,13,5,30,7,25,31,10,11,6,38,17,16,19,25,11,4,24,35	0,2,2,12,15,2,2,12,2,9,6,6,2,0,10,2,4,0,6,3,2,0,2	47,25,61,49,105,48,59,59,33,63,82,51,43	4,0,5,1,5,0,0,6,2,0,6,0,0	193	119	3.85025e-13	3.86694e-11	1.0,0.712,0.607,0.361,0.622,0.8,0.607,0.607,0.683,0.631,0.761,0.507,0.772,1.0,0.701,0.84,0.712,1.0,0.72,0.693,0.552,1.0,0.915	0.879,1.0,0.883,0.968,0.928,1.0,1.0,0.858,0.911,1.0,0.894,1.0,1.0	0.217	A3SS	17.7826	4.3913	55.7692	2.23077	22.1739	58	sig	chr10:97455638:97455783:+	chr10:97455713:97455783:+	Inclusion	1	0.712	0.607	0.361	0.622	0.8	0.607	0.607	0.683	0.631	0.761	0.507	0.772	1	0.701	0.84	0.712	1	0.72	0.693
V14031	A3SS_16347	stringtie.30874	NA	chrX	-	119625334_119625396_119625334_119625379_119629317_119629508	16347	5,22,3,8,15,4,6,5,2,56,8,9,9,0,8,4,18,8,11,12,34,4,9	180,298,105,203,310,219,222,230,134,73,276,154,201,19,369,223,108,248,212,175,90,205,304	55,35,206,152,242,109,246,231,148,164,265,167,143	222,142,159,229,264,189,163,205,245,76,269,159,186	135	119	0	0	0.024,0.061,0.025,0.034,0.041,0.016,0.023,0.019,0.013,0.403,0.025,0.049,0.038,0.0,0.019,0.016,0.128,0.028,0.044,0.057,0.25,0.017,0.025	0.179,0.178,0.533,0.369,0.447,0.337,0.571,0.498,0.347,0.655,0.465,0.481,0.404	0.361	A3SS	11.3043	198.174	166.385	192.923	209.478	359.308	sig	chrX:119625334:119625396:-	chrX:119625334:119625379:-	Inclusion	0.024	0.061	0.025	0.034	0.041	0.016	0.023	0.019	0.013	0.403	0.025	0.049	0.038	0	0.019	0.016	0.128	0.028	0.044	0.057
V14064	A3SS_16393	clu_29211	COQ4	chr9	+	128326311_128332282_128332165_128332282_128325778_128325881	16393	12,4,8,6,13,9,13,26,7,13,10,16,13,3,17,5,2,21,10,12,13,19,11	0,0,0,0,0,0,1,2,0,0,0,0,0,0,0,0,0,0,0,0,0,0,0	16,5,6,1,15,9,1,14,5,9,10,8,8	4,0,8,6,3,2,8,2,0,2,12,2,8	238	119	0	0	1.0,1.0,1.0,1.0,1.0,1.0,0.867,0.867,1.0,1.0,1.0,1.0,1.0,1.0,1.0,1.0,1.0,1.0,1.0,1.0,1.0,1.0,1.0	0.667,1.0,0.273,0.077,0.714,0.692,0.059,0.778,1.0,0.692,0.294,0.667,0.333	-0.431	A3SS	11.4348	0.130435	8.23077	4.38462	11.5652	12.6154	sig	chr9:128326311:128332282:+	chr9:128332165:128332282:+	Exclusion	1	1	1	1	1	1	0.867	0.867	1	1	1	1	1	1	1	1	1	1	1	1
V14196	A3SS_16557	clu_26736	PRPF38B	chr1	+	108697809_108698827_108697946_108698827_108696276_108696337	16557	22,13,7,14,23,12,10,25,18,18,21,20,19,3,27,17,11,16,11,4,11,5,38	9,5,2,0,4,3,2,4,2,4,6,2,4,0,2,7,8,0,1,7,1,0,14	25,18,13,12,29,34,18,20,26,19,19,15,39	2,4,21,4,11,10,35,0,14,10,16,17,21	238	119	0.00129417	0.0196605	0.55,0.565,0.636,1.0,0.742,0.667,0.714,0.758,0.818,0.692,0.636,0.833,0.704,1.0,0.871,0.548,0.407,1.0,0.846,0.222,0.846,1.0,0.576	0.862,0.692,0.236,0.6,0.569,0.63,0.205,1.0,0.481,0.487,0.373,0.306,0.481	-0.191	A3SS	15.8696	3.78261	22.0769	12.6923	19.6522	34.7692	sig	chr1:108697809:108698827:+	chr1:108697946:108698827:+	Exclusion	0.55	0.565	0.636	1	0.742	0.667	0.714	0.758	0.818	0.692	0.636	0.833	0.704	1	0.871	0.548	0.407	1	0.846	0.222
V14225	A3SS_16588	ENSG00000160741.16	CRTC2	chr1	-	153952570_153952650_153952570_153952635_153952804_153952834	16588	14,4,2,14,17,7,2,14,8,38,23,7,9,0,8,9,8,6,3,13,9,28,14	37,60,8,40,86,36,52,62,32,44,60,79,48,6,68,51,32,44,38,62,20,39,86	16,9,12,15,25,55,58,21,33,27,41,28,44	50,46,64,44,61,68,74,63,39,45,82,45,45	133	119	2.3523e-08	1.16506e-06	0.253,0.056,0.183,0.238,0.15,0.148,0.033,0.168,0.183,0.436,0.255,0.073,0.144,0.0,0.095,0.136,0.183,0.109,0.066,0.158,0.287,0.391,0.127	0.223,0.149,0.144,0.234,0.268,0.42,0.412,0.23,0.431,0.349,0.309,0.358,0.467	0.139	A3SS	11.1739	47.3913	29.5385	55.8462	58.5652	85.3846	sig	chr1:153952570:153952650:-	chr1:153952570:153952635:-	Inclusion	0.253	0.056	0.183	0.238	0.15	0.148	0.033	0.168	0.183	0.436	0.255	0.073	0.144	0	0.095	0.136	0.183	0.109	0.066	0.158
V14703	A3SS_17129	ENSG00000004975.11	DVL2	chr17	-	7227654_7227783_7227654_7227711_7227976_7228044	17129	88,91,41,178,142,106,41,64,49,49,155,55,108,3,270,66,42,148,116,97,55,164,162	6,0,0,0,5,2,1,0,0,15,2,2,0,0,3,0,1,0,3,6,1,0,2	202,135,144,130,189,196,203,160,120,136,127,92,142	45,15,28,9,17,23,28,57,18,25,22,14,35	190	119	0	0	0.902,1.0,1.0,1.0,0.947,0.971,0.963,1.0,1.0,0.672,0.98,0.945,1.0,1.0,0.983,1.0,0.963,1.0,0.96,0.91,0.972,1.0,0.981	0.738,0.849,0.763,0.9,0.874,0.842,0.82,0.637,0.807,0.773,0.783,0.805,0.718	-0.17	A3SS	99.5652	2.13043	152	25.8462	101.696	177.846	sig	chr17:7227654:7227783:-	chr17:7227654:7227711:-	Exclusion	0.902	1	1	1	0.947	0.971	0.963	1	1	0.672	0.98	0.945	1	1	0.983	1	0.963	1	0.96	0.91
V14990	A3SS_17446	clu_1446	ARGLU1	chr13	-	106557047_106558894_106557047_106557131_106559431_106559657	17446	296,151,85,156,391,184,125,267,102,225,334,73,269,24,390,218,96,201,203,392,108,336,370	144,118,70,77,183,75,199,197,73,200,183,100,167,0,195,118,69,126,70,143,48,126,365	2.90169e+38	1.57156e+38	238	119	0.000300053	0.00567995	0.507,0.39,0.378,0.503,0.517,0.551,0.239,0.404,0.411,0.36,0.477,0.267,0.446,1.0,0.5,0.48,0.41,0.444,0.592,0.578,0.529,0.571,0.336	0.48,0.351,0.339,0.396,0.286,0.427,0.319,0.374,0.335,0.426,0.333,0.282,0.336	-0.113	A3SS	217.217	132.435	228.769	199.308	349.652	428.077	sig	chr13:106557047:106558894:-	chr13:106557047:106557131:-	Exclusion	0.507	0.39	0.378	0.503	0.517	0.551	0.239	0.404	0.411	0.36	0.477	0.267	0.446	1	0.5	0.48	0.41	0.444	0.592	0.578
V14999	A3SS_17456	stringtie.4267	PAOX	chr10	+	133401528_133402245_133402148_133402245_133399169_133399226	17456	24,15,6,7,47,10,19,20,7,51,10,1,17,2,11,21,9,20,13,41,7,47,6	11,2,0,1,7,0,0,2,2,0,1,2,1,0,2,2,1,0,1,0,0,1,4	14,12,21,28,18,37,8,27,20,10,24,7,34	0,6,2,6,7,9,5,5,5,8,2,4,2	238	119	1.14358e-05	0.000318057	0.522,0.789,1.0,0.778,0.77,1.0,1.0,0.833,0.636,1.0,0.833,0.2,0.895,1.0,0.733,0.84,0.818,1.0,0.867,1.0,1.0,0.959,0.429	1.0,0.5,0.84,0.7,0.563,0.673,0.444,0.73,0.667,0.385,0.857,0.467,0.895	-0.151	A3SS	17.8696	1.73913	20	4.69231	19.6087	24.6923	sig	chr10:133401528:133402245:+	chr10:133402148:133402245:+	Exclusion	0.522	0.789	1	0.778	0.77	1	1	0.833	0.636	1	0.833	0.2	0.895	1	0.733	0.84	0.818	1	0.867	1
V15007	A3SS_17465	clu_27827	MDM4	chr1	+	204518415_204525596_204525483_204525596_204516382_204516836	17465	4,18,6,12,4,7,3,12,2,19,1,7,9,1,7,10,1,9,9,6,16,10,7	0,0,2,8,2,0,0,4,0,5,0,0,0,0,1,1,0,0,0,1,0,1,2	16,11,6,8,9,10,2,8,3,2,10,11,11	0,0,2,8,2,5,2,1,4,0,6,4,0	238	119	4.8239e-06	0.000147807	1.0,1.0,0.6,0.429,0.5,1.0,1.0,0.6,1.0,0.655,1.0,1.0,1.0,1.0,0.778,0.833,1.0,1.0,1.0,0.75,1.0,0.833,0.636	1.0,1.0,0.6,0.333,0.692,0.5,0.333,0.8,0.273,1.0,0.455,0.579,1.0	-0.194	A3SS	7.82609	1.17391	8.23077	2.61538	9	10.8462	sig	chr1:204518415:204525596:+	chr1:204525483:204525596:+	Exclusion	1	1	0.6	0.429	0.5	1	1	0.6	1	0.655	1	1	1	1	0.778	0.833	1	1	1	0.75
V15096	A3SS_17561	clu_2961	MED13L	chr12	-	116111427_116236890_116111427_116230532_116237467_116237705	17561	61,37,2,14,35,14,11,30,17,23,23,91,35,2,11,13,7,8,8,22,4,32,73	8,0,0,0,4,0,6,0,0,0,0,7,0,0,2,2,0,0,1,6,0,1,0	53,11,25,33,9,62,81,18,11,3,58,10,4	12,2,0,2,6,2,6,1,1,11,3,1,2	238	119	0.00348536	0.0451026	0.792,1.0,1.0,1.0,0.814,1.0,0.478,1.0,1.0,1.0,1.0,0.867,1.0,1.0,0.733,0.765,1.0,1.0,0.8,0.647,1.0,0.941,1.0	0.688,0.733,1.0,0.892,0.429,0.939,0.871,0.9,0.846,0.12,0.906,0.833,0.5	-0.163	A3SS	24.913	1.6087	29.0769	3.76923	26.5217	32.8462	sig	chr12:116111427:116236890:-	chr12:116111427:116230532:-	Exclusion	0.792	1	1	1	0.814	1	0.478	1	1	1	1	0.867	1	1	0.733	0.765	1	1	0.8	0.647
V15175	A3SS_17652	stringtie.1035	NA	chr1	-	52357780_52357916_52357780_52357898_52358330_52358461	17652	19,17,10,11,54,24,31,21,7,27,16,20,25,2,45,6,7,12,26,16,5,39,20	36,14,18,50,100,30,11,53,13,77,83,17,69,4,45,25,14,29,39,55,14,56,102	19,9,5,21,20,40,22,26,11,14,17,7,25	66,52,52,63,89,59,87,89,48,53,115,58,119	136	119	8.50634e-07	3.15765e-05	0.316,0.515,0.327,0.161,0.321,0.412,0.711,0.257,0.32,0.235,0.144,0.507,0.241,0.304,0.467,0.174,0.304,0.266,0.368,0.203,0.238,0.379,0.146	0.201,0.132,0.078,0.226,0.164,0.372,0.181,0.204,0.167,0.188,0.115,0.096,0.155	-0.143	A3SS	20	41.4783	18.1538	73.0769	61.4783	91.2308	sig	chr1:52357780:52357916:-	chr1:52357780:52357898:-	Exclusion	0.316	0.515	0.327	0.161	0.321	0.412	0.711	0.257	0.32	0.235	0.144	0.507	0.241	0.304	0.467	0.174	0.304	0.266	0.368	0.203
V15288	A3SS_17790	ENSG00000172613.7	RAD9A	chr11	+	67393690_67393790_67393722_67393790_67393495_67393610	17790	29,25,3,30,87,35,31,62,20,44,52,19,37,2,58,29,5,45,17,47,18,61,58	3,2,1,6,13,2,2,10,0,7,4,6,7,0,13,1,0,2,6,14,3,5,15	44,32,31,53,32,74,28,38,22,29,37,23,25	9,6,9,17,14,33,6,8,2,6,16,9,5	150	119	7.07771e-06	0.000205709	0.885,0.908,0.704,0.799,0.842,0.933,0.925,0.831,1.0,0.833,0.912,0.715,0.807,1.0,0.78,0.958,1.0,0.947,0.692,0.727,0.826,0.906,0.754	0.795,0.809,0.732,0.712,0.645,0.64,0.787,0.79,0.897,0.793,0.647,0.67,0.799	-0.108	A3SS	35.3913	5.30435	36	10.7692	40.6957	46.7692	sig	chr11:67393690:67393790:+	chr11:67393722:67393790:+	Exclusion	0.885	0.908	0.704	0.799	0.842	0.933	0.925	0.831	1	0.833	0.912	0.715	0.807	1	0.78	0.958	1	0.947	0.692	0.727
V15295	A3SS_17798	clu_18226	MICAL1	chr6	-	109445770_109445901_109445770_109445875_109446135_109446772	17798	41,5,8,10,29,6,23,44,8,18,21,9,27,2,29,10,14,25,14,14,12,19,27	0,2,1,2,4,1,7,7,0,74,5,1,1,0,4,4,3,0,0,5,8,4,0	27,25,24,21,25,32,8,30,9,18,26,24,19	44,13,22,56,67,84,86,47,48,44,43,23,39	144	119	0	0	1.0,0.674,0.869,0.805,0.857,0.832,0.731,0.839,1.0,0.167,0.776,0.881,0.957,1.0,0.857,0.674,0.794,1.0,1.0,0.698,0.553,0.797,1.0	0.336,0.614,0.474,0.237,0.236,0.239,0.071,0.345,0.134,0.253,0.333,0.463,0.287	-0.506	A3SS	18.0435	5.78261	22.1538	47.3846	23.8261	69.5385	sig	chr6:109445770:109445901:-	chr6:109445770:109445875:-	Exclusion	1	0.674	0.869	0.805	0.857	0.832	0.731	0.839	1	0.167	0.776	0.881	0.957	1	0.857	0.674	0.794	1	1	0.698
V15296	A3SS_17799	clu_18226	MICAL1	chr6	-	109445770_109445952_109445770_109445875_109446135_109446772	17799	59,20,15,21,82,21,44,75,14,39,50,10,54,3,50,23,35,52,23,27,30,34,68	0,2,1,2,4,1,7,7,0,74,5,1,1,0,4,4,3,0,0,5,8,4,0	111,47,79,62,94,50,37,92,30,32,101,53,53	44,13,22,56,67,84,86,47,48,44,43,23,39	195	119	0	0	1.0,0.859,0.902,0.865,0.926,0.928,0.793,0.867,1.0,0.243,0.859,0.859,0.971,1.0,0.884,0.778,0.877,1.0,1.0,0.767,0.696,0.838,1.0	0.606,0.688,0.687,0.403,0.461,0.266,0.208,0.544,0.276,0.307,0.589,0.584,0.453	-0.399	A3SS	36.913	5.78261	64.6923	47.3846	42.6957	112.077	sig	chr6:109445770:109445952:-	chr6:109445770:109445875:-	Exclusion	1	0.859	0.902	0.865	0.926	0.928	0.793	0.867	1	0.243	0.859	0.859	0.971	1	0.884	0.778	0.877	1	1	0.767
V15298	A3SS_17801	clu_18226	MICAL1	chr6	-	109445770_109445952_109445770_109445901_109446135_109446772	17801	34,16,10,17,64,17,30,45,8,26,36,9,38,3,33,17,21,34,16,16,19,25,51	16,1,3,6,11,2,9,14,2,5,7,8,11,2,12,4,0,7,7,3,1,10,10	89,30,59,43,70,28,29,64,23,16,76,29,34	5,8,4,2,1,10,0,2,2,2,1,0,0	169	119	1.75566e-11	1.40437e-09	0.599,0.918,0.701,0.666,0.804,0.857,0.701,0.694,0.738,0.785,0.784,0.442,0.709,0.514,0.659,0.75,1.0,0.774,0.617,0.79,0.93,0.638,0.782	0.926,0.725,0.912,0.938,0.98,0.663,1.0,0.958,0.89,0.849,0.982,1.0,1.0	0.177	A3SS	25.4348	6.56522	45.3846	2.84615	32	48.2308	sig	chr6:109445770:109445952:-	chr6:109445770:109445901:-	Inclusion	0.599	0.918	0.701	0.666	0.804	0.857	0.701	0.694	0.738	0.785	0.784	0.442	0.709	0.514	0.659	0.75	1	0.774	0.617	0.79
V15299	A3SS_17802	clu_18226	MICAL1	chr6	-	109445770_109445962_109445770_109445901_109446135_109446772	17802	8,6,3,3,9,9,10,12,0,25,6,0,3,0,9,11,1,9,2,3,3,7,11	16,1,3,6,11,2,9,14,2,5,7,8,11,2,12,4,0,7,7,3,1,10,10	20,21,19,12,13,24,8,28,6,6,20,9,30	5,8,4,2,1,10,0,2,2,2,1,0,0	179	119	1.47427e-12	1.3738e-10	0.249,0.8,0.399,0.249,0.352,0.749,0.425,0.363,0.0,0.769,0.363,0.0,0.153,0.0,0.333,0.646,1.0,0.461,0.16,0.399,0.666,0.318,0.422	0.727,0.636,0.759,0.8,0.896,0.615,1.0,0.903,0.666,0.666,0.93,1.0,1.0	0.412	A3SS	6.52174	6.56522	16.6154	2.84615	13.087	19.4615	sig	chr6:109445770:109445962:-	chr6:109445770:109445901:-	Inclusion	0.249	0.8	0.399	0.249	0.352	0.749	0.425	0.363	0	0.769	0.363	0	0.153	0	0.333	0.646	1	0.461	0.16	0.399
V15300	A3SS_17803	clu_18226	MICAL1	chr6	-	109445770_109445962_109445770_109445952_109446135_109446772	17803	4,0,0,0,2,0,1,6,0,18,2,0,0,0,1,2,0,4,2,0,0,0,4	30,10,7,14,57,8,21,39,8,19,32,9,35,3,25,8,20,29,16,13,16,18,44	9,6,6,9,8,17,3,18,3,5,10,4,22	78,15,46,40,65,21,24,54,20,15,66,24,26	128	119	1.53163e-09	9.45008e-08	0.11,0.0,0.0,0.0,0.032,0.0,0.042,0.125,0.0,0.468,0.055,0.0,0.0,0.0,0.036,0.189,0.0,0.114,0.104,0.0,0.0,0.0,0.078	0.097,0.271,0.108,0.173,0.103,0.429,0.104,0.237,0.122,0.237,0.123,0.134,0.44	0.139	A3SS	2	20.913	9.23077	38	22.913	47.2308	sig	chr6:109445770:109445962:-	chr6:109445770:109445952:-	Inclusion	0.11	0	0	0	0.032	0	0.042	0.125	0	0.468	0.055	0	0	0	0.036	0.189	0	0.114	0.104	0
V15318	A3SS_17823	clu_20276	DHX15	chr4	-	24537050_24537352_24537050_24537165_24540107_24540299	17823	21,13,6,2,24,9,31,16,1,11,15,24,19,3,22,11,2,13,8,18,4,13,25	2,0,0,0,3,0,0,0,0,0,3,0,0,0,0,0,3,2,6,3,0,0,2	22,8,10,12,15,27,17,13,15,11,18,16,14	3,0,2,5,4,0,4,10,3,0,4,0,3	238	119	1.25117e-08	6.61363e-07	0.84,1.0,1.0,1.0,0.8,1.0,1.0,1.0,1.0,1.0,0.714,1.0,1.0,1.0,1.0,1.0,0.25,0.765,0.4,0.75,1.0,1.0,0.862	0.786,1.0,0.714,0.545,0.652,1.0,0.68,0.394,0.714,1.0,0.692,1.0,0.7	-0.126	A3SS	13.5217	1.04348	15.2308	2.92308	14.5652	18.1538	sig	chr4:24537050:24537352:-	chr4:24537050:24537165:-	Exclusion	0.84	1	1	1	0.8	1	1	1	1	1	0.714	1	1	1	1	1	0.25	0.765	0.4	0.75
V15320	A3SS_17826	clu_1991	SLC38A1	chr12	-	46183062_46196258_46183062_46189027_46197719_46197817	17826	12,9,1,6,10,1,15,9,2,2,4,1,2,2,20,0,2,3,2,2,13,20,5	2,0,0,0,2,0,1,2,0,0,8,0,1,0,0,2,0,2,0,0,0,2,2	26,2,11,8,17,7,8,13,1,8,18,3,10	3,5,0,0,0,4,5,2,2,0,10,0,3	238	119	3.04631e-06	9.81663e-05	0.75,1.0,1.0,1.0,0.714,1.0,0.882,0.692,1.0,1.0,0.2,1.0,0.5,1.0,1.0,0.0,1.0,0.429,1.0,1.0,1.0,0.833,0.556	0.813,0.167,1.0,1.0,1.0,0.467,0.444,0.765,0.2,1.0,0.474,1.0,0.625	-0.118	A3SS	6.21739	1.04348	10.1538	2.61538	7.26087	12.7692	sig	chr12:46183062:46196258:-	chr12:46183062:46189027:-	Exclusion	0.75	1	1	1	0.714	1	0.882	0.692	1	1	0.2	1	0.5	1	1	0	1	0.429	1	1
V15367	A3SS_17882	clu_9629	AC012651.1	chr15	+	42359781_42384552_42359796_42384552_42354339_42354453	17882	8,2,2,9,6,18,4,10,8,31,7,0,17,0,19,4,3,6,6,18,13,9,17	6,4,2,0,15,15,1,7,0,9,10,2,10,2,7,0,4,4,8,9,6,15,12	24,11,55,58,102,29,42,36,31,62,71,55,50	6,0,11,24,18,2,0,4,6,4,7,8,4	133	119	2.05837e-09	1.24452e-07	0.544,0.309,0.472,1.0,0.264,0.518,0.782,0.561,1.0,0.755,0.385,0.0,0.603,0.0,0.708,1.0,0.402,0.573,0.402,0.642,0.66,0.349,0.559	0.782,1.0,0.817,0.684,0.835,0.928,1.0,0.89,0.822,0.933,0.901,0.86,0.918	0.332	A3SS	9.43478	6.43478	48.1538	7.23077	15.8696	55.3846	sig	chr15:42359781:42384552:+	chr15:42359796:42384552:+	Inclusion	0.544	0.309	0.472	1	0.264	0.518	0.782	0.561	1	0.755	0.385	0	0.603	0	0.708	1	0.402	0.573	0.402	0.642
V15368	A3SS_17883	clu_9629	AC012651.1	chr15	+	42359781_42384552_42360074_42384552_42354339_42354453	17883	50,23,2,38,92,45,16,55,39,92,83,5,62,0,72,12,15,33,31,71,34,36,99	19,13,0,16,19,18,8,16,7,9,31,2,7,2,13,7,5,13,14,25,7,7,21	80,33,121,147,209,87,133,88,94,154,116,136,135	11,10,10,38,12,4,4,10,22,7,44,18,28	238	119	5.07878e-05	0.00118776	0.568,0.469,1.0,0.543,0.708,0.556,0.5,0.632,0.736,0.836,0.572,0.556,0.816,0.0,0.735,0.462,0.6,0.559,0.525,0.587,0.708,0.72,0.702	0.784,0.623,0.858,0.659,0.897,0.916,0.943,0.815,0.681,0.917,0.569,0.791,0.707	0.169	A3SS	43.6957	12.1304	117.923	16.7692	55.8261	134.692	sig	chr15:42359781:42384552:+	chr15:42360074:42384552:+	Inclusion	0.568	0.469	1	0.543	0.708	0.556	0.5	0.632	0.736	0.836	0.572	0.556	0.816	0	0.735	0.462	0.6	0.559	0.525	0.587
V15370	A3SS_17885	clu_9629	AC012651.1	chr15	+	42359781_42384552_42384482_42384552_42354339_42354453	17885	8,9,2,10,8,19,7,11,15,31,10,4,19,0,21,4,7,9,9,22,13,13,18	42,53,12,48,83,60,8,36,20,44,74,2,74,5,61,19,9,33,33,76,20,31,113	24,15,56,64,108,32,47,37,31,68,73,58,53	44,21,40,99,41,21,22,68,69,51,69,36,64	238	119	1.11022e-16	1.54389e-14	0.087,0.078,0.077,0.094,0.046,0.137,0.304,0.133,0.273,0.261,0.063,0.5,0.114,0.0,0.147,0.095,0.28,0.12,0.12,0.126,0.245,0.173,0.074	0.214,0.263,0.412,0.244,0.568,0.432,0.516,0.214,0.183,0.4,0.346,0.446,0.293	0.194	A3SS	11.6957	41.5652	51.2308	49.6154	53.2609	100.846	sig	chr15:42359781:42384552:+	chr15:42384482:42384552:+	Inclusion	0.087	0.078	0.077	0.094	0.046	0.137	0.304	0.133	0.273	0.261	0.063	0.5	0.114	0	0.147	0.095	0.28	0.12	0.12	0.126
V15395	A3SS_17914	stringtie.30801	MORF4L2	chrX	-	103678498_103678620_103678498_103678600_103684680_103684729	17914	19,5,3,3,27,3,14,23,5,10,17,7,13,3,5,11,1,11,8,16,4,12,12	14,11,11,18,38,6,0,11,6,7,14,4,14,2,25,10,20,9,16,20,11,21,29	10,5,10,13,28,14,12,5,10,10,12,4,3	18,11,44,25,65,28,35,22,24,38,53,32,49	138	119	2.28979e-05	0.000595608	0.539,0.282,0.19,0.126,0.38,0.301,1.0,0.643,0.418,0.552,0.512,0.601,0.445,0.564,0.147,0.487,0.041,0.513,0.301,0.408,0.239,0.33,0.263	0.324,0.282,0.164,0.31,0.271,0.301,0.228,0.164,0.264,0.185,0.163,0.097,0.05	-0.188	A3SS	10.087	13.7826	10.4615	34.1538	23.8696	44.6154	sig	chrX:103678498:103678620:-	chrX:103678498:103678600:-	Exclusion	0.539	0.282	0.19	0.126	0.38	0.301	1	0.643	0.418	0.552	0.512	0.601	0.445	0.564	0.147	0.487	0.041	0.513	0.301	0.408
V15705	A3SS_18260	clu_983	PARP4	chr13	-	24478092_24482288_24478092_24480063_24484652_24484748	18260	6,0,1,18,0,13,19,12,6,9,5,6,17,2,32,17,6,5,7,10,6,47,11	0,14,0,0,5,0,0,2,0,0,4,0,6,0,7,6,0,0,0,0,1,4,0	30,11,32,35,30,51,11,10,16,19,10,16,32	0,0,0,0,4,0,0,1,0,0,2,0,0	238	119	1.02245e-06	3.69678e-05	1.0,0.0,1.0,1.0,0.0,1.0,1.0,0.75,1.0,1.0,0.385,1.0,0.586,1.0,0.696,0.586,1.0,1.0,1.0,1.0,0.75,0.855,1.0	1.0,1.0,1.0,1.0,0.789,1.0,1.0,0.833,1.0,1.0,0.714,1.0,1.0	0.14	A3SS	11.087	2.13043	23.3077	0.538462	13.2174	23.8462	sig	chr13:24478092:24482288:-	chr13:24478092:24480063:-	Inclusion	1	0	1	1	0	1	1	0.75	1	1	0.385	1	0.586	1	0.696	0.586	1	1	1	1
V15708	A3SS_18267	stringtie.25200	SKIV2L	chr6	+	31968622_31968796_31968685_31968796_31968327_31968538	18267	25,27,4,16,67,9,19,28,10,78,38,17,37,2,34,14,14,11,19,36,22,37,35	46,49,12,33,185,32,25,75,16,15,106,43,122,0,102,60,9,72,56,92,24,52,84	90,22,58,67,57,48,28,75,43,37,81,43,38	50,35,23,27,25,46,43,19,47,24,21,17,25	181	119	6.52911e-10	4.29212e-08	0.263,0.266,0.18,0.242,0.192,0.156,0.333,0.197,0.291,0.774,0.191,0.206,0.166,1.0,0.18,0.133,0.506,0.091,0.182,0.205,0.376,0.319,0.215	0.542,0.292,0.624,0.62,0.6,0.407,0.3,0.722,0.376,0.503,0.717,0.624,0.5	0.235	A3SS	26.0435	56.9565	52.8462	30.9231	83	83.7692	sig	chr6:31968622:31968796:+	chr6:31968685:31968796:+	Inclusion	0.263	0.266	0.18	0.242	0.192	0.156	0.333	0.197	0.291	0.774	0.191	0.206	0.166	1	0.18	0.133	0.506	0.091	0.182	0.205
V15779	A3SS_18352	clu_14433	TUBGCP6	chr22	-	50222453_50222568_50222453_50222554_50224140_50224256	18352	32,10,1,12,32,18,10,11,0,17,18,5,19,4,31,14,10,13,23,7,2,33,46	22,20,9,8,40,8,24,35,11,64,10,22,31,2,33,29,11,7,8,5,19,37,46	13,16,18,17,21,9,23,14,10,7,5,19,12	88,73,69,91,63,146,76,109,68,72,70,64,85	132	119	1.38778e-14	1.57788e-12	0.567,0.311,0.091,0.575,0.419,0.67,0.273,0.221,0.0,0.193,0.619,0.17,0.356,0.643,0.459,0.303,0.45,0.626,0.722,0.558,0.087,0.446,0.474	0.118,0.165,0.19,0.144,0.231,0.053,0.214,0.104,0.117,0.081,0.06,0.211,0.113	-0.263	A3SS	16	21.7826	14.1538	82.6154	37.7826	96.7692	sig	chr22:50222453:50222568:-	chr22:50222453:50222554:-	Exclusion	0.567	0.311	0.091	0.575	0.419	0.67	0.273	0.221	0	0.193	0.619	0.17	0.356	0.643	0.459	0.303	0.45	0.626	0.722	0.558
V15782	A3SS_18355	ENSG00000166233.14	ARIH1	chr15	+	72570163_72570307_72570176_72570307_72567105_72567177	18355	2,2,0,4,12,5,3,3,6,51,1,12,17,0,3,5,3,4,1,1,14,4,11	88,76,54,101,152,84,83,165,57,75,241,101,146,27,133,107,54,76,100,144,41,97,202	34,11,30,21,50,85,36,31,26,52,49,31,42	96,95,72,92,110,123,122,86,60,81,154,78,98	131	119	0	0	0.02,0.023,0.0,0.035,0.067,0.051,0.032,0.016,0.087,0.382,0.004,0.097,0.096,0.0,0.02,0.041,0.048,0.046,0.009,0.006,0.237,0.036,0.047	0.243,0.095,0.275,0.172,0.292,0.386,0.211,0.247,0.282,0.368,0.224,0.265,0.28	0.196	A3SS	7.13043	104.522	38.3077	97.4615	111.652	135.769	sig	chr15:72570163:72570307:+	chr15:72570176:72570307:+	Inclusion	0.02	0.023	0	0.035	0.067	0.051	0.032	0.016	0.087	0.382	0.004	0.097	0.096	0	0.02	0.041	0.048	0.046	0.009	0.006
V15872	A3SS_18476	clu_10957	PSMA3-AS1	chr14	-	58291634_58296954_58291634_58291722_58297954_58298133	18476	9,7,2,5,11,14,4,13,2,16,6,13,10,8,20,10,6,10,8,19,6,2,15	0,0,0,2,0,0,0,0,0,20,0,0,0,0,0,0,0,0,1,0,8,0,0	23,13,8,8,21,12,17,11,16,7,17,8,9	0,3,8,0,0,56,53,1,2,58,2,7,6	238	119	2.80886e-14	3.09626e-12	1.0,1.0,1.0,0.556,1.0,1.0,1.0,1.0,1.0,0.286,1.0,1.0,1.0,1.0,1.0,1.0,1.0,1.0,0.8,1.0,0.273,1.0,1.0	1.0,0.684,0.333,1.0,1.0,0.097,0.138,0.846,0.8,0.057,0.81,0.364,0.429	-0.328	A3SS	9.3913	1.34783	13.0769	15.0769	10.7391	28.1538	sig	chr14:58291634:58296954:-	chr14:58291634:58291722:-	Exclusion	1	1	1	0.556	1	1	1	1	1	0.286	1	1	1	1	1	1	1	1	0.8	1
V15920	A3SS_18528	ENSG00000146707.14	POMZP3	chr7	-	76618182_76618615_76618182_76618300_76625521_76625683	18528	12,14,0,14,17,6,7,15,7,3,18,2,8,0,12,6,3,8,12,10,11,14,4	24,9,4,2,31,17,11,11,8,25,42,11,12,1,25,5,18,2,0,38,5,2,20	2,4,0,10,9,7,16,11,1,7,15,15,0	4,11,51,26,9,24,42,38,19,9,45,7,23	238	119	0.00288005	0.0383964	0.2,0.438,0.0,0.778,0.215,0.15,0.241,0.405,0.304,0.057,0.176,0.083,0.25,0.0,0.194,0.375,0.077,0.667,1.0,0.116,0.524,0.778,0.091	0.2,0.154,0.0,0.161,0.333,0.127,0.16,0.126,0.026,0.28,0.143,0.517,0.0	-0.138	A3SS	8.82609	14.0435	7.46154	23.6923	22.8696	31.1538	sig	chr7:76618182:76618615:-	chr7:76618182:76618300:-	Exclusion	0.2	0.438	0	0.778	0.215	0.15	0.241	0.405	0.304	0.057	0.176	0.083	0.25	0	0.194	0.375	0.077	0.667	1	0.116
V16108	A3SS_18742	stringtie.8940	PTGR2	chr14	+	73893775_73893932_73893796_73893932_73892026_73892208	18742	0,0,8,0,4,0,0,0,0,22,0,2,0,0,1,0,0,0,4,1,5,2,3	63,43,36,52,190,46,116,54,46,42,130,91,113,4,104,77,26,70,77,105,37,53,133	8,2,30,29,43,8,42,21,27,24,53,43,31	105,62,118,106,118,83,113,130,95,78,190,51,85	139	119	0	0	0.0,0.0,0.16,0.0,0.018,0.0,0.0,0.0,0.0,0.31,0.0,0.018,0.0,0.0,0.008,0.0,0.0,0.0,0.043,0.008,0.104,0.031,0.019	0.061,0.027,0.179,0.19,0.238,0.076,0.241,0.121,0.196,0.208,0.193,0.419,0.238	0.152	A3SS	2.26087	74.2609	27.7692	102.615	76.5217	130.385	sig	chr14:73893775:73893932:+	chr14:73893796:73893932:+	Inclusion	0	0	0.16	0	0.018	0	0	0	0	0.31	0	0.018	0	0	0.008	0	0	0	0.043	0.008
V16143	A3SS_18777	clu_19751	TNIP1	chr5	-	151032286_151032400_151032286_151032394_151033607_151033811	18777	18,6,3,10,7,11,9,6,8,13,10,18,20,1,25,10,6,3,4,7,7,13,15	0,0,0,2,1,0,5,0,0,6,0,13,0,0,0,4,0,0,1,0,0,0,1	28,4,27,11,24,47,10,30,10,10,21,15,20	10,4,8,5,22,2,15,18,5,13,4,6,6	124	119	9.56957e-12	7.86357e-10	1.0,1.0,1.0,0.828,0.87,1.0,0.633,1.0,1.0,0.675,1.0,0.571,1.0,1.0,1.0,0.706,1.0,1.0,0.793,1.0,1.0,1.0,0.935	0.729,0.49,0.764,0.679,0.511,0.958,0.39,0.615,0.657,0.425,0.834,0.706,0.762	-0.258	A3SS	10	1.43478	19.7692	9.07692	11.4348	28.8462	sig	chr5:151032286:151032400:-	chr5:151032286:151032394:-	Exclusion	1	1	1	0.828	0.87	1	0.633	1	1	0.675	1	0.571	1	1	1	0.706	1	1	0.793	1
V16216	A3SS_18866	clu_15197	TCFL5	chr20	-	62841114_62852888_62841114_62852722_62854015_62854157	18866	10,7,10,3,40,5,4,25,5,7,15,2,9,6,21,3,8,9,16,2,3,13,7	0,1,1,1,13,4,0,1,0,1,2,4,0,0,0,0,0,0,0,0,0,3,7	6,6,10,6,12,14,12,11,7,24,35,15,7	7,0,7,1,4,0,1,7,0,6,18,3,7	238	119	0.000210945	0.00419523	1.0,0.778,0.833,0.6,0.606,0.385,1.0,0.926,1.0,0.778,0.789,0.2,1.0,1.0,1.0,1.0,1.0,1.0,1.0,1.0,1.0,0.684,0.333	0.3,1.0,0.417,0.75,0.6,1.0,0.857,0.44,1.0,0.667,0.493,0.714,0.333	-0.163	A3SS	10	1.65217	12.6923	4.69231	11.6522	17.3846	sig	chr20:62841114:62852888:-	chr20:62841114:62852722:-	Exclusion	1	0.778	0.833	0.6	0.606	0.385	1	0.926	1	0.778	0.789	0.2	1	1	1	1	1	1	1	1
V16236	A3SS_18887	ENSG00000080822.16	CLDND1	chr3	-	98515482_98516879_98515482_98515832_98517051_98517189	18887	15,18,21,26,74,19,1,21,23,14,47,15,49,5,42,37,26,17,54,78,35,26,77	29,18,7,17,11,6,44,9,0,27,6,103,24,2,19,15,6,14,5,11,7,23,25	31,13,61,57,69,66,66,54,69,84,121,63,58	23,14,8,30,15,54,5,6,17,7,2,10,12	238	119	0.00150003	0.0223373	0.205,0.333,0.6,0.433,0.771,0.613,0.011,0.538,1.0,0.206,0.797,0.068,0.505,0.556,0.525,0.552,0.684,0.378,0.844,0.78,0.714,0.361,0.606	0.403,0.317,0.792,0.487,0.697,0.379,0.868,0.818,0.67,0.857,0.968,0.759,0.707	0.146	A3SS	32.1739	18.6087	62.4615	15.6154	50.7826	78.0769	sig	chr3:98515482:98516879:-	chr3:98515482:98515832:-	Inclusion	0.205	0.333	0.6	0.433	0.771	0.613	0.011	0.538	1	0.206	0.797	0.068	0.505	0.556	0.525	0.552	0.684	0.378	0.844	0.78
V16524	A3SS_19233	clu_11435	EVL	chr14	+	100132611_100132779_100132718_100132779_100129562_100132629	19233	7,19,0,22,19,20,8,8,3,13,32,18,18,1,33,23,5,38,27,10,16,14,45	0,0,9,0,1,0,0,1,2,0,4,2,0,0,0,0,0,4,4,3,0,14,1	12,32,27,44,23,62,53,78,42,18,30,22,32	2,0,2,1,0,0,2,0,0,1,0,0,2	225	119	0.000128678	0.00273998	1.0,1.0,0.0,1.0,0.909,1.0,1.0,0.809,0.442,1.0,0.809,0.826,1.0,1.0,1.0,1.0,1.0,0.834,0.781,0.638,1.0,0.346,0.96	0.76,1.0,0.877,0.959,1.0,1.0,0.933,1.0,1.0,0.905,1.0,1.0,0.894	0.107	A3SS	17.3478	1.95652	36.5385	0.769231	19.3043	37.3077	sig	chr14:100132611:100132779:+	chr14:100132718:100132779:+	Inclusion	1	1	0	1	0.909	1	1	0.809	0.442	1	0.809	0.826	1	1	1	1	1	0.834	0.781	0.638
V16546	A3SS_19258	stringtie.27666	HIPK2	chr7	-	139614285_139614493_139614285_139614412_139620400_139620563	19258	7,7,5,4,5,15,7,1,4,1,6,27,1,0,15,12,11,7,14,4,6,4,17	23,13,14,12,18,23,13,0,8,7,38,28,9,6,26,8,19,16,7,2,10,20,16	13,6,13,28,21,15,44,6,5,14,36,16,8	24,14,3,28,24,22,9,7,8,14,18,7,13	199	119	0.000381503	0.00695312	0.154,0.244,0.176,0.166,0.142,0.281,0.244,1.0,0.23,0.079,0.086,0.366,0.062,0.0,0.257,0.473,0.257,0.207,0.545,0.545,0.264,0.107,0.389	0.245,0.204,0.722,0.374,0.344,0.29,0.745,0.339,0.272,0.374,0.545,0.577,0.269	0.135	A3SS	7.82609	14.6087	17.3077	14.6923	22.4348	32	sig	chr7:139614285:139614493:-	chr7:139614285:139614412:-	Inclusion	0.154	0.244	0.176	0.166	0.142	0.281	0.244	1	0.23	0.079	0.086	0.366	0.062	0	0.257	0.473	0.257	0.207	0.545	0.545
V16641	A3SS_19364	clu_6237	SGSM2	chr17	+	2372624_2373081_2372952_2373081_2372342_2372488	19364	10,7,1,8,4,4,5,4,0,5,2,1,3,0,18,6,0,9,6,0,8,5,0	34,50,11,42,26,39,24,34,28,2,40,32,39,2,68,27,9,42,38,29,14,54,31	51,11,6,26,15,23,16,11,15,7,24,26,13	42,6,51,26,25,38,22,62,23,19,14,36,39	238	119	1.11022e-16	1.54389e-14	0.128,0.065,0.043,0.087,0.071,0.049,0.094,0.056,0.0,0.556,0.024,0.015,0.037,0.0,0.117,0.1,0.0,0.097,0.073,0.0,0.222,0.044,0.0	0.378,0.478,0.056,0.333,0.231,0.232,0.267,0.081,0.246,0.156,0.462,0.265,0.143	0.174	A3SS	4.6087	31.087	18.7692	31	35.6957	49.7692	sig	chr17:2372624:2373081:+	chr17:2372952:2373081:+	Inclusion	0.128	0.065	0.043	0.087	0.071	0.049	0.094	0.056	0	0.556	0.024	0.015	0.037	0	0.117	0.1	0	0.097	0.073	0
V16732	A3SS_19474	clu_7857	TMC6	chr17	-	78125725_78125855_78125725_78125834_78126276_78126366	19474	90,41,13,49,129,49,55,56,18,63,61,40,82,1,96,38,8,58,45,80,25,105,65	0,0,0,7,6,0,0,0,1,12,4,0,1,0,1,0,4,0,3,2,4,4,0	66,71,57,62,83,93,46,40,64,35,75,35,48	12,11,12,16,3,4,8,14,0,3,6,11,19	139	119	0	0	1.0,1.0,1.0,0.857,0.948,1.0,1.0,1.0,0.939,0.818,0.929,1.0,0.986,1.0,0.988,1.0,0.631,1.0,0.928,0.972,0.843,0.957,1.0	0.825,0.847,0.803,0.768,0.959,0.952,0.831,0.71,1.0,0.909,0.915,0.731,0.684	-0.107	A3SS	55.087	2.13043	59.6154	9.15385	57.2174	68.7692	sig	chr17:78125725:78125855:-	chr17:78125725:78125834:-	Exclusion	1	1	1	0.857	0.948	1	1	1	0.939	0.818	0.929	1	0.986	1	0.988	1	0.631	1	0.928	0.972
V16776	A3SS_19522	clu_26637	CCDC18-AS1	chr1	-	93325768_93339128_93325768_93325895_93339356_93339536	19522	10,7,1,4,4,5,6,1,1,7,10,0,13,0,24,4,2,2,5,12,3,10,9	6,10,16,4,17,14,2,12,4,11,14,3,10,2,30,4,5,1,4,12,9,5,19	13,20,23,22,5,7,7,43,6,14,16,10,10	19,3,8,3,3,0,19,28,5,2,26,4,13	238	119	6.88877e-05	0.00155654	0.455,0.259,0.03,0.333,0.105,0.152,0.6,0.04,0.111,0.241,0.263,0.0,0.394,0.0,0.286,0.333,0.167,0.5,0.385,0.333,0.143,0.5,0.191	0.255,0.769,0.59,0.786,0.455,1.0,0.156,0.434,0.375,0.778,0.235,0.556,0.278	0.26	A3SS	6.08696	9.30435	15.0769	10.2308	15.3913	25.3077	sig	chr1:93325768:93339128:-	chr1:93325768:93325895:-	Inclusion	0.455	0.259	0.03	0.333	0.105	0.152	0.6	0.04	0.111	0.241	0.263	0	0.394	0	0.286	0.333	0.167	0.5	0.385	0.333
V16783	A3SS_19530	clu_282	ZNF41	chrX	-	47456271_47456414_47456271_47456398_47467409_47467760	19530	5,0,3,5,12,0,1,6,1,12,2,7,6,0,14,0,1,1,0,1,8,8,14	38,15,11,13,34,11,5,32,9,9,20,2,13,2,15,6,6,11,23,25,8,21,22	9,4,32,21,29,18,29,53,16,39,75,31,24	6,14,9,6,13,18,5,24,10,9,31,16,18	134	119	0	0	0.105,0.0,0.195,0.255,0.239,0.0,0.151,0.143,0.09,0.542,0.082,0.757,0.291,0.0,0.453,0.0,0.129,0.075,0.0,0.034,0.47,0.253,0.361	0.571,0.202,0.759,0.757,0.665,0.47,0.837,0.662,0.587,0.794,0.682,0.632,0.542	0.427	A3SS	4.65217	15.2609	29.2308	13.7692	19.913	43	sig	chrX:47456271:47456414:-	chrX:47456271:47456398:-	Inclusion	0.105	0	0.195	0.255	0.239	0	0.151	0.143	0.09	0.542	0.082	0.757	0.291	0	0.453	0	0.129	0.075	0	0.034
V17024	A3SS_19820	stringtie.26179	SYNE1	chr6	-	152283977_152284184_152283977_152284172_152293587_152293749	19820	36,10,15,41,83,20,15,26,9,47,43,58,47,0,11,56,12,13,24,33,29,22,45	72,51,8,56,108,65,27,87,46,62,106,117,107,9,68,67,34,45,91,100,47,81,109	53,31,69,42,31,48,79,47,62,55,59,74,57	87,58,42,50,45,67,59,61,46,35,109,22,29	130	119	7.7132e-09	4.18737e-07	0.314,0.152,0.632,0.401,0.413,0.22,0.337,0.215,0.152,0.41,0.271,0.312,0.287,0.0,0.129,0.433,0.244,0.209,0.194,0.232,0.361,0.199,0.274	0.358,0.329,0.601,0.435,0.387,0.396,0.551,0.414,0.552,0.59,0.331,0.755,0.643	0.21	A3SS	30.2174	67.9565	54.3846	54.6154	98.1739	109	sig	chr6:152283977:152284184:-	chr6:152283977:152284172:-	Inclusion	0.314	0.152	0.632	0.401	0.413	0.22	0.337	0.215	0.152	0.41	0.271	0.312	0.287	0	0.129	0.433	0.244	0.209	0.194	0.232
V17099	A3SS_19905	clu_24037	MITD1	chr2	-	99171509_99171660_99171509_99171646_99173413_99173502	19905	2,0,0,0,4,0,0,1,0,9,3,0,6,0,0,6,0,0,1,1,2,0,0	44,14,14,34,80,18,12,39,11,39,98,8,60,6,47,44,21,48,27,47,11,47,82	3,2,8,5,15,3,6,5,13,6,15,9,4	33,47,44,41,42,51,43,31,52,39,43,26,34	132	119	0	0	0.039,0.0,0.0,0.0,0.043,0.0,0.0,0.023,0.0,0.172,0.027,0.0,0.083,0.0,0.0,0.109,0.0,0.0,0.032,0.019,0.141,0.0,0.0	0.076,0.037,0.141,0.099,0.244,0.05,0.112,0.127,0.184,0.122,0.239,0.238,0.096	0.106	A3SS	1.52174	37	7.23077	40.4615	38.5217	47.6923	sig	chr2:99171509:99171660:-	chr2:99171509:99171646:-	Inclusion	0.039	0	0	0	0.043	0	0	0.023	0	0.172	0.027	0	0.083	0	0	0.109	0	0	0.032	0.019
V17282	A3SS_20124	clu_21428	TBC1D5	chr3	-	17562018_17729629_17562018_17672705_17742480_17742652	20124	16,8,4,10,16,6,0,21,2,10,2,3,10,2,15,9,7,2,12,11,1,2,9	5,0,0,0,0,0,3,4,0,2,0,0,0,0,6,2,2,0,0,0,4,0,2	11,8,5,14,10,1,18,11,0,4,10,6,13	2,2,4,6,4,7,0,4,2,5,5,2,6	238	119	3.80007e-08	1.80309e-06	0.615,1.0,1.0,1.0,1.0,1.0,0.0,0.724,1.0,0.714,1.0,1.0,1.0,1.0,0.556,0.692,0.636,1.0,1.0,1.0,0.111,1.0,0.692	0.733,0.667,0.385,0.538,0.556,0.067,1.0,0.579,0.0,0.286,0.5,0.6,0.52	-0.32	A3SS	7.73913	1.30435	8.53846	3.76923	9.04348	12.3077	sig	chr3:17562018:17729629:-	chr3:17562018:17672705:-	Exclusion	0.615	1	1	1	1	1	0	0.724	1	0.714	1	1	1	1	0.556	0.692	0.636	1	1	1
V17462	A3SS_20324	clu_5193	WAC	chr10	+	28535909_28583505_28583398_28583505_28535561_28536059	20324	9,7,2,2,13,4,8,2,6,15,13,9,9,1,5,5,2,1,3,6,5,6,8	23,15,0,2,3,20,72,7,0,2,11,37,4,1,23,3,0,12,1,9,4,13,9	11,6,11,11,14,11,8,13,8,12,16,12,20	11,15,0,8,2,19,8,0,2,3,11,0,0	238	119	0.000113325	0.00243313	0.164,0.189,1.0,0.333,0.684,0.091,0.053,0.125,1.0,0.789,0.371,0.108,0.529,0.333,0.098,0.455,1.0,0.04,0.6,0.25,0.385,0.188,0.308	0.333,0.167,1.0,0.407,0.778,0.224,0.333,1.0,0.667,0.667,0.421,1.0,1.0	0.22	A3SS	6.13043	11.7826	11.7692	6.07692	17.913	17.8462	sig	chr10:28535909:28583505:+	chr10:28583398:28583505:+	Inclusion	0.164	0.189	1	0.333	0.684	0.091	0.053	0.125	1	0.789	0.371	0.108	0.529	0.333	0.098	0.455	1	0.04	0.6	0.25
V17463	A3SS_20325	clu_5193	WAC	chr10	+	28538259_28583505_28583398_28583505_28535561_28536059	20325	9,7,2,2,13,4,8,2,6,15,13,10,9,1,5,5,2,1,3,6,5,6,8	23,15,0,2,3,20,72,7,0,2,11,37,4,1,23,3,0,12,1,9,4,13,9	11,6,11,11,14,13,8,13,8,12,16,12,20	11,15,0,8,2,19,8,0,2,3,11,0,0	238	119	0.000100345	0.00218034	0.164,0.189,1.0,0.333,0.684,0.091,0.053,0.125,1.0,0.789,0.371,0.119,0.529,0.333,0.098,0.455,1.0,0.04,0.6,0.25,0.385,0.188,0.308	0.333,0.167,1.0,0.407,0.778,0.255,0.333,1.0,0.667,0.667,0.421,1.0,1.0	0.222	A3SS	6.17391	11.7826	11.9231	6.07692	17.9565	18	sig	chr10:28538259:28583505:+	chr10:28583398:28583505:+	Inclusion	0.164	0.189	1	0.333	0.684	0.091	0.053	0.125	1	0.789	0.371	0.119	0.529	0.333	0.098	0.455	1	0.04	0.6	0.25
V17473	A3SS_20337	clu_16263	GSAP	chr7	-	77314369_77314503_77314369_77314489_77320724_77320819	20337	14,6,5,9,8,26,12,12,4,161,13,5,22,3,14,7,12,16,14,13,76,17,43	471,241,153,301,670,292,205,509,132,222,519,111,554,25,319,206,114,265,386,409,124,287,665	152,28,255,268,179,165,228,181,89,167,233,192,290	3.01163e+38	132	119	0	0	0.026,0.022,0.029,0.026,0.011,0.074,0.05,0.021,0.027,0.395,0.022,0.039,0.035,0.098,0.038,0.03,0.087,0.052,0.032,0.028,0.356,0.051,0.055	0.313,0.134,0.607,0.493,0.56,0.395,0.509,0.526,0.289,0.494,0.537,0.573,0.603	0.394	A3SS	22.2609	312.174	186.692	184.154	334.435	370.846	sig	chr7:77314369:77314503:-	chr7:77314369:77314489:-	Inclusion	0.026	0.022	0.029	0.026	0.011	0.074	0.05	0.021	0.027	0.395	0.022	0.039	0.035	0.098	0.038	0.03	0.087	0.052	0.032	0.028
V17475	A3SS_20339	clu_16263	GSAP	chr7	-	77314369_77317744_77314369_77314503_77320724_77320819	20339	22,12,7,9,20,7,0,12,3,9,28,1,18,1,10,4,7,6,5,9,4,6,16	4,2,5,5,2,24,10,5,4,136,9,5,10,2,6,6,12,7,13,7,62,15,27	31,3,9,26,8,12,19,15,7,11,28,16,21	121,24,240,244,175,150,210,164,84,152,211,185,261	238	119	0	0	0.733,0.75,0.412,0.474,0.833,0.127,0.0,0.545,0.273,0.032,0.609,0.091,0.474,0.2,0.455,0.25,0.226,0.3,0.161,0.391,0.031,0.167,0.229	0.114,0.059,0.018,0.051,0.022,0.038,0.043,0.044,0.04,0.035,0.062,0.041,0.039	-0.291	A3SS	9.3913	16.4348	15.8462	170.846	25.8261	186.692	sig	chr7:77314369:77317744:-	chr7:77314369:77314503:-	Exclusion	0.733	0.75	0.412	0.474	0.833	0.127	0	0.545	0.273	0.032	0.609	0.091	0.474	0.2	0.455	0.25	0.226	0.3	0.161	0.391
V17591	A3SS_20500	clu_1282	VPS36	chr13	-	52434792_52435374_52434792_52434874_52436289_52436404	20500	13,7,7,5,18,14,4,25,4,13,23,3,12,3,23,2,4,6,10,17,2,7,10	0,0,0,0,0,0,0,0,0,4,3,0,0,0,0,0,0,0,0,0,2,0,0	22,5,16,17,13,8,25,32,8,21,33,11,18	4,2,8,4,9,2,1,8,4,6,4,2,7	238	119	0	0	1.0,1.0,1.0,1.0,1.0,1.0,1.0,1.0,1.0,0.619,0.793,1.0,1.0,1.0,1.0,1.0,1.0,1.0,1.0,1.0,0.333,1.0,1.0	0.733,0.556,0.5,0.68,0.419,0.667,0.926,0.667,0.5,0.636,0.805,0.733,0.563	-0.3	A3SS	10.087	0.391304	17.6154	4.69231	10.4783	22.3077	sig	chr13:52434792:52435374:-	chr13:52434792:52434874:-	Exclusion	1	1	1	1	1	1	1	1	1	0.619	0.793	1	1	1	1	1	1	1	1	1
V17592	A3SS_20501	clu_1282	VPS36	chr13	-	52434792_52435515_52434792_52434874_52436289_52436404	20501	13,7,5,14,15,20,5,32,4,15,20,6,15,3,29,6,4,7,5,18,4,13,15	0,0,0,0,0,0,0,0,0,4,3,0,0,0,0,0,0,0,0,0,2,0,0	32,4,20,26,12,19,26,49,12,26,37,26,24	4,2,8,4,9,2,1,8,4,6,4,2,7	238	119	0	0	1.0,1.0,1.0,1.0,1.0,1.0,1.0,1.0,1.0,0.652,0.769,1.0,1.0,1.0,1.0,1.0,1.0,1.0,1.0,1.0,0.5,1.0,1.0	0.8,0.5,0.556,0.765,0.4,0.826,0.929,0.754,0.6,0.684,0.822,0.867,0.632	-0.25	A3SS	11.9565	0.391304	24.0769	4.69231	12.3478	28.7692	sig	chr13:52434792:52435515:-	chr13:52434792:52434874:-	Exclusion	1	1	1	1	1	1	1	1	1	0.652	0.769	1	1	1	1	1	1	1	1	1
V17623	A3SS_20536	clu_23673	ARHGAP25	chr2	+	68788488_68807480_68807275_68807480_68787839_68787956	20536	0,0,0,0,2,0,4,2,0,3,0,0,0,0,4,0,3,0,0,0,6,2,0	53,42,17,44,129,49,18,41,29,55,93,4,89,8,81,45,21,31,61,65,45,50,113	29,8,40,35,39,9,42,35,25,8,55,34,54	39,32,89,84,90,37,123,77,77,74,145,71,111	238	119	0	0	0.0,0.0,0.0,0.0,0.008,0.0,0.1,0.024,0.0,0.027,0.0,0.0,0.0,0.0,0.024,0.0,0.067,0.0,0.0,0.0,0.063,0.02,0.0	0.271,0.111,0.183,0.172,0.178,0.108,0.146,0.185,0.14,0.051,0.159,0.193,0.196	0.147	A3SS	1.13043	51.4348	31.7692	80.6923	52.5652	112.462	sig	chr2:68788488:68807480:+	chr2:68807275:68807480:+	Inclusion	0	0	0	0	0.008	0	0.1	0.024	0	0.027	0	0	0	0	0.024	0	0.067	0	0	0
V17640	A3SS_20553	clu_27935	PPP2R5A	chr1	+	212345789_212345933_212345802_212345933_212342187_212342280	20553	4,3,0,0,16,1,10,3,3,13,6,39,3,0,9,17,10,0,4,1,9,7,12	76,49,38,78,228,68,46,110,29,32,149,118,126,23,68,75,46,55,100,176,22,62,190	34,16,20,34,21,26,51,22,20,36,48,17,27	52,60,49,26,28,95,32,46,65,40,47,49,66	131	119	0	0	0.046,0.053,0.0,0.0,0.06,0.013,0.165,0.024,0.086,0.27,0.035,0.231,0.021,0.0,0.107,0.171,0.165,0.0,0.035,0.005,0.271,0.093,0.054	0.373,0.195,0.27,0.543,0.405,0.199,0.591,0.303,0.218,0.45,0.481,0.24,0.271	0.266	A3SS	7.3913	85.3913	28.6154	50.3846	92.7826	79	sig	chr1:212345789:212345933:+	chr1:212345802:212345933:+	Inclusion	0.046	0.053	0	0	0.06	0.013	0.165	0.024	0.086	0.27	0.035	0.231	0.021	0	0.107	0.171	0.165	0	0.035	0.005
V18178	A5SS_130	clu_21287	FANCD2	chr3	+	10043828_10045728_10043828_10043864_10046579_10046723	130	12,5,4,4,12,13,25,10,2,4,3,10,20,0,25,8,2,8,3,19,4,16,19	6,8,7,27,46,7,7,23,7,9,15,9,31,2,20,4,4,4,18,13,8,17,31	4,0,2,26,8,15,0,1,4,8,3,13,4	15,9,9,30,24,12,10,38,35,22,24,18,20	238	119	6.16847e-05	0.001832	0.5,0.238,0.222,0.069,0.115,0.481,0.641,0.179,0.125,0.182,0.091,0.357,0.244,0.0,0.385,0.5,0.2,0.5,0.077,0.422,0.2,0.32,0.235	0.118,0.0,0.1,0.302,0.143,0.385,0.0,0.013,0.054,0.154,0.059,0.265,0.091	-0.144	A5SS	9.91304	14.0435	6.76923	20.4615	23.9565	27.2308	sig	chr3:10043828:10045728:+	chr3:10043828:10043864:+	Exclusion	0.5	0.238	0.222	0.069	0.115	0.481	0.641	0.179	0.125	0.182	0.091	0.357	0.244	0	0.385	0.5	0.2	0.5	0.077	0.422
V18298	A5SS_281	stringtie.8491	NA	chr14	-	34713253_34713561_34713396_34713561_34713059_34713136	281	32,44,3,21,42,11,31,17,7,29,35,64,25,5,51,32,12,16,26,31,12,47,56	0,0,0,2,5,0,0,0,0,2,3,2,3,0,4,4,0,1,0,11,0,3,2	47,14,51,23,31,40,41,62,38,34,29,30,33	0,0,12,5,2,3,2,9,5,14,8,0,4	238	119	0.000542848	0.0112395	1.0,1.0,1.0,0.84,0.808,1.0,1.0,1.0,1.0,0.879,0.854,0.941,0.806,1.0,0.864,0.8,1.0,0.889,1.0,0.585,1.0,0.887,0.933	1.0,1.0,0.68,0.697,0.886,0.87,0.911,0.775,0.792,0.548,0.644,1.0,0.805	-0.101	A5SS	28.2174	1.82609	36.3846	4.92308	30.0435	41.3077	sig	chr14:34713253:34713561:-	chr14:34713396:34713561:-	Exclusion	1	1	1	0.84	0.808	1	1	1	1	0.879	0.854	0.941	0.806	1	0.864	0.8	1	0.889	1	0.585
V18307	A5SS_293	ENSG00000104381.12	GDAP1	chr8	+	74351273_74351466_74351273_74351321_74361883_74361978	293	12,9,2,7,15,4,1,14,1,21,12,2,20,2,16,3,6,10,8,20,2,7,25	0,0,0,1,2,0,0,0,0,1,0,0,0,0,0,0,1,1,0,0,0,0,0	10,6,10,10,10,12,35,16,7,12,4,7,38	3,0,4,8,2,0,12,0,2,0,0,1,4	238	119	2.77556e-15	1.20681e-12	1.0,1.0,1.0,0.778,0.789,1.0,1.0,1.0,1.0,0.913,1.0,1.0,1.0,1.0,1.0,1.0,0.75,0.833,1.0,1.0,1.0,1.0,1.0	0.625,1.0,0.556,0.385,0.714,1.0,0.593,1.0,0.636,1.0,1.0,0.778,0.826	-0.181	A5SS	9.52174	0.26087	13.6154	2.76923	9.78261	16.3846	sig	chr8:74351273:74351466:+	chr8:74351273:74351321:+	Exclusion	1	1	1	0.778	0.789	1	1	1	1	0.913	1	1	1	1	1	1	0.75	0.833	1	1
V18340	A5SS_337	clu_14607	GPCPD1	chr20	-	5591838_5593411_5593326_5593411_5586193_5591886	337	50,58,17,33,59,52,54,33,13,45,69,50,89,2,72,13,31,23,37,60,14,35,49	0,0,0,0,3,2,0,0,2,2,2,0,0,0,0,4,0,2,2,2,2,0,1	62,36,77,55,42,42,50,57,33,41,47,40,39	9,0,12,8,14,4,6,13,0,2,23,13,2	238	119	0	0	1.0,1.0,1.0,1.0,0.908,0.929,1.0,1.0,0.765,0.918,0.945,1.0,1.0,1.0,1.0,0.619,1.0,0.852,0.902,0.938,0.778,1.0,0.961	0.775,1.0,0.762,0.775,0.6,0.84,0.806,0.687,1.0,0.911,0.505,0.606,0.907	-0.153	A5SS	41.6522	1.04348	47.7692	8.15385	42.6957	55.9231	sig	chr20:5591838:5593411:-	chr20:5593326:5593411:-	Exclusion	1	1	1	1	0.908	0.929	1	1	0.765	0.918	0.945	1	1	1	1	0.619	1	0.852	0.902	0.938
V18552	A5SS_614	ENSG00000110756.17	HPS5	chr11	-	18321945_18322174_18322132_18322174_18311913_18312024	614	21,29,6,4,40,14,8,21,24,27,71,8,33,1,26,16,20,15,11,27,11,25,17	0,10,2,2,6,0,3,3,0,8,23,4,8,0,12,6,1,4,7,2,9,3,3	17,16,17,28,46,16,36,19,31,23,29,35,44	5,9,15,23,10,2,8,20,17,10,20,14,24	238	119	0.000183164	0.00450333	1.0,0.592,0.6,0.5,0.769,1.0,0.571,0.778,1.0,0.628,0.607,0.5,0.673,1.0,0.52,0.571,0.909,0.652,0.44,0.871,0.379,0.806,0.739	0.63,0.471,0.362,0.378,0.697,0.8,0.692,0.322,0.477,0.535,0.42,0.556,0.478	-0.176	A5SS	20.6522	5.04348	27.4615	13.6154	25.6957	41.0769	sig	chr11:18321945:18322174:-	chr11:18322132:18322174:-	Exclusion	1	0.592	0.6	0.5	0.769	1	0.571	0.778	1	0.628	0.607	0.5	0.673	1	0.52	0.571	0.909	0.652	0.44	0.871
V18610	A5SS_687	ENSG00000167962.13	ZNF598	chr16	-	2000390_2000481_2000408_2000481_1999495_2000256	687	44,30,18,17,69,15,30,54,22,20,38,56,42,2,54,21,14,37,17,45,16,51,46	10,9,10,18,31,7,21,19,5,8,5,28,30,0,15,4,9,7,9,28,19,28,29	41,28,31,26,25,74,37,33,13,34,49,36,37	21,31,36,19,29,48,24,10,15,21,27,26,17	136	119	0.00241646	0.0386847	0.794,0.745,0.612,0.452,0.661,0.652,0.556,0.713,0.794,0.686,0.869,0.636,0.551,1.0,0.759,0.821,0.576,0.822,0.623,0.584,0.424,0.614,0.581	0.631,0.441,0.43,0.545,0.43,0.574,0.574,0.743,0.431,0.586,0.614,0.548,0.656	-0.121	A5SS	32.9565	15.1739	35.6923	24.9231	48.1304	60.6154	sig	chr16:2000390:2000481:-	chr16:2000408:2000481:-	Exclusion	0.794	0.745	0.612	0.452	0.661	0.652	0.556	0.713	0.794	0.686	0.869	0.636	0.551	1	0.759	0.821	0.576	0.822	0.623	0.584
V18814	A5SS_953	ENSG00000101574.14	METTL4	chr18	-	2566820_2567654_2567511_2567654_2563796_2563859	953	28,21,6,10,39,13,14,27,11,18,62,3,26,1,21,33,4,13,17,43,13,28,23	0,0,0,0,0,2,0,2,0,4,5,0,0,0,0,0,0,0,0,3,0,0,7	25,11,38,32,41,33,29,17,56,28,37,41,49	0,1,4,2,11,6,2,11,4,2,2,4,0	238	119	5.47828e-11	8.95862e-09	1.0,1.0,1.0,1.0,1.0,0.765,1.0,0.871,1.0,0.692,0.861,1.0,1.0,1.0,1.0,1.0,1.0,1.0,1.0,0.878,1.0,1.0,0.622	1.0,0.846,0.826,0.889,0.651,0.733,0.879,0.436,0.875,0.875,0.902,0.837,1.0	-0.116	A5SS	20.6087	1	33.6154	3.76923	21.6087	37.3846	sig	chr18:2566820:2567654:-	chr18:2567511:2567654:-	Exclusion	1	1	1	1	1	0.765	1	0.871	1	0.692	0.861	1	1	1	1	1	1	1	1	0.878
V19012	A5SS_1207	stringtie.30669	FTX	chrX	-	74280376_74280494_74280393_74280494_74274341_74274410	1207	19,16,4,17,12,23,12,19,6,15,22,9,20,0,21,12,5,21,24,19,12,39,20	5,2,0,15,26,11,0,16,5,1,20,2,21,3,3,3,3,7,11,12,5,4,11	6,6,10,18,7,33,10,28,17,6,10,22,19	8,13,7,19,19,18,19,45,14,25,19,9,13	135	119	5.31595e-06	0.00021888	0.77,0.876,1.0,0.5,0.289,0.648,1.0,0.511,0.514,0.93,0.492,0.799,0.456,0.0,0.861,0.779,0.595,0.726,0.658,0.583,0.679,0.896,0.616	0.398,0.289,0.557,0.455,0.245,0.618,0.317,0.354,0.517,0.175,0.317,0.683,0.563	-0.238	A5SS	15.9565	8.08696	14.7692	17.5385	24.0435	32.3077	sig	chrX:74280376:74280494:-	chrX:74280393:74280494:-	Exclusion	0.77	0.876	1	0.5	0.289	0.648	1	0.511	0.514	0.93	0.492	0.799	0.456	0	0.861	0.779	0.595	0.726	0.658	0.583
V19108	A5SS_1332	ENSG00000150433.9	TMEM218	chr11	-	125102636_125102809_125102733_125102809_125102131_125102351	1332	13,11,4,28,41,14,2,20,10,21,28,11,30,4,11,15,7,15,20,24,14,14,35	6,0,0,0,0,0,0,0,4,2,4,2,5,0,0,0,0,0,0,0,0,0,0	30,16,20,23,25,21,12,32,40,27,64,15,14	1,6,5,4,11,18,5,18,1,1,9,1,0	215	119	9.51461e-14	2.72168e-11	0.545,1.0,1.0,1.0,1.0,1.0,1.0,1.0,0.58,0.853,0.795,0.753,0.769,1.0,1.0,1.0,1.0,1.0,1.0,1.0,1.0,1.0,1.0	0.943,0.596,0.689,0.761,0.557,0.392,0.571,0.496,0.957,0.937,0.797,0.893,1.0	-0.188	A5SS	17.0435	1	26.0769	6.15385	18.0435	32.2308	sig	chr11:125102636:125102809:-	chr11:125102733:125102809:-	Exclusion	0.545	1	1	1	1	1	1	1	0.58	0.853	0.795	0.753	0.769	1	1	1	1	1	1	1
V19131	A5SS_1359	clu_127	ZRSR2	chrX	+	15790933_15796250_15790933_15791013_15799871_15799953	1359	6,23,5,8,7,14,11,12,10,51,44,25,3,4,17,36,10,10,9,5,26,62,6	27,38,21,34,84,34,17,27,20,25,47,34,64,3,53,95,19,38,28,49,26,42,93	6,19,37,5,4,12,9,10,7,6,18,1,7	46,36,122,82,92,60,75,57,43,113,46,53,72	238	119	9.77519e-11	1.4359e-08	0.1,0.232,0.106,0.105,0.04,0.171,0.244,0.182,0.2,0.505,0.319,0.269,0.023,0.4,0.138,0.159,0.208,0.116,0.138,0.049,0.333,0.425,0.031	0.061,0.209,0.132,0.03,0.021,0.091,0.057,0.081,0.075,0.026,0.164,0.009,0.046	-0.118	A5SS	17.5652	39.913	10.8462	69	57.4783	79.8462	sig	chrX:15790933:15796250:+	chrX:15790933:15791013:+	Exclusion	0.1	0.232	0.106	0.105	0.04	0.171	0.244	0.182	0.2	0.505	0.319	0.269	0.023	0.4	0.138	0.159	0.208	0.116	0.138	0.049
V19178	A5SS_1425	clu_24399	CYTIP	chr2	-	157431480_157434424_157434369_157434424_157430859_157431543	1425	45,12,4,8,30,8,48,15,3,48,1,34,9,3,25,33,3,11,5,14,8,36,26	2,0,0,0,2,0,1,1,4,1,0,21,1,0,6,5,0,0,0,1,0,0,0	43,14,5,22,8,72,13,11,22,26,13,18,16	3,0,2,11,1,8,2,1,2,2,4,4,2	238	119	0.000822196	0.015931	0.918,1.0,1.0,1.0,0.882,1.0,0.96,0.882,0.273,0.96,1.0,0.447,0.818,1.0,0.676,0.767,1.0,1.0,1.0,0.875,1.0,1.0,1.0	0.878,1.0,0.556,0.5,0.8,0.818,0.765,0.846,0.846,0.867,0.619,0.692,0.8	-0.121	A5SS	18.6522	1.95652	21.7692	3.23077	20.6087	25	sig	chr2:157431480:157434424:-	chr2:157434369:157434424:-	Exclusion	0.918	1	1	1	0.882	1	0.96	0.882	0.273	0.96	1	0.447	0.818	1	0.676	0.767	1	1	1	0.875
V19253	A5SS_1517	ENSG00000213983.11	AP1G2	chr14	-	23565815_23566160_23566063_23566160_23565118_23565199	1517	29,33,11,30,74,32,32,53,20,18,50,13,49,3,69,19,10,55,24,42,12,57,49	2,5,0,8,0,3,7,14,0,7,5,10,2,0,0,1,2,8,6,2,3,3,1	56,12,20,68,37,55,29,26,47,53,43,32,40	11,0,4,13,10,16,13,14,14,6,7,5,5	238	119	0.000198427	0.00484696	0.879,0.767,1.0,0.652,1.0,0.842,0.696,0.654,1.0,0.563,0.833,0.394,0.925,1.0,1.0,0.905,0.714,0.775,0.667,0.913,0.667,0.905,0.961	0.718,1.0,0.714,0.723,0.649,0.632,0.527,0.481,0.627,0.815,0.754,0.762,0.8	-0.106	A5SS	34.087	3.86957	39.8462	9.07692	37.9565	48.9231	sig	chr14:23565815:23566160:-	chr14:23566063:23566160:-	Exclusion	0.879	0.767	1	0.652	1	0.842	0.696	0.654	1	0.563	0.833	0.394	0.925	1	1	0.905	0.714	0.775	0.667	0.913
V19286	A5SS_1565	clu_24781	CFLAR	chr2	+	201149753_201154407_201149753_201149835_201160712_201154576	1565	9,9,10,7,15,16,6,6,5,13,33,19,19,3,11,18,5,3,12,19,14,21,9	4,0,0,0,0,0,0,1,0,3,1,0,2,0,1,0,0,0,2,0,1,2,1	10,10,20,8,31,20,18,17,10,7,6,5,18	2,0,4,6,11,4,5,11,0,3,3,1,4	238	119	0	0	0.529,1.0,1.0,1.0,1.0,1.0,1.0,0.75,1.0,0.684,0.943,1.0,0.826,1.0,0.846,1.0,1.0,1.0,0.75,1.0,0.875,0.84,0.818	0.714,1.0,0.714,0.4,0.585,0.714,0.643,0.436,1.0,0.538,0.5,0.714,0.692	-0.242	A5SS	12.2609	0.782609	13.8462	4.15385	13.0435	18	sig	chr2:201149753:201154407:+	chr2:201149753:201149835:+	Exclusion	0.529	1	1	1	1	1	1	0.75	1	0.684	0.943	1	0.826	1	0.846	1	1	1	0.75	1
V19530	A5SS_1858	ENSG00000124155.17	PIGT	chr20	+	45416516_45416694_45416516_45416654_45419294_45419395	1858	14,18,12,28,61,20,42,26,18,36,29,28,19,2,43,15,10,10,20,9,6,24,38	2,6,0,0,6,3,0,0,0,0,2,0,0,0,0,2,0,0,2,4,0,0,5	38,8,30,19,23,30,34,41,25,23,29,11,22	3,6,0,4,4,12,0,4,0,2,10,1,10	158	119	2.03897e-08	1.654e-06	0.841,0.693,1.0,1.0,0.884,0.834,1.0,1.0,1.0,1.0,0.916,1.0,1.0,1.0,1.0,0.85,1.0,1.0,0.883,0.629,1.0,1.0,0.851	0.905,0.501,1.0,0.782,0.812,0.653,1.0,0.885,1.0,0.896,0.686,0.892,0.624	-0.111	A5SS	22.9565	1.3913	25.6154	4.30769	24.3478	29.9231	sig	chr20:45416516:45416694:+	chr20:45416516:45416654:+	Exclusion	0.841	0.693	1	1	0.884	0.834	1	1	1	1	0.916	1	1	1	1	0.85	1	1	0.883	0.629
V19718	A5SS_2100	stringtie.5763	CCDC84	chr11	+	119011220_119011311_119011220_119011283_119011938_119012003	2100	94,95,44,59,156,93,72,50,11,82,66,84,65,7,151,142,24,98,81,63,31,100,112	22,23,6,10,25,23,6,37,0,22,23,40,10,0,10,10,6,18,5,27,5,13,32	84,117,59,90,19,314,35,63,63,41,62,55,73	75,21,16,44,67,41,12,21,37,21,37,23,17	146	119	1.2929e-05	0.000484614	0.777,0.771,0.857,0.828,0.836,0.767,0.907,0.524,1.0,0.752,0.7,0.631,0.841,1.0,0.925,0.92,0.765,0.816,0.93,0.655,0.835,0.862,0.74	0.477,0.82,0.75,0.625,0.188,0.862,0.704,0.71,0.581,0.614,0.577,0.661,0.778	-0.168	A5SS	77.3913	16.2174	82.6923	33.2308	93.6087	115.923	sig	chr11:119011220:119011311:+	chr11:119011220:119011283:+	Exclusion	0.777	0.771	0.857	0.828	0.836	0.767	0.907	0.524	1	0.752	0.7	0.631	0.841	1	0.925	0.92	0.765	0.816	0.93	0.655
V20241	A5SS_2760	stringtie.22937	NA	chr4	+	141220929_141221077_141220929_141221016_141222365_141222491	2760	7,7,5,8,10,1,12,12,5,8,16,21,7,6,1,13,4,3,2,11,0,4,16	2,6,0,1,2,0,6,7,0,0,9,23,0,0,2,4,0,0,0,0,2,0,2	6,2,4,13,7,21,6,12,10,7,6,11,4	2,0,1,6,10,17,6,6,5,2,1,0,13	179	119	0.00087897	0.0168211	0.699,0.437,1.0,0.842,0.769,1.0,0.571,0.533,1.0,1.0,0.542,0.378,1.0,1.0,0.249,0.684,1.0,1.0,1.0,1.0,0.0,1.0,0.842	0.666,1.0,0.727,0.59,0.318,0.451,0.399,0.571,0.571,0.699,0.8,1.0,0.17	-0.15	A5SS	7.78261	2.86957	8.38462	5.30769	10.6522	13.6923	sig	chr4:141220929:141221077:+	chr4:141220929:141221016:+	Exclusion	0.699	0.437	1	0.842	0.769	1	0.571	0.533	1	1	0.542	0.378	1	1	0.249	0.684	1	1	1	1
V20458	A5SS_3048	clu_14352	PARVG	chr22	+	44185807_44186716_44185807_44185872_44187775_44187878	3048	178,135,31,145,223,108,151,97,56,91,89,79,147,13,262,123,44,107,90,118,93,250,135	152,76,40,83,245,71,49,172,39,184,145,158,178,4,194,130,76,73,108,149,59,134,207	128,118,63,148,111,318,89,142,125,97,175,57,127	1.8814e+38	238	119	2.69925e-09	2.57376e-07	0.369,0.47,0.279,0.466,0.313,0.432,0.606,0.22,0.418,0.198,0.235,0.2,0.292,0.619,0.403,0.321,0.224,0.423,0.294,0.284,0.441,0.483,0.246	0.254,0.296,0.147,0.164,0.189,0.353,0.139,0.245,0.166,0.322,0.219,0.167,0.201	-0.138	A5SS	120.217	118.522	130.615	233.385	238.739	364	sig	chr22:44185807:44186716:+	chr22:44185807:44185872:+	Exclusion	0.369	0.47	0.279	0.466	0.313	0.432	0.606	0.22	0.418	0.198	0.235	0.2	0.292	0.619	0.403	0.321	0.224	0.423	0.294	0.284
V20806	A5SS_3485	stringtie.5767	NA	chr11	-	119017924_119018053_119017957_119018053_119017361_119017433	3485	28,44,9,18,78,30,110,48,15,66,44,47,44,2,39,30,11,49,21,53,10,61,68	19,3,2,24,45,10,21,16,2,37,10,20,26,0,10,26,3,12,10,14,12,7,43	77,34,47,19,40,104,11,45,37,24,53,26,42	28,30,37,22,21,29,14,59,32,29,63,37,32	151	119	5.13854e-06	0.000213191	0.537,0.92,0.78,0.371,0.577,0.703,0.805,0.703,0.855,0.584,0.776,0.649,0.571,1.0,0.755,0.476,0.743,0.763,0.623,0.749,0.396,0.873,0.555	0.684,0.472,0.5,0.405,0.6,0.739,0.382,0.375,0.477,0.395,0.399,0.356,0.508	-0.201	A5SS	40.2174	16.1739	43	33.3077	56.3913	76.3077	sig	chr11:119017924:119018053:-	chr11:119017957:119018053:-	Exclusion	0.537	0.92	0.78	0.371	0.577	0.703	0.805	0.703	0.855	0.584	0.776	0.649	0.571	1	0.755	0.476	0.743	0.763	0.623	0.749
V21217	A5SS_4019	clu_9776	GABPB1-AS1	chr15	+	50355466_50355545_50355466_50355200_50356099_50372202	4019	19,10,12,11,23,8,4,30,5,44,23,12,32,1,67,14,2,16,17,40,25,17,18	0,0,0,0,1,0,0,0,0,4,1,0,0,0,1,0,0,7,0,1,0,0,0	7,17,22,22,13,37,28,34,32,24,28,29,20	6,0,2,6,1,0,1,0,1,0,8,0,1	238	119	2.51252e-06	0.0001144	1.0,1.0,1.0,1.0,0.92,1.0,1.0,1.0,1.0,0.846,0.92,1.0,1.0,1.0,0.971,1.0,1.0,0.533,1.0,0.952,1.0,1.0,1.0	0.368,1.0,0.846,0.647,0.867,1.0,0.933,1.0,0.941,1.0,0.636,1.0,0.909	-0.105	A5SS	19.5652	0.652174	24.0769	2	20.2174	26.0769	sig	chr15:50355466:50355545:+	chr15:50355466:50355200:+	Exclusion	1	1	1	1	0.92	1	1	1	1	0.846	0.92	1	1	1	0.971	1	1	0.533	1	0.952
V21305	A5SS_4129	clu_15442	DYRK1A	chr21	+	37420298_37456308_37420298_37421866_37472683_37472880	4129	3,0,0,3,8,3,1,3,4,5,3,5,16,0,10,4,2,2,1,7,1,2,16	4,12,11,15,7,8,0,9,4,11,5,10,9,2,8,13,3,9,17,20,4,12,27	6,0,2,5,11,3,4,2,6,0,5,0,11	14,15,15,23,32,19,31,71,22,46,32,19,31	238	119	0.000913046	0.0173511	0.273,0.0,0.0,0.091,0.364,0.158,1.0,0.143,0.333,0.185,0.231,0.2,0.471,0.0,0.385,0.133,0.25,0.1,0.029,0.149,0.111,0.077,0.229	0.176,0.0,0.063,0.098,0.147,0.073,0.061,0.014,0.12,0.0,0.072,0.0,0.151	-0.139	A5SS	4.30435	9.56522	4.23077	28.4615	13.8696	32.6923	sig	chr21:37420298:37456308:+	chr21:37420298:37421866:+	Exclusion	0.273	0	0	0.091	0.364	0.158	1	0.143	0.333	0.185	0.231	0.2	0.471	0	0.385	0.133	0.25	0.1	0.029	0.149
V21566	A5SS_4474	ENSG00000226287.8	TMEM191A	chr22	+	20703632_20703751_20703632_20703692_20703967_20704040	4474	24,19,3,6,19,22,16,12,6,13,40,3,31,10,13,2,11,21,12,20,7,4,26	0,1,0,0,1,0,6,0,4,0,1,2,5,0,2,6,2,2,0,2,8,2,0	23,11,9,33,49,9,13,16,16,11,30,7,12	5,2,0,1,1,0,2,0,0,0,1,0,0	177	119	1.00107e-06	5.13283e-05	1.0,0.927,1.0,1.0,0.927,1.0,0.642,1.0,0.502,1.0,0.964,0.502,0.807,1.0,0.814,0.183,0.787,0.876,1.0,0.871,0.37,0.573,1.0	0.756,0.787,1.0,0.957,0.971,1.0,0.814,1.0,1.0,1.0,0.953,1.0,1.0	0.126	A5SS	14.7826	1.91304	18.3846	0.923077	16.6957	19.3077	sig	chr22:20703632:20703751:+	chr22:20703632:20703692:+	Inclusion	1	0.927	1	1	0.927	1	0.642	1	0.502	1	0.964	0.502	0.807	1	0.814	0.183	0.787	0.876	1	0.871
V21755	A5SS_4719	ENSG00000177728.16	TMEM94	chr17	+	75491690_75491900_75491690_75491852_75492473_75492789	4719	15,20,14,21,26,10,17,27,18,25,22,45,10,2,46,53,9,34,13,26,10,37,30	5,6,1,1,3,8,8,3,6,12,6,8,12,1,5,11,9,10,2,9,1,4,12	33,23,15,21,17,50,33,28,11,9,23,18,23	24,4,4,8,16,23,6,22,6,8,12,6,15	166	119	0.00169408	0.0293922	0.683,0.705,0.909,0.938,0.861,0.473,0.604,0.866,0.683,0.599,0.724,0.801,0.374,0.589,0.868,0.775,0.418,0.709,0.823,0.674,0.878,0.869,0.642	0.496,0.805,0.729,0.653,0.432,0.609,0.798,0.477,0.568,0.446,0.579,0.683,0.524	-0.116	A5SS	23.0435	6.21739	23.3846	11.8462	29.2609	35.2308	sig	chr17:75491690:75491900:+	chr17:75491690:75491852:+	Exclusion	0.683	0.705	0.909	0.938	0.861	0.473	0.604	0.866	0.683	0.599	0.724	0.801	0.374	0.589	0.868	0.775	0.418	0.709	0.823	0.674
V21767	A5SS_4733	ENSG00000126709.14	IFI6	chr1	-	27669232_27669346_27669244_27669346_27668457_27668535	4733	19,4,16,5,20,3,6,16,0,6,4,26,5,4,6,8,6,6,7,15,4,7,4	24,24,8,13,62,6,17,37,1,19,55,191,37,1,59,22,12,15,13,69,12,17,11	1,0,6,1,18,4,11,0,1,6,10,1,2	22,1,21,24,102,33,30,11,6,36,42,5,18	130	119	0.000816571	0.0158502	0.42,0.132,0.647,0.26,0.228,0.314,0.244,0.284,0.0,0.224,0.062,0.111,0.11,0.785,0.085,0.25,0.314,0.268,0.33,0.166,0.234,0.274,0.25	0.04,0.0,0.207,0.037,0.139,0.1,0.251,0.0,0.132,0.132,0.179,0.155,0.092	-0.148	A5SS	8.56522	31.5217	4.69231	27	40.087	31.6923	sig	chr1:27669232:27669346:-	chr1:27669244:27669346:-	Exclusion	0.42	0.132	0.647	0.26	0.228	0.314	0.244	0.284	0	0.224	0.062	0.111	0.11	0.785	0.085	0.25	0.314	0.268	0.33	0.166
V21773	A5SS_4739	clu_17261	HIST1H2AC	chr6	+	26124202_26127761_26124202_26124633_26138053_26139084	4739	37,20,6,10,32,22,8,49,0,12,42,49,22,3,61,37,8,29,13,39,7,6,33	12,1,5,19,12,9,0,19,2,0,21,14,8,0,20,11,3,5,6,42,0,2,6	23,3,11,27,34,32,22,27,21,25,28,17,12	0,1,5,7,6,8,4,4,2,2,1,2,2	238	119	0.00209138	0.0344444	0.607,0.909,0.375,0.208,0.571,0.55,1.0,0.563,0.0,1.0,0.5,0.636,0.579,1.0,0.604,0.627,0.571,0.744,0.52,0.317,1.0,0.6,0.733	1.0,0.6,0.524,0.659,0.739,0.667,0.733,0.771,0.84,0.862,0.933,0.81,0.75	0.143	A5SS	23.6957	9.43478	21.6923	3.38462	33.1304	25.0769	sig	chr6:26124202:26127761:+	chr6:26124202:26124633:+	Inclusion	0.607	0.909	0.375	0.208	0.571	0.55	1	0.563	0	1	0.5	0.636	0.579	1	0.604	0.627	0.571	0.744	0.52	0.317
V22006	A5SS_5035	clu_22582	XRN1	chr3	-	142376697_142380180_142380081_142380180_142376478_142376795	5035	25,7,0,6,14,3,36,20,0,7,12,9,18,6,10,5,4,7,6,19,5,10,13	13,6,5,4,22,7,0,3,11,15,19,4,4,2,15,4,3,6,12,10,4,11,9	21,2,2,1,11,11,9,7,3,2,9,0,4	4,8,5,10,18,10,15,21,11,11,9,10,10	238	119	0.000764076	0.015019	0.49,0.368,0.0,0.429,0.241,0.176,1.0,0.769,0.0,0.189,0.24,0.529,0.692,0.6,0.25,0.385,0.4,0.368,0.2,0.487,0.385,0.313,0.419	0.724,0.111,0.167,0.048,0.234,0.355,0.231,0.143,0.12,0.083,0.333,0.0,0.167	-0.179	A5SS	10.5217	8.21739	6.30769	10.9231	18.7391	17.2308	sig	chr3:142376697:142380180:-	chr3:142380081:142380180:-	Exclusion	0.49	0.368	0	0.429	0.241	0.176	1	0.769	0	0.189	0.24	0.529	0.692	0.6	0.25	0.385	0.4	0.368	0.2	0.487
V22170	A5SS_5249	ENSG00000167280.16	ENGASE	chr17	+	79081897_79082877_79081897_79082063_79083019_79083123	5249	21,4,9,46,57,36,40,24,29,79,24,27,88,1,90,35,15,42,16,36,15,96,78	37,13,3,19,43,11,9,12,11,30,21,10,16,0,36,9,7,28,14,14,14,42,24	28,16,10,38,36,41,37,50,8,58,46,30,22	23,22,33,29,24,23,39,18,22,31,28,31,13	238	119	0.00276657	0.0431458	0.221,0.133,0.6,0.548,0.399,0.621,0.69,0.5,0.569,0.568,0.364,0.574,0.733,1.0,0.556,0.66,0.517,0.429,0.364,0.563,0.349,0.533,0.619	0.378,0.267,0.132,0.396,0.429,0.471,0.322,0.581,0.154,0.483,0.451,0.326,0.458	-0.154	A5SS	39.4783	18.3913	32.3077	25.8462	57.8696	58.1538	sig	chr17:79081897:79082877:+	chr17:79081897:79082063:+	Exclusion	0.221	0.133	0.6	0.548	0.399	0.621	0.69	0.5	0.569	0.568	0.364	0.574	0.733	1	0.556	0.66	0.517	0.429	0.364	0.563
V22517	A5SS_5716	clu_9394	AFG3L1P	chr16	+	89984530_89988629_89984530_89984648_89988851_89988951	5716	4,7,4,6,9,3,8,13,2,20,20,2,4,1,14,4,2,2,5,10,12,10,2	2,4,0,1,1,0,0,1,2,0,4,0,1,0,0,0,0,2,4,0,0,0,10	19,3,16,4,7,1,7,5,3,10,8,4,6	1,0,3,2,4,0,6,4,1,6,2,2,0	238	119	0.000952288	0.01794	0.5,0.467,1.0,0.75,0.818,1.0,1.0,0.867,0.333,1.0,0.714,1.0,0.667,1.0,1.0,1.0,1.0,0.333,0.385,1.0,1.0,1.0,0.091	0.905,1.0,0.727,0.5,0.467,1.0,0.368,0.385,0.6,0.455,0.667,0.5,1.0	-0.12	A5SS	7.13043	1.3913	7.15385	2.38462	8.52174	9.53846	sig	chr16:89984530:89988629:+	chr16:89984530:89984648:+	Exclusion	0.5	0.467	1	0.75	0.818	1	1	0.867	0.333	1	0.714	1	0.667	1	1	1	1	0.333	0.385	1
V22603	A5SS_5823	clu_7745	MYO15B	chr17	+	75601437_75601874_75601437_75601563_75602516_75602594	5823	7,0,0,6,1,0,5,13,0,12,6,1,13,1,11,2,0,2,7,0,8,8,2	58,10,12,30,77,6,30,132,14,34,59,51,92,5,173,63,15,13,75,4,43,214,25	22,11,11,9,5,24,24,55,7,12,27,63,15	54,2,1,2,63,123,27,21,10,17,43,24,10	238	119	0	0	0.057,0.0,0.0,0.091,0.006,0.0,0.077,0.047,0.0,0.15,0.048,0.01,0.066,0.091,0.031,0.016,0.0,0.071,0.045,0.0,0.085,0.018,0.038	0.169,0.733,0.846,0.692,0.038,0.089,0.308,0.567,0.259,0.261,0.239,0.568,0.429	0.359	A5SS	4.56522	53.6957	21.9231	30.5385	58.2609	52.4615	sig	chr17:75601437:75601874:+	chr17:75601437:75601563:+	Inclusion	0.057	0	0	0.091	0.006	0	0.077	0.047	0	0.15	0.048	0.01	0.066	0.091	0.031	0.016	0	0.071	0.045	0
V22785	A5SS_6066	clu_26114	SMAP2	chr1	+	40362299_40403746_40362299_40375816_40406735_40406869	6066	26,9,20,46,33,22,3,20,2,40,37,19,26,7,14,3,5,26,22,30,9,44,21	14,25,12,33,22,13,18,18,6,63,26,34,17,7,16,14,6,24,17,10,3,38,35	14,26,21,19,23,56,36,20,8,20,19,25,27	37,15,10,4,15,46,18,14,4,8,3,13,6	238	119	0.00163746	0.0286161	0.481,0.153,0.455,0.411,0.429,0.458,0.077,0.357,0.143,0.241,0.416,0.218,0.433,0.333,0.304,0.097,0.294,0.351,0.393,0.6,0.6,0.367,0.231	0.159,0.464,0.512,0.704,0.434,0.378,0.5,0.417,0.5,0.556,0.76,0.49,0.692	0.164	A5SS	21.0435	20.4783	24.1538	14.8462	41.5217	39	sig	chr1:40362299:40403746:+	chr1:40362299:40375816:+	Inclusion	0.481	0.153	0.455	0.411	0.429	0.458	0.077	0.357	0.143	0.241	0.416	0.218	0.433	0.333	0.304	0.097	0.294	0.351	0.393	0.6
V23070	A5SS_6430	ENSG00000064012.21	CASP8	chr2	+	201276826_201277104_201276826_201276968_201284815_201285317	6430	189,101,29,77,131,58,259,105,71,72,92,222,90,5,206,86,7,75,108,77,61,165,161	89,38,62,105,355,137,55,141,81,103,387,31,162,16,111,179,72,56,167,228,51,54,311	122,122,56,121,102,416,58,63,168,68,134,98,101	1.01111e+38	238	119	0.000431142	0.00924583	0.515,0.571,0.19,0.268,0.156,0.175,0.702,0.271,0.305,0.259,0.106,0.782,0.217,0.135,0.481,0.194,0.046,0.401,0.244,0.144,0.374,0.604,0.206	0.377,0.355,0.075,0.151,0.155,0.549,0.089,0.121,0.237,0.104,0.143,0.163,0.131	-0.116	A5SS	106.391	130.043	125.308	263.308	236.435	388.615	sig	chr2:201276826:201277104:+	chr2:201276826:201276968:+	Exclusion	0.515	0.571	0.19	0.268	0.156	0.175	0.702	0.271	0.305	0.259	0.106	0.782	0.217	0.135	0.481	0.194	0.046	0.401	0.244	0.144
V23091	A5SS_6456	clu_12139	AKAP8L	chr19	-	15399832_15400358_15400294_15400358_15398629_15399967	6456	9,15,14,14,32,27,11,29,9,61,20,6,34,7,36,16,9,15,25,36,12,19,29	0,0,0,0,1,0,1,0,0,9,2,0,0,0,0,0,1,0,0,0,1,0,0	18,38,12,15,29,34,21,28,26,30,20,11,30	1,10,12,18,12,9,5,32,13,24,4,15,34	238	119	0	0	1.0,1.0,1.0,1.0,0.941,1.0,0.846,1.0,1.0,0.772,0.833,1.0,1.0,1.0,1.0,1.0,0.818,1.0,1.0,1.0,0.857,1.0,1.0	0.9,0.655,0.333,0.294,0.547,0.654,0.677,0.304,0.5,0.385,0.714,0.268,0.306	-0.457	A5SS	21.087	0.652174	24	14.5385	21.7391	38.5385	sig	chr19:15399832:15400358:-	chr19:15400294:15400358:-	Exclusion	1	1	1	1	0.941	1	0.846	1	1	0.772	0.833	1	1	1	1	1	0.818	1	1	1
V23341	A5SS_6772	ENSG00000106052.13	TAX1BP1	chr7	+	27816348_27816520_27816348_27816394_27827737_27827820	6772	12,6,17,18,17,7,2,17,12,22,31,7,7,1,13,7,5,17,15,21,5,8,22	0,0,0,0,4,2,4,1,0,0,5,2,0,0,0,0,0,0,1,7,0,1,2	11,9,15,30,24,25,23,36,18,8,33,19,27	2,5,13,0,0,1,7,3,0,6,4,0,4	238	119	0.000328796	0.00741496	1.0,1.0,1.0,1.0,0.68,0.636,0.2,0.895,1.0,1.0,0.756,0.636,1.0,1.0,1.0,1.0,1.0,1.0,0.882,0.6,1.0,0.8,0.846	0.733,0.474,0.366,1.0,1.0,0.926,0.622,0.857,1.0,0.4,0.805,1.0,0.771	-0.101	A5SS	12.5652	1.26087	21.3846	3.46154	13.8261	24.8462	sig	chr7:27816348:27816520:+	chr7:27816348:27816394:+	Exclusion	1	1	1	1	0.68	0.636	0.2	0.895	1	1	0.756	0.636	1	1	1	1	1	1	0.882	0.6
V23370	A5SS_6809	ENSG00000157353.16	FUK	chr16	+	70466881_70467471_70466881_70466954_70468848_70468968	6809	8,3,1,2,30,0,3,21,1,15,11,1,6,2,15,11,4,4,13,11,4,7,19	1,0,0,5,1,4,2,1,2,2,2,0,0,3,3,1,0,0,0,4,0,4,1	5,2,6,10,10,26,20,12,20,15,17,17,13	1,0,0,1,0,0,0,1,1,0,0,0,0	238	119	4.8846e-10	5.83468e-08	0.8,1.0,1.0,0.167,0.938,0.0,0.429,0.913,0.2,0.789,0.733,1.0,1.0,0.25,0.714,0.846,1.0,1.0,1.0,0.579,1.0,0.467,0.905	0.714,1.0,1.0,0.833,1.0,1.0,1.0,0.857,0.909,1.0,1.0,1.0,1.0	0.22	A5SS	8.34783	1.56522	13.3077	0.307692	9.91304	13.6154	sig	chr16:70466881:70467471:+	chr16:70466881:70466954:+	Inclusion	0.8	1	1	0.167	0.938	0	0.429	0.913	0.2	0.789	0.733	1	1	0.25	0.714	0.846	1	1	1	0.579
V23384	A5SS_6826	stringtie.14909	PRKCSH	chr19	+	11447438_11447618_11447438_11447597_11447692_11447789	6826	43,39,5,29,36,34,23,49,12,40,33,61,82,3,70,15,10,23,25,54,31,35,37	56,68,10,49,71,51,64,58,23,60,55,38,74,6,90,42,16,52,41,67,24,73,75	114,31,53,52,66,82,54,68,45,59,80,70,95	83,38,41,53,58,76,94,94,74,51,65,62,57	139	119	5.38696e-05	0.00163109	0.397,0.329,0.3,0.336,0.303,0.363,0.235,0.42,0.309,0.363,0.339,0.579,0.487,0.3,0.4,0.234,0.349,0.275,0.343,0.408,0.525,0.291,0.297	0.54,0.411,0.525,0.457,0.493,0.48,0.33,0.382,0.342,0.498,0.513,0.492,0.588	0.11	A5SS	34.3043	50.5652	66.8462	65.0769	84.8696	131.923	sig	chr19:11447438:11447618:+	chr19:11447438:11447597:+	Inclusion	0.397	0.329	0.3	0.336	0.303	0.363	0.235	0.42	0.309	0.363	0.339	0.579	0.487	0.3	0.4	0.234	0.349	0.275	0.343	0.408
V23454	A5SS_6931	stringtie.4404	PGAP2	chr11	+	3824269_3824376_3824269_3824364_3825019_3825128	6931	5,4,3,12,12,18,2,16,5,19,19,2,15,1,21,13,10,6,7,13,17,12,9	11,6,0,7,22,6,3,29,1,12,17,12,20,3,22,6,4,5,8,13,2,4,14	8,19,26,12,14,31,19,16,13,19,34,12,30	11,1,8,8,5,11,5,11,6,17,8,7,8	130	119	0.00174871	0.0300767	0.294,0.379,1.0,0.611,0.333,0.733,0.379,0.336,0.821,0.592,0.506,0.132,0.407,0.234,0.466,0.665,0.696,0.523,0.445,0.478,0.886,0.733,0.37	0.4,0.946,0.748,0.579,0.719,0.721,0.777,0.571,0.665,0.506,0.796,0.611,0.774	0.155	A5SS	10.4783	9.86957	19.4615	8.15385	20.3478	27.6154	sig	chr11:3824269:3824376:+	chr11:3824269:3824364:+	Inclusion	0.294	0.379	1	0.611	0.333	0.733	0.379	0.336	0.821	0.592	0.506	0.132	0.407	0.234	0.466	0.665	0.696	0.523	0.445	0.478
V23582	A5SS_7103	stringtie.16448	WDR35	chr2	-	19932282_19932447_19932382_19932447_19931268_19931409	7103	45,35,21,15,93,45,17,64,20,32,126,12,46,12,40,6,18,45,53,51,24,59,65	1,0,2,2,14,0,8,7,0,17,7,0,13,0,5,0,0,0,1,1,0,0,2	88,11,33,97,61,43,112,98,58,47,86,35,83	7,3,12,11,4,12,8,15,2,12,4,6,14	218	119	0.000181798	0.00448106	0.961,1.0,0.851,0.804,0.784,1.0,0.537,0.833,1.0,0.507,0.908,1.0,0.659,1.0,0.814,1.0,1.0,1.0,0.967,0.965,1.0,1.0,0.947	0.873,0.667,0.6,0.828,0.893,0.662,0.884,0.781,0.941,0.681,0.921,0.761,0.764	-0.104	A5SS	41.0435	3.47826	65.5385	8.46154	44.5217	74	sig	chr2:19932282:19932447:-	chr2:19932382:19932447:-	Exclusion	0.961	1	0.851	0.804	0.784	1	0.537	0.833	1	0.507	0.908	1	0.659	1	0.814	1	1	1	0.967	0.965
V23989	A5SS_7623	clu_5651	BTAF1	chr10	+	91942421_91950973_91942421_91945521_91951402_91951566	7623	11,4,3,9,24,1,13,11,1,16,11,10,3,0,18,3,4,2,12,9,3,15,15	40,13,3,4,36,10,71,11,2,27,14,93,19,1,16,13,1,18,3,25,1,24,35	15,9,10,5,20,14,36,32,16,21,18,10,23	9,9,15,23,13,37,13,20,13,9,8,8,28	238	119	4.49227e-05	0.00140723	0.121,0.133,0.333,0.529,0.25,0.048,0.084,0.333,0.2,0.229,0.282,0.051,0.073,0.0,0.36,0.103,0.667,0.053,0.667,0.153,0.6,0.238,0.176	0.455,0.333,0.25,0.098,0.435,0.159,0.581,0.444,0.381,0.538,0.529,0.385,0.291	0.128	A5SS	8.6087	20.8696	17.6154	15.7692	29.4783	33.3846	sig	chr10:91942421:91950973:+	chr10:91942421:91945521:+	Inclusion	0.121	0.133	0.333	0.529	0.25	0.048	0.084	0.333	0.2	0.229	0.282	0.051	0.073	0	0.36	0.103	0.667	0.053	0.667	0.153
V24030	A5SS_7684	ENSG00000161395.13	PGAP3	chr17	-	39673513_39674054_39673992_39674054_39671122_39672866	7684	28,19,3,17,24,2,24,14,14,21,16,10,30,2,39,11,11,20,11,15,1,39,30	2,0,0,0,1,0,2,0,2,2,0,0,0,0,0,4,0,0,0,0,0,1,2	28,19,15,20,28,25,11,26,8,7,24,23,26	2,0,9,4,6,1,2,0,2,1,0,2,1	238	119	3.93318e-10	4.82806e-08	0.875,1.0,1.0,1.0,0.923,1.0,0.857,1.0,0.778,0.84,1.0,1.0,1.0,1.0,1.0,0.579,1.0,1.0,1.0,1.0,1.0,0.951,0.882	0.875,1.0,0.455,0.714,0.7,0.926,0.733,1.0,0.667,0.778,1.0,0.852,0.929	-0.125	A5SS	17.4348	0.695652	20	2.30769	18.1304	22.3077	sig	chr17:39673513:39674054:-	chr17:39673992:39674054:-	Exclusion	0.875	1	1	1	0.923	1	0.857	1	0.778	0.84	1	1	1	1	1	0.579	1	1	1	1
V24228	A5SS_7938	stringtie.5204	PPP6R3	chr11	+	68505144_68505271_68505144_68505249_68519500_68519651	7938	67,47,29,41,102,33,20,53,14,82,67,60,79,4,81,50,29,43,37,89,14,60,126	21,11,5,10,17,13,29,7,18,18,27,39,17,2,25,14,5,14,9,36,14,12,27	102,23,76,61,59,108,87,42,53,27,61,51,81	14,2,9,12,10,22,14,11,6,5,14,5,8	140	119	6.43735e-07	3.51628e-05	0.731,0.784,0.831,0.777,0.836,0.683,0.37,0.866,0.398,0.795,0.678,0.567,0.798,0.63,0.734,0.752,0.831,0.723,0.778,0.678,0.459,0.81,0.799	0.861,0.907,0.878,0.812,0.834,0.807,0.841,0.764,0.882,0.821,0.787,0.897,0.896	0.136	A5SS	53.3478	16.9565	63.9231	10.1538	70.3043	74.0769	sig	chr11:68505144:68505271:+	chr11:68505144:68505249:+	Inclusion	0.731	0.784	0.831	0.777	0.836	0.683	0.37	0.866	0.398	0.795	0.678	0.567	0.798	0.63	0.734	0.752	0.831	0.723	0.778	0.678
V24359	A5SS_8111	stringtie.13914	HEXDC	chr17	+	82439630_82440334_82439630_82439713_82440996_82441075	8111	26,6,15,19,44,44,2,14,6,18,19,8,27,4,65,35,13,37,24,25,28,43,57	34,20,10,16,41,13,17,28,5,31,37,28,27,3,23,19,13,50,12,25,11,24,38	41,12,5,12,30,28,69,22,32,36,16,25,22	31,22,42,27,39,63,35,45,47,34,56,65,41	238	119	0.00156471	0.0275664	0.277,0.13,0.429,0.373,0.349,0.629,0.056,0.2,0.375,0.225,0.204,0.125,0.333,0.4,0.586,0.479,0.333,0.27,0.5,0.333,0.56,0.473,0.429	0.398,0.214,0.056,0.182,0.278,0.182,0.496,0.196,0.254,0.346,0.125,0.161,0.212	-0.112	A5SS	25.1739	22.8261	26.9231	42.0769	48	69	sig	chr17:82439630:82440334:+	chr17:82439630:82439713:+	Exclusion	0.277	0.13	0.429	0.373	0.349	0.629	0.056	0.2	0.375	0.225	0.204	0.125	0.333	0.4	0.586	0.479	0.333	0.27	0.5	0.333
V24421	A5SS_8187	stringtie.20854	AMT	chr3	-	49417488_49417718_49417614_49417718_49416901_49417367	8187	9,8,2,5,7,3,6,8,3,3,3,12,2,1,11,7,4,3,4,5,13,9,4	2,0,2,12,0,4,2,1,4,4,2,5,3,0,4,0,0,0,4,1,2,1,14	3,12,9,2,2,6,3,0,12,2,5,3,4	18,15,1,4,10,3,4,13,6,7,3,7,1	238	119	8.29919e-05	0.00233106	0.692,1.0,0.333,0.172,1.0,0.273,0.6,0.8,0.273,0.273,0.429,0.545,0.25,1.0,0.579,1.0,1.0,1.0,0.333,0.714,0.765,0.818,0.125	0.077,0.286,0.818,0.2,0.091,0.5,0.273,0.0,0.5,0.125,0.455,0.176,0.667	-0.287	A5SS	5.73913	2.91304	4.84615	7.07692	8.65217	11.9231	sig	chr3:49417488:49417718:-	chr3:49417614:49417718:-	Exclusion	0.692	1	0.333	0.172	1	0.273	0.6	0.8	0.273	0.273	0.429	0.545	0.25	1	0.579	1	1	1	0.333	0.714
V24542	A5SS_8359	clu_25553	PRDM2	chr1	+	13700239_13703889_13700239_13700300_13715540_13717425	8359	0,0,8,0,0,2,14,68,0,6,25,4,0,0,25,0,2,15,11,0,0,2,2	10,4,4,9,8,9,4,10,5,6,14,0,10,4,14,2,2,5,5,23,5,12,13	0,0,0,1,0,0,1,6,0,0,0,4,0	14,5,16,21,22,8,20,10,2,13,9,11,8	238	119	7.80607e-11	1.1785e-08	0.0,0.0,0.5,0.0,0.0,0.1,0.636,0.773,0.0,0.333,0.472,1.0,0.0,0.0,0.472,0.0,0.333,0.6,0.524,0.0,0.0,0.077,0.071	0.0,0.0,0.0,0.023,0.0,0.0,0.024,0.231,0.0,0.0,0.0,0.154,0.0	-0.223	A5SS	8	7.73913	0.923077	12.2308	15.7391	13.1538	sig	chr1:13700239:13703889:+	chr1:13700239:13700300:+	Exclusion	0	0	0.5	0	0	0.1	0.636	0.773	0	0.333	0.472	1	0	0	0.472	0	0.333	0.6	0.524	0
V24598	A5SS_8434	stringtie.23922	ERAP2	chr5	+	96900120_96900245_96900120_96900189_96901505_96901681	8434	36,41,44,29,1,39,2,40,4,36,5,19,53,4,38,22,23,9,32,75,8,36,88	136,9,2,51,429,65,160,129,51,33,235,151,201,22,155,116,21,49,11,230,58,116,13	79,55,46,64,8,50,69,119,56,78,54,0,51	0,2,143,118,318,256,224,2,2,1,251,207,67	174	119	0.00109007	0.0202202	0.153,0.757,0.938,0.28,0.002,0.291,0.008,0.175,0.051,0.427,0.014,0.079,0.153,0.111,0.144,0.115,0.428,0.112,0.666,0.182,0.086,0.175,0.822	1.0,0.95,0.18,0.271,0.017,0.118,0.174,0.976,0.95,0.982,0.128,0.0,0.342	0.2	A5SS	29.7391	106.217	56.0769	122.385	135.957	178.462	sig	chr5:96900120:96900245:+	chr5:96900120:96900189:+	Inclusion	0.153	0.757	0.938	0.28	0.002	0.291	0.008	0.175	0.051	0.427	0.014	0.079	0.153	0.111	0.144	0.115	0.428	0.112	0.666	0.182
V24676	A5SS_8540	clu_7838	2023-09-09	chr17	+	77402058_77435061_77402058_77433751_77482143_77482335	8540	9,35,8,5,48,3,14,36,27,16,12,16,8,4,47,39,20,38,12,38,11,11,23	4,12,2,0,4,2,12,23,7,10,1,0,0,0,12,18,4,19,6,7,2,0,0	37,2,2,17,54,70,29,38,34,26,54,26,37	11,0,0,2,0,0,7,0,9,1,2,0,8	238	119	7.56984e-05	0.00214841	0.529,0.593,0.667,1.0,0.857,0.429,0.368,0.439,0.659,0.444,0.857,1.0,1.0,1.0,0.662,0.52,0.714,0.5,0.5,0.731,0.733,1.0,1.0	0.627,1.0,1.0,0.81,1.0,1.0,0.674,1.0,0.654,0.929,0.931,1.0,0.698	0.167	A5SS	20.8696	6.30435	32.7692	3.07692	27.1739	35.8462	sig	chr17:77402058:77435061:+	chr17:77402058:77433751:+	Inclusion	0.529	0.593	0.667	1	0.857	0.429	0.368	0.439	0.659	0.444	0.857	1	1	1	0.662	0.52	0.714	0.5	0.5	0.731
V25128	A5SS_9146	clu_16271	GSAP	chr7	-	77379847_77381354_77381304_77381354_77377285_77380000	9146	61,21,23,29,84,41,25,104,22,105,96,12,131,5,77,13,23,66,48,70,38,60,140	105,66,35,45,97,39,50,46,20,34,109,51,71,1,48,37,24,42,64,64,42,57,108	100,34,87,104,95,48,106,72,76,43,82,101,153	113,42,37,58,45,47,55,32,40,30,65,39,98	238	119	0.000150836	0.003813	0.225,0.137,0.247,0.244,0.302,0.345,0.2,0.531,0.355,0.607,0.306,0.105,0.48,0.714,0.445,0.149,0.324,0.44,0.273,0.354,0.311,0.345,0.393	0.307,0.288,0.54,0.473,0.514,0.338,0.491,0.529,0.487,0.417,0.387,0.564,0.438	0.104	A5SS	56.2609	54.5652	84.6923	53.9231	110.826	138.615	sig	chr7:77379847:77381354:-	chr7:77381304:77381354:-	Inclusion	0.225	0.137	0.247	0.244	0.302	0.345	0.2	0.531	0.355	0.607	0.306	0.105	0.48	0.714	0.445	0.149	0.324	0.44	0.273	0.354
V25161	A5SS_9182	ENSG00000266173.6	STRADA	chr17	-	63704340_63704582_63704431_63704582_63704004_63704047	9182	16,16,16,18,77,10,10,20,9,24,46,11,19,6,32,19,3,11,22,40,11,20,56	3,8,6,8,13,3,3,11,0,13,6,4,6,0,8,12,5,13,3,4,0,5,7	26,7,36,41,33,57,45,54,50,35,64,32,77	4,0,5,10,15,5,4,5,1,6,13,7,6	209	119	0.00311121	0.0476322	0.752,0.532,0.603,0.562,0.771,0.655,0.655,0.509,1.0,0.512,0.814,0.61,0.643,1.0,0.695,0.474,0.255,0.325,0.807,0.851,1.0,0.695,0.82	0.787,1.0,0.804,0.7,0.556,0.867,0.865,0.86,0.966,0.769,0.737,0.722,0.88	0.133	A5SS	22.2609	6.13043	42.8462	6.23077	28.3913	49.0769	sig	chr17:63704340:63704582:-	chr17:63704431:63704582:-	Inclusion	0.752	0.532	0.603	0.562	0.771	0.655	0.655	0.509	1	0.512	0.814	0.61	0.643	1	0.695	0.474	0.255	0.325	0.807	0.851
V25334	A5SS_9412	ENSG00000151092.16	NGLY1	chr3	-	25736308_25737455_25737333_25737455_25733871_25733982	9412	8,6,2,9,9,3,9,20,2,8,6,2,19,0,21,12,1,10,17,6,5,2,6	0,0,1,0,3,0,1,0,0,0,1,0,2,2,9,2,0,0,2,3,0,0,2	10,5,24,8,7,4,5,11,7,3,9,7,12	4,6,0,7,0,4,0,2,1,10,3,0,10	238	119	6.76339e-07	3.65762e-05	1.0,1.0,0.5,1.0,0.6,1.0,0.818,1.0,1.0,1.0,0.75,1.0,0.826,0.0,0.538,0.75,1.0,1.0,0.81,0.5,1.0,1.0,0.6	0.556,0.294,1.0,0.364,1.0,0.333,1.0,0.733,0.778,0.13,0.6,1.0,0.375	-0.185	A5SS	7.95652	1.21739	8.61538	3.61538	9.17391	12.2308	sig	chr3:25736308:25737455:-	chr3:25737333:25737455:-	Exclusion	1	1	0.5	1	0.6	1	0.818	1	1	1	0.75	1	0.826	0	0.538	0.75	1	1	0.81	0.5
V25452	A5SS_9552	ENSG00000127419.16	TMEM175	chr4	+	948115_948615_948115_948154_950420_950518	9552	223,124,28,153,263,126,109,55,36,29,91,81,205,8,293,117,44,96,94,170,42,309,231	23,24,2,25,47,24,10,28,10,16,19,16,31,0,55,39,15,19,23,35,14,47,48	50,74,33,67,29,104,37,41,66,50,41,6,81	39,25,14,23,13,71,38,43,30,30,23,15,50	238	119	2.17049e-13	5.48679e-11	0.829,0.721,0.875,0.754,0.737,0.724,0.845,0.495,0.643,0.475,0.705,0.717,0.768,1.0,0.727,0.6,0.595,0.716,0.671,0.708,0.6,0.767,0.706	0.391,0.597,0.541,0.593,0.527,0.423,0.327,0.323,0.524,0.455,0.471,0.167,0.448	-0.267	A5SS	127.261	24.7826	52.2308	31.8462	152.043	84.0769	sig	chr4:948115:948615:+	chr4:948115:948154:+	Exclusion	0.829	0.721	0.875	0.754	0.737	0.724	0.845	0.495	0.643	0.475	0.705	0.717	0.768	1	0.727	0.6	0.595	0.716	0.671	0.708
V25704	A5SS_9884	clu_1190	RUBCNL	chr13	-	46368489_46368815_46368732_46368815_46368041_46368627	9884	136,55,69,117,203,93,90,161,90,173,71,8,158,17,182,98,71,58,76,134,54,101,124	20,10,2,0,7,0,11,9,2,7,1,0,2,0,15,4,4,4,2,14,2,4,5	134,41,151,103,74,108,287,191,109,280,168,80,106	25,23,40,48,8,20,84,47,3,134,13,13,1	238	119	2.56462e-14	8.71168e-12	0.773,0.733,0.945,1.0,0.935,1.0,0.804,0.899,0.957,0.925,0.973,1.0,0.975,1.0,0.858,0.925,0.899,0.879,0.95,0.827,0.931,0.927,0.925	0.728,0.471,0.654,0.518,0.822,0.73,0.631,0.67,0.948,0.511,0.866,0.755,0.981	-0.201	A5SS	101.696	5.43478	140.923	35.3077	107.13	176.231	sig	chr13:46368489:46368815:-	chr13:46368732:46368815:-	Exclusion	0.773	0.733	0.945	1	0.935	1	0.804	0.899	0.957	0.925	0.973	1	0.975	1	0.858	0.925	0.899	0.879	0.95	0.827
V26163	A5SS_10498	stringtie.5175	NA	chr11	+	67406626_67406738_67406626_67406692_67406826_67407016	10498	115,63,44,64,201,79,98,111,62,63,134,39,186,11,202,39,38,97,67,206,48,105,179	112,82,47,137,328,91,72,132,79,88,227,78,204,7,150,56,46,100,103,252,64,105,204	126,62,72,139,50,153,120,120,79,59,101,61,69	170,68,220,272,274,112,179,181,212,161,332,187,327	164	119	3.90141e-07	2.28002e-05	0.427,0.358,0.405,0.253,0.308,0.386,0.497,0.379,0.363,0.342,0.3,0.266,0.398,0.533,0.494,0.336,0.375,0.413,0.321,0.372,0.352,0.42,0.389	0.35,0.398,0.192,0.271,0.117,0.498,0.327,0.325,0.213,0.21,0.181,0.191,0.133	-0.116	A5SS	97.8696	120.174	93.1538	207.308	218.043	300.462	sig	chr11:67406626:67406738:+	chr11:67406626:67406692:+	Exclusion	0.427	0.358	0.405	0.253	0.308	0.386	0.497	0.379	0.363	0.342	0.3	0.266	0.398	0.533	0.494	0.336	0.375	0.413	0.321	0.372
V26256	A5SS_10620	stringtie.6495	IRAK4	chr12	+	43772911_43773072_43772911_43772986_43773964_43774029	10620	133,54,35,35,242,66,14,82,50,110,249,35,144,5,128,77,46,61,84,97,49,65,177	36,20,2,9,12,16,18,11,8,15,11,16,14,0,25,24,3,28,8,9,4,16,36	142,64,148,197,116,100,158,113,125,108,206,131,153	34,4,11,5,14,18,10,6,15,6,18,11,6	204	119	1.63242e-05	0.000585625	0.683,0.612,0.911,0.694,0.922,0.706,0.312,0.813,0.785,0.811,0.93,0.561,0.857,1.0,0.749,0.652,0.899,0.56,0.86,0.863,0.877,0.703,0.741	0.709,0.903,0.887,0.958,0.829,0.764,0.902,0.917,0.829,0.913,0.87,0.874,0.937	0.108	A5SS	88.6087	14.8261	135.462	12.1538	103.435	147.615	sig	chr12:43772911:43773072:+	chr12:43772911:43772986:+	Inclusion	0.683	0.612	0.911	0.694	0.922	0.706	0.312	0.813	0.785	0.811	0.93	0.561	0.857	1	0.749	0.652	0.899	0.56	0.86	0.863
V26765	A5SS_11316	clu_26736	PRPF38B	chr1	+	108696276_108696351_108696276_108696337_108697946_108698827	11316	19,5,4,7,35,19,14,13,10,26,27,19,20,1,21,9,3,8,9,29,5,11,30	9,5,2,0,4,3,2,4,2,4,6,2,4,0,2,7,8,0,1,7,1,0,14	12,8,23,28,16,14,42,9,23,27,17,25,43	2,4,21,4,11,10,35,0,14,10,16,17,21	132	119	0.000141555	0.00361197	0.656,0.474,0.643,1.0,0.887,0.851,0.863,0.746,0.818,0.854,0.802,0.895,0.818,1.0,0.904,0.537,0.253,1.0,0.89,0.789,0.818,1.0,0.659	0.844,0.643,0.497,0.863,0.567,0.558,0.52,1.0,0.597,0.709,0.489,0.57,0.649	-0.135	A5SS	14.9565	3.78261	22.0769	12.6923	18.7391	34.7692	sig	chr1:108696276:108696351:+	chr1:108696276:108696337:+	Exclusion	0.656	0.474	0.643	1	0.887	0.851	0.863	0.746	0.818	0.854	0.802	0.895	0.818	1	0.904	0.537	0.253	1	0.89	0.789
V26766	A5SS_11317	clu_26736	PRPF38B	chr1	+	108696276_108697863_108696276_108696337_108697946_108698827	11317	40,15,7,21,52,41,25,26,13,48,39,37,35,3,44,31,9,27,12,29,17,24,42	9,5,2,0,4,3,2,4,2,4,6,2,4,0,2,7,8,0,1,7,1,0,14	33,21,27,39,15,53,39,16,31,37,39,23,48	2,4,21,4,11,10,35,0,14,10,16,17,21	238	119	2.53353e-05	0.000857929	0.69,0.6,0.636,1.0,0.867,0.872,0.862,0.765,0.765,0.857,0.765,0.902,0.814,1.0,0.917,0.689,0.36,1.0,0.857,0.674,0.895,1.0,0.6	0.892,0.724,0.391,0.83,0.405,0.726,0.358,1.0,0.525,0.649,0.549,0.404,0.533	-0.185	A5SS	27.6957	3.78261	32.3846	12.6923	31.4783	45.0769	sig	chr1:108696276:108697863:+	chr1:108696276:108696337:+	Exclusion	0.69	0.6	0.636	1	0.867	0.872	0.862	0.765	0.765	0.857	0.765	0.902	0.814	1	0.917	0.689	0.36	1	0.857	0.674
V26767	A5SS_11318	clu_26736	PRPF38B	chr1	+	108696276_108697863_108696276_108696351_108697946_108698827	11318	25,11,4,14,25,22,12,13,9,33,23,20,19,2,25,26,8,23,5,16,14,15,21	4,1,1,0,8,0,1,0,6,11,11,2,4,0,2,4,2,4,2,16,2,2,9	21,17,14,16,9,44,15,14,21,21,27,13,12	0,4,10,5,10,5,18,7,13,11,5,15,7	238	119	0.00164852	0.0287171	0.758,0.846,0.667,1.0,0.61,1.0,0.857,1.0,0.429,0.6,0.511,0.833,0.704,1.0,0.862,0.765,0.667,0.742,0.556,0.333,0.778,0.789,0.538	1.0,0.68,0.412,0.615,0.31,0.815,0.294,0.5,0.447,0.488,0.73,0.302,0.462	-0.19	A5SS	16.7391	4	18.7692	8.46154	20.7391	27.2308	sig	chr1:108696276:108697863:+	chr1:108696276:108696351:+	Exclusion	0.758	0.846	0.667	1	0.61	1	0.857	1	0.429	0.6	0.511	0.833	0.704	1	0.862	0.765	0.667	0.742	0.556	0.333
V27151	A5SS_11817	stringtie.19500	NA	chr21	-	42873550_42873691_42873602_42873691_42863439_42863596	11817	19,0,8,2,39,9,4,24,10,23,34,9,38,0,10,10,9,5,10,39,12,11,16	16,15,8,19,44,19,18,20,2,58,22,26,21,4,19,15,25,18,22,39,11,27,26	37,10,9,18,29,11,25,23,20,25,27,26,30	18,9,14,9,27,34,19,22,35,24,29,8,18	170	119	0.0017598	0.030172	0.454,0.0,0.412,0.069,0.383,0.249,0.135,0.457,0.778,0.217,0.52,0.195,0.559,0.0,0.269,0.318,0.201,0.163,0.241,0.412,0.433,0.222,0.301	0.59,0.438,0.31,0.583,0.429,0.185,0.479,0.423,0.286,0.422,0.395,0.695,0.538	0.14	A5SS	14.8261	21.4783	22.3077	20.4615	36.3043	42.7692	sig	chr21:42873550:42873691:-	chr21:42873602:42873691:-	Inclusion	0.454	0	0.412	0.069	0.383	0.249	0.135	0.457	0.778	0.217	0.52	0.195	0.559	0	0.269	0.318	0.201	0.163	0.241	0.412
V27357	A5SS_12099	clu_5617	STAMBPL1	chr10	+	88879733_88893944_88879733_88888031_88901655_88901738	12099	16,31,2,8,1,6,6,12,7,14,23,4,29,1,20,7,12,3,4,18,5,14,16	2,0,0,0,4,4,0,3,0,0,2,0,0,0,0,2,1,0,0,0,0,0,0	11,6,6,26,28,23,10,18,4,7,23,19,13	0,0,8,8,6,1,18,0,4,2,0,1,2	238	119	7.46989e-11	1.15997e-08	0.8,1.0,1.0,1.0,0.111,0.429,1.0,0.667,1.0,1.0,0.852,1.0,1.0,1.0,1.0,0.636,0.857,1.0,1.0,1.0,1.0,1.0,1.0	1.0,1.0,0.273,0.619,0.7,0.92,0.217,1.0,0.333,0.636,1.0,0.905,0.765	-0.164	A5SS	11.2609	0.782609	14.9231	3.84615	12.0435	18.7692	sig	chr10:88879733:88893944:+	chr10:88879733:88888031:+	Exclusion	0.8	1	1	1	0.111	0.429	1	0.667	1	1	0.852	1	1	1	1	0.636	0.857	1	1	1
V27401	A5SS_12154	clu_1991	SLC38A1	chr12	-	46189575_46197817_46197719_46197817_46183062_46196937	12154	13,7,1,6,30,4,15,23,4,32,40,6,15,2,8,5,6,14,7,13,7,13,6	4,2,0,0,6,5,0,2,0,2,2,2,7,0,4,0,4,6,3,1,5,0,0	35,1,10,11,21,19,21,8,8,9,14,7,6	16,2,7,2,23,2,5,11,6,4,14,4,7	238	119	5.92893e-06	0.000239582	0.619,0.636,1.0,1.0,0.714,0.286,1.0,0.852,1.0,0.889,0.909,0.6,0.517,1.0,0.5,1.0,0.429,0.538,0.538,0.867,0.412,1.0,1.0	0.522,0.2,0.417,0.733,0.313,0.826,0.677,0.267,0.4,0.529,0.333,0.467,0.3	-0.292	A5SS	12.0435	2.3913	13.0769	7.92308	14.4348	21	sig	chr12:46189575:46197817:-	chr12:46197719:46197817:-	Exclusion	0.619	0.636	1	1	0.714	0.286	1	0.852	1	0.889	0.909	0.6	0.517	1	0.5	1	0.429	0.538	0.538	0.867
V27538	A5SS_12347	clu_5609	ATAD1	chr10	-	87759701_87767723_87767672_87767723_87756788_87759800	12347	13,4,3,4,5,8,15,6,2,6,16,11,16,2,9,10,2,12,3,4,3,7,2	0,0,0,0,0,0,0,1,0,10,0,0,0,0,0,0,1,0,0,0,2,0,0	11,4,2,8,0,6,6,2,2,2,7,3,4	5,3,12,3,26,12,11,22,8,19,31,16,28	238	119	0	0	1.0,1.0,1.0,1.0,1.0,1.0,1.0,0.75,1.0,0.231,1.0,1.0,1.0,1.0,1.0,1.0,0.5,1.0,1.0,1.0,0.429,1.0,1.0	0.524,0.4,0.077,0.571,0.0,0.2,0.214,0.043,0.111,0.05,0.101,0.086,0.067	-0.721	A5SS	7.08696	0.608696	4.38462	15.0769	7.69565	19.4615	sig	chr10:87759701:87767723:-	chr10:87767672:87767723:-	Exclusion	1	1	1	1	1	1	1	0.75	1	0.231	1	1	1	1	1	1	0.5	1	1	1
V27645	A5SS_12494	clu_270	UBA1	chrX	+	47199479_47200544_47199479_47199614_47200893_47201000	12494	0,1,0,0,0,1,0,0,0,77,2,0,0,0,0,0,2,0,0,0,7,0,0	167,128,44,103,299,101,136,199,75,109,211,139,183,7,210,92,77,128,113,210,55,91,154	23,28,36,3,32,48,72,50,38,59,4,34,34	160,137,129,153,195,144,132,128,106,98,203,87,166	238	119	0	0	0.0,0.004,0.0,0.0,0.0,0.005,0.0,0.0,0.0,0.261,0.005,0.0,0.0,0.0,0.0,0.0,0.013,0.0,0.0,0.0,0.06,0.0,0.0	0.067,0.093,0.122,0.01,0.076,0.143,0.214,0.163,0.152,0.231,0.01,0.163,0.093	0.103	A5SS	3.91304	131.783	35.4615	141.385	135.696	176.846	sig	chrX:47199479:47200544:+	chrX:47199479:47199614:+	Inclusion	0	0.004	0	0	0	0.005	0	0	0	0.261	0.005	0	0	0	0	0	0.013	0	0	0
V27733	A5SS_12618	clu_10296	WHAMM	chr15	+	82819322_82821839_82819322_82819488_82823099_82823287	12618	46,10,19,19,60,14,25,20,12,38,46,67,47,5,31,13,5,40,17,34,10,60,34	39,11,14,9,29,20,58,27,7,18,31,81,37,0,24,24,6,27,13,14,5,21,42	54,23,29,38,47,67,40,40,35,44,42,38,38	34,5,14,28,23,23,21,17,35,16,14,22,14	238	119	0.00290683	0.0448824	0.371,0.313,0.404,0.514,0.508,0.259,0.177,0.27,0.462,0.514,0.426,0.293,0.388,1.0,0.392,0.213,0.294,0.426,0.395,0.548,0.5,0.588,0.288	0.443,0.697,0.509,0.404,0.505,0.593,0.488,0.541,0.333,0.579,0.6,0.463,0.576	0.103	A5SS	29.2174	24.2174	41.1538	20.4615	53.4348	61.6154	sig	chr15:82819322:82821839:+	chr15:82819322:82819488:+	Inclusion	0.371	0.313	0.404	0.514	0.508	0.259	0.177	0.27	0.462	0.514	0.426	0.293	0.388	1	0.392	0.213	0.294	0.426	0.395	0.548
V27738	A5SS_12623	clu_24287	CCNT2	chr2	+	134939001_134941318_134939001_134939062_134942596_134942674	12623	34,21,3,22,51,27,34,22,10,28,35,16,25,10,23,22,20,7,10,32,6,26,29	0,0,0,0,0,0,0,0,0,5,0,0,0,0,0,0,0,0,0,0,0,0,0	44,6,13,14,36,20,18,38,18,14,38,34,20	0,0,8,2,16,8,22,0,1,2,4,0,0	238	119	0	0	1.0,1.0,1.0,1.0,1.0,1.0,1.0,1.0,1.0,0.737,1.0,1.0,1.0,1.0,1.0,1.0,1.0,1.0,1.0,1.0,1.0,1.0,1.0	1.0,1.0,0.448,0.778,0.529,0.556,0.29,1.0,0.9,0.778,0.826,1.0,1.0	-0.211	A5SS	22.3043	0.217391	24.0769	4.84615	22.5217	28.9231	sig	chr2:134939001:134941318:+	chr2:134939001:134939062:+	Exclusion	1	1	1	1	1	1	1	1	1	0.737	1	1	1	1	1	1	1	1	1	1
V27985	A5SS_13002	clu_3377	AP2A2	chr11	+	981197_984190_981197_981299_984644_984753	13002	7,0,0,0,5,1,0,0,0,3,0,0,1,0,2,0,3,2,0,4,10,2,0	51,38,35,36,88,43,24,61,35,58,97,63,70,12,75,48,17,60,28,110,17,41,74	16,7,5,9,24,5,8,8,15,17,24,22,12	64,34,47,52,34,79,45,49,49,40,40,40,67	238	119	0	0	0.064,0.0,0.0,0.0,0.028,0.011,0.0,0.0,0.0,0.025,0.0,0.0,0.007,0.0,0.013,0.0,0.081,0.016,0.0,0.018,0.227,0.024,0.0	0.111,0.093,0.051,0.08,0.261,0.031,0.082,0.075,0.133,0.175,0.231,0.216,0.082	0.102	A5SS	1.73913	51.3478	13.2308	49.2308	53.087	62.4615	sig	chr11:981197:984190:+	chr11:981197:981299:+	Inclusion	0.064	0	0	0	0.028	0.011	0	0	0	0.025	0	0	0.007	0	0.013	0	0.081	0.016	0	0.018
V28109	A5SS_13171	clu_6237	SGSM2	chr17	+	2372342_2372786_2372342_2372488_2372952_2373081	13171	6,6,0,2,0,11,1,0,0,3,2,6,0,0,4,4,1,2,9,3,4,4,4	34,50,11,42,26,39,24,34,28,2,40,32,39,2,68,27,9,42,38,29,14,54,31	39,3,17,19,29,29,17,11,14,20,17,22,29	42,6,51,26,25,38,22,62,23,19,14,36,39	238	119	0	0	0.081,0.057,0.0,0.023,0.0,0.124,0.02,0.0,0.0,0.429,0.024,0.086,0.0,0.0,0.029,0.069,0.053,0.023,0.106,0.049,0.125,0.036,0.061	0.317,0.2,0.143,0.268,0.367,0.276,0.279,0.081,0.233,0.345,0.378,0.234,0.271	0.2	A5SS	3.13043	31.087	20.4615	31	34.2174	51.4615	sig	chr17:2372342:2372786:+	chr17:2372342:2372488:+	Inclusion	0.081	0.057	0	0.023	0	0.124	0.02	0	0	0.429	0.024	0.086	0	0	0.029	0.069	0.053	0.023	0.106	0.049
V28171	A5SS_13262	clu_12692	CEACAM21	chr19	+	41564681_41565060_41564681_41565056_41565567_41565608	13262	0,7,0,0,0,0,0,0,0,0,10,0,0,0,0,0,0,0,2,9,0,0,0	26,3,6,4,23,5,3,12,2,35,25,7,34,1,10,29,15,17,0,17,11,11,26	0,0,0,14,0,0,16,0,2,2,0,0,17	22,24,27,3,23,12,11,30,4,9,25,15,0	122	119	0.00276317	0.0431458	0.0,0.695,0.0,0.0,0.0,0.0,0.0,0.0,0.0,0.0,0.281,0.0,0.0,0.0,0.0,0.0,0.0,0.0,1.0,0.341,0.0,0.0,0.0	0.0,0.0,0.0,0.82,0.0,0.0,0.587,0.0,0.328,0.178,0.0,0.0,1.0	0.123	A5SS	1.21739	14	3.92308	15.7692	15.2174	19.6923	sig	chr19:41564681:41565060:+	chr19:41564681:41565056:+	Inclusion	0	0.695	0	0	0	0	0	0	0	0	0.281	0	0	0	0	0	0	0	1	0.341
V28316	A5SS_13474	clu_1680	C1RL-AS1	chr12	+	7118898_7119026_7118898_7118944_7120505_7120625	13474	10,8,0,5,17,6,11,6,4,2,15,11,8,2,2,2,3,5,5,26,7,4,4	2,4,4,4,0,1,3,1,0,3,0,0,0,0,0,0,0,0,0,1,2,4,1	5,16,6,13,10,0,9,4,6,2,8,11,8	6,0,4,7,8,3,10,7,0,3,17,0,9	200	119	3.28949e-06	0.000143748	0.748,0.543,0.0,0.427,1.0,0.781,0.686,0.781,1.0,0.284,1.0,1.0,1.0,1.0,1.0,1.0,1.0,1.0,1.0,0.939,0.676,0.373,0.704	0.331,1.0,0.472,0.525,0.427,0.0,0.349,0.254,1.0,0.284,0.219,1.0,0.346	-0.303	A5SS	7.08696	1.30435	7.53846	5.69231	8.3913	13.2308	sig	chr12:7118898:7119026:+	chr12:7118898:7118944:+	Exclusion	0.748	0.543	0	0.427	1	0.781	0.686	0.781	1	0.284	1	1	1	1	1	1	1	1	1	0.939
V28386	A5SS_13576	clu_26651	CCDC18	chr1	+	93217737_93220470_93217737_93218652_93221608_93221743	13576	8,1,1,5,3,5,6,3,4,5,21,10,2,6,24,3,8,3,10,16,7,9,3	2,1,0,2,2,0,2,0,2,0,0,0,0,0,2,0,0,0,2,2,0,1,0	1,12,4,26,9,9,21,15,13,2,6,15,10	2,2,0,2,14,0,2,11,6,2,0,4,7	238	119	2.84406e-12	6.01994e-10	0.667,0.333,1.0,0.556,0.429,1.0,0.6,1.0,0.5,1.0,1.0,1.0,1.0,1.0,0.857,1.0,1.0,1.0,0.714,0.8,1.0,0.818,1.0	0.2,0.75,1.0,0.867,0.243,1.0,0.84,0.405,0.52,0.333,1.0,0.652,0.417	-0.205	A5SS	7.08696	0.782609	11	4	7.86957	15	sig	chr1:93217737:93220470:+	chr1:93217737:93218652:+	Exclusion	0.667	0.333	1	0.556	0.429	1	0.6	1	0.5	1	1	1	1	1	0.857	1	1	1	0.714	0.8
V28453	A5SS_13682	clu_23708	NAGK	chr2	+	71072640_71073043_71072640_71072751_71073462_71073594	13682	14,18,10,33,54,15,12,22,19,14,26,2,38,1,58,8,8,40,24,10,7,34,57	0,0,1,0,6,0,0,1,5,2,7,5,0,0,1,0,2,0,0,4,4,3,0	17,9,17,25,23,42,13,35,21,14,39,17,21	1,4,17,20,18,32,29,23,30,21,40,33,43	238	119	0	0	1.0,1.0,0.833,1.0,0.818,1.0,1.0,0.917,0.655,0.778,0.65,0.167,1.0,1.0,0.967,1.0,0.667,1.0,1.0,0.556,0.467,0.85,1.0	0.895,0.529,0.333,0.385,0.39,0.396,0.183,0.432,0.259,0.25,0.328,0.205,0.196	-0.472	A5SS	22.7826	1.78261	22.5385	23.9231	24.5652	46.4615	sig	chr2:71072640:71073043:+	chr2:71072640:71072751:+	Exclusion	1	1	0.833	1	0.818	1	1	0.917	0.655	0.778	0.65	0.167	1	1	0.967	1	0.667	1	1	0.556
V28577	A5SS_13842	clu_4107	MALAT1	chr11	+	65501847_65502486_65501847_65502393_65502636_65503609	13842	84,46,34,55,127,48,74,77,40,70,96,31,76,6,60,23,24,22,54,72,48,77,114	28,15,33,21,39,25,14,55,12,14,8,32,25,4,55,6,13,18,23,76,13,16,106	129,26,98,68,81,108,86,64,44,62,102,84,104	226,6,110,69,261,42,67,30,9,40,279,301,21	211	119	0.00248096	0.0395426	0.629,0.634,0.368,0.596,0.647,0.52,0.749,0.441,0.653,0.738,0.871,0.353,0.632,0.458,0.381,0.684,0.51,0.408,0.57,0.348,0.676,0.731,0.378	0.244,0.71,0.334,0.357,0.149,0.592,0.42,0.546,0.734,0.466,0.171,0.136,0.736	-0.134	A5SS	59.0435	28.3043	81.2308	112.385	87.3478	193.615	sig	chr11:65501847:65502486:+	chr11:65501847:65502393:+	Exclusion	0.629	0.634	0.368	0.596	0.647	0.52	0.749	0.441	0.653	0.738	0.871	0.353	0.632	0.458	0.381	0.684	0.51	0.408	0.57	0.348
V28965	MXE_16	ENSG00000068120.14	COASY	chr17	+	42562611_42563322_42563960_42564175_42562146_42562219_42564445_42564577	16	11,9,5,12,48,6,8,13,9,12,24,17,13,3,14,8,5,8,21,25,12,8,6	23,33,4,25,65,32,22,34,11,41,60,43,62,2,98,24,31,20,30,60,30,54,45	15,7,16,4,6,23,15,14,8,8,10,10,11	68,35,85,38,87,63,86,45,33,47,75,51,82	238	238	2.59517e-05	0.00102005	0.324,0.214,0.556,0.324,0.425,0.158,0.267,0.277,0.45,0.226,0.286,0.283,0.173,0.6,0.125,0.25,0.139,0.286,0.412,0.294,0.286,0.129,0.118	0.181,0.167,0.158,0.095,0.065,0.267,0.149,0.237,0.195,0.145,0.118,0.164,0.118	-0.129	MXE	12.913	36.913	11.3077	61.1538	49.8261	72.4615	sig	chr17:42562611:42563322:+	chr17:42563960:42564175:+	Exclusion	0.324	0.214	0.556	0.324	0.425	0.158	0.267	0.277	0.45	0.226	0.286	0.283	0.173	0.6	0.125	0.25	0.139	0.286	0.412	0.294
V28990	MXE_41	ENSG00000130779.19	CLIP1	chr12	-	122278153_122278203_122278791_122278942_122274037_122274162_122279027_122279145	41	72,43,10,14,49,33,18,40,18,40,69,17,85,11,64,49,17,36,38,10,9,63,44	18,15,2,9,24,27,9,24,15,13,34,34,41,16,23,17,19,14,10,13,10,8,18	134,43,61,42,42,105,45,34,52,55,53,45,68	42,30,63,49,31,85,54,50,21,42,48,58,67	238	168	0.00177683	0.0261243	0.738,0.669,0.779,0.523,0.59,0.463,0.585,0.541,0.459,0.685,0.589,0.261,0.594,0.327,0.663,0.67,0.387,0.645,0.728,0.352,0.388,0.848,0.633	0.693,0.503,0.406,0.377,0.489,0.466,0.37,0.324,0.636,0.48,0.438,0.354,0.417	-0.112	MXE	36.913	17.9565	59.9231	49.2308	54.8696	109.154	sig	chr12:122278153:122278203:-	chr12:122278791:122278942:-	Exclusion	0.738	0.669	0.779	0.523	0.59	0.463	0.585	0.541	0.459	0.685	0.589	0.261	0.594	0.327	0.663	0.67	0.387	0.645	0.728	0.352
V29025	MXE_76	ENSG00000135250.16	SRPK2	chr7	-	105268805_105268869_105306435_105306571_105203693_105203785_105388647_105388702	76	11,10,2,5,19,13,13,14,2,8,14,7,0,1,6,11,4,7,5,6,4,11,7	22,20,5,8,26,12,27,28,1,21,11,10,21,0,39,11,0,4,7,20,3,17,21	13,6,1,7,4,12,8,3,2,4,1,3,2	26,20,16,29,21,37,10,37,32,15,24,33,34	238	182	3.91907e-06	0.000220933	0.277,0.277,0.234,0.323,0.358,0.453,0.269,0.277,0.605,0.226,0.493,0.349,0.0,1.0,0.105,0.433,1.0,0.572,0.353,0.187,0.505,0.331,0.203	0.277,0.187,0.046,0.156,0.127,0.199,0.38,0.058,0.046,0.169,0.031,0.065,0.043	-0.247	MXE	7.82609	14.5217	5.07692	25.6923	22.3478	30.7692	sig	chr7:105268805:105268869:-	chr7:105306435:105306571:-	Exclusion	0.277	0.277	0.234	0.323	0.358	0.453	0.269	0.277	0.605	0.226	0.493	0.349	0	1	0.105	0.433	1	0.572	0.353	0.187
V29210	MXE_272	ENSG00000068971.13	PPP2R5B	chr11	+	64931748_64931868_64932764_64932892_64931558_64931609_64933144_64933246	272	25,21,7,20,62,20,46,141,13,84,80,22,35,2,68,22,20,27,17,38,21,25,31	26,31,18,29,86,28,34,129,14,93,62,19,33,1,48,27,29,47,26,51,12,32,20	91,11,17,51,56,21,34,30,30,23,37,20,102	93,10,53,56,96,46,45,41,63,55,59,75,139	238	238	0.000965991	0.0166975	0.49,0.404,0.28,0.408,0.419,0.417,0.575,0.522,0.481,0.475,0.563,0.537,0.515,0.667,0.586,0.449,0.408,0.365,0.395,0.427,0.636,0.439,0.608	0.495,0.524,0.243,0.477,0.368,0.313,0.43,0.423,0.323,0.295,0.385,0.211,0.423	-0.103	MXE	36.8261	38.913	40.2308	63.9231	75.7391	104.154	sig	chr11:64931748:64931868:+	chr11:64932764:64932892:+	Exclusion	0.49	0.404	0.28	0.408	0.419	0.417	0.575	0.522	0.481	0.475	0.563	0.537	0.515	0.667	0.586	0.449	0.408	0.365	0.395	0.427
V29423	MXE_493	ENSG00000158882.14	TOMM40L	chr1	+	161226887_161226955_161227883_161227989_161226354_161226604_161228185_161228308	493	8,10,5,2,14,4,6,12,1,14,13,14,16,2,14,6,5,10,13,14,2,11,14	8,13,4,9,46,1,5,7,1,20,26,29,5,0,14,17,4,2,20,19,1,12,15	13,8,8,11,5,8,17,8,4,6,5,4,19	10,7,21,22,10,22,18,17,27,22,16,20,27	186	224	0.00435731	0.0498249	0.546,0.481,0.601,0.211,0.268,0.828,0.591,0.674,0.546,0.457,0.376,0.368,0.794,1.0,0.546,0.298,0.601,0.858,0.439,0.47,0.707,0.525,0.529	0.61,0.579,0.314,0.376,0.376,0.305,0.532,0.362,0.151,0.247,0.273,0.194,0.459	-0.185	MXE	9.13043	12.087	8.92308	18.3846	21.2174	27.3077	sig	chr1:161226887:161226955:+	chr1:161227883:161227989:+	Exclusion	0.546	0.481	0.601	0.211	0.268	0.828	0.591	0.674	0.546	0.457	0.376	0.368	0.794	1	0.546	0.298	0.601	0.858	0.439	0.47
V29637	MXE_709	ENSG00000155256.17	ZFYVE27	chr10	+	97744728_97744915_97748268_97748364_97743093_97743164_97749473_97749586	709	51,20,25,57,157,55,16,56,21,25,91,25,68,3,89,37,33,28,82,113,12,73,122	54,35,12,30,122,46,12,69,22,41,72,34,73,3,86,36,26,48,46,96,19,41,77	88,32,38,35,67,42,32,53,34,30,51,18,34	74,71,48,89,75,31,78,45,47,56,85,62,43	238	214	0.0001944	0.00507944	0.459,0.339,0.652,0.631,0.536,0.518,0.545,0.422,0.462,0.354,0.532,0.398,0.456,0.473,0.482,0.48,0.533,0.344,0.616,0.514,0.362,0.616,0.588	0.517,0.288,0.416,0.261,0.445,0.549,0.269,0.514,0.394,0.325,0.35,0.207,0.416	-0.111	MXE	54.7391	47.8261	42.6154	61.8462	102.565	104.462	sig	chr10:97744728:97744915:+	chr10:97748268:97748364:+	Exclusion	0.459	0.339	0.652	0.631	0.536	0.518	0.545	0.422	0.462	0.354	0.532	0.398	0.456	0.473	0.482	0.48	0.533	0.344	0.616	0.514
V29850	MXE_925	ENSG00000166024.13	R3HCC1L	chr10	+	98163292_98163397_98208100_98209899_98162882_98162975_98231511_98231687	925	48,39,15,36,81,58,43,62,14,58,82,36,68,7,44,35,18,25,25,38,5,36,43	35,15,18,42,115,44,17,52,19,73,58,15,52,6,63,37,30,19,52,76,17,32,58	44,31,39,39,28,33,65,41,17,28,35,32,47	41,35,71,44,70,44,65,66,40,74,84,51,77	223	238	0.000603234	0.0118214	0.594,0.735,0.471,0.478,0.429,0.585,0.73,0.56,0.44,0.459,0.601,0.719,0.583,0.555,0.427,0.502,0.39,0.584,0.339,0.348,0.239,0.546,0.442	0.534,0.486,0.37,0.486,0.299,0.445,0.516,0.399,0.312,0.288,0.308,0.401,0.394	-0.108	MXE	39.8261	41.087	36.8462	58.6154	80.913	95.4615	sig	chr10:98163292:98163397:+	chr10:98208100:98209899:+	Exclusion	0.594	0.735	0.471	0.478	0.429	0.585	0.73	0.56	0.44	0.459	0.601	0.719	0.583	0.555	0.427	0.502	0.39	0.584	0.339	0.348
V29950	MXE_1026	ENSG00000174501.14	ANKRD36C	chr2	-	95887924_95887997_95889798_95889871_95886215_95886244_95889965_95889994	1026	34,41,19,27,89,17,22,19,24,27,77,23,41,8,38,42,26,24,38,46,15,50,77	40,30,2,18,58,8,26,17,16,39,42,41,37,5,36,47,18,6,27,21,2,57,40	51,25,39,62,47,70,65,63,64,70,41,64,47	35,20,11,6,14,42,10,17,56,45,19,36,26	191	191	0.00195064	0.0279605	0.459,0.577,0.905,0.6,0.605,0.68,0.458,0.528,0.6,0.409,0.647,0.359,0.526,0.615,0.514,0.472,0.591,0.8,0.585,0.687,0.882,0.467,0.658	0.593,0.556,0.78,0.912,0.77,0.625,0.867,0.788,0.533,0.609,0.683,0.64,0.644	0.1	MXE	35.8261	27.5217	54.4615	25.9231	63.3478	80.3846	sig	chr2:95887924:95887997:-	chr2:95889798:95889871:-	Inclusion	0.459	0.577	0.905	0.6	0.605	0.68	0.458	0.528	0.6	0.409	0.647	0.359	0.526	0.615	0.514	0.472	0.591	0.8	0.585	0.687
V30146	MXE_1223	ENSG00000115825.9	PRKD3	chr2	-	37260222_37260384_37267429_37267536_37259582_37259681_37269614_37269687	1223	81,57,28,72,174,52,27,76,43,68,118,17,48,5,86,58,37,70,36,105,50,74,171	95,61,46,69,181,40,104,100,33,112,178,34,74,4,117,67,52,67,60,118,28,113,148	75,57,105,174,184,106,159,106,79,101,173,95,119	84,100,91,108,111,59,112,59,81,119,131,61,84	225	238	4.97243e-05	0.00173269	0.474,0.497,0.392,0.525,0.504,0.579,0.215,0.446,0.58,0.391,0.412,0.346,0.407,0.569,0.437,0.478,0.429,0.525,0.388,0.485,0.654,0.409,0.55	0.486,0.376,0.55,0.63,0.637,0.655,0.6,0.655,0.508,0.473,0.583,0.622,0.6	0.102	MXE	67.5217	82.6522	117.923	92.3077	150.174	210.231	sig	chr2:37260222:37260384:-	chr2:37267429:37267536:-	Inclusion	0.474	0.497	0.392	0.525	0.504	0.579	0.215	0.446	0.58	0.391	0.412	0.346	0.407	0.569	0.437	0.478	0.429	0.525	0.388	0.485
V30255	MXE_1337	ENSG00000171612.6	SLC25A33	chr1	+	9567283_9567361_9570257_9570358_9553625_9553805_9573345_9573412	1337	16,11,16,14,56,9,47,27,12,26,49,89,37,4,34,22,3,9,23,28,9,32,28	31,2,14,6,33,16,14,35,0,14,50,83,22,0,23,13,9,4,7,25,9,21,25	17,24,21,23,16,31,16,20,21,22,17,19,34	36,13,25,24,52,37,38,55,26,23,59,28,38	196	219	7.99068e-06	0.000392411	0.366,0.86,0.561,0.723,0.655,0.386,0.79,0.463,1.0,0.675,0.523,0.545,0.653,1.0,0.623,0.654,0.271,0.715,0.786,0.556,0.528,0.63,0.556	0.345,0.674,0.484,0.517,0.256,0.484,0.32,0.289,0.474,0.517,0.244,0.431,0.5	-0.205	MXE	26.1304	19.8261	21.6154	34.9231	45.9565	56.5385	sig	chr1:9567283:9567361:+	chr1:9570257:9570358:+	Exclusion	0.366	0.86	0.561	0.723	0.655	0.386	0.79	0.463	1	0.675	0.523	0.545	0.653	1	0.623	0.654	0.271	0.715	0.786	0.556
V30262	MXE_1344	ENSG00000120686.11	UFM1	chr13	+	38349998_38350055_38354238_38354296_38349880_38349921_38358092_38358132	1344	6,6,8,33,9,20,22,15,0,19,10,28,10,0,14,14,6,4,6,32,10,14,49	59,40,15,43,77,45,27,80,26,69,54,63,97,3,98,24,25,34,78,93,31,39,102	28,16,33,29,38,44,75,22,30,18,26,20,28	80,28,87,40,74,67,75,73,69,59,82,77,79	175	176	5.58492e-05	0.00189284	0.093,0.131,0.349,0.436,0.105,0.309,0.45,0.159,0.0,0.217,0.157,0.309,0.094,0.0,0.126,0.37,0.194,0.106,0.072,0.257,0.245,0.265,0.326	0.26,0.365,0.276,0.422,0.341,0.398,0.501,0.233,0.304,0.235,0.242,0.207,0.263	0.104	MXE	14.5652	53.1304	31.3077	68.4615	67.6957	99.7692	sig	chr13:38349998:38350055:+	chr13:38354238:38354296:+	Inclusion	0.093	0.131	0.349	0.436	0.105	0.309	0.45	0.159	0	0.217	0.157	0.309	0.094	0	0.126	0.37	0.194	0.106	0.072	0.257
V30333	MXE_1415	ENSG00000168827.14	GFM1	chr3	+	158646742_158646947_158649040_158649157_158645628_158645781_158652095_158652246	1415	13,6,5,1,4,3,54,4,0,11,0,32,4,0,17,6,0,8,0,2,0,13,14	20,8,29,33,72,33,5,39,11,55,49,20,55,9,40,19,21,27,20,66,28,19,61	21,2,2,3,8,10,0,6,4,2,6,1,0	32,31,53,59,78,43,53,87,57,43,61,31,77	238	235	0.0027928	0.0361308	0.391,0.425,0.145,0.029,0.052,0.082,0.914,0.092,0.0,0.165,0.0,0.612,0.067,0.0,0.296,0.238,0.0,0.226,0.0,0.029,0.0,0.403,0.185	0.393,0.06,0.036,0.048,0.092,0.187,0.0,0.064,0.065,0.044,0.089,0.031,0.0	-0.104	MXE	8.56522	32.1304	5	54.2308	40.6957	59.2308	sig	chr3:158646742:158646947:+	chr3:158649040:158649157:+	Exclusion	0.391	0.425	0.145	0.029	0.052	0.082	0.914	0.092	0	0.165	0	0.612	0.067	0	0.296	0.238	0	0.226	0	0.029
V30335	MXE_1417	ENSG00000168827.14	GFM1	chr3	+	158681994_158682157_158684523_158684668_158666303_158666386_158690162_158690323	1417	80,33,25,48,96,37,41,82,12,119,121,57,101,4,56,49,13,71,51,72,25,76,75	59,20,25,35,134,51,6,70,29,61,120,36,84,3,55,70,32,40,51,71,18,25,139	79,61,78,47,73,79,129,46,63,58,76,74,129	52,38,98,116,161,79,115,89,102,124,139,102,136	238	238	0.00251568	0.0336122	0.576,0.623,0.5,0.578,0.417,0.42,0.872,0.539,0.293,0.661,0.502,0.613,0.546,0.571,0.505,0.412,0.289,0.64,0.5,0.503,0.581,0.752,0.35	0.603,0.616,0.443,0.288,0.312,0.5,0.529,0.341,0.382,0.319,0.353,0.42,0.487	-0.102	MXE	58.4348	53.6522	76.3077	103.923	112.087	180.231	sig	chr3:158681994:158682157:+	chr3:158684523:158684668:+	Exclusion	0.576	0.623	0.5	0.578	0.417	0.42	0.872	0.539	0.293	0.661	0.502	0.613	0.546	0.571	0.505	0.412	0.289	0.64	0.5	0.503
V30357	MXE_1439	ENSG00000071794.15	HLTF	chr3	-	149042165_149042290_149046079_149046259_149040030_149040156_149048027_149048163	1439	33,15,14,33,65,13,0,17,3,37,34,14,31,2,34,28,2,7,12,23,21,22,70	7,0,0,0,4,2,2,0,6,2,4,3,0,0,2,8,0,7,4,1,0,0,0	25,20,59,47,51,18,49,51,47,88,85,58,41	0,0,0,1,1,2,0,0,1,0,0,3,1	238	238	2.02489e-06	0.000126834	0.825,1.0,1.0,1.0,0.942,0.867,0.0,1.0,0.333,0.949,0.895,0.824,1.0,1.0,0.944,0.778,1.0,0.5,0.75,0.958,1.0,1.0,1.0	1.0,1.0,1.0,0.979,0.981,0.9,1.0,1.0,0.979,1.0,1.0,0.951,0.976	0.131	MXE	23.0435	2.26087	49.1538	0.692308	25.3043	49.8462	sig	chr3:149042165:149042290:-	chr3:149046079:149046259:-	Inclusion	0.825	1	1	1	0.942	0.867	0	1	0.333	0.949	0.895	0.824	1	1	0.944	0.778	1	0.5	0.75	0.958
V30396	MXE_1478	ENSG00000196961.12	AP2A1	chr19	+	49805871_49805941_49806118_49806253_49805660_49805777_49806680_49807110	1478	18,13,9,20,22,7,23,24,4,40,33,57,23,2,45,22,18,25,4,18,10,13,49	42,50,9,45,92,41,62,51,18,72,79,89,84,10,121,62,37,73,42,65,46,57,67	36,16,28,54,53,83,46,37,26,48,54,40,45	77,33,67,145,95,114,83,67,66,48,99,40,120	188	238	0.000542611	0.0109221	0.352,0.248,0.559,0.36,0.232,0.178,0.32,0.373,0.22,0.413,0.346,0.448,0.257,0.202,0.32,0.31,0.381,0.302,0.108,0.26,0.216,0.224,0.481	0.372,0.38,0.346,0.32,0.414,0.48,0.412,0.411,0.333,0.559,0.408,0.559,0.322	0.1	MXE	21.6957	57.1304	43.5385	81.0769	78.8261	124.615	sig	chr19:49805871:49805941:+	chr19:49806118:49806253:+	Inclusion	0.352	0.248	0.559	0.36	0.232	0.178	0.32	0.373	0.22	0.413	0.346	0.448	0.257	0.202	0.32	0.31	0.381	0.302	0.108	0.26
V30402	MXE_1484	ENSG00000144504.15	ANKMY1	chr2	-	240512801_240512942_240520361_240520533_240500451_240500565_240523884_240524009	1484	19,13,9,16,31,7,11,19,20,3,8,19,50,1,37,21,11,57,8,18,9,42,38	5,9,0,4,20,6,8,14,3,6,5,13,4,1,30,7,6,10,4,6,0,11,11	41,15,27,20,24,36,43,27,41,11,49,14,28	10,4,8,4,6,7,4,4,4,4,8,2,16	238	238	0.00284232	0.0365307	0.792,0.591,1.0,0.8,0.608,0.538,0.579,0.576,0.87,0.333,0.615,0.594,0.926,0.5,0.552,0.75,0.647,0.851,0.667,0.75,1.0,0.792,0.776	0.804,0.789,0.771,0.833,0.8,0.837,0.915,0.871,0.911,0.733,0.86,0.875,0.636	0.118	MXE	20.3043	7.95652	28.9231	6.23077	28.2609	35.1538	sig	chr2:240512801:240512942:-	chr2:240520361:240520533:-	Inclusion	0.792	0.591	1	0.8	0.608	0.538	0.579	0.576	0.87	0.333	0.615	0.594	0.926	0.5	0.552	0.75	0.647	0.851	0.667	0.75
V30596	MXE_1680	ENSG00000085978.21	ATG16L1	chr2	+	233264891_233265143_233270001_233270067_233263991_233264065_233272965_233273052	1680	67,34,42,50,93,23,37,95,19,70,136,85,41,4,68,60,51,59,51,94,35,49,114	38,20,23,26,65,32,64,38,13,60,45,125,44,5,41,40,22,49,37,46,23,68,85	107,58,103,105,136,122,135,167,95,113,142,108,150	48,24,40,30,40,80,37,29,40,40,59,42,41	238	184	1.32579e-10	3.17211e-08	0.577,0.568,0.585,0.598,0.525,0.357,0.309,0.659,0.531,0.474,0.7,0.345,0.419,0.382,0.562,0.537,0.642,0.482,0.516,0.612,0.541,0.358,0.509	0.633,0.651,0.666,0.73,0.724,0.541,0.738,0.817,0.647,0.686,0.65,0.665,0.739	0.171	MXE	59.8696	43.8696	118.538	42.3077	103.739	160.846	sig	chr2:233264891:233265143:+	chr2:233270001:233270067:+	Inclusion	0.577	0.568	0.585	0.598	0.525	0.357	0.309	0.659	0.531	0.474	0.7	0.345	0.419	0.382	0.562	0.537	0.642	0.482	0.516	0.612
V30638	MXE_1722	ENSG00000146350.13	TBC1D32	chr6	-	121310778_121310847_121317494_121317690_121307975_121308101_121321632_121321794	1722	0,4,6,0,0,2,4,5,7,23,4,2,5,0,0,0,2,2,0,1,1,2,18	48,15,5,28,63,22,21,43,7,15,21,12,34,4,20,14,7,12,22,31,10,21,56	19,6,4,14,17,8,10,18,13,12,14,14,27	28,20,10,23,38,21,23,25,28,20,26,16,21	238	187	5.77316e-15	3.65512e-12	0.0,0.173,0.485,0.0,0.0,0.067,0.13,0.084,0.44,0.546,0.13,0.116,0.104,0.0,0.0,0.0,0.183,0.116,0.0,0.025,0.073,0.07,0.202	0.348,0.191,0.239,0.324,0.26,0.23,0.255,0.361,0.267,0.32,0.297,0.407,0.503	0.18	MXE	3.82609	23.087	13.5385	23	26.913	36.5385	sig	chr6:121310778:121310847:-	chr6:121317494:121317690:-	Inclusion	0	0.173	0.485	0	0	0.067	0.13	0.084	0.44	0.546	0.13	0.116	0.104	0	0	0	0.183	0.116	0	0.025
V30686	MXE_1770	ENSG00000161791.13	FMNL3	chr12	-	49661965_49662049_49665831_49665908_49657081_49657190_49666126_49666207	1770	37,15,7,21,44,14,15,45,20,13,27,10,16,0,55,26,21,44,17,68,22,29,22	24,10,0,20,49,11,11,34,17,19,29,17,16,4,43,34,35,24,20,45,24,32,35	50,16,40,32,34,19,42,28,34,22,52,41,36	51,10,71,36,55,61,44,59,75,42,99,46,53	195	202	0.00427976	0.0491146	0.615,0.608,1.0,0.521,0.482,0.569,0.586,0.578,0.549,0.415,0.491,0.379,0.509,0.0,0.57,0.442,0.383,0.655,0.468,0.61,0.487,0.484,0.394	0.504,0.624,0.369,0.479,0.39,0.244,0.497,0.33,0.32,0.352,0.352,0.48,0.413	-0.101	MXE	25.5652	24.0435	34.3077	54	49.6087	88.3077	sig	chr12:49661965:49662049:-	chr12:49665831:49665908:-	Exclusion	0.615	0.608	1	0.521	0.482	0.569	0.586	0.578	0.549	0.415	0.491	0.379	0.509	0	0.57	0.442	0.383	0.655	0.468	0.61
V30852	MXE_1938	ENSG00000107521.18	HPS1	chr10	-	98430570_98430670_98433939_98434091_98429572_98429642_98435271_98435414	1938	133,94,22,95,172,73,95,71,37,61,103,72,116,4,115,45,42,50,72,131,35,104,108	48,44,9,49,78,29,64,82,11,29,44,38,49,1,43,29,26,37,24,48,5,38,61	105,74,81,74,80,104,116,100,56,75,75,33,77	88,57,43,46,105,67,81,65,52,49,48,52,24	238	218	0.000139642	0.0039173	0.717,0.662,0.691,0.64,0.669,0.697,0.576,0.442,0.755,0.658,0.682,0.634,0.684,0.786,0.71,0.587,0.597,0.553,0.733,0.714,0.865,0.715,0.619	0.522,0.543,0.633,0.596,0.411,0.587,0.567,0.585,0.497,0.584,0.589,0.368,0.746	-0.113	MXE	80.4348	38.5217	80.7692	59.7692	118.957	140.538	sig	chr10:98430570:98430670:-	chr10:98433939:98434091:-	Exclusion	0.717	0.662	0.691	0.64	0.669	0.697	0.576	0.442	0.755	0.658	0.682	0.634	0.684	0.786	0.71	0.587	0.597	0.553	0.733	0.714
V31005	MXE_2094	ENSG00000163534.14	FCRL1	chr1	-	157798160_157798243_157807101_157807122_157797758_157797820_157820006_157820089	2094	27,8,4,28,27,32,7,2,2,8,20,0,36,0,20,2,16,14,30,34,13,30,78	174,101,50,203,240,198,53,6,26,48,142,4,126,7,76,20,42,78,116,229,115,276,346	14,33,24,36,12,6,98,70,12,19,18,20,21	65,115,90,87,50,57,169,88,19,28,47,94,66	139	201	3.864e-08	4.29198e-06	0.183,0.103,0.104,0.166,0.14,0.189,0.16,0.325,0.1,0.194,0.169,0.0,0.292,0.0,0.276,0.126,0.355,0.206,0.272,0.177,0.14,0.136,0.246	0.237,0.293,0.278,0.374,0.258,0.132,0.456,0.535,0.477,0.495,0.356,0.235,0.315	0.165	MXE	19.0435	116.348	29.4615	75	135.391	104.462	sig	chr1:157798160:157798243:-	chr1:157807101:157807122:-	Inclusion	0.183	0.103	0.104	0.166	0.14	0.189	0.16	0.325	0.1	0.194	0.169	0	0.292	0	0.276	0.126	0.355	0.206	0.272	0.177
V31006	MXE_2095	ENSG00000163534.14	FCRL1	chr1	-	157800057_157800085_157801460_157801577_157798160_157798243_157801914_157802193	2095	426,243,120,622,617,504,94,42,69,43,358,2,380,16,148,57,76,255,324,630,133,924,688	660,398,170,512,624,825,93,41,74,154,674,3,542,53,337,73,234,298,450,789,216,893,1014	138,371,42,106,72,49,118,217,59,56,34,50,75	1.79558e+38	235	146	0	0	0.286,0.275,0.305,0.43,0.381,0.275,0.386,0.389,0.367,0.148,0.248,0.293,0.303,0.158,0.214,0.327,0.168,0.347,0.309,0.332,0.277,0.391,0.297	0.324,0.292,0.079,0.083,0.143,0.071,0.113,0.138,0.233,0.219,0.111,0.119,0.254	-0.133	MXE	294.391	396.826	106.692	356.462	691.217	463.154	sig	chr1:157800057:157800085:-	chr1:157801460:157801577:-	Exclusion	0.286	0.275	0.305	0.43	0.381	0.275	0.386	0.389	0.367	0.148	0.248	0.293	0.303	0.158	0.214	0.327	0.168	0.347	0.309	0.332
V31022	MXE_2111	ENSG00000163534.14	FCRL1	chr1	-	157801460_157801591_157807101_157807122_157800057_157800085_157820006_157820072	2111	47,33,15,87,113,89,24,2,28,20,82,0,73,2,33,14,35,35,102,126,40,65,118	657,413,172,863,920,862,150,41,110,153,503,4,551,55,207,76,163,320,478,847,292,1077,1191	34,69,115,72,64,35,162,151,28,36,56,85,99	2.10728e+38	139	238	5.02568e-07	3.93198e-05	0.109,0.12,0.13,0.147,0.174,0.15,0.215,0.077,0.304,0.183,0.218,0.0,0.185,0.059,0.214,0.24,0.269,0.158,0.268,0.203,0.19,0.094,0.145	0.217,0.14,0.427,0.197,0.268,0.142,0.246,0.275,0.223,0.265,0.343,0.355,0.489	0.108	MXE	51.4348	439.348	77.3846	373.923	490.783	451.308	sig	chr1:157801460:157801591:-	chr1:157807101:157807122:-	Inclusion	0.109	0.12	0.13	0.147	0.174	0.15	0.215	0.077	0.304	0.183	0.218	0	0.185	0.059	0.214	0.24	0.269	0.158	0.268	0.203
V31024	MXE_2113	ENSG00000163534.14	FCRL1	chr1	-	157801914_157802162_157802614_157802664_157801460_157801591_157803844_157804111	2113	348,182,45,327,444,262,50,6,36,85,302,1,235,15,147,28,97,116,183,413,128,518,438	82,62,25,167,149,134,21,10,18,69,108,0,92,7,32,22,33,30,72,164,92,191,173	92,240,108,233,113,76,230,211,55,31,47,89,41	74,158,145,296,179,179,484,427,14,77,146,113,56	168	238	2.33147e-15	1.59912e-12	0.857,0.806,0.718,0.735,0.808,0.735,0.771,0.459,0.739,0.636,0.798,1.0,0.783,0.752,0.867,0.643,0.806,0.846,0.783,0.781,0.663,0.793,0.782	0.638,0.683,0.513,0.527,0.472,0.376,0.402,0.412,0.848,0.363,0.313,0.527,0.509	-0.257	MXE	191.565	76.2174	120.462	180.615	267.783	301.077	sig	chr1:157801914:157802162:-	chr1:157802614:157802664:-	Exclusion	0.857	0.806	0.718	0.735	0.808	0.735	0.771	0.459	0.739	0.636	0.798	1	0.783	0.752	0.867	0.643	0.806	0.846	0.783	0.781
V31025	MXE_2114	ENSG00000163534.14	FCRL1	chr1	-	157801914_157802162_157803844_157804111_157801460_157801591_157807101_157807122	2114	645,304,78,458,673,386,120,46,56,141,576,4,384,24,233,63,116,210,312,639,162,687,1000	84,62,25,169,149,134,19,10,18,67,108,0,92,7,32,22,35,28,72,162,91,191,176	228,462,137,424,219,188,707,630,141,103,114,201,93	77,154,144,296,178,181,468,417,14,72,145,113,58	238	238	8.82183e-13	3.55926e-10	0.885,0.831,0.757,0.73,0.819,0.742,0.863,0.821,0.757,0.678,0.842,1.0,0.807,0.774,0.879,0.741,0.768,0.882,0.813,0.798,0.64,0.782,0.85	0.748,0.75,0.488,0.589,0.552,0.509,0.602,0.602,0.91,0.589,0.44,0.64,0.616	-0.184	MXE	318.13	76.2174	280.538	178.231	394.348	458.769	sig	chr1:157801914:157802162:-	chr1:157803844:157804111:-	Exclusion	0.885	0.831	0.757	0.73	0.819	0.742	0.863	0.821	0.757	0.678	0.842	1	0.807	0.774	0.879	0.741	0.768	0.882	0.813	0.798
V31030	MXE_2119	ENSG00000163534.14	FCRL1	chr1	-	157801914_157802193_157807101_157807122_157800057_157800085_157820006_157820060	2119	47,33,15,87,113,89,24,2,28,20,82,0,73,2,33,14,35,35,102,126,40,65,118	334,243,97,214,236,444,51,24,33,65,390,3,282,43,230,23,141,164,213,357,97,490,501	34,69,115,72,64,35,162,151,28,36,56,85,99	76,296,162,401,114,262,239,500,55,29,47,91,71	139	238	0.000110739	0.00327153	0.194,0.189,0.209,0.41,0.451,0.256,0.446,0.125,0.592,0.345,0.265,0.0,0.307,0.074,0.197,0.51,0.298,0.268,0.451,0.377,0.414,0.185,0.287	0.434,0.285,0.549,0.235,0.49,0.186,0.537,0.341,0.466,0.68,0.671,0.615,0.705	0.179	MXE	51.4348	203.261	77.3846	180.231	254.696	257.615	sig	chr1:157801914:157802193:-	chr1:157807101:157807122:-	Inclusion	0.194	0.189	0.209	0.41	0.451	0.256	0.446	0.125	0.592	0.345	0.265	0	0.307	0.074	0.197	0.51	0.298	0.268	0.451	0.377
V31031	MXE_2120	ENSG00000163534.14	FCRL1	chr1	-	157801914_157802193_157802376_157802664_157801460_157801577_157803844_157804111	2120	924,535,173,1008,1309,862,163,42,95,230,829,1,725,64,335,95,275,368,601,1196,323,1468,1355	525,317,152,733,721,608,138,44,84,49,436,6,437,23,178,67,90,294,395,724,153,1065,823	3.01732e+38	171,414,49,145,84,62,166,262,67,67,44,65,91	238	238	1.90126e-09	3.19358e-07	0.638,0.628,0.532,0.579,0.645,0.586,0.542,0.488,0.531,0.824,0.655,0.143,0.624,0.736,0.653,0.586,0.753,0.556,0.603,0.623,0.679,0.58,0.622	0.638,0.639,0.855,0.816,0.807,0.808,0.802,0.726,0.706,0.7,0.825,0.785,0.713	0.155	MXE	564.174	350.522	379.615	129.769	914.696	509.385	sig	chr1:157801914:157802193:-	chr1:157802376:157802664:-	Inclusion	0.638	0.628	0.532	0.579	0.645	0.586	0.542	0.488	0.531	0.824	0.655	0.143	0.624	0.736	0.653	0.586	0.753	0.556	0.603	0.623
V31032	MXE_2121	ENSG00000163534.14	FCRL1	chr1	-	157801914_157802193_157807101_157807122_157801460_157801577_157820006_157820060	2121	27,8,4,28,27,32,7,2,2,8,20,0,36,0,21,2,16,14,30,34,13,30,78	513,310,145,732,715,607,119,45,84,45,430,2,443,25,179,67,90,288,391,723,159,1046,829	15,33,24,36,12,6,98,70,12,19,18,19,21	163,414,52,135,87,65,157,263,73,61,46,70,88	139	238	0	0	0.083,0.042,0.045,0.061,0.061,0.083,0.092,0.071,0.039,0.233,0.074,0.0,0.122,0.0,0.167,0.049,0.233,0.077,0.116,0.075,0.123,0.047,0.139	0.136,0.12,0.441,0.313,0.191,0.136,0.517,0.313,0.22,0.348,0.401,0.317,0.29	0.2	MXE	19.087	347.261	29.4615	128.769	366.348	158.231	sig	chr1:157801914:157802193:-	chr1:157807101:157807122:-	Inclusion	0.083	0.042	0.045	0.061	0.061	0.083	0.092	0.071	0.039	0.233	0.074	0	0.122	0	0.167	0.049	0.233	0.077	0.116	0.075
V31117	MXE_2207	ENSG00000108389.9	MTMR4	chr17	-	58504778_58504974_58505471_58505583_58504302_58504488_58506742_58506871	2207	37,63,22,78,117,36,47,64,24,62,83,29,52,7,108,74,29,33,64,69,58,56,70	64,56,17,47,116,58,72,96,47,61,125,25,51,6,94,55,45,12,51,77,59,60,109	73,38,50,78,128,57,61,76,42,46,69,68,127	112,71,75,151,195,101,126,79,106,90,120,110,156	230	238	7.87967e-06	0.000387672	0.374,0.538,0.572,0.632,0.511,0.391,0.403,0.408,0.346,0.513,0.407,0.546,0.513,0.547,0.543,0.582,0.4,0.74,0.565,0.481,0.504,0.491,0.399	0.403,0.356,0.408,0.348,0.404,0.369,0.334,0.499,0.291,0.346,0.373,0.39,0.457	-0.113	MXE	55.7391	61	70.2308	114.769	116.739	185	sig	chr17:58504778:58504974:-	chr17:58505471:58505583:-	Exclusion	0.374	0.538	0.572	0.632	0.511	0.391	0.403	0.408	0.346	0.513	0.407	0.546	0.513	0.547	0.543	0.582	0.4	0.74	0.565	0.481
V31121	MXE_2211	ENSG00000138688.15	KIAA1109	chr4	+	122189999_122190079_122192228_122192379_122187894_122188088_122196634_122196791	2211	62,53,29,68,115,40,51,62,34,64,138,99,107,1,74,35,26,42,33,64,27,62,142	177,91,52,115,197,70,111,139,35,128,192,122,159,10,119,106,51,140,114,135,67,172,265	90,33,143,117,122,188,136,98,132,110,147,89,127	165,106,70,131,141,205,206,161,146,122,201,153,160	198	238	0.000191799	0.00501786	0.296,0.412,0.401,0.415,0.412,0.407,0.356,0.349,0.539,0.375,0.464,0.494,0.447,0.107,0.428,0.284,0.38,0.265,0.258,0.363,0.326,0.302,0.392	0.396,0.272,0.711,0.518,0.51,0.524,0.442,0.423,0.521,0.52,0.468,0.411,0.488	0.109	MXE	62.087	120.304	117.846	151.308	182.391	269.154	sig	chr4:122189999:122190079:+	chr4:122192228:122192379:+	Inclusion	0.296	0.412	0.401	0.415	0.412	0.407	0.356	0.349	0.539	0.375	0.464	0.494	0.447	0.107	0.428	0.284	0.38	0.265	0.258	0.363
V31158	MXE_2248	ENSG00000122565.18	CBX3	chr7	+	26202970_26203022_26206367_26206510_26201764_26201826_26208465_26208555	2248	21,14,12,5,64,16,4,18,13,9,30,23,18,0,20,14,6,9,14,20,3,11,10	47,39,19,16,35,13,148,42,5,34,17,92,31,2,54,29,4,35,13,37,14,53,33	13,14,39,40,28,34,74,26,33,32,57,30,36	48,16,12,29,28,89,39,19,25,4,49,21,14	170	238	3.85739e-06	0.000219562	0.385,0.334,0.469,0.304,0.719,0.633,0.036,0.375,0.784,0.27,0.712,0.259,0.448,0.0,0.341,0.403,0.677,0.265,0.601,0.431,0.231,0.225,0.298	0.275,0.551,0.82,0.659,0.583,0.348,0.727,0.657,0.649,0.918,0.62,0.667,0.783	0.235	MXE	15.3913	35.3043	35.0769	30.2308	50.6957	65.3077	sig	chr7:26202970:26203022:+	chr7:26206367:26206510:+	Inclusion	0.385	0.334	0.469	0.304	0.719	0.633	0.036	0.375	0.784	0.27	0.712	0.259	0.448	0	0.341	0.403	0.677	0.265	0.601	0.431
V31273	MXE_2364	ENSG00000119912.15	IDE	chr10	-	92479276_92479421_92480792_92480916_92478644_92478789_92483254_92483337	2364	4,4,4,20,26,4,10,16,2,4,17,0,14,1,19,10,0,6,2,13,5,5,8	28,33,31,6,71,9,19,51,17,41,43,27,36,4,26,32,14,20,20,38,8,18,40	5,2,10,6,6,5,11,1,7,8,6,10,12	31,15,59,53,71,74,84,40,54,35,73,76,46	238	238	1.51014e-05	0.000659034	0.125,0.108,0.114,0.769,0.268,0.308,0.345,0.239,0.105,0.089,0.283,0.0,0.28,0.2,0.422,0.238,0.0,0.231,0.091,0.255,0.385,0.217,0.167	0.139,0.118,0.145,0.102,0.078,0.063,0.116,0.024,0.115,0.186,0.076,0.116,0.207	-0.114	MXE	8.43478	27.4783	6.84615	54.6923	35.913	61.5385	sig	chr10:92479276:92479421:-	chr10:92480792:92480916:-	Exclusion	0.125	0.108	0.114	0.769	0.268	0.308	0.345	0.239	0.105	0.089	0.283	0	0.28	0.2	0.422	0.238	0	0.231	0.091	0.255
V31380	MXE_2471	ENSG00000054282.15	SDCCAG8	chr1	+	243307988_243308177_243316754_243316893_243304712_243304777_243330539_243330692	2471	15,5,8,9,32,24,5,17,9,11,13,13,29,6,46,24,0,2,9,27,8,19,24	33,36,27,43,82,35,33,51,21,48,42,33,49,8,68,29,16,21,36,40,15,37,61	39,13,33,29,54,24,23,33,24,13,37,29,32	57,49,46,57,48,62,42,51,41,43,41,37,39	238	238	0.000618628	0.0120441	0.313,0.122,0.229,0.173,0.281,0.407,0.132,0.25,0.3,0.186,0.236,0.283,0.372,0.429,0.404,0.453,0.0,0.087,0.2,0.403,0.348,0.339,0.282	0.406,0.21,0.418,0.337,0.529,0.279,0.354,0.393,0.369,0.232,0.474,0.439,0.451	0.105	MXE	15.4348	37.5652	29.4615	47.1538	53	76.6154	sig	chr1:243307988:243308177:+	chr1:243316754:243316893:+	Inclusion	0.313	0.122	0.229	0.173	0.281	0.407	0.132	0.25	0.3	0.186	0.236	0.283	0.372	0.429	0.404	0.453	0	0.087	0.2	0.403
V31397	MXE_2489	ENSG00000112282.17	MED23	chr6	-	131619826_131619896_131620627_131620729_131618406_131618519_131621880_131621979	2489	96,53,41,76,209,83,86,102,35,97,187,62,147,12,71,61,53,69,124,108,47,71,138	75,33,36,34,104,39,109,85,22,56,127,56,91,4,38,17,23,57,56,94,49,91,140	119,57,90,80,138,69,108,105,146,90,95,86,130	78,44,76,128,138,91,98,115,110,113,141,81,116	220	188	8.96117e-05	0.00275003	0.522,0.578,0.493,0.656,0.632,0.645,0.403,0.506,0.576,0.597,0.557,0.486,0.58,0.719,0.615,0.754,0.663,0.508,0.654,0.495,0.45,0.4,0.457	0.566,0.525,0.503,0.348,0.461,0.393,0.485,0.438,0.531,0.405,0.365,0.476,0.489	-0.102	MXE	88.1739	62.4348	101	102.231	150.609	203.231	sig	chr6:131619826:131619896:-	chr6:131620627:131620729:-	Exclusion	0.522	0.578	0.493	0.656	0.632	0.645	0.403	0.506	0.576	0.597	0.557	0.486	0.58	0.719	0.615	0.754	0.663	0.508	0.654	0.495
V31488	MXE_2581	ENSG00000228315.11	GUSBP11	chr22	-	23659864_23660000_23695172_23695517_23638486_23638942_23705428_23705541	2581	20,10,10,46,75,32,18,37,14,14,40,29,42,5,35,18,5,39,48,10,16,18,22	23,24,7,31,24,69,31,42,19,30,44,16,26,5,62,47,13,23,12,39,8,58,79	9,7,10,13,10,28,29,11,11,3,17,2,45	52,34,41,49,36,154,58,8,12,37,37,42,39	238	238	5.13516e-06	0.000276131	0.465,0.294,0.588,0.597,0.758,0.317,0.367,0.468,0.424,0.318,0.476,0.644,0.618,0.5,0.361,0.277,0.278,0.629,0.8,0.204,0.667,0.237,0.218	0.148,0.171,0.196,0.21,0.217,0.154,0.333,0.579,0.478,0.075,0.315,0.045,0.536	-0.191	MXE	26.2174	31.8261	15	46.0769	58.0435	61.0769	sig	chr22:23659864:23660000:-	chr22:23695172:23695517:-	Exclusion	0.465	0.294	0.588	0.597	0.758	0.317	0.367	0.468	0.424	0.318	0.476	0.644	0.618	0.5	0.361	0.277	0.278	0.629	0.8	0.204
V31492	MXE_2585	ENSG00000228315.11	GUSBP11	chr22	-	23683724_23683867_23694118_23695517_23659864_23660000_23700725_23700845	2585	22,9,14,15,33,14,2,25,11,51,14,7,48,2,25,19,10,4,0,11,32,20,17	0,30,31,95,138,92,65,90,47,128,126,69,49,0,80,33,34,67,41,98,16,137,53	33,25,36,22,46,43,41,43,24,26,55,28,27	0,55,64,0,115,239,92,94,68,75,94,68,75	238	238	0.0032454	0.0404513	1.0,0.231,0.311,0.136,0.193,0.132,0.03,0.217,0.19,0.285,0.1,0.092,0.495,1.0,0.238,0.365,0.227,0.056,0.0,0.101,0.667,0.127,0.243	1.0,0.313,0.36,1.0,0.286,0.152,0.308,0.314,0.261,0.257,0.369,0.292,0.265	0.118	MXE	17.6087	66.0435	34.5385	79.9231	83.6522	114.462	sig	chr22:23683724:23683867:-	chr22:23694118:23695517:-	Inclusion	1	0.231	0.311	0.136	0.193	0.132	0.03	0.217	0.19	0.285	0.1	0.092	0.495	1	0.238	0.365	0.227	0.056	0	0.101
V31498	MXE_2591	ENSG00000228315.11	GUSBP11	chr22	-	23694118_23695517_23700725_23700845_23683724_23683867_23705428_23705541	2591	19,12,12,11,17,17,20,19,6,57,26,30,20,3,25,19,10,11,8,20,10,18,20	20,10,10,46,75,32,18,38,16,14,40,34,41,5,35,18,5,41,48,11,17,18,25	68,27,44,28,61,48,27,50,23,35,43,44,36	8,7,10,13,15,28,29,13,11,3,17,2,47	238	238	1.36779e-13	6.62222e-11	0.487,0.545,0.545,0.193,0.185,0.347,0.526,0.333,0.273,0.803,0.394,0.469,0.328,0.375,0.417,0.514,0.667,0.212,0.143,0.645,0.37,0.5,0.444	0.895,0.794,0.815,0.683,0.803,0.632,0.482,0.794,0.676,0.921,0.717,0.957,0.434	0.316	MXE	17.8261	26.8261	41.0769	15.6154	44.6522	56.6923	sig	chr22:23694118:23695517:-	chr22:23700725:23700845:-	Inclusion	0.487	0.545	0.545	0.193	0.185	0.347	0.526	0.333	0.273	0.803	0.394	0.469	0.328	0.375	0.417	0.514	0.667	0.212	0.143	0.645
V31502	MXE_2595	ENSG00000228315.11	GUSBP11	chr22	-	23695172_23695517_23700725_23700845_23683724_23683867_23705428_23705541	2595	19,12,12,11,17,17,20,19,6,57,26,30,20,3,25,19,10,11,8,20,10,18,20	20,10,14,53,107,34,20,38,16,20,42,31,41,5,36,31,9,49,50,17,16,29,25	68,27,44,28,61,48,27,50,23,35,43,44,36	8,9,13,13,14,47,35,11,15,14,27,8,65	238	238	1.51003e-11	4.67234e-09	0.487,0.545,0.462,0.172,0.137,0.333,0.5,0.333,0.273,0.74,0.382,0.492,0.328,0.375,0.41,0.38,0.526,0.183,0.138,0.541,0.385,0.383,0.444	0.895,0.75,0.772,0.683,0.813,0.505,0.435,0.82,0.605,0.714,0.614,0.846,0.356	0.288	MXE	17.8261	31	41.0769	21.4615	48.8261	62.5385	sig	chr22:23695172:23695517:-	chr22:23700725:23700845:-	Inclusion	0.487	0.545	0.462	0.172	0.137	0.333	0.5	0.333	0.273	0.74	0.382	0.492	0.328	0.375	0.41	0.38	0.526	0.183	0.138	0.541
V31506	MXE_2599	ENSG00000228315.11	GUSBP11	chr22	-	23700725_23700845_23705428_23705541_23694118_23695517_23709129_23709241	2599	80,41,39,92,180,102,54,124,42,85,149,82,114,13,118,82,58,115,98,75,53,63,90	1,7,8,12,23,10,1,13,9,45,13,7,38,0,17,13,3,4,0,6,27,14,12	105,38,63,81,48,120,70,95,59,62,111,57,93	19,15,23,12,40,31,36,26,14,20,47,20,20	231	238	8.93641e-12	2.87312e-09	0.988,0.858,0.834,0.888,0.89,0.913,0.982,0.908,0.828,0.661,0.922,0.923,0.756,1.0,0.877,0.867,0.952,0.967,1.0,0.928,0.669,0.823,0.885	0.851,0.723,0.738,0.874,0.553,0.8,0.667,0.79,0.813,0.762,0.709,0.746,0.827	-0.126	MXE	84.7391	12.3043	77.0769	24.8462	97.0435	101.923	sig	chr22:23700725:23700845:-	chr22:23705428:23705541:-	Exclusion	0.988	0.858	0.834	0.888	0.89	0.913	0.982	0.908	0.828	0.661	0.922	0.923	0.756	1	0.877	0.867	0.952	0.967	1	0.928
V31745	MXE_2844	ENSG00000132466.18	ANKRD17	chr4	-	73113791_73113908_73115820_73115916_73102375_73102547_73118687_73118850	2844	46,18,19,39,83,45,16,47,8,53,118,24,54,5,44,47,22,39,50,28,13,27,55	23,45,17,28,75,27,6,49,19,49,107,18,56,3,34,24,16,33,40,64,18,41,69	37,19,51,35,59,38,55,61,42,42,78,44,43	54,18,70,58,79,84,79,58,76,106,99,83,81	214	235	3.92486e-05	0.00143917	0.687,0.305,0.551,0.605,0.549,0.647,0.745,0.513,0.316,0.543,0.548,0.594,0.514,0.647,0.587,0.683,0.602,0.565,0.579,0.325,0.442,0.42,0.467	0.429,0.537,0.444,0.399,0.451,0.332,0.433,0.536,0.378,0.303,0.464,0.368,0.368	-0.122	MXE	39.1304	37.4348	46.4615	72.6923	76.5652	119.154	sig	chr4:73113791:73113908:-	chr4:73115820:73115916:-	Exclusion	0.687	0.305	0.551	0.605	0.549	0.647	0.745	0.513	0.316	0.543	0.548	0.594	0.514	0.647	0.587	0.683	0.602	0.565	0.579	0.325
V32005	MXE_3109	ENSG00000105197.10	TIMM50	chr19	+	39485543_39485602_39485687_39485807_39483134_39483156_39486186_39486291	3109	20,7,8,8,23,14,15,23,4,11,47,18,25,3,23,15,5,5,16,30,3,19,18	38,30,24,19,96,34,34,63,21,63,88,83,52,2,53,61,21,41,45,81,21,56,105	15,14,7,8,18,22,40,18,13,8,32,10,15	80,58,74,97,129,74,79,70,59,102,108,64,127	177	238	0.000875249	0.0155927	0.414,0.239,0.309,0.361,0.244,0.356,0.372,0.329,0.204,0.19,0.418,0.226,0.393,0.669,0.368,0.248,0.243,0.141,0.323,0.332,0.161,0.313,0.187	0.201,0.245,0.113,0.1,0.158,0.286,0.405,0.257,0.229,0.095,0.285,0.174,0.137	-0.1	MXE	15.6522	49.1739	16.9231	86.2308	64.8261	103.154	sig	chr19:39485543:39485602:+	chr19:39485687:39485807:+	Exclusion	0.414	0.239	0.309	0.361	0.244	0.356	0.372	0.329	0.204	0.19	0.418	0.226	0.393	0.669	0.368	0.248	0.243	0.141	0.323	0.332
V32069	MXE_3173	ENSG00000166266.13	CUL5	chr11	+	108046269_108046369_108049889_108050066_108033801_108033911_108052659_108052801	3173	99,45,14,47,102,59,156,108,8,104,72,124,97,4,89,61,9,42,35,123,19,73,137	114,17,19,63,144,47,17,85,15,120,137,29,99,4,128,38,11,32,51,101,21,61,179	103,78,47,87,33,132,51,76,47,67,108,77,50	131,51,106,156,61,154,83,146,99,110,162,108,93	218	238	1.39741e-05	0.00061836	0.487,0.743,0.446,0.449,0.436,0.578,0.909,0.581,0.368,0.486,0.365,0.824,0.517,0.522,0.432,0.637,0.472,0.589,0.428,0.571,0.497,0.566,0.455	0.462,0.625,0.326,0.378,0.371,0.483,0.401,0.362,0.341,0.399,0.421,0.438,0.37	-0.124	MXE	70.7391	66.6087	73.5385	112.308	137.348	185.846	sig	chr11:108046269:108046369:+	chr11:108049889:108050066:+	Exclusion	0.487	0.743	0.446	0.449	0.436	0.578	0.909	0.581	0.368	0.486	0.365	0.824	0.517	0.522	0.432	0.637	0.472	0.589	0.428	0.571
V32072	MXE_3176	ENSG00000166266.13	CUL5	chr11	+	108094390_108094514_108094811_108094987_108089491_108089623_108095529_108095691	3176	66,57,6,54,100,39,16,91,18,97,82,35,81,2,58,48,2,60,24,72,14,51,116	73,30,14,33,81,50,38,98,19,84,110,33,65,11,61,26,9,15,29,89,39,56,159	68,29,124,120,55,95,57,131,86,97,149,105,40	58,51,73,81,56,90,31,50,65,76,98,63,22	238	238	0.00425838	0.049006	0.475,0.655,0.3,0.621,0.552,0.438,0.296,0.481,0.486,0.536,0.427,0.515,0.555,0.154,0.487,0.649,0.182,0.8,0.453,0.447,0.264,0.477,0.422	0.54,0.363,0.629,0.597,0.495,0.514,0.648,0.724,0.57,0.561,0.603,0.625,0.645	0.114	MXE	51.6957	53.1304	88.9231	62.6154	104.826	151.538	sig	chr11:108094390:108094514:+	chr11:108094811:108094987:+	Inclusion	0.475	0.655	0.3	0.621	0.552	0.438	0.296	0.481	0.486	0.536	0.427	0.515	0.555	0.154	0.487	0.649	0.182	0.8	0.453	0.447
V32191	MXE_3296	ENSG00000111752.10	PHC1	chr12	+	8922632_8922788_8930434_8930927_8921600_8921750_8932562_8933063	3296	59,21,30,46,63,8,36,47,31,39,20,21,40,12,50,37,43,40,19,39,8,42,72	43,33,25,29,86,28,22,75,28,47,18,23,33,6,46,40,17,48,23,64,28,31,89	91,12,38,21,50,26,41,24,69,31,93,21,27	73,17,45,47,77,79,69,48,64,64,143,86,50	238	238	0.000824614	0.0149363	0.578,0.389,0.545,0.613,0.423,0.222,0.621,0.385,0.525,0.453,0.526,0.477,0.548,0.667,0.521,0.481,0.717,0.455,0.452,0.379,0.222,0.575,0.447	0.555,0.414,0.458,0.309,0.394,0.248,0.373,0.333,0.519,0.326,0.394,0.196,0.351	-0.113	MXE	35.7826	38.3478	41.8462	66.3077	74.1304	108.154	sig	chr12:8922632:8922788:+	chr12:8930434:8930927:+	Exclusion	0.578	0.389	0.545	0.613	0.423	0.222	0.621	0.385	0.525	0.453	0.526	0.477	0.548	0.667	0.521	0.481	0.717	0.455	0.452	0.379
V32338	MXE_3446	ENSG00000109466.13	KLHL2	chr4	+	165228806_165228913_165238777_165238899_165219933_165220059_165263196_165263359	3446	63,34,17,65,81,85,47,40,15,57,83,97,37,7,61,50,18,40,30,58,23,33,68	32,48,14,36,94,86,23,46,21,46,67,20,40,2,35,28,19,37,45,45,18,38,75	81,34,39,55,37,72,38,61,30,75,62,65,52	62,50,59,84,63,115,108,60,28,134,90,52,55	225	238	6.41099e-05	0.00210392	0.676,0.428,0.562,0.656,0.477,0.511,0.684,0.479,0.43,0.567,0.567,0.837,0.495,0.787,0.648,0.654,0.501,0.533,0.414,0.577,0.575,0.479,0.49	0.58,0.418,0.411,0.409,0.383,0.398,0.271,0.518,0.531,0.372,0.422,0.569,0.5	-0.122	MXE	48.2174	39.7826	53.9231	73.8462	88	127.769	sig	chr4:165228806:165228913:+	chr4:165238777:165238899:+	Exclusion	0.676	0.428	0.562	0.656	0.477	0.511	0.684	0.479	0.43	0.567	0.567	0.837	0.495	0.787	0.648	0.654	0.501	0.533	0.414	0.577
V32597	MXE_3715	ENSG00000138593.8	SECISBP2L	chr15	-	49019417_49019552_49027364_49027480_49017547_49017628_49032964_49033100	3715	22,24,8,15,59,16,18,11,14,24,30,2,30,2,29,7,7,18,29,18,22,15,30	62,45,34,37,110,28,63,115,36,66,150,33,71,2,90,41,18,27,44,85,26,31,144	38,24,48,84,50,50,59,85,53,60,98,51,76	127,30,86,76,114,122,133,106,86,98,127,69,83	234	238	1.3522e-06	9.09264e-05	0.265,0.352,0.193,0.292,0.353,0.368,0.225,0.089,0.283,0.27,0.169,0.058,0.301,0.504,0.247,0.148,0.283,0.404,0.401,0.177,0.463,0.33,0.175	0.233,0.449,0.362,0.529,0.308,0.294,0.311,0.449,0.385,0.384,0.44,0.429,0.482	0.113	MXE	19.5652	59.0435	59.6923	96.6923	78.6087	156.385	sig	chr15:49019417:49019552:-	chr15:49027364:49027480:-	Inclusion	0.265	0.352	0.193	0.292	0.353	0.368	0.225	0.089	0.283	0.27	0.169	0.058	0.301	0.504	0.247	0.148	0.283	0.404	0.401	0.177
V32730	MXE_3851	ENSG00000152942.18	RAD17	chr5	+	69371034_69371171_69371453_69371557_69369811_69369933_69372033_69372217	3851	51,13,11,15,60,31,8,37,15,44,115,18,69,2,45,23,19,23,18,46,17,45,81	4,0,3,0,1,4,2,4,0,17,11,0,4,0,4,0,0,2,0,1,13,0,9	51,27,70,80,59,57,42,41,64,56,57,48,50	8,3,20,16,11,3,24,17,10,22,12,36,37	238	222	6.62259e-12	2.23393e-09	0.922,1.0,0.774,1.0,0.982,0.878,0.789,0.896,1.0,0.707,0.907,1.0,0.941,1.0,0.913,1.0,1.0,0.915,1.0,0.977,0.55,1.0,0.894	0.856,0.894,0.766,0.823,0.833,0.947,0.62,0.692,0.857,0.704,0.816,0.554,0.558	-0.152	MXE	35.0435	3.43478	54	16.8462	38.4783	70.8462	sig	chr5:69371034:69371171:+	chr5:69371453:69371557:+	Exclusion	0.922	1	0.774	1	0.982	0.878	0.789	0.896	1	0.707	0.907	1	0.941	1	0.913	1	1	0.915	1	0.977
V32971	MXE_4094	ENSG00000247774.6	PCED1B-AS1	chr12	-	47206510_47206588_47216164_47216264_47205897_47206069_47216383_47216434	4094	74,23,13,51,146,52,48,87,21,57,118,57,120,12,81,45,22,101,43,127,25,37,177	37,24,10,32,43,54,20,20,11,9,55,39,14,0,15,31,11,50,6,30,3,10,116	145,48,152,115,139,78,82,74,84,70,157,100,146	30,17,13,22,7,23,15,17,10,4,22,10,20	218	196	1.36242e-10	3.2409e-08	0.643,0.463,0.539,0.589,0.753,0.464,0.683,0.796,0.632,0.851,0.659,0.568,0.885,1.0,0.829,0.566,0.643,0.645,0.866,0.792,0.882,0.769,0.578	0.813,0.717,0.913,0.825,0.947,0.753,0.831,0.796,0.883,0.94,0.865,0.9,0.868	0.15	MXE	66.8261	27.8261	106.923	16.1538	94.6522	123.077	sig	chr12:47206510:47206588:-	chr12:47216164:47216264:-	Inclusion	0.643	0.463	0.539	0.589	0.753	0.464	0.683	0.796	0.632	0.851	0.659	0.568	0.885	1	0.829	0.566	0.643	0.645	0.866	0.792
V32977	MXE_4100	ENSG00000247774.6	PCED1B-AS1	chr12	-	47209280_47209482_47216164_47216264_47205900_47206069_47216383_47216444	4100	74,23,13,51,146,52,48,87,21,57,118,57,120,12,81,45,22,101,43,127,25,37,177	42,22,16,35,78,52,35,70,2,12,79,63,20,6,53,20,21,76,16,36,9,34,130	145,48,152,115,139,78,82,74,84,70,157,100,146	51,49,50,39,22,30,22,25,50,11,46,19,46	218	238	2.73197e-05	0.00106366	0.658,0.533,0.47,0.614,0.671,0.522,0.6,0.576,0.92,0.838,0.62,0.497,0.868,0.686,0.625,0.711,0.534,0.592,0.746,0.794,0.752,0.543,0.598	0.756,0.517,0.768,0.763,0.873,0.739,0.803,0.764,0.647,0.874,0.788,0.852,0.776	0.112	MXE	66.8261	40.3043	106.923	35.3846	107.13	142.308	sig	chr12:47209280:47209482:-	chr12:47216164:47216264:-	Inclusion	0.658	0.533	0.47	0.614	0.671	0.522	0.6	0.576	0.92	0.838	0.62	0.497	0.868	0.686	0.625	0.711	0.534	0.592	0.746	0.794
V33240	MXE_4368	ENSG00000138382.14	METTL5	chr2	-	169812456_169812506_169815476_169815528_169811756_169811858_169819560_169819643	4368	19,28,9,29,78,11,3,44,14,27,73,16,56,2,28,31,10,7,23,46,9,10,30	11,6,2,2,34,2,1,12,0,23,12,2,8,0,8,4,0,4,6,10,0,5,7	27,17,25,54,45,38,43,50,39,20,71,22,34	14,4,28,18,18,22,23,29,16,19,23,23,20	170	168	2.50729e-07	2.18145e-05	0.631,0.822,0.816,0.935,0.694,0.845,0.748,0.784,1.0,0.537,0.857,0.888,0.874,1.0,0.776,0.885,1.0,0.634,0.791,0.82,1.0,0.664,0.809	0.656,0.808,0.469,0.748,0.712,0.631,0.649,0.63,0.707,0.51,0.753,0.486,0.627	-0.173	MXE	26.2174	6.91304	37.3077	19.7692	33.1304	57.0769	sig	chr2:169812456:169812506:-	chr2:169815476:169815528:-	Exclusion	0.631	0.822	0.816	0.935	0.694	0.845	0.748	0.784	1	0.537	0.857	0.888	0.874	1	0.776	0.885	1	0.634	0.791	0.82
V33243	MXE_4371	ENSG00000138382.14	METTL5	chr2	-	169812456_169812524_169815476_169815528_169811756_169811858_169819560_169819643	4371	19,28,9,29,78,11,3,44,14,27,73,16,56,2,28,31,10,7,23,46,9,10,30	4,8,0,2,30,2,0,12,0,14,10,2,6,0,8,2,0,2,6,10,0,6,8	27,17,25,54,45,38,43,50,39,20,71,22,34	2,4,16,10,14,18,20,30,18,18,25,20,20	170	186	8.81143e-07	6.37288e-05	0.839,0.793,1.0,0.941,0.74,0.858,1.0,0.8,1.0,0.678,0.889,0.897,0.911,1.0,0.793,0.944,1.0,0.793,0.807,0.834,1.0,0.646,0.804	0.937,0.823,0.631,0.855,0.779,0.698,0.702,0.646,0.703,0.549,0.757,0.546,0.65	-0.155	MXE	26.2174	5.73913	37.3077	16.5385	31.9565	53.8462	sig	chr2:169812456:169812524:-	chr2:169815476:169815528:-	Exclusion	0.839	0.793	1	0.941	0.74	0.858	1	0.8	1	0.678	0.889	0.897	0.911	1	0.793	0.944	1	0.793	0.807	0.834
V33419	MXE_4550	ENSG00000141564.13	RPTOR	chr17	+	80925369_80925480_80940495_80940601_80923489_80923673_80945666_80945781	4550	20,11,20,27,48,19,16,18,4,28,22,24,29,6,41,60,25,24,36,13,14,26,22	20,18,8,8,30,14,2,18,3,13,45,20,29,5,39,55,7,21,12,16,7,20,26	15,9,19,12,35,47,45,18,20,16,39,24,30	23,24,31,27,34,31,46,24,36,37,50,28,36	229	224	6.02781e-05	0.00200241	0.494,0.374,0.71,0.768,0.61,0.57,0.887,0.494,0.566,0.678,0.324,0.54,0.494,0.54,0.507,0.516,0.777,0.528,0.746,0.443,0.662,0.56,0.453	0.389,0.268,0.375,0.303,0.502,0.597,0.489,0.423,0.352,0.297,0.433,0.456,0.449	-0.165	MXE	24.0435	18.9565	25.3077	32.8462	43	58.1538	sig	chr17:80925369:80925480:+	chr17:80940495:80940601:+	Exclusion	0.494	0.374	0.71	0.768	0.61	0.57	0.887	0.494	0.566	0.678	0.324	0.54	0.494	0.54	0.507	0.516	0.777	0.528	0.746	0.443
V33695	MXE_4828	ENSG00000168038.10	ULK4	chr3	-	41566024_41566130_41615668_41615717_41463086_41463253_41663606_41663699	4828	5,6,0,9,12,13,10,17,5,10,11,9,10,1,12,1,4,11,2,13,8,4,21	12,6,4,15,22,16,2,10,6,10,20,6,6,0,18,4,0,9,18,15,7,10,17	20,8,7,17,13,16,24,28,26,24,30,26,15	12,2,2,22,25,7,9,17,1,9,13,13,2	167	224	0.000250266	0.00613761	0.359,0.573,0.0,0.446,0.423,0.521,0.87,0.695,0.528,0.573,0.425,0.668,0.691,1.0,0.472,0.251,1.0,0.621,0.13,0.538,0.605,0.349,0.624	0.691,0.843,0.824,0.509,0.411,0.754,0.782,0.688,0.972,0.782,0.756,0.728,0.91	0.205	MXE	8.43478	10.1304	19.5385	10.3077	18.5652	29.8462	sig	chr3:41566024:41566130:-	chr3:41615668:41615717:-	Inclusion	0.359	0.573	0	0.446	0.423	0.521	0.87	0.695	0.528	0.573	0.425	0.668	0.691	1	0.472	0.251	1	0.621	0.13	0.538
V33708	MXE_4841	ENSG00000168038.10	ULK4	chr3	-	41883873_41883952_41895517_41895564_41835863_41835971_41896821_41897003	4841	16,3,12,11,30,2,7,6,15,14,9,7,27,1,16,7,0,15,17,9,9,28,13	9,5,10,10,27,21,4,13,1,5,14,12,20,2,12,14,6,18,14,27,4,18,15	15,5,8,12,5,19,19,15,11,6,10,10,11	20,16,19,18,29,17,27,32,23,26,16,27,25	165	197	0.00154899	0.0237149	0.68,0.417,0.589,0.568,0.57,0.102,0.676,0.355,0.947,0.77,0.434,0.411,0.617,0.374,0.614,0.374,0.0,0.499,0.592,0.285,0.729,0.65,0.509	0.472,0.272,0.335,0.443,0.171,0.572,0.457,0.359,0.363,0.216,0.427,0.307,0.344	-0.147	MXE	11.913	12.2174	11.2308	22.6923	24.1304	33.9231	sig	chr3:41883873:41883952:-	chr3:41895517:41895564:-	Exclusion	0.68	0.417	0.589	0.568	0.57	0.102	0.676	0.355	0.947	0.77	0.434	0.411	0.617	0.374	0.614	0.374	0	0.499	0.592	0.285
V33726	MXE_4859	ENSG00000159267.14	HLCS	chr21	-	36946008_36946154_36948165_36948287_36938831_36938994_36962035_36962170	4859	5,4,14,9,17,8,13,18,4,19,12,17,21,2,12,13,9,6,2,12,4,6,20	17,19,19,5,28,8,14,20,6,33,32,7,32,0,10,10,6,18,10,10,4,10,13	18,5,14,10,8,16,5,10,9,1,8,4,12	24,6,23,19,24,13,55,21,34,38,50,18,33	238	238	0.00023274	0.00583665	0.227,0.174,0.424,0.643,0.378,0.5,0.481,0.474,0.4,0.365,0.273,0.708,0.396,1.0,0.545,0.565,0.6,0.25,0.167,0.545,0.5,0.375,0.606	0.429,0.455,0.378,0.345,0.25,0.552,0.083,0.323,0.209,0.026,0.138,0.182,0.267	-0.181	MXE	10.7391	14.3913	9.23077	27.5385	25.1304	36.7692	sig	chr21:36946008:36946154:-	chr21:36948165:36948287:-	Exclusion	0.227	0.174	0.424	0.643	0.378	0.5	0.481	0.474	0.4	0.365	0.273	0.708	0.396	1	0.545	0.565	0.6	0.25	0.167	0.545
V33939	MXE_5085	ENSG00000112799.8	LY86	chr6	+	6624925_6625012_6649624_6649677_6588668_6588870_6654543_6654631	5085	69,37,4,66,31,31,16,7,8,23,28,81,27,3,51,38,9,6,17,74,12,45,118	64,38,18,80,16,6,13,11,22,29,34,70,41,2,57,36,13,27,27,94,14,28,99	37,60,64,78,90,90,41,21,87,29,68,27,70	98,47,106,130,175,192,51,49,144,43,139,53,124	205	171	0.00114975	0.0191175	0.473,0.448,0.156,0.408,0.618,0.812,0.507,0.347,0.233,0.398,0.407,0.491,0.355,0.556,0.427,0.468,0.366,0.156,0.344,0.396,0.417,0.573,0.499	0.24,0.516,0.335,0.334,0.3,0.281,0.401,0.263,0.335,0.36,0.29,0.298,0.32	-0.1	MXE	34.8261	36.4783	58.6154	103.923	71.3043	162.538	sig	chr6:6624925:6625012:+	chr6:6649624:6649677:+	Exclusion	0.473	0.448	0.156	0.408	0.618	0.812	0.507	0.347	0.233	0.398	0.407	0.491	0.355	0.556	0.427	0.468	0.366	0.156	0.344	0.396
V33958	MXE_5104	ENSG00000166012.16	TAF1D	chr11	-	93730676_93730712_93734624_93734660_93730193_93730447_93736140_93736304	5104	18,13,19,6,59,17,28,35,3,31,57,10,60,2,20,10,12,16,34,40,14,33,39	36,29,7,50,90,34,50,74,7,46,64,32,36,6,39,26,10,25,59,67,16,35,137	33,10,44,33,40,33,17,32,19,28,46,31,20	73,35,84,81,102,91,68,97,82,76,134,91,83	154	154	5.37792e-05	0.00183971	0.333,0.31,0.731,0.107,0.396,0.333,0.359,0.321,0.3,0.403,0.471,0.238,0.625,0.25,0.339,0.278,0.545,0.39,0.366,0.374,0.467,0.485,0.222	0.311,0.222,0.344,0.289,0.282,0.266,0.2,0.248,0.188,0.269,0.256,0.254,0.194	-0.12	MXE	25.0435	42.3913	29.6923	84.3846	67.4348	114.077	sig	chr11:93730676:93730712:-	chr11:93734624:93734660:-	Exclusion	0.333	0.31	0.731	0.107	0.396	0.333	0.359	0.321	0.3	0.403	0.471	0.238	0.625	0.25	0.339	0.278	0.545	0.39	0.366	0.374
V33959	MXE_5105	ENSG00000166012.16	TAF1D	chr11	-	93730676_93731216_93731752_93731799_93730281_93730447_93732243_93735848	5105	94,30,15,63,100,66,51,53,16,62,125,23,109,18,70,54,49,36,90,127,45,69,151	46,35,7,50,106,34,51,82,8,54,81,34,44,6,43,26,11,29,67,76,23,47,149	47,34,113,91,84,75,66,122,73,99,106,49,87	74,33,93,87,114,98,74,103,82,89,138,98,91	165	238	1.72827e-06	0.000111027	0.747,0.553,0.756,0.645,0.576,0.737,0.591,0.482,0.743,0.624,0.69,0.494,0.781,0.812,0.701,0.75,0.865,0.642,0.66,0.707,0.738,0.679,0.594	0.478,0.598,0.637,0.601,0.515,0.525,0.563,0.631,0.562,0.616,0.526,0.419,0.58	-0.119	MXE	65.913	48.2174	80.4615	90.3077	114.13	170.769	sig	chr11:93730676:93731216:-	chr11:93731752:93731799:-	Exclusion	0.747	0.553	0.756	0.645	0.576	0.737	0.591	0.482	0.743	0.624	0.69	0.494	0.781	0.812	0.701	0.75	0.865	0.642	0.66	0.707
V34065	MXE_5218	ENSG00000142864.14	SERBP1	chr1	-	67425082_67425223_67426134_67426285_67424887_67424959_67429987_67430372	5218	273,244,145,198,726,229,260,383,134,308,573,298,435,48,336,199,124,200,239,394,148,334,584	173,107,57,132,349,119,141,163,81,61,298,173,213,23,197,92,77,129,160,250,49,146,245	3.19206e+38	122,96,73,98,87,163,46,63,143,69,94,72,86	238	238	0	0	0.612,0.695,0.718,0.6,0.675,0.658,0.648,0.701,0.623,0.835,0.658,0.633,0.671,0.676,0.63,0.684,0.617,0.608,0.599,0.612,0.751,0.696,0.704	0.723,0.682,0.857,0.845,0.89,0.787,0.914,0.889,0.769,0.858,0.888,0.868,0.88	0.169	MXE	296.174	149.348	503.308	93.2308	445.522	596.538	sig	chr1:67425082:67425223:-	chr1:67426134:67426285:-	Inclusion	0.612	0.695	0.718	0.6	0.675	0.658	0.648	0.701	0.623	0.835	0.658	0.633	0.671	0.676	0.63	0.684	0.617	0.608	0.599	0.612
V34094	MXE_5247	ENSG00000237438.7	CECR7	chr22	+	17044872_17045000_17047323_17047426_17037238_17037344_17060594_17060825	5247	129,87,26,77,135,101,54,64,8,71,76,4,104,10,99,47,53,44,69,83,33,68,78	3,9,7,4,18,10,2,0,1,6,24,0,9,2,8,3,4,6,4,17,1,3,4	52,95,43,104,94,148,120,175,66,31,99,84,74	6,7,20,20,22,1,18,30,9,15,52,29,19	238	221	2.24356e-08	2.73974e-06	0.976,0.9,0.775,0.947,0.874,0.904,0.962,1.0,0.881,0.917,0.746,1.0,0.915,0.823,0.92,0.936,0.925,0.872,0.941,0.819,0.968,0.955,0.948	0.889,0.926,0.666,0.828,0.799,0.993,0.861,0.844,0.872,0.657,0.639,0.729,0.783	-0.102	MXE	66.087	6.30435	91.1538	19.0769	72.3913	110.231	sig	chr22:17044872:17045000:+	chr22:17047323:17047426:+	Exclusion	0.976	0.9	0.775	0.947	0.874	0.904	0.962	1	0.881	0.917	0.746	1	0.915	0.823	0.92	0.936	0.925	0.872	0.941	0.819
V34203	MXE_5356	ENSG00000108669.16	CYTH1	chr17	-	78708196_78708261_78709649_78709732_78702121_78702240_78736691_78736890	5356	71,40,9,47,59,34,74,59,47,32,70,23,80,6,57,71,11,39,30,124,32,86,136	19,42,7,12,9,21,117,12,5,5,16,167,7,0,42,32,0,29,2,2,4,24,14	109,58,147,80,216,193,78,99,67,72,143,90,161	33,13,3,5,13,70,21,4,12,1,5,13,5	201	183	2.77903e-06	0.000165798	0.773,0.464,0.539,0.781,0.856,0.596,0.365,0.817,0.895,0.854,0.799,0.111,0.912,1.0,0.553,0.669,1.0,0.55,0.932,0.983,0.879,0.765,0.898	0.75,0.802,0.978,0.936,0.938,0.715,0.772,0.958,0.836,0.985,0.963,0.863,0.967	0.143	MXE	53.7826	25.5652	116.385	15.2308	79.3478	131.615	sig	chr17:78708196:78708261:-	chr17:78709649:78709732:-	Inclusion	0.773	0.464	0.539	0.781	0.856	0.596	0.365	0.817	0.895	0.854	0.799	0.111	0.912	1	0.553	0.669	1	0.55	0.932	0.983
V34265	MXE_5419	ENSG00000140577.15	CRTC3	chr15	+	90614452_90614488_90617882_90617968_90607377_90607478_90619740_90619790	5419	6,5,7,3,2,13,9,0,5,3,2,10,3,0,10,4,10,10,7,7,8,8,26	25,16,8,4,17,13,17,12,13,7,26,19,12,6,22,12,5,28,25,39,4,25,37	5,4,11,6,2,15,1,16,0,2,4,9,0	26,21,41,31,30,38,33,23,14,27,12,33,6	154	204	0.00427801	0.0491146	0.241,0.293,0.537,0.498,0.135,0.57,0.412,0.0,0.338,0.362,0.092,0.411,0.249,0.0,0.376,0.306,0.726,0.321,0.271,0.192,0.726,0.298,0.482	0.203,0.201,0.262,0.204,0.081,0.343,0.039,0.48,0.0,0.089,0.306,0.265,0.0	-0.15	MXE	6.86957	17.0435	5.76923	25.7692	23.913	31.5385	sig	chr15:90614452:90614488:+	chr15:90617882:90617968:+	Exclusion	0.241	0.293	0.537	0.498	0.135	0.57	0.412	0	0.338	0.362	0.092	0.411	0.249	0	0.376	0.306	0.726	0.321	0.271	0.192
V34292	MXE_5447	ENSG00000164808.16	SPIDR	chr8	+	47728932_47729047_47729411_47729465_47713488_47713641_47735306_47735511	5447	0,2,0,0,10,2,2,11,0,6,6,1,4,0,7,6,8,0,0,2,0,3,4	6,4,11,16,27,32,0,22,6,11,22,11,31,4,12,4,7,5,16,43,8,12,11	2,7,1,2,2,0,0,0,2,0,1,0,1	27,21,13,30,43,9,35,18,22,14,36,30,14	233	172	1.30678e-06	8.8889e-05	0.0,0.27,0.0,0.0,0.215,0.044,1.0,0.27,0.0,0.287,0.168,0.063,0.087,0.0,0.301,0.525,0.458,0.0,0.0,0.033,0.0,0.156,0.212	0.052,0.197,0.054,0.047,0.033,0.0,0.0,0.0,0.063,0.0,0.02,0.0,0.05	-0.138	MXE	3.21739	13.9565	1.38462	24	17.1739	25.3846	sig	chr8:47728932:47729047:+	chr8:47729411:47729465:+	Exclusion	0	0.27	0	0	0.215	0.044	1	0.27	0	0.287	0.168	0.063	0.087	0	0.301	0.525	0.458	0	0	0.033
V34315	MXE_5471	ENSG00000158006.13	PAFAH2	chr1	-	25988230_25988327_25989447_25989601_25984459_25984528_25990726_25990863	5471	10,14,4,17,27,9,8,15,3,10,18,35,24,1,15,38,4,8,7,28,13,32,27	26,8,2,22,26,7,6,7,4,19,34,21,19,0,12,12,6,12,12,15,11,7,25	9,11,21,17,27,6,19,22,11,17,27,12,23	11,9,28,21,38,23,37,26,32,28,22,26,31	238	215	0.00227419	0.0311551	0.258,0.613,0.644,0.411,0.484,0.537,0.546,0.659,0.404,0.322,0.324,0.601,0.533,1.0,0.53,0.741,0.376,0.376,0.345,0.628,0.516,0.805,0.494	0.425,0.525,0.404,0.422,0.391,0.191,0.317,0.433,0.237,0.354,0.526,0.294,0.401	-0.15	MXE	15.9565	13.6087	17.0769	25.5385	29.5652	42.6154	sig	chr1:25988230:25988327:-	chr1:25989447:25989601:-	Exclusion	0.258	0.613	0.644	0.411	0.484	0.537	0.546	0.659	0.404	0.322	0.324	0.601	0.533	1	0.53	0.741	0.376	0.376	0.345	0.628
V34381	MXE_5538	ENSG00000255339.6	RP11-411B6.6	chr10	-	100516095_100516219_100516873_100516960_100509315_100509511_100526398_100526554	5538	20,17,5,3,16,16,20,13,3,15,5,25,18,0,8,18,7,11,3,13,7,19,11	76,37,10,27,41,44,36,66,7,68,44,60,48,1,62,22,15,54,32,68,24,27,56	7,0,0,6,2,27,4,5,4,6,11,15,7	40,13,17,54,34,107,23,48,37,30,28,59,19	205	238	0.0013248	0.0211644	0.234,0.348,0.367,0.114,0.312,0.297,0.392,0.186,0.332,0.204,0.117,0.326,0.303,0.0,0.13,0.487,0.351,0.191,0.098,0.182,0.253,0.45,0.186	0.169,0.0,0.0,0.114,0.064,0.227,0.168,0.108,0.112,0.188,0.313,0.228,0.3	-0.102	MXE	11.8696	40.2174	7.23077	39.1538	52.087	46.3846	sig	chr10:100516095:100516219:-	chr10:100516873:100516960:-	Exclusion	0.234	0.348	0.367	0.114	0.312	0.297	0.392	0.186	0.332	0.204	0.117	0.326	0.303	0	0.13	0.487	0.351	0.191	0.098	0.182
V34582	MXE_5741	ENSG00000139496.15	NUP58	chr13	+	25319325_25319350_25320529_25320595_25315356_25315467_25320918_25321093	5741	18,2,7,12,17,6,2,11,10,13,30,4,18,1,9,7,4,9,16,38,7,13,32	46,22,14,17,42,32,71,46,14,38,101,94,47,8,37,39,13,9,36,77,23,39,77	10,13,31,33,59,26,24,28,17,40,61,36,16	55,12,68,33,59,51,60,40,54,48,61,60,47	143	184	3.62809e-05	0.00134674	0.335,0.105,0.391,0.476,0.342,0.194,0.035,0.235,0.479,0.306,0.277,0.052,0.33,0.139,0.238,0.188,0.284,0.563,0.364,0.388,0.281,0.3,0.348	0.19,0.582,0.37,0.563,0.563,0.396,0.34,0.474,0.288,0.517,0.563,0.436,0.305	0.141	MXE	12.4348	40.9565	30.3077	49.8462	53.3913	80.1538	sig	chr13:25319325:25319350:+	chr13:25320529:25320595:+	Inclusion	0.335	0.105	0.391	0.476	0.342	0.194	0.035	0.235	0.479	0.306	0.277	0.052	0.33	0.139	0.238	0.188	0.284	0.563	0.364	0.388
V34602	MXE_5761	ENSG00000130227.16	XPO7	chr8	+	21977769_21977843_21980083_21980203_21976355_21976521_21981730_21981877	5761	40,9,27,27,123,62,35,53,24,68,80,30,31,1,50,39,12,21,28,63,32,41,70	69,56,24,49,84,78,45,71,38,75,85,61,94,4,52,43,18,43,55,63,43,53,81	37,44,93,86,72,142,101,60,65,81,84,82,71	73,29,64,81,116,67,87,73,53,69,111,78,71	192	238	0.00132314	0.021154	0.418,0.166,0.582,0.406,0.645,0.496,0.491,0.481,0.439,0.529,0.538,0.379,0.29,0.237,0.544,0.529,0.452,0.377,0.387,0.553,0.48,0.49,0.517	0.386,0.653,0.643,0.568,0.435,0.724,0.59,0.505,0.603,0.593,0.484,0.566,0.553	0.108	MXE	42	55.8261	78.3077	74.7692	97.8261	153.077	sig	chr8:21977769:21977843:+	chr8:21980083:21980203:+	Inclusion	0.418	0.166	0.582	0.406	0.645	0.496	0.491	0.481	0.439	0.529	0.538	0.379	0.29	0.237	0.544	0.529	0.452	0.377	0.387	0.553
V34823	MXE_5991	ENSG00000067365.14	METTL22	chr16	+	8628729_8629110_8635167_8635312_8625495_8625798_8639090_8639162	5991	45,32,32,40,97,51,25,45,21,39,75,25,64,3,48,42,20,34,34,60,23,59,44	26,24,14,25,80,24,8,21,16,48,61,21,27,5,36,18,9,16,32,39,10,42,48	24,50,40,32,56,71,35,67,24,37,48,23,31	31,32,23,31,37,68,38,51,49,45,40,33,48	238	238	0.000801487	0.0146594	0.634,0.571,0.696,0.615,0.548,0.68,0.758,0.682,0.568,0.448,0.551,0.543,0.703,0.375,0.571,0.7,0.69,0.68,0.515,0.606,0.697,0.584,0.478	0.436,0.61,0.635,0.508,0.602,0.511,0.479,0.568,0.329,0.451,0.545,0.411,0.392	-0.106	MXE	41.6522	28.2609	41.3846	40.4615	69.913	81.8462	sig	chr16:8628729:8629110:+	chr16:8635167:8635312:+	Exclusion	0.634	0.571	0.696	0.615	0.548	0.68	0.758	0.682	0.568	0.448	0.551	0.543	0.703	0.375	0.571	0.7	0.69	0.68	0.515	0.606
V34852	MXE_6020	ENSG00000142751.14	GPN2	chr1	-	26885972_26886133_26888968_26889125_26884159_26884290_26889685_26890297	6020	66,32,17,36,76,34,39,55,24,60,105,26,53,7,64,29,16,60,65,81,49,57,112	71,63,15,55,101,49,81,76,49,69,109,71,72,4,87,47,45,40,34,71,50,65,93	84,67,102,125,135,105,112,116,66,101,120,70,124	74,33,42,68,97,109,52,65,66,80,105,64,83	238	238	8.93312e-08	8.81594e-06	0.482,0.337,0.531,0.396,0.429,0.41,0.325,0.42,0.329,0.465,0.491,0.268,0.424,0.636,0.424,0.382,0.262,0.6,0.657,0.533,0.495,0.467,0.546	0.532,0.67,0.708,0.648,0.582,0.491,0.683,0.641,0.5,0.558,0.533,0.522,0.599	0.142	MXE	50.5652	61.6087	102.077	72.1538	112.174	174.231	sig	chr1:26885972:26886133:-	chr1:26888968:26889125:-	Inclusion	0.482	0.337	0.531	0.396	0.429	0.41	0.325	0.42	0.329	0.465	0.491	0.268	0.424	0.636	0.424	0.382	0.262	0.6	0.657	0.533
V35093	MXE_6266	ENSG00000121716.20	PILRB	chr7	+	100356393_100356883_100358219_100358366_100355142_100355240_100358898_100359079	6266	12,8,13,19,20,13,2,21,5,5,16,11,30,4,25,13,15,10,14,11,20,47,22	9,3,0,0,1,2,4,10,0,3,1,5,3,0,2,0,1,6,0,7,1,6,7	3,22,4,26,26,17,12,4,5,16,19,4,5	2,2,5,5,4,10,16,15,6,12,0,3,8	238	238	3.49145e-05	0.00131098	0.571,0.727,1.0,1.0,0.952,0.867,0.333,0.677,1.0,0.625,0.941,0.687,0.909,1.0,0.926,1.0,0.938,0.625,1.0,0.611,0.952,0.887,0.759	0.6,0.917,0.444,0.839,0.867,0.63,0.429,0.211,0.455,0.571,1.0,0.571,0.385	-0.216	MXE	15.4783	3.08696	12.5385	6.76923	18.5652	19.3077	sig	chr7:100356393:100356883:+	chr7:100358219:100358366:+	Exclusion	0.571	0.727	1	1	0.952	0.867	0.333	0.677	1	0.625	0.941	0.687	0.909	1	0.926	1	0.938	0.625	1	0.611
V35102	MXE_6276	ENSG00000079387.13	SENP1	chr12	-	48096342_48096427_48097993_48098124_48089162_48089293_48101468_48101516	6276	28,20,17,19,58,34,27,32,20,29,56,36,58,10,32,39,14,29,12,31,19,42,35	6,1,4,1,14,5,4,6,2,8,17,0,6,0,5,3,5,1,7,4,1,3,10	40,18,32,45,43,48,60,55,23,53,72,21,33	24,6,16,23,3,12,19,8,8,5,9,15,7	238	203	0.000238536	0.00595335	0.799,0.945,0.784,0.942,0.779,0.853,0.852,0.82,0.895,0.756,0.738,1.0,0.892,1.0,0.845,0.917,0.705,0.961,0.594,0.869,0.942,0.923,0.749	0.587,0.719,0.63,0.625,0.924,0.773,0.729,0.854,0.71,0.9,0.872,0.544,0.801	-0.107	MXE	30.3043	4.91304	41.7692	11.9231	35.2174	53.6923	sig	chr12:48096342:48096427:-	chr12:48097993:48098124:-	Exclusion	0.799	0.945	0.784	0.942	0.779	0.853	0.852	0.82	0.895	0.756	0.738	1	0.892	1	0.845	0.917	0.705	0.961	0.594	0.869
V35118	MXE_6292	ENSG00000137628.16	DDX60	chr4	-	168308005_168308195_168310997_168311067_168306378_168306720_168311255_168311365	6292	37,8,15,9,20,13,2,27,5,16,25,11,20,2,36,27,12,11,21,21,11,10,34	96,35,33,53,122,55,31,132,30,38,117,42,105,11,79,77,40,49,81,129,33,59,120	18,19,49,51,73,30,38,31,16,51,50,22,34	59,37,79,93,182,115,131,72,54,116,201,44,64	188	238	1.48118e-05	0.000649146	0.328,0.224,0.365,0.177,0.172,0.23,0.076,0.206,0.174,0.348,0.213,0.249,0.194,0.187,0.366,0.307,0.275,0.221,0.247,0.171,0.297,0.177,0.264	0.279,0.394,0.44,0.41,0.337,0.248,0.269,0.353,0.273,0.358,0.239,0.388,0.402	0.1	MXE	17.087	68.1304	37.0769	95.9231	85.2174	133	sig	chr4:168308005:168308195:-	chr4:168310997:168311067:-	Inclusion	0.328	0.224	0.365	0.177	0.172	0.23	0.076	0.206	0.174	0.348	0.213	0.249	0.194	0.187	0.366	0.307	0.275	0.221	0.247	0.171
V35443	MXE_6621	ENSG00000158470.5	B4GALT5	chr20	-	49643525_49643650_49646964_49647078_49642467_49642584_49656567_49656702	6621	5,14,8,18,24,18,3,14,1,15,18,110,11,2,12,42,17,5,12,15,11,5,30	22,14,19,18,31,19,4,44,6,19,60,274,35,6,34,39,15,36,10,24,25,17,36	3,7,18,12,56,58,26,14,4,15,17,21,16	10,12,1,8,31,60,31,13,2,31,19,22,19	232	238	0.00134166	0.0213426	0.189,0.506,0.302,0.506,0.443,0.493,0.435,0.246,0.146,0.447,0.235,0.292,0.244,0.255,0.266,0.525,0.538,0.125,0.552,0.391,0.311,0.232,0.461	0.235,0.374,0.949,0.606,0.65,0.498,0.462,0.525,0.672,0.332,0.479,0.495,0.463	0.165	MXE	17.8261	35.087	20.5385	19.9231	52.913	40.4615	sig	chr20:49643525:49643650:-	chr20:49646964:49647078:-	Inclusion	0.189	0.506	0.302	0.506	0.443	0.493	0.435	0.246	0.146	0.447	0.235	0.292	0.244	0.255	0.266	0.525	0.538	0.125	0.552	0.391
V35575	MXE_6758	ENSG00000137713.15	PPP2R1B	chr11	-	111742522_111742665_111747953_111748014_111742052_111742144_111752158_111752332	6758	16,14,0,15,8,7,8,10,2,14,37,6,12,0,15,3,4,10,3,13,10,7,17	38,22,4,18,57,10,33,38,10,42,66,41,55,2,38,6,18,26,32,50,16,41,59	7,2,12,4,14,13,6,6,3,1,12,9,14	24,34,58,47,82,55,38,58,61,54,88,71,19	179	238	0.000119545	0.00347924	0.359,0.458,0.0,0.526,0.157,0.482,0.244,0.259,0.21,0.307,0.427,0.163,0.225,0.0,0.344,0.399,0.228,0.338,0.111,0.257,0.454,0.185,0.277	0.279,0.073,0.216,0.102,0.185,0.239,0.174,0.121,0.061,0.024,0.153,0.144,0.495	-0.104	MXE	10.0435	31.3913	7.92308	53	41.4348	60.9231	sig	chr11:111742522:111742665:-	chr11:111747953:111748014:-	Exclusion	0.359	0.458	0	0.526	0.157	0.482	0.244	0.259	0.21	0.307	0.427	0.163	0.225	0	0.344	0.399	0.228	0.338	0.111	0.257
V35851	MXE_7047	ENSG00000120925.15	RNF170	chr8	-	42861744_42861855_42865415_42865489_42853296_42856428_42870003_42870112	7047	23,10,8,21,60,27,3,12,3,3,44,9,30,13,30,21,14,17,26,54,7,10,34	33,17,6,14,41,21,6,61,15,12,76,3,50,1,32,18,16,10,22,30,9,28,27	10,14,12,24,19,26,38,12,18,25,61,27,35	25,15,51,74,41,48,47,54,67,34,50,29,76	192	229	0.00328837	0.0408348	0.454,0.412,0.614,0.641,0.636,0.605,0.374,0.19,0.193,0.23,0.408,0.782,0.417,0.939,0.528,0.582,0.511,0.67,0.585,0.682,0.481,0.299,0.6	0.323,0.527,0.219,0.279,0.356,0.392,0.491,0.21,0.243,0.467,0.593,0.526,0.355	-0.131	MXE	20.8261	23.8261	24.6923	47	44.6522	71.6923	sig	chr8:42861744:42861855:-	chr8:42865415:42865489:-	Exclusion	0.454	0.412	0.614	0.641	0.636	0.605	0.374	0.19	0.193	0.23	0.408	0.782	0.417	0.939	0.528	0.582	0.511	0.67	0.585	0.682
V35888	MXE_7086	ENSG00000283761.1	RP4-714D9.5	chr1	+	100058665_100058728_100059877_100060005_100049908_100050004_100061834_100061949	7086	61,41,25,81,146,53,73,100,30,105,105,160,56,6,62,75,30,28,60,89,45,41,151	100,66,43,72,226,57,174,180,40,133,243,275,197,6,150,80,48,65,126,154,72,85,106	77,51,123,105,170,223,160,105,104,126,130,114,139	197,70,95,90,109,239,177,112,121,113,151,67,133	181	238	9.32214e-06	0.000447215	0.445,0.45,0.433,0.597,0.459,0.55,0.356,0.422,0.497,0.509,0.362,0.433,0.272,0.568,0.352,0.552,0.451,0.362,0.385,0.432,0.451,0.388,0.652	0.339,0.489,0.63,0.605,0.672,0.551,0.543,0.552,0.531,0.595,0.531,0.691,0.579	0.111	MXE	70.5652	117.304	125.154	128.769	187.87	253.923	sig	chr1:100058665:100058728:+	chr1:100059877:100060005:+	Inclusion	0.445	0.45	0.433	0.597	0.459	0.55	0.356	0.422	0.497	0.509	0.362	0.433	0.272	0.568	0.352	0.552	0.451	0.362	0.385	0.432
V35965	MXE_7170	ENSG00000153933.9	DGKE	chr17	+	56834777_56835259_56844018_56844178_56834098_56834260_56845689_56845809	7170	11,18,5,13,16,10,24,11,8,35,17,12,32,1,12,13,9,0,8,8,3,26,15	26,21,17,26,83,21,11,47,9,35,56,40,46,4,62,37,22,8,21,34,22,24,37	33,8,10,8,2,19,11,13,16,13,13,0,35	55,29,41,42,57,59,47,63,57,68,93,30,67	238	238	0.000991444	0.0170146	0.297,0.462,0.227,0.333,0.162,0.323,0.686,0.19,0.471,0.5,0.233,0.231,0.41,0.2,0.162,0.26,0.29,0.0,0.276,0.19,0.12,0.52,0.288	0.375,0.216,0.196,0.16,0.034,0.244,0.19,0.171,0.219,0.16,0.123,0.0,0.343	-0.11	MXE	13.3478	30.8261	13.9231	54.4615	44.1739	68.3846	sig	chr17:56834777:56835259:+	chr17:56844018:56844178:+	Exclusion	0.297	0.462	0.227	0.333	0.162	0.323	0.686	0.19	0.471	0.5	0.233	0.231	0.41	0.2	0.162	0.26	0.29	0	0.276	0.19
V36159	MXE_7369	ENSG00000138101.18	DTNB	chr2	-	25383835_25383889_25387288_25387378_25379289_25379323_25388201_25388361	7369	19,17,21,23,48,38,17,14,39,13,57,10,27,14,18,12,19,33,44,47,22,38,43	1,1,2,5,8,1,2,2,11,2,4,0,0,0,3,2,4,2,3,1,0,2,8	54,32,30,20,34,76,44,39,19,29,27,44,26	0,8,7,8,6,14,19,11,12,12,13,2,12	208	172	1.18264e-08	1.59122e-06	0.94,0.934,0.897,0.792,0.832,0.969,0.875,0.853,0.746,0.843,0.922,1.0,1.0,1.0,0.832,0.832,0.797,0.932,0.924,0.975,1.0,0.94,0.816	1.0,0.768,0.78,0.674,0.824,0.818,0.657,0.746,0.567,0.666,0.632,0.948,0.642	-0.15	MXE	27.5217	2.78261	36.4615	9.53846	30.3043	46	sig	chr2:25383835:25383889:-	chr2:25387288:25387378:-	Exclusion	0.94	0.934	0.897	0.792	0.832	0.969	0.875	0.853	0.746	0.843	0.922	1	1	1	0.832	0.832	0.797	0.932	0.924	0.975
V36272	MXE_7482	ENSG00000070367.15	EXOC5	chr14	-	57237337_57237366_57246710_57246827_57235710_57235820_57247617_57247712	7482	0,4,2,2,4,2,4,0,2,3,7,0,1,0,7,0,2,0,0,3,2,3,6	16,5,3,9,19,0,5,11,7,16,23,4,14,2,17,6,6,3,9,8,2,7,12	2,0,0,2,2,2,8,0,0,0,0,1,0	19,5,20,12,14,20,16,27,12,11,19,9,12	235	147	2.07934e-05	0.000848918	0.0,0.334,0.294,0.122,0.116,1.0,0.334,0.0,0.152,0.105,0.16,0.0,0.043,0.0,0.205,0.0,0.173,0.0,0.0,0.19,0.385,0.211,0.238	0.062,0.0,0.0,0.094,0.082,0.059,0.238,0.0,0.0,0.0,0.0,0.065,0.0	-0.13	MXE	2.34783	8.86957	1.30769	15.0769	11.2174	16.3846	sig	chr14:57237337:57237366:-	chr14:57246710:57246827:-	Exclusion	0	0.334	0.294	0.122	0.116	1	0.334	0	0.152	0.105	0.16	0	0.043	0	0.205	0	0.173	0	0	0.19
V36296	MXE_7507	ENSG00000134744.13	ZCCHC11	chr1	-	52438219_52438335_52445786_52445869_52436754_52436978_52445956_52446004	7507	103,54,18,73,167,82,71,73,29,75,144,37,82,18,89,39,38,25,61,93,61,120,90	36,13,8,17,51,20,3,22,8,41,57,16,42,9,28,28,10,5,29,28,19,22,41	72,51,56,103,139,98,97,79,75,68,143,89,112	38,13,52,52,80,57,102,77,24,65,72,72,65	201	234	1.28684e-08	1.70281e-06	0.769,0.829,0.724,0.833,0.792,0.827,0.965,0.794,0.808,0.68,0.746,0.729,0.694,0.7,0.787,0.619,0.816,0.853,0.71,0.795,0.789,0.864,0.719	0.688,0.82,0.556,0.698,0.669,0.667,0.525,0.544,0.784,0.549,0.698,0.59,0.667	-0.125	MXE	71.3913	24.0435	90.9231	59.1538	95.4348	150.077	sig	chr1:52438219:52438335:-	chr1:52445786:52445869:-	Exclusion	0.769	0.829	0.724	0.833	0.792	0.827	0.965	0.794	0.808	0.68	0.746	0.729	0.694	0.7	0.787	0.619	0.816	0.853	0.71	0.795
V36535	MXE_7753	ENSG00000155085.15	AK9	chr6	-	109619091_109619236_109632922_109633103_109614384_109614480_109633183_109633323	7753	18,17,13,7,50,27,6,42,14,18,16,3,42,2,12,3,6,20,24,35,3,21,32	21,23,7,20,55,18,7,35,2,18,32,4,32,2,31,8,8,22,11,46,16,27,40	26,16,37,50,41,33,49,46,47,33,66,28,32	11,27,17,36,17,20,29,31,35,12,25,7,23	238	238	2.67466e-05	0.00104829	0.462,0.425,0.65,0.259,0.476,0.6,0.462,0.545,0.875,0.5,0.333,0.429,0.568,0.5,0.279,0.273,0.429,0.476,0.686,0.432,0.158,0.438,0.444	0.703,0.372,0.685,0.581,0.707,0.623,0.628,0.597,0.573,0.733,0.725,0.8,0.582	0.174	MXE	18.7391	21.087	38.7692	22.3077	39.8261	61.0769	sig	chr6:109619091:109619236:-	chr6:109632922:109633103:-	Inclusion	0.462	0.425	0.65	0.259	0.476	0.6	0.462	0.545	0.875	0.5	0.333	0.429	0.568	0.5	0.279	0.273	0.429	0.476	0.686	0.432
V36610	MXE_7830	ENSG00000112584.13	FAM120B	chr6	+	170358225_170358318_170391012_170391121_170330448_170330550_170395486_170395579	7830	7,4,0,1,6,2,4,3,0,8,2,6,3,0,3,2,2,3,2,3,1,6,18	35,8,22,47,111,28,0,49,7,32,44,19,60,9,21,11,5,21,48,70,12,20,59	0,1,0,6,4,3,0,5,1,4,7,4,3	27,27,51,65,74,49,91,49,46,40,83,34,46	211	227	0.00351897	0.0428589	0.177,0.35,0.0,0.022,0.055,0.071,1.0,0.062,0.0,0.212,0.047,0.254,0.051,0.0,0.133,0.164,0.301,0.133,0.043,0.044,0.082,0.244,0.247	0.0,0.038,0.0,0.09,0.055,0.062,0.0,0.099,0.023,0.097,0.083,0.112,0.066	-0.105	MXE	3.73913	32.087	2.92308	52.4615	35.8261	55.3846	sig	chr6:170358225:170358318:+	chr6:170391012:170391121:+	Exclusion	0.177	0.35	0	0.022	0.055	0.071	1	0.062	0	0.212	0.047	0.254	0.051	0	0.133	0.164	0.301	0.133	0.043	0.044
V36737	MXE_7964	ENSG00000126522.16	ASL	chr7	+	66086584_66086662_66086743_66086821_66083076_66083174_66087333_66087386	7964	22,9,16,19,60,26,20,48,17,23,44,51,35,3,53,19,14,4,33,20,21,53,19	8,5,8,14,29,9,8,45,9,22,19,32,30,3,39,13,9,8,13,16,9,30,34	47,18,24,19,40,69,47,40,32,25,23,17,46	29,21,25,31,21,58,41,62,28,35,38,16,51	196	196	0.000597522	0.0117374	0.733,0.643,0.667,0.576,0.674,0.743,0.714,0.516,0.654,0.511,0.698,0.614,0.538,0.5,0.576,0.594,0.609,0.333,0.717,0.556,0.7,0.639,0.358	0.618,0.462,0.49,0.38,0.656,0.543,0.534,0.392,0.533,0.417,0.377,0.515,0.474	-0.111	MXE	27.3478	17.913	34.3846	35.0769	45.2609	69.4615	sig	chr7:66086584:66086662:+	chr7:66086743:66086821:+	Exclusion	0.733	0.643	0.667	0.576	0.674	0.743	0.714	0.516	0.654	0.511	0.698	0.614	0.538	0.5	0.576	0.594	0.609	0.333	0.717	0.556
V36881	MXE_8112	ENSG00000149474.13	KAT14	chr20	+	18162376_18162945_18181709_18181846_18161819_18162239_18183122_18183298	8112	58,27,13,42,64,39,16,53,24,46,124,27,66,6,63,31,24,27,33,44,24,47,91	24,31,12,31,65,28,7,7,13,26,64,9,26,2,37,11,27,23,28,33,11,34,108	47,29,87,53,73,53,72,71,37,52,108,60,57	34,34,83,73,58,36,74,51,33,56,105,67,41	238	238	0.000374452	0.00825378	0.707,0.466,0.52,0.575,0.496,0.582,0.696,0.883,0.649,0.639,0.66,0.75,0.717,0.75,0.63,0.738,0.471,0.54,0.541,0.571,0.686,0.58,0.457	0.58,0.46,0.512,0.421,0.557,0.596,0.493,0.582,0.529,0.481,0.507,0.472,0.582	-0.101	MXE	43	28.5652	61.4615	57.3077	71.5652	118.769	sig	chr20:18162376:18162945:+	chr20:18181709:18181846:+	Exclusion	0.707	0.466	0.52	0.575	0.496	0.582	0.696	0.883	0.649	0.639	0.66	0.75	0.717	0.75	0.63	0.738	0.471	0.54	0.541	0.571
V36942	MXE_8174	ENSG00000047365.11	ARAP2	chr4	-	36177826_36178005_36193577_36193647_36166931_36167047_36210389_36210743	8174	65,38,12,13,148,31,51,122,32,57,122,148,73,0,103,94,17,47,35,121,55,51,75	108,61,38,18,266,35,66,148,42,132,192,194,103,5,145,132,62,44,49,194,35,63,166	122,16,65,51,36,126,82,48,48,34,123,49,49	168,50,150,95,140,285,216,130,144,100,287,153,135	188	238	1.68522e-05	0.000715707	0.432,0.441,0.286,0.478,0.413,0.529,0.495,0.511,0.491,0.353,0.446,0.491,0.473,0.0,0.473,0.474,0.258,0.575,0.475,0.441,0.665,0.506,0.364	0.479,0.288,0.354,0.405,0.246,0.359,0.325,0.319,0.297,0.301,0.352,0.288,0.315	-0.105	MXE	65.6522	99.913	65.3077	157.923	165.565	223.231	sig	chr4:36177826:36178005:-	chr4:36193577:36193647:-	Exclusion	0.432	0.441	0.286	0.478	0.413	0.529	0.495	0.511	0.491	0.353	0.446	0.491	0.473	0	0.473	0.474	0.258	0.575	0.475	0.441
V36961	MXE_8194	ENSG00000155313.15	USP25	chr21	+	15799756_15799843_15805120_15805258_15791501_15791664_15818697_15818729	8194	39,15,9,25,40,14,30,37,16,31,38,17,23,1,45,29,5,25,21,45,11,18,49	2,10,0,4,10,0,13,6,2,3,12,19,9,0,12,7,6,4,9,2,0,3,7	38,22,22,51,36,54,35,37,16,25,20,31,44	3,6,0,2,0,5,2,0,4,1,2,0,0	205	238	1.95824e-11	5.88231e-09	0.958,0.635,1.0,0.879,0.823,1.0,0.728,0.877,0.903,0.923,0.786,0.51,0.748,1.0,0.813,0.828,0.492,0.879,0.73,0.963,1.0,0.874,0.89	0.936,0.81,1.0,0.967,1.0,0.926,0.953,1.0,0.823,0.967,0.921,1.0,1.0	0.11	MXE	25.3478	6.08696	33.1538	1.92308	31.4348	35.0769	sig	chr21:15799756:15799843:+	chr21:15805120:15805258:+	Inclusion	0.958	0.635	1	0.879	0.823	1	0.728	0.877	0.903	0.923	0.786	0.51	0.748	1	0.813	0.828	0.492	0.879	0.73	0.963
V37156	MXE_8396	ENSG00000282034.1	RP11-2C24.9	chr16	+	30729369_30729572_30733279_30733449_30728965_30729231_30733601_30733798	8396	53,36,19,32,77,42,32,84,23,27,47,35,63,7,44,34,16,23,27,85,30,69,44	49,30,5,30,38,34,58,36,19,19,35,37,28,7,50,24,15,35,34,23,18,57,32	59,71,37,70,59,90,59,57,20,38,50,43,37	53,26,7,16,28,78,21,35,14,6,39,20,21	238	238	0.00133937	0.0213255	0.52,0.545,0.792,0.516,0.67,0.553,0.356,0.7,0.548,0.587,0.573,0.486,0.692,0.5,0.468,0.586,0.516,0.397,0.443,0.787,0.625,0.548,0.579	0.527,0.732,0.841,0.814,0.678,0.536,0.737,0.62,0.588,0.864,0.562,0.683,0.638	0.114	MXE	41.2609	31	53.0769	28	72.2609	81.0769	sig	chr16:30729369:30729572:+	chr16:30733279:30733449:+	Inclusion	0.52	0.545	0.792	0.516	0.67	0.553	0.356	0.7	0.548	0.587	0.573	0.486	0.692	0.5	0.468	0.586	0.516	0.397	0.443	0.787
V37187	MXE_8427	ENSG00000145375.7	SPATA5	chr4	+	123090578_123090705_123256015_123256180_123057208_123057288_123313887_123319450	8427	64,17,26,11,95,46,17,63,26,50,45,9,54,14,35,39,13,34,63,58,23,42,58	39,13,6,11,46,16,4,34,5,30,24,3,17,2,36,3,5,13,8,21,1,13,30	81,30,58,44,64,40,49,39,54,38,62,31,48	29,7,33,17,42,36,38,61,31,42,29,27,31	238	238	0.000405948	0.00876495	0.621,0.567,0.813,0.5,0.674,0.742,0.81,0.649,0.839,0.625,0.652,0.75,0.761,0.875,0.493,0.929,0.722,0.723,0.887,0.734,0.958,0.764,0.659	0.736,0.811,0.637,0.721,0.604,0.526,0.563,0.39,0.635,0.475,0.681,0.534,0.608	-0.119	MXE	39.2174	16.5217	49.0769	32.5385	55.7391	81.6154	sig	chr4:123090578:123090705:+	chr4:123256015:123256180:+	Exclusion	0.621	0.567	0.813	0.5	0.674	0.742	0.81	0.649	0.839	0.625	0.652	0.75	0.761	0.875	0.493	0.929	0.722	0.723	0.887	0.734
V37326	MXE_8570	ENSG00000106144.19	CASP2	chr7	+	143292299_143292467_143292616_143292698_143291539_143291690_143294229_143294324	8570	65,51,33,56,96,62,39,36,25,64,79,68,62,2,102,66,49,41,39,75,35,71,106	55,16,17,44,57,21,8,35,6,17,25,30,40,0,45,23,4,20,26,37,23,44,86	46,49,57,52,67,115,88,82,67,73,75,61,56	38,29,43,41,45,52,35,62,55,38,59,54,41	238	200	0.00294204	0.0375306	0.498,0.728,0.62,0.517,0.586,0.713,0.804,0.464,0.778,0.76,0.726,0.656,0.566,1.0,0.656,0.707,0.911,0.633,0.558,0.63,0.561,0.576,0.509	0.504,0.587,0.527,0.516,0.556,0.65,0.679,0.526,0.506,0.617,0.516,0.487,0.534	-0.105	MXE	57.4783	29.5217	68.3077	45.5385	87	113.846	sig	chr7:143292299:143292467:+	chr7:143292616:143292698:+	Exclusion	0.498	0.728	0.62	0.517	0.586	0.713	0.804	0.464	0.778	0.76	0.726	0.656	0.566	1	0.656	0.707	0.911	0.633	0.558	0.63
V37370	MXE_8615	ENSG00000100575.13	TIMM9	chr14	-	58410842_58410938_58411906_58411971_58408493_58409168_58424007_58424095	8615	17,17,10,15,57,17,13,27,4,23,47,16,39,2,43,12,11,7,6,33,16,18,41	29,22,4,22,48,29,36,41,6,32,41,17,42,3,26,29,23,8,23,55,27,16,87	27,14,29,32,25,25,21,29,28,40,43,19,13	39,21,69,61,50,56,47,67,58,41,118,63,66	183	214	0.00141897	0.0222287	0.407,0.475,0.745,0.444,0.581,0.407,0.297,0.435,0.438,0.457,0.573,0.524,0.521,0.438,0.659,0.326,0.359,0.506,0.234,0.412,0.409,0.568,0.355	0.447,0.438,0.33,0.38,0.369,0.343,0.343,0.336,0.361,0.533,0.299,0.261,0.187	-0.104	MXE	21.3478	28.9565	26.5385	58.1538	50.3043	84.6923	sig	chr14:58410842:58410938:-	chr14:58411906:58411971:-	Exclusion	0.407	0.475	0.745	0.444	0.581	0.407	0.297	0.435	0.438	0.457	0.573	0.524	0.521	0.438	0.659	0.326	0.359	0.506	0.234	0.412
V37477	MXE_8726	ENSG00000162961.13	DPY30	chr2	-	31883385_31883462_31891991_31892134_31869847_31869952_31917925_31918037	8726	78,51,32,53,129,60,40,97,44,77,121,81,109,2,93,71,42,111,122,133,38,49,128	83,33,21,27,71,28,13,29,17,29,73,27,47,0,58,24,22,14,40,36,20,28,75	140,51,111,94,90,96,89,74,80,70,174,65,78	67,19,46,65,79,89,83,54,50,54,63,52,73	238	195	0.00128998	0.0207776	0.435,0.559,0.555,0.617,0.598,0.637,0.716,0.733,0.68,0.685,0.576,0.711,0.655,1.0,0.568,0.708,0.61,0.867,0.714,0.752,0.609,0.589,0.583	0.631,0.687,0.664,0.542,0.483,0.469,0.468,0.529,0.567,0.515,0.694,0.506,0.467	-0.103	MXE	76.5652	35.4348	93.2308	61.0769	112	154.308	sig	chr2:31883385:31883462:-	chr2:31891991:31892134:-	Exclusion	0.435	0.559	0.555	0.617	0.598	0.637	0.716	0.733	0.68	0.685	0.576	0.711	0.655	1	0.568	0.708	0.61	0.867	0.714	0.752
V37492	MXE_8741	ENSG00000021776.10	AQR	chr15	-	34920331_34920434_34927034_34927138_34918257_34918378_34930257_34930371	8741	84,26,23,31,206,78,30,101,33,57,140,30,82,6,67,39,17,36,50,115,29,57,123	67,31,41,64,135,41,42,88,27,88,143,59,96,11,83,40,9,49,51,98,35,51,99	91,49,82,80,142,108,90,87,126,107,135,80,118	85,23,68,62,85,87,65,78,56,42,99,51,73	222	221	6.55663e-06	0.000334356	0.555,0.455,0.358,0.325,0.603,0.654,0.416,0.533,0.549,0.392,0.494,0.336,0.46,0.352,0.446,0.493,0.653,0.422,0.494,0.539,0.452,0.527,0.553	0.516,0.68,0.546,0.562,0.624,0.553,0.58,0.526,0.691,0.717,0.576,0.61,0.617	0.119	MXE	63.4783	62.9565	99.6154	67.2308	126.435	166.846	sig	chr15:34920331:34920434:-	chr15:34927034:34927138:-	Inclusion	0.555	0.455	0.358	0.325	0.603	0.654	0.416	0.533	0.549	0.392	0.494	0.336	0.46	0.352	0.446	0.493	0.653	0.422	0.494	0.539
V37515	MXE_8768	ENSG00000116062.14	MSH6	chr2	+	47790926_47791123_47798610_47801155_47783081_47783493_47803419_47803628	8768	63,20,27,33,50,31,10,47,34,22,99,62,47,14,51,36,34,13,38,64,21,54,94	18,23,13,12,84,33,10,27,37,35,64,75,52,2,36,25,10,11,33,68,21,22,77	58,27,53,23,76,49,59,49,67,56,67,37,56	54,29,73,27,79,57,77,36,64,64,67,71,61	238	238	0.00142626	0.0223005	0.778,0.465,0.675,0.733,0.373,0.484,0.5,0.635,0.479,0.386,0.607,0.453,0.475,0.875,0.586,0.59,0.773,0.542,0.535,0.485,0.5,0.711,0.55	0.518,0.482,0.421,0.46,0.49,0.462,0.434,0.576,0.511,0.467,0.5,0.343,0.479	-0.101	MXE	41.913	34.2609	52.0769	58.3846	76.1739	110.462	sig	chr2:47790926:47791123:+	chr2:47798610:47801155:+	Exclusion	0.778	0.465	0.675	0.733	0.373	0.484	0.5	0.635	0.479	0.386	0.607	0.453	0.475	0.875	0.586	0.59	0.773	0.542	0.535	0.485
V37698	MXE_8954	ENSG00000136048.13	DRAM1	chr12	+	101901290_101901433_101908185_101908363_101897862_101897930_101914173_101914232	8954	14,2,5,9,13,13,4,9,10,11,45,332,22,0,19,21,21,10,4,36,12,13,9	4,4,2,2,14,4,3,13,2,8,23,74,11,4,13,9,0,7,7,7,8,9,7	19,6,7,20,17,49,17,4,23,4,28,7,11	20,3,18,23,13,52,26,1,7,8,33,12,9	238	238	0.00270574	0.0353715	0.778,0.333,0.714,0.818,0.481,0.765,0.571,0.409,0.833,0.579,0.662,0.818,0.667,0.0,0.594,0.7,1.0,0.588,0.364,0.837,0.6,0.591,0.563	0.487,0.667,0.28,0.465,0.567,0.485,0.395,0.8,0.767,0.333,0.459,0.368,0.55	-0.111	MXE	27.5652	10.2174	16.3077	17.3077	37.7826	33.6154	sig	chr12:101901290:101901433:+	chr12:101908185:101908363:+	Exclusion	0.778	0.333	0.714	0.818	0.481	0.765	0.571	0.409	0.833	0.579	0.662	0.818	0.667	0	0.594	0.7	1	0.588	0.364	0.837
V37721	MXE_8977	ENSG00000104529.17	EEF1D	chr8	-	143581053_143581154_143581228_143581328_143580505_143580632_143586728_143586852	8977	170,89,46,148,236,86,117,197,129,76,144,155,174,2,185,97,27,74,89,187,48,124,170	19,26,10,14,20,24,20,43,4,14,22,12,15,2,37,9,10,26,11,25,6,22,41	174,62,70,163,149,163,34,24,94,32,214,62,67	41,34,28,23,40,61,14,37,33,14,41,31,12	218	219	4.00541e-08	4.39124e-06	0.9,0.775,0.822,0.914,0.922,0.783,0.855,0.822,0.97,0.845,0.868,0.928,0.921,0.501,0.834,0.915,0.731,0.741,0.89,0.883,0.889,0.85,0.806	0.81,0.647,0.715,0.877,0.789,0.729,0.709,0.395,0.741,0.697,0.84,0.668,0.849	-0.114	MXE	120.435	18.7826	100.615	31.4615	139.217	132.077	sig	chr8:143581053:143581154:-	chr8:143581228:143581328:-	Exclusion	0.9	0.775	0.822	0.914	0.922	0.783	0.855	0.822	0.97	0.845	0.868	0.928	0.921	0.501	0.834	0.915	0.731	0.741	0.89	0.883
V37728	MXE_8984	ENSG00000104529.17	EEF1D	chr8	-	143592646_143592893_143593892_143594071_143590017_143590081_143597347_143597415	8984	7,4,0,0,11,12,6,9,0,10,3,0,11,0,5,12,2,4,9,17,6,14,0	26,13,2,11,28,4,16,15,1,4,10,2,26,2,19,4,2,2,7,19,8,17,4	15,5,4,1,15,2,7,5,4,3,3,0,8	60,4,13,17,25,30,9,63,21,44,25,20,12	238	238	0.00228761	0.031266	0.212,0.235,0.0,0.0,0.282,0.75,0.273,0.375,0.0,0.714,0.231,0.0,0.297,0.0,0.208,0.75,0.5,0.667,0.563,0.472,0.429,0.452,0.0	0.2,0.556,0.235,0.056,0.375,0.063,0.438,0.074,0.16,0.064,0.107,0.0,0.4	-0.112	MXE	6.17391	10.5217	5.53846	26.3846	16.6957	31.9231	sig	chr8:143592646:143592893:-	chr8:143593892:143594071:-	Exclusion	0.212	0.235	0	0	0.282	0.75	0.273	0.375	0	0.714	0.231	0	0.297	0	0.208	0.75	0.5	0.667	0.563	0.472
V37830	MXE_9087	ENSG00000110851.11	PRDM4	chr12	-	107740945_107741260_107742220_107742348_107739382_107739551_107743196_107743282	9087	64,33,17,32,91,54,25,43,27,61,84,29,87,2,82,36,17,69,51,68,38,38,96	101,31,42,66,107,72,46,79,35,48,105,43,78,15,116,67,28,91,59,85,60,77,138	198,35,94,85,104,112,136,77,90,58,131,111,87	169,31,79,121,77,59,111,85,63,67,133,77,76	238	238	2.34623e-07	2.06755e-05	0.388,0.516,0.288,0.327,0.46,0.429,0.352,0.352,0.435,0.56,0.444,0.403,0.527,0.118,0.414,0.35,0.378,0.431,0.464,0.444,0.388,0.33,0.41	0.54,0.53,0.543,0.413,0.575,0.655,0.551,0.475,0.588,0.464,0.496,0.59,0.534	0.135	MXE	49.7391	69.087	101.385	88.3077	118.826	189.692	sig	chr12:107740945:107741260:-	chr12:107742220:107742348:-	Inclusion	0.388	0.516	0.288	0.327	0.46	0.429	0.352	0.352	0.435	0.56	0.444	0.403	0.527	0.118	0.414	0.35	0.378	0.431	0.464	0.444
V37888	MXE_9146	ENSG00000116663.10	FBXO6	chr1	+	11671265_11671392_11671927_11672023_11668655_11668944_11673276_11673412	9146	22,21,13,23,38,8,15,10,6,8,48,69,21,2,24,9,8,4,4,12,4,20,19	24,16,5,7,52,3,13,5,12,14,51,54,13,0,25,24,23,14,8,10,3,15,25	26,18,17,34,41,25,39,14,14,11,8,16,10	26,16,36,35,76,86,45,17,64,30,36,20,22	238	214	0.00210045	0.0294597	0.452,0.541,0.7,0.747,0.397,0.706,0.509,0.643,0.31,0.339,0.458,0.535,0.592,1.0,0.463,0.252,0.238,0.204,0.31,0.519,0.545,0.545,0.406	0.473,0.503,0.298,0.466,0.327,0.207,0.438,0.425,0.164,0.248,0.167,0.418,0.29	-0.156	MXE	17.7391	18.087	21	39.1538	35.8261	60.1538	sig	chr1:11671265:11671392:+	chr1:11671927:11672023:+	Exclusion	0.452	0.541	0.7	0.747	0.397	0.706	0.509	0.643	0.31	0.339	0.458	0.535	0.592	1	0.463	0.252	0.238	0.204	0.31	0.519
V37895	MXE_9153	ENSG00000154832.14	CXXC1	chr18	-	50284731_50284839_50285001_50285247_50284384_50284562_50285748_50285928	9153	3,6,1,6,18,4,8,14,0,14,16,41,4,0,15,20,2,7,2,6,18,7,10	97,78,25,70,171,57,61,101,26,82,144,56,92,5,126,88,42,67,101,168,71,120,141	36,13,50,55,69,56,44,50,27,26,37,40,25	175,80,149,119,169,227,217,156,66,160,230,153,134	238	226	3.33067e-16	2.44763e-13	0.029,0.068,0.037,0.075,0.091,0.062,0.111,0.116,0.0,0.14,0.095,0.41,0.04,0.0,0.102,0.178,0.043,0.09,0.018,0.033,0.194,0.052,0.063	0.163,0.134,0.242,0.305,0.279,0.19,0.161,0.233,0.28,0.134,0.133,0.199,0.15	0.111	MXE	9.65217	86.4783	40.6154	156.538	96.1304	197.154	sig	chr18:50284731:50284839:-	chr18:50285001:50285247:-	Inclusion	0.029	0.068	0.037	0.075	0.091	0.062	0.111	0.116	0	0.14	0.095	0.41	0.04	0	0.102	0.178	0.043	0.09	0.018	0.033
V38031	MXE_9289	ENSG00000184708.17	EIF4ENIF1	chr22	-	31468174_31468302_31471843_31471917_31463680_31463967_31488622_31488745	9289	32,26,17,9,43,28,34,12,19,13,63,9,17,3,40,39,13,12,22,27,39,12,39	51,41,22,28,106,26,69,40,28,52,100,17,46,11,70,18,32,31,42,59,28,32,51	32,19,66,71,62,35,89,66,52,49,64,32,80	46,25,57,46,64,56,74,70,44,48,74,46,101	192	238	1.369e-05	0.000609066	0.438,0.44,0.489,0.285,0.335,0.572,0.379,0.271,0.457,0.237,0.438,0.396,0.314,0.253,0.415,0.729,0.335,0.324,0.394,0.362,0.633,0.317,0.487	0.463,0.485,0.589,0.657,0.546,0.437,0.599,0.539,0.594,0.559,0.517,0.463,0.495	0.13	MXE	24.6957	43.4783	55.1538	57.7692	68.1739	112.923	sig	chr22:31468174:31468302:-	chr22:31471843:31471917:-	Inclusion	0.438	0.44	0.489	0.285	0.335	0.572	0.379	0.271	0.457	0.237	0.438	0.396	0.314	0.253	0.415	0.729	0.335	0.324	0.394	0.362
V38035	MXE_9293	ENSG00000169682.17	SPNS1	chr16	+	28981469_28981615_28981900_28982056_28979404_28979471_28982355_28982545	9293	19,33,11,25,57,22,36,54,19,43,42,78,49,1,55,28,14,13,36,60,21,45,60	24,14,34,28,65,42,23,45,21,56,27,73,33,5,50,61,15,26,34,60,11,53,54	60,19,16,40,67,87,24,39,22,30,20,29,27	57,42,28,60,95,90,79,82,31,54,77,56,34	238	238	0.000573282	0.0113597	0.442,0.702,0.244,0.472,0.467,0.344,0.61,0.545,0.475,0.434,0.609,0.517,0.598,0.167,0.524,0.315,0.483,0.333,0.514,0.5,0.656,0.459,0.526	0.513,0.311,0.364,0.4,0.414,0.492,0.233,0.322,0.415,0.357,0.206,0.341,0.443	-0.105	MXE	35.6957	37.1304	36.9231	60.3846	72.8261	97.3077	sig	chr16:28981469:28981615:+	chr16:28981900:28982056:+	Exclusion	0.442	0.702	0.244	0.472	0.467	0.344	0.61	0.545	0.475	0.434	0.609	0.517	0.598	0.167	0.524	0.315	0.483	0.333	0.514	0.5
V38057	MXE_9316	ENSG00000164329.13	PAPD4	chr5	+	79640850_79640965_79641104_79641196_79623251_79623489_79642831_79642910	9316	164,84,37,88,219,109,93,109,51,134,230,51,204,11,172,100,33,81,88,152,72,114,235	31,38,10,33,92,21,11,24,9,47,80,39,59,8,52,35,13,41,40,57,13,48,80	1.64112e+38	63,46,77,66,96,99,102,69,92,57,102,70,91	233	210	8.36903e-08	8.37982e-06	0.827,0.666,0.769,0.706,0.682,0.824,0.884,0.804,0.836,0.72,0.722,0.541,0.757,0.553,0.749,0.72,0.696,0.64,0.665,0.706,0.833,0.682,0.726	0.701,0.687,0.657,0.625,0.631,0.532,0.56,0.635,0.509,0.668,0.624,0.657,0.647	-0.101	MXE	114.391	38.3043	146.231	79.2308	152.696	225.462	sig	chr5:79640850:79640965:+	chr5:79641104:79641196:+	Exclusion	0.827	0.666	0.769	0.706	0.682	0.824	0.884	0.804	0.836	0.72	0.722	0.541	0.757	0.553	0.749	0.72	0.696	0.64	0.665	0.706
V38088	MXE_9347	ENSG00000112983.17	BRD8	chr5	-	138164086_138164133_138164319_138164413_138163129_138163344_138164713_138165166	9347	47,43,37,45,111,41,8,74,48,62,85,18,82,7,78,63,25,46,64,105,56,51,124	19,12,6,14,36,10,2,34,10,19,30,0,17,1,17,21,3,11,21,22,7,11,44	88,43,54,106,167,52,116,87,87,83,114,71,110	34,19,31,34,43,38,29,38,31,47,37,35,29	212	165	0.000561442	0.0111837	0.658,0.736,0.828,0.714,0.706,0.761,0.757,0.629,0.789,0.717,0.688,1.0,0.79,0.845,0.781,0.7,0.866,0.765,0.703,0.788,0.862,0.783,0.687	0.668,0.638,0.576,0.708,0.751,0.516,0.757,0.641,0.686,0.579,0.706,0.612,0.747	-0.103	MXE	57.3913	15.9565	90.6154	34.2308	73.3478	124.846	sig	chr5:138164086:138164133:-	chr5:138164319:138164413:-	Exclusion	0.658	0.736	0.828	0.714	0.706	0.761	0.757	0.629	0.789	0.717	0.688	1	0.79	0.845	0.781	0.7	0.866	0.765	0.703	0.788
V38093	MXE_9352	ENSG00000132950.18	ZMYM5	chr13	-	19835476_19835689_19838699_19838985_19823481_19825235_19851354_19851796	9352	73,40,30,72,48,43,26,51,30,47,40,5,35,1,52,47,24,32,38,42,45,49,62	34,18,17,30,42,48,5,48,20,29,49,0,58,10,44,33,14,20,26,67,15,13,97	68,35,30,37,54,43,63,62,91,47,67,46,49	69,33,44,89,105,48,73,99,75,54,77,60,39	238	238	0.000310185	0.0072119	0.682,0.69,0.638,0.706,0.533,0.473,0.839,0.515,0.6,0.618,0.449,1.0,0.376,0.091,0.542,0.587,0.632,0.615,0.594,0.385,0.75,0.79,0.39	0.496,0.515,0.405,0.294,0.34,0.473,0.463,0.385,0.548,0.465,0.465,0.434,0.557	-0.138	MXE	40.5217	32.0435	53.2308	66.5385	72.5652	119.769	sig	chr13:19835476:19835689:-	chr13:19838699:19838985:-	Exclusion	0.682	0.69	0.638	0.706	0.533	0.473	0.839	0.515	0.6	0.618	0.449	1	0.376	0.091	0.542	0.587	0.632	0.615	0.594	0.385
V38265	MXE_9524	ENSG00000185000.11	DGAT1	chr8	-	144318834_144318920_144319027_144319068_144318698_144318751_144321320_144321408	9524	14,9,2,2,20,7,4,18,3,22,11,20,14,0,10,14,2,8,25,14,5,5,12	20,15,9,24,41,21,13,63,9,37,47,42,25,4,46,27,10,24,42,63,25,29,46	30,20,23,8,9,32,26,13,25,17,26,26,27	52,27,30,32,26,41,25,30,30,11,41,30,42	159	204	1.48388e-05	0.000649528	0.473,0.435,0.222,0.097,0.385,0.3,0.283,0.268,0.3,0.433,0.231,0.379,0.418,0.0,0.218,0.399,0.204,0.3,0.433,0.222,0.204,0.181,0.251	0.425,0.487,0.496,0.243,0.308,0.5,0.572,0.357,0.517,0.665,0.449,0.527,0.452	0.173	MXE	10.4783	29.6522	21.6923	32.0769	40.1304	53.7692	sig	chr8:144318834:144318920:-	chr8:144319027:144319068:-	Inclusion	0.473	0.435	0.222	0.097	0.385	0.3	0.283	0.268	0.3	0.433	0.231	0.379	0.418	0	0.218	0.399	0.204	0.3	0.433	0.222
V38495	MXE_9757	ENSG00000107669.17	ATE1	chr10	-	121790168_121790289_121836717_121836817_121740420_121743858_121841081_121841263	9757	44,15,12,21,84,43,19,63,17,34,168,32,72,5,58,40,35,27,48,93,28,34,72	57,32,15,17,71,16,18,41,25,48,86,16,43,0,46,43,18,26,37,53,28,31,48	27,25,53,65,44,89,59,63,54,45,53,64,45	80,35,55,49,85,52,71,51,77,73,73,73,65	218	238	0.00200064	0.0284764	0.457,0.339,0.466,0.574,0.564,0.746,0.535,0.627,0.426,0.436,0.681,0.686,0.646,1.0,0.579,0.504,0.68,0.531,0.586,0.657,0.522,0.545,0.621	0.269,0.438,0.513,0.592,0.361,0.651,0.476,0.574,0.434,0.402,0.442,0.489,0.43	-0.116	MXE	46.2609	35.4348	52.7692	64.5385	81.6957	117.308	sig	chr10:121790168:121790289:-	chr10:121836717:121836817:-	Exclusion	0.457	0.339	0.466	0.574	0.564	0.746	0.535	0.627	0.426	0.436	0.681	0.686	0.646	1	0.579	0.504	0.68	0.531	0.586	0.657
V38658	MXE_9926	ENSG00000154265.15	ABCA5	chr17	-	69304668_69304810_69306724_69306954_69302717_69302906_69308279_69308368	9926	60,34,34,53,79,64,53,48,37,47,59,32,68,9,81,26,19,30,48,26,26,56,83	63,0,9,1,148,21,31,102,29,101,69,20,79,16,45,3,45,1,5,20,14,52,84	41,42,38,68,50,62,55,59,41,60,61,47,79	40,7,43,80,92,107,89,115,53,38,85,76,56	238	238	0.00109464	0.0184244	0.488,1.0,0.791,0.981,0.348,0.753,0.631,0.32,0.561,0.318,0.461,0.615,0.463,0.36,0.643,0.897,0.297,0.968,0.906,0.565,0.65,0.519,0.497	0.506,0.857,0.469,0.459,0.352,0.367,0.382,0.339,0.436,0.612,0.418,0.382,0.585	-0.136	MXE	46.6087	41.6522	54.0769	67.7692	88.2609	121.846	sig	chr17:69304668:69304810:-	chr17:69306724:69306954:-	Exclusion	0.488	1	0.791	0.981	0.348	0.753	0.631	0.32	0.561	0.318	0.461	0.615	0.463	0.36	0.643	0.897	0.297	0.968	0.906	0.565
V38704	MXE_9972	ENSG00000256861.1	RP11-512M8.5	chr12	-	122235785_122235923_122238586_122238724_122232799_122232968_122239877_122239945	9972	57,37,10,28,81,48,28,55,13,50,133,30,49,1,62,45,5,36,44,72,12,47,73	38,20,20,30,83,55,27,64,32,78,75,27,85,2,52,48,7,67,38,57,30,27,67	77,46,58,90,105,69,78,91,81,62,108,65,83	57,27,66,82,100,81,41,62,61,33,78,41,42	238	238	0.00202822	0.0287366	0.6,0.649,0.333,0.483,0.494,0.466,0.509,0.462,0.289,0.391,0.639,0.526,0.366,0.333,0.544,0.484,0.417,0.35,0.537,0.558,0.286,0.635,0.521	0.575,0.63,0.468,0.523,0.512,0.46,0.655,0.595,0.57,0.653,0.581,0.613,0.664	0.104	MXE	44.1739	44.7391	77.9231	59.3077	88.913	137.231	sig	chr12:122235785:122235923:-	chr12:122238586:122238724:-	Inclusion	0.6	0.649	0.333	0.483	0.494	0.466	0.509	0.462	0.289	0.391	0.639	0.526	0.366	0.333	0.544	0.484	0.417	0.35	0.537	0.558
V38812	MXE_10081	ENSG00000022840.15	RNF10	chr12	+	120565071_120565189_120565427_120565529_120563809_120563943_120566824_120566894	10081	131,88,47,115,170,105,257,109,42,168,203,131,102,7,114,97,51,128,81,151,59,72,107	125,68,38,99,139,107,176,80,29,140,139,107,76,15,109,58,47,129,51,116,40,68,201	172,108,70,71,89,141,91,98,61,107,118,65,63	176,69,115,122,134,218,144,153,132,113,162,126,124	236	220	2.00997e-08	2.50655e-06	0.494,0.547,0.536,0.52,0.533,0.478,0.576,0.559,0.574,0.528,0.577,0.533,0.556,0.303,0.494,0.609,0.503,0.481,0.597,0.548,0.579,0.497,0.332	0.477,0.593,0.362,0.352,0.382,0.376,0.371,0.374,0.301,0.469,0.404,0.325,0.321	-0.127	MXE	110.217	93.7826	96.4615	137.538	204	234	sig	chr12:120565071:120565189:+	chr12:120565427:120565529:+	Exclusion	0.494	0.547	0.536	0.52	0.533	0.478	0.576	0.559	0.574	0.528	0.577	0.533	0.556	0.303	0.494	0.609	0.503	0.481	0.597	0.548
V38844	MXE_10114	ENSG00000130638.16	ATXN10	chr22	+	45692995_45693078_45700281_45700378_45689711_45689903_45702688_45702847	10114	97,66,40,65,154,51,25,150,25,76,137,62,127,5,90,52,44,59,71,127,27,66,68	79,52,35,46,164,62,32,137,42,90,178,62,95,10,150,60,36,42,58,107,45,75,135	95,71,61,38,53,78,60,55,48,47,61,52,52	118,53,59,80,111,126,176,81,89,80,143,98,137	201	215	1.39012e-05	0.000617028	0.568,0.576,0.55,0.602,0.501,0.468,0.455,0.539,0.389,0.475,0.452,0.517,0.588,0.348,0.391,0.481,0.567,0.6,0.567,0.559,0.391,0.485,0.35	0.463,0.589,0.525,0.337,0.338,0.398,0.267,0.421,0.366,0.386,0.313,0.362,0.289	-0.108	MXE	73.2174	77.913	59.3077	103.923	151.13	163.231	sig	chr22:45692995:45693078:+	chr22:45700281:45700378:+	Exclusion	0.568	0.576	0.55	0.602	0.501	0.468	0.455	0.539	0.389	0.475	0.452	0.517	0.588	0.348	0.391	0.481	0.567	0.6	0.567	0.559
V39121	MXE_10399	ENSG00000129566.12	TEP1	chr14	-	20403722_20403884_20405450_20405585_20403376_20403448_20407872_20408463	10399	5,9,17,20,13,15,67,5,2,4,3,50,10,0,16,11,1,7,16,12,5,0,5	86,64,42,48,113,24,63,94,35,79,124,32,78,2,117,66,41,53,65,88,24,84,93	7,4,3,1,3,11,7,1,11,0,17,8,4	102,54,128,161,126,92,126,95,148,82,142,83,137	238	238	9.88958e-11	2.45172e-08	0.055,0.123,0.288,0.294,0.103,0.385,0.515,0.051,0.054,0.048,0.024,0.61,0.114,0.0,0.12,0.143,0.024,0.117,0.198,0.12,0.172,0.0,0.051	0.064,0.069,0.023,0.006,0.023,0.107,0.053,0.01,0.069,0.0,0.107,0.088,0.028	-0.107	MXE	12.7391	65.8696	5.92308	113.538	78.6087	119.462	sig	chr14:20403722:20403884:-	chr14:20405450:20405585:-	Exclusion	0.055	0.123	0.288	0.294	0.103	0.385	0.515	0.051	0.054	0.048	0.024	0.61	0.114	0	0.12	0.143	0.024	0.117	0.198	0.12
V39278	MXE_10559	ENSG00000135968.20	GCC2	chr2	+	108486510_108486648_108487698_108487820_108485830_108485908_108489837_108490014	10559	59,46,14,56,121,51,23,50,37,31,111,23,73,3,82,22,35,43,51,68,17,45,96	50,32,51,54,110,64,7,58,30,62,146,17,118,2,60,29,32,46,32,69,21,55,116	49,28,40,41,20,33,30,53,37,18,48,28,26	56,36,92,110,87,66,70,111,101,78,109,84,72	238	238	2.33473e-11	6.91232e-09	0.541,0.59,0.215,0.509,0.524,0.443,0.767,0.463,0.552,0.333,0.432,0.575,0.382,0.6,0.577,0.431,0.522,0.483,0.614,0.496,0.447,0.45,0.453	0.467,0.438,0.303,0.272,0.187,0.333,0.3,0.323,0.268,0.187,0.306,0.25,0.265	-0.196	MXE	50.3043	54.8261	34.6923	82.4615	105.13	117.154	sig	chr2:108486510:108486648:+	chr2:108487698:108487820:+	Exclusion	0.541	0.59	0.215	0.509	0.524	0.443	0.767	0.463	0.552	0.333	0.432	0.575	0.382	0.6	0.577	0.431	0.522	0.483	0.614	0.496
V39474	MXE_10758	ENSG00000128513.14	POT1	chr7	-	124846941_124846998_124851871_124851951_124842806_124842963_124852971_124853138	10758	32,34,11,11,67,12,11,17,18,20,27,12,22,6,29,22,18,19,20,50,15,22,42	12,12,9,7,44,16,7,4,3,21,32,9,33,2,23,13,3,14,16,20,9,8,38	21,16,25,40,35,23,43,30,49,18,36,19,44	27,10,23,30,19,40,49,36,26,24,28,55,45	198	175	0.00178254	0.0261895	0.702,0.715,0.519,0.581,0.574,0.399,0.581,0.79,0.841,0.457,0.427,0.541,0.371,0.726,0.527,0.599,0.841,0.545,0.525,0.688,0.596,0.709,0.494	0.407,0.586,0.49,0.541,0.62,0.337,0.437,0.424,0.625,0.399,0.532,0.234,0.464	-0.129	MXE	23.3478	15.4348	30.6923	31.6923	38.7826	62.3846	sig	chr7:124846941:124846998:-	chr7:124851871:124851951:-	Exclusion	0.702	0.715	0.519	0.581	0.574	0.399	0.581	0.79	0.841	0.457	0.427	0.541	0.371	0.726	0.527	0.599	0.841	0.545	0.525	0.688
V39750	MXE_11038	ENSG00000144840.8	RABL3	chr3	-	120690448_120690487_120694152_120694224_120686680_120689888_120698422_120698573	11038	41,5,9,34,39,31,23,32,9,31,21,37,32,3,16,32,11,15,4,19,9,6,56	5,6,3,7,0,2,7,9,1,4,5,3,5,0,3,8,3,1,3,7,2,0,28	34,11,24,22,34,18,41,30,35,12,31,24,31	7,2,12,9,16,9,26,18,15,2,14,9,5	190	157	6.29513e-05	0.00207688	0.871,0.408,0.713,0.801,1.0,0.928,0.731,0.746,0.881,0.865,0.776,0.911,0.841,1.0,0.815,0.768,0.752,0.925,0.524,0.692,0.788,1.0,0.623	0.801,0.82,0.623,0.669,0.637,0.623,0.566,0.579,0.658,0.832,0.647,0.688,0.837	-0.107	MXE	22.3913	4.86957	26.6923	11.0769	27.2609	37.7692	sig	chr3:120690448:120690487:-	chr3:120694152:120694224:-	Exclusion	0.871	0.408	0.713	0.801	1	0.928	0.731	0.746	0.881	0.865	0.776	0.911	0.841	1	0.815	0.768	0.752	0.925	0.524	0.692
V39867	MXE_11159	ENSG00000093167.17	LRRFIP2	chr3	-	37063741_37063791_37083635_37083806_37058789_37058910_37094791_37094908	11159	3,4,5,1,37,4,12,34,13,19,16,23,15,0,29,10,13,16,25,9,14,17,9	27,28,4,13,44,24,15,29,17,28,9,39,28,1,29,26,3,16,25,41,22,19,51	24,9,30,18,77,46,66,64,22,27,29,27,40	22,25,30,17,30,96,37,36,21,33,37,30,50	238	168	0.00161067	0.0243889	0.073,0.092,0.469,0.052,0.372,0.105,0.361,0.453,0.351,0.324,0.557,0.294,0.274,0.0,0.414,0.214,0.754,0.414,0.414,0.134,0.31,0.387,0.111	0.435,0.203,0.414,0.428,0.644,0.253,0.557,0.557,0.425,0.366,0.356,0.388,0.361	0.113	MXE	14.2609	23.3913	36.8462	35.6923	37.6522	72.5385	sig	chr3:37063741:37063791:-	chr3:37083635:37083806:-	Inclusion	0.073	0.092	0.469	0.052	0.372	0.105	0.361	0.453	0.351	0.324	0.557	0.294	0.274	0	0.414	0.214	0.754	0.414	0.414	0.134
V39963	MXE_11257	ENSG00000179152.19	TCAIM	chr3	+	44396742_44396834_44400354_44401334_44396399_44396497_44407441_44408874	11257	11,8,7,6,17,13,2,8,7,18,12,2,10,0,18,26,0,9,6,20,19,15,19	13,6,0,16,17,1,2,19,4,7,11,2,17,2,22,6,2,4,6,17,0,4,22	1,14,16,24,12,18,26,23,17,5,30,24,18	20,5,19,30,21,21,33,26,18,27,41,21,35	210	238	0.00423931	0.0488821	0.49,0.602,1.0,0.298,0.531,0.936,0.531,0.323,0.665,0.745,0.553,0.531,0.4,0.0,0.481,0.831,0.0,0.718,0.531,0.571,1.0,0.81,0.495	0.054,0.76,0.488,0.476,0.393,0.493,0.472,0.501,0.517,0.173,0.453,0.564,0.368	-0.128	MXE	11	8.69565	17.5385	24.3846	19.6957	41.9231	sig	chr3:44396742:44396834:+	chr3:44400354:44401334:+	Exclusion	0.49	0.602	1	0.298	0.531	0.936	0.531	0.323	0.665	0.745	0.553	0.531	0.4	0	0.481	0.831	0	0.718	0.531	0.571
V40023	MXE_11317	ENSG00000135766.8	EGLN1	chr1	-	231367568_231367636_231373979_231374099_231363750_231366475_231420997_231425044	11317	50,63,37,53,160,70,52,68,44,73,84,65,71,9,106,55,37,59,57,96,37,62,127	26,25,2,25,51,21,11,37,19,20,26,9,20,0,23,19,8,27,17,48,9,18,58	68,55,132,132,152,184,124,123,58,104,199,77,87	31,32,70,66,66,88,60,60,21,51,72,40,46	238	186	5.69849e-05	0.00192379	0.6,0.663,0.935,0.624,0.71,0.723,0.787,0.59,0.644,0.74,0.716,0.849,0.735,1.0,0.783,0.693,0.783,0.631,0.724,0.61,0.763,0.729,0.631	0.632,0.573,0.596,0.61,0.643,0.62,0.618,0.616,0.683,0.614,0.684,0.601,0.596	-0.102	MXE	66.7391	22.5652	115	54.0769	89.3043	169.077	sig	chr1:231367568:231367636:-	chr1:231373979:231374099:-	Exclusion	0.6	0.663	0.935	0.624	0.71	0.723	0.787	0.59	0.644	0.74	0.716	0.849	0.735	1	0.783	0.693	0.783	0.631	0.724	0.61
V40085	MXE_11380	ENSG00000163820.14	FYCO1	chr3	-	45964335_45964454_45965032_45965125_45962224_45962392_45966276_45968703	11380	25,14,11,24,38,20,23,18,9,10,32,20,35,11,42,17,3,19,9,23,18,39,20	24,27,20,18,32,15,19,25,14,20,17,41,36,2,39,15,12,27,18,36,6,34,34	23,27,17,18,23,80,26,28,19,12,8,14,19	39,26,28,31,69,64,48,45,25,37,56,30,39	211	237	0.00261217	0.0345481	0.539,0.368,0.382,0.6,0.572,0.6,0.576,0.447,0.419,0.36,0.679,0.354,0.522,0.861,0.547,0.56,0.219,0.441,0.36,0.418,0.771,0.563,0.398	0.398,0.538,0.405,0.395,0.272,0.584,0.378,0.411,0.461,0.267,0.138,0.344,0.354	-0.122	MXE	20.8696	23.087	24.1538	41.3077	43.9565	65.4615	sig	chr3:45964335:45964454:-	chr3:45965032:45965125:-	Exclusion	0.539	0.368	0.382	0.6	0.572	0.6	0.576	0.447	0.419	0.36	0.679	0.354	0.522	0.861	0.547	0.56	0.219	0.441	0.36	0.418
V40115	MXE_11410	ENSG00000106785.14	TRIM14	chr9	-	98099930_98100164_98109888_98109984_98094866_98095029_98118981_98119198	11410	4,0,3,24,9,4,4,6,1,7,6,19,7,0,11,15,5,5,4,11,0,5,10	11,26,11,54,18,27,22,31,11,27,11,91,30,8,60,61,10,23,14,41,7,46,83	11,11,7,8,13,24,23,6,7,12,11,6,13	29,15,27,28,31,132,28,20,23,14,40,43,7	214	238	0.00133568	0.0212968	0.288,0.0,0.233,0.331,0.357,0.141,0.168,0.177,0.092,0.224,0.378,0.188,0.206,0.0,0.169,0.215,0.357,0.195,0.241,0.23,0.0,0.108,0.118	0.297,0.449,0.224,0.241,0.318,0.168,0.477,0.25,0.253,0.488,0.234,0.134,0.674	0.132	MXE	6.95652	31.4348	11.6923	33.6154	38.3913	45.3077	sig	chr9:98099930:98100164:-	chr9:98109888:98109984:-	Inclusion	0.288	0	0.233	0.331	0.357	0.141	0.168	0.177	0.092	0.224	0.378	0.188	0.206	0	0.169	0.215	0.357	0.195	0.241	0.23
V40134	MXE_11429	ENSG00000225470.7	JPX	chrX	+	73944583_73944662_73994839_73994961_73944323_73944465_73998767_73998844	11429	50,46,21,29,50,36,25,50,7,50,49,35,50,3,59,83,20,32,41,49,20,39,70	20,9,12,14,30,14,3,26,8,16,34,1,21,0,19,19,4,17,8,27,7,17,19	38,38,52,76,25,43,48,19,24,34,42,52,32	17,16,25,20,45,28,31,45,30,25,17,15,19	197	238	0.000771614	0.0142524	0.751,0.861,0.679,0.714,0.668,0.756,0.91,0.699,0.514,0.791,0.635,0.977,0.742,1.0,0.79,0.841,0.858,0.695,0.861,0.687,0.775,0.735,0.817	0.73,0.742,0.715,0.821,0.402,0.65,0.652,0.338,0.491,0.622,0.749,0.807,0.67	-0.127	MXE	39.7391	15	40.2308	25.6154	54.7391	65.8462	sig	chrX:73944583:73944662:+	chrX:73994839:73994961:+	Exclusion	0.751	0.861	0.679	0.714	0.668	0.756	0.91	0.699	0.514	0.791	0.635	0.977	0.742	1	0.79	0.841	0.858	0.695	0.861	0.687
V40135	MXE_11430	ENSG00000225470.7	JPX	chrX	+	73944583_73944662_73998767_73998844_73944323_73944465_73998953_73999114	11430	43,44,21,29,51,36,22,51,7,50,47,33,50,1,59,83,20,30,41,49,20,38,70	5,3,4,14,18,16,1,26,1,14,27,6,9,2,16,15,9,19,29,22,12,10,16	38,36,50,76,23,41,48,19,23,32,41,51,32	17,8,32,27,21,20,22,18,19,30,32,22,36	197	195	2.46837e-05	0.000981455	0.895,0.936,0.839,0.672,0.737,0.69,0.956,0.66,0.874,0.78,0.633,0.845,0.846,0.331,0.785,0.846,0.687,0.61,0.583,0.688,0.623,0.79,0.812	0.689,0.817,0.607,0.736,0.52,0.67,0.684,0.511,0.545,0.514,0.559,0.696,0.468	-0.128	MXE	38.913	12.7826	39.2308	23.3846	51.6957	62.6154	sig	chrX:73944583:73944662:+	chrX:73998767:73998844:+	Exclusion	0.895	0.936	0.839	0.672	0.737	0.69	0.956	0.66	0.874	0.78	0.633	0.845	0.846	0.331	0.785	0.846	0.687	0.61	0.583	0.688
V40173	MXE_11474	ENSG00000271425.7	NBPF10	chr1	-	146135306_146135521_146136352_146136455_146134192_146134265_146138235_146138445	11474	39,46,17,58,69,17,31,2,2,6,137,25,21,0,11,36,13,38,49,57,37,37,27	0,150,0,51,3,127,47,118,23,46,2,0,135,14,139,86,26,101,0,178,17,256,81	17,13,14,74,14,2,19,47,12,0,25,0,6	41,62,96,229,44,145,0,72,87,84,53,72,82	221	238	3.94064e-05	0.00144139	1.0,0.248,1.0,0.551,0.961,0.126,0.415,0.018,0.086,0.123,0.987,1.0,0.143,0.0,0.079,0.311,0.35,0.288,1.0,0.256,0.701,0.135,0.264	0.309,0.184,0.136,0.258,0.255,0.015,1.0,0.413,0.129,0.0,0.337,0.0,0.073	-0.197	MXE	33.6957	69.5652	18.6923	82.0769	103.261	100.769	sig	chr1:146135306:146135521:-	chr1:146136352:146136455:-	Exclusion	1	0.248	1	0.551	0.961	0.126	0.415	0.018	0.086	0.123	0.987	1	0.143	0	0.079	0.311	0.35	0.288	1	0.256
V40317	MXE_11624	ENSG00000179818.13	PCBP1-AS1	chr2	-	70051202_70051305_70053730_70053792_70032137_70032255_70055713_70055910	11624	6,4,0,1,1,1,5,5,0,0,6,14,7,4,2,0,0,4,1,2,2,0,9	13,5,8,4,30,22,9,18,4,7,19,8,36,0,13,1,8,22,8,18,9,19,10	1,4,1,2,2,2,2,0,0,0,1,0,0	15,13,10,24,33,20,9,13,22,5,19,8,9	180	221	1.33976e-06	9.0534e-05	0.362,0.496,0.0,0.235,0.039,0.053,0.406,0.254,0.0,0.0,0.279,0.682,0.193,1.0,0.159,0.0,0.0,0.182,0.133,0.12,0.214,0.0,0.525	0.076,0.274,0.109,0.093,0.069,0.109,0.214,0.0,0.0,0.0,0.061,0.0,0.0	-0.155	MXE	3.21739	12.6522	1.15385	15.3846	15.8696	16.5385	sig	chr2:70051202:70051305:-	chr2:70053730:70053792:-	Exclusion	0.362	0.496	0	0.235	0.039	0.053	0.406	0.254	0	0	0.279	0.682	0.193	1	0.159	0	0	0.182	0.133	0.12
V40350	MXE_11657	ENSG00000179818.13	PCBP1-AS1	chr2	-	70055713_70055910_70059642_70059680_70053730_70053792_70085546_70085624	11657	2,6,2,3,0,3,8,0,6,1,2,8,2,0,6,4,2,0,2,1,0,0,0	17,9,0,1,16,3,12,13,0,16,8,30,16,4,17,3,6,10,5,4,4,8,13	10,10,2,4,5,5,1,6,3,2,2,2,11	3,4,12,2,5,5,8,1,0,0,4,5,3	156	238	9.94853e-07	7.10784e-05	0.152,0.504,1.0,0.821,0.0,0.604,0.504,0.0,1.0,0.087,0.276,0.289,0.16,0.0,0.35,0.67,0.337,0.0,0.379,0.276,0.0,0.0,0.0	0.836,0.792,0.203,0.753,0.604,0.604,0.16,0.902,1.0,1.0,0.433,0.379,0.848	0.333	MXE	2.52174	9.34783	4.84615	4	11.8696	8.84615	sig	chr2:70055713:70055910:-	chr2:70059642:70059680:-	Inclusion	0.152	0.504	1	0.821	0	0.604	0.504	0	1	0.087	0.276	0.289	0.16	0	0.35	0.67	0.337	0	0.379	0.276
V40351	MXE_11658	ENSG00000179818.13	PCBP1-AS1	chr2	-	70055713_70055910_70083506_70083687_70053730_70053792_70085546_70085624	11658	74,34,19,19,51,45,19,44,22,58,39,41,53,2,61,39,14,31,49,66,20,59,85	17,9,0,1,16,3,12,13,0,16,8,30,16,4,17,3,6,10,5,4,4,8,13	64,26,24,53,63,61,66,66,63,30,100,51,24	3,4,12,2,5,5,8,1,0,0,4,5,3	238	238	4.71235e-08	5.07664e-06	0.813,0.791,1.0,0.95,0.761,0.938,0.613,0.772,1.0,0.784,0.83,0.577,0.768,0.333,0.782,0.929,0.7,0.756,0.907,0.943,0.833,0.881,0.867	0.955,0.867,0.667,0.964,0.926,0.924,0.892,0.985,1.0,1.0,0.962,0.911,0.889	0.113	MXE	41.0435	9.34783	53.1538	4	50.3913	57.1538	sig	chr2:70055713:70055910:-	chr2:70083506:70083687:-	Inclusion	0.813	0.791	1	0.95	0.761	0.938	0.613	0.772	1	0.784	0.83	0.577	0.768	0.333	0.782	0.929	0.7	0.756	0.907	0.943
V40352	MXE_11659	ENSG00000179818.13	PCBP1-AS1	chr2	-	70055713_70055910_70083537_70083687_70053730_70053792_70085546_70085624	11659	73,34,19,19,51,49,21,42,22,58,39,41,53,2,61,43,16,31,49,66,20,61,87	17,9,0,1,16,3,12,13,0,16,8,30,16,4,17,3,6,10,5,4,4,8,13	64,26,24,53,63,61,64,66,63,30,100,51,24	3,4,12,2,5,5,8,1,0,0,4,5,3	238	238	6.98631e-08	7.18769e-06	0.811,0.791,1.0,0.95,0.761,0.942,0.636,0.764,1.0,0.784,0.83,0.577,0.768,0.333,0.782,0.935,0.727,0.756,0.907,0.943,0.833,0.884,0.87	0.955,0.867,0.667,0.964,0.926,0.924,0.889,0.985,1.0,1.0,0.962,0.911,0.889	0.11	MXE	41.6087	9.34783	53	4	50.9565	57	sig	chr2:70055713:70055910:-	chr2:70083537:70083687:-	Inclusion	0.811	0.791	1	0.95	0.761	0.942	0.636	0.764	1	0.784	0.83	0.577	0.768	0.333	0.782	0.935	0.727	0.756	0.907	0.943
V40421	MXE_11729	ENSG00000119537.15	KDSR	chr18	-	63344409_63344493_63350887_63351079_63338799_63338883_63355203_63355299	11729	36,8,16,20,54,18,25,29,14,24,33,36,32,8,41,17,8,8,15,48,10,10,71	12,4,6,9,42,13,16,25,11,19,7,31,16,4,19,22,15,7,18,32,7,14,35	11,11,33,31,38,55,40,25,36,34,31,35,34	24,15,32,31,56,53,20,19,27,38,56,36,56	238	202	0.000551535	0.0110568	0.718,0.629,0.694,0.654,0.522,0.54,0.57,0.496,0.519,0.517,0.8,0.496,0.629,0.629,0.647,0.396,0.312,0.492,0.414,0.56,0.548,0.377,0.633	0.28,0.384,0.467,0.459,0.365,0.468,0.629,0.528,0.531,0.432,0.32,0.452,0.34	-0.121	MXE	25.2609	16.6957	31.8462	35.6154	41.9565	67.4615	sig	chr18:63344409:63344493:-	chr18:63350887:63351079:-	Exclusion	0.718	0.629	0.694	0.654	0.522	0.54	0.57	0.496	0.519	0.517	0.8	0.496	0.629	0.629	0.647	0.396	0.312	0.492	0.414	0.56
V40427	MXE_11735	ENSG00000113761.11	ZNF346	chr5	+	177041125_177041229_177041777_177041870_177022695_177022913_177044388_177044533	11735	38,35,10,17,52,28,23,27,7,24,48,15,43,10,52,41,8,42,37,35,20,36,46	23,25,2,17,29,19,4,7,7,28,31,23,16,3,32,8,14,23,10,31,9,9,43	26,23,29,15,34,50,52,11,30,12,47,41,44	24,24,37,40,41,40,57,35,33,40,68,40,34	222	211	2.68203e-07	2.31392e-05	0.611,0.571,0.826,0.487,0.63,0.583,0.845,0.786,0.487,0.449,0.595,0.383,0.719,0.76,0.607,0.83,0.352,0.634,0.779,0.518,0.679,0.792,0.504	0.507,0.477,0.427,0.263,0.441,0.543,0.464,0.23,0.464,0.222,0.396,0.493,0.552	-0.206	MXE	30.1739	17.9565	31.8462	39.4615	48.1304	71.3077	sig	chr5:177041125:177041229:+	chr5:177041777:177041870:+	Exclusion	0.611	0.571	0.826	0.487	0.63	0.583	0.845	0.786	0.487	0.449	0.595	0.383	0.719	0.76	0.607	0.83	0.352	0.634	0.779	0.518
V40428	MXE_11736	ENSG00000113761.11	ZNF346	chr5	+	177041125_177041229_177044388_177044533_177022695_177022913_177050750_177050936	11736	32,27,10,17,52,24,21,27,7,22,47,5,43,10,50,39,8,40,37,35,20,34,46	34,35,14,48,70,28,15,33,31,49,80,14,42,4,27,23,24,26,31,68,21,19,70	26,23,29,15,34,49,52,11,28,12,46,41,44	43,48,84,97,47,79,83,65,57,69,101,60,43	222	238	0.000215049	0.00548321	0.502,0.453,0.434,0.275,0.443,0.479,0.6,0.467,0.195,0.325,0.386,0.277,0.523,0.728,0.665,0.645,0.263,0.623,0.561,0.356,0.505,0.657,0.413	0.393,0.339,0.27,0.142,0.437,0.399,0.402,0.154,0.345,0.157,0.328,0.423,0.523	-0.137	MXE	28.3913	35.0435	31.5385	67.3846	63.4348	98.9231	sig	chr5:177041125:177041229:+	chr5:177044388:177044533:+	Exclusion	0.502	0.453	0.434	0.275	0.443	0.479	0.6	0.467	0.195	0.325	0.386	0.277	0.523	0.728	0.665	0.645	0.263	0.623	0.561	0.356
V40520	MXE_11831	ENSG00000182541.17	LIMK2	chr22	+	31262133_31262239_31262594_31262791_31259888_31260077_31265945_31266132	11831	11,3,4,12,18,7,7,17,10,22,15,33,5,0,28,12,0,4,4,18,8,7,29	16,16,11,21,46,15,5,43,20,36,32,17,4,2,37,26,9,12,12,25,11,22,41	16,24,27,25,28,47,40,33,18,9,59,22,27	23,16,26,37,39,56,14,24,31,19,42,22,40	224	238	0.000772089	0.0142547	0.422,0.166,0.279,0.378,0.294,0.331,0.598,0.296,0.347,0.394,0.332,0.673,0.57,0.0,0.446,0.329,0.0,0.262,0.262,0.433,0.436,0.253,0.429	0.425,0.614,0.525,0.418,0.433,0.471,0.752,0.594,0.382,0.335,0.599,0.515,0.418	0.154	MXE	11.913	20.8261	28.8462	29.9231	32.7391	58.7692	sig	chr22:31262133:31262239:+	chr22:31262594:31262791:+	Inclusion	0.422	0.166	0.279	0.378	0.294	0.331	0.598	0.296	0.347	0.394	0.332	0.673	0.57	0	0.446	0.329	0	0.262	0.262	0.433
V40627	MXE_11938	ENSG00000101745.16	ANKRD12	chr18	+	9182381_9182519_9195550_9195698_9136776_9136965_9204475_9204544	11938	138,85,24,90,234,103,120,119,65,201,265,134,164,17,172,106,77,108,103,125,63,194,173	135,78,33,50,221,48,67,114,31,236,207,118,168,8,117,77,97,65,48,106,40,121,248	210,91,116,163,169,245,179,174,104,98,115,128,159	248,54,138,153,224,290,278,223,120,248,258,152,130	238	238	1.15134e-05	0.000524706	0.505,0.521,0.421,0.643,0.514,0.682,0.642,0.511,0.677,0.46,0.561,0.532,0.494,0.68,0.595,0.579,0.443,0.624,0.682,0.541,0.612,0.616,0.411	0.459,0.628,0.457,0.516,0.43,0.458,0.392,0.438,0.464,0.283,0.308,0.457,0.55	-0.114	MXE	125.217	105.783	150.077	193.538	231	343.615	sig	chr18:9182381:9182519:+	chr18:9195550:9195698:+	Exclusion	0.505	0.521	0.421	0.643	0.514	0.682	0.642	0.511	0.677	0.46	0.561	0.532	0.494	0.68	0.595	0.579	0.443	0.624	0.682	0.541
V40649	MXE_11960	ENSG00000266714.6	MYO15B	chr17	+	75591600_75591712_75591976_75592080_75590906_75591246_75592237_75592301	11960	67,14,6,16,45,4,24,112,5,63,35,19,52,1,90,22,9,0,37,7,53,135,39	33,21,7,39,79,2,45,197,7,30,70,57,143,13,141,29,20,40,58,6,48,151,37	105,10,4,18,54,133,65,87,28,34,89,108,68	127,13,12,16,43,112,34,104,43,8,76,27,53	230	222	0.00041437	0.00889546	0.662,0.392,0.453,0.284,0.355,0.659,0.34,0.354,0.408,0.67,0.326,0.243,0.26,0.069,0.381,0.423,0.303,0.0,0.381,0.53,0.516,0.463,0.504	0.444,0.426,0.243,0.521,0.548,0.534,0.649,0.447,0.386,0.804,0.531,0.794,0.553	0.139	MXE	37.1739	55.3478	61.7692	51.3846	92.5217	113.154	sig	chr17:75591600:75591712:+	chr17:75591976:75592080:+	Inclusion	0.662	0.392	0.453	0.284	0.355	0.659	0.34	0.354	0.408	0.67	0.326	0.243	0.26	0.069	0.381	0.423	0.303	0	0.381	0.53
V40650	MXE_11961	ENSG00000266714.6	MYO15B	chr17	+	75591615_75591712_75591976_75592080_75591171_75591246_75592237_75592301	11961	93,16,4,9,43,4,27,100,10,20,87,25,77,6,113,36,10,4,33,10,9,172,35	33,21,7,39,79,2,45,197,7,30,70,57,143,13,141,29,20,40,58,6,48,151,37	44,2,0,1,16,36,3,4,8,17,20,22,8	127,13,12,16,43,112,34,104,43,8,76,27,53	215	222	1.74412e-06	0.00011128	0.744,0.44,0.371,0.192,0.36,0.674,0.383,0.344,0.596,0.408,0.562,0.312,0.357,0.323,0.453,0.562,0.34,0.094,0.37,0.632,0.162,0.54,0.494	0.263,0.137,0.0,0.061,0.278,0.249,0.084,0.038,0.161,0.687,0.214,0.457,0.135	-0.21	MXE	41	55.3478	13.9231	51.3846	96.3478	65.3077	sig	chr17:75591615:75591712:+	chr17:75591976:75592080:+	Exclusion	0.744	0.44	0.371	0.192	0.36	0.674	0.383	0.344	0.596	0.408	0.562	0.312	0.357	0.323	0.453	0.562	0.34	0.094	0.37	0.632
V40682	MXE_11994	ENSG00000101079.20	NDRG3	chr20	-	36680815_36680902_36682517_36682578_36671340_36671397_36684412_36684475	11994	19,26,12,13,56,16,20,28,12,12,48,24,43,0,36,14,15,30,26,6,28,27,21	31,31,14,22,52,25,14,33,34,41,53,28,49,10,46,32,17,30,49,24,24,29,71	25,11,19,15,23,35,41,26,15,21,44,18,18	19,43,62,51,63,83,71,61,54,49,63,69,73	179	205	0.00138761	0.0218623	0.412,0.49,0.495,0.404,0.552,0.423,0.621,0.493,0.288,0.251,0.509,0.495,0.501,0.0,0.473,0.334,0.503,0.534,0.378,0.223,0.572,0.516,0.253	0.601,0.227,0.26,0.252,0.295,0.326,0.398,0.328,0.241,0.329,0.444,0.23,0.22	-0.103	MXE	23.1304	33	23.9231	58.5385	56.1304	82.4615	sig	chr20:36680815:36680902:-	chr20:36682517:36682578:-	Exclusion	0.412	0.49	0.495	0.404	0.552	0.423	0.621	0.493	0.288	0.251	0.509	0.495	0.501	0	0.473	0.334	0.503	0.534	0.378	0.223
V41116	MXE_12509	ENSG00000110172.11	CHORDC1	chr11	-	90214017_90214175_90215173_90215230_90211214_90211318_90218134_90218184	12509	22,12,12,14,37,18,12,40,16,22,33,37,35,0,14,12,14,14,20,34,18,10,15	51,23,25,35,198,56,0,98,36,53,111,27,144,1,57,39,30,28,119,117,35,45,112	27,3,32,26,45,32,9,19,24,16,43,19,32	73,20,102,165,183,76,98,105,145,171,218,100,133	175	238	0.000323957	0.00745549	0.37,0.415,0.395,0.352,0.203,0.304,1.0,0.357,0.377,0.361,0.288,0.651,0.248,0.0,0.25,0.295,0.388,0.405,0.186,0.283,0.412,0.232,0.154	0.335,0.169,0.299,0.176,0.251,0.364,0.111,0.197,0.184,0.113,0.212,0.205,0.247	-0.124	MXE	20.0435	62.6087	25.1538	122.231	82.6522	147.385	sig	chr11:90214017:90214175:-	chr11:90215173:90215230:-	Exclusion	0.37	0.415	0.395	0.352	0.203	0.304	1	0.357	0.377	0.361	0.288	0.651	0.248	0	0.25	0.295	0.388	0.405	0.186	0.283
V41237	MXE_12633	ENSG00000086848.14	ALG9	chr11	-	111840654_111840809_111844600_111844723_111838248_111838378_111853379_111853485	12633	37,37,6,14,68,38,20,40,6,37,30,23,30,0,55,20,10,15,15,33,32,31,39	11,12,14,8,12,20,8,15,1,37,49,20,25,2,53,21,13,20,17,22,28,7,36	45,18,42,48,57,39,24,55,50,56,73,34,23	28,12,41,13,21,18,4,12,6,19,52,16,2	238	238	0.00282217	0.0363508	0.771,0.755,0.3,0.636,0.85,0.655,0.714,0.727,0.857,0.5,0.38,0.535,0.545,0.0,0.509,0.488,0.435,0.429,0.469,0.6,0.533,0.816,0.52	0.616,0.6,0.506,0.787,0.731,0.684,0.857,0.821,0.893,0.747,0.584,0.68,0.92	0.159	MXE	27.6522	19.6087	43.3846	18.7692	47.2609	62.1538	sig	chr11:111840654:111840809:-	chr11:111844600:111844723:-	Inclusion	0.771	0.755	0.3	0.636	0.85	0.655	0.714	0.727	0.857	0.5	0.38	0.535	0.545	0	0.509	0.488	0.435	0.429	0.469	0.6
V41243	MXE_12639	ENSG00000254996.5	ANKHD1-EIF4EBP3	chr5	+	140486957_140487060_140496519_140497278_140485588_140485732_140504820_140504966	12639	66,43,15,48,145,79,67,83,56,93,137,51,62,6,70,74,48,61,66,72,49,47,163	121,81,57,111,192,76,114,147,50,77,86,88,149,20,99,74,38,81,141,169,66,136,225	101,86,131,167,136,197,165,154,106,115,156,130,166	114,103,129,128,120,235,168,119,100,158,174,92,92	221	238	2.21111e-06	0.000136628	0.37,0.364,0.221,0.318,0.449,0.528,0.388,0.378,0.547,0.565,0.632,0.384,0.309,0.244,0.432,0.519,0.576,0.448,0.335,0.315,0.444,0.271,0.438	0.488,0.473,0.522,0.584,0.55,0.474,0.514,0.582,0.533,0.439,0.491,0.603,0.66	0.12	MXE	69.6087	104.261	139.231	133.231	173.87	272.462	sig	chr5:140486957:140487060:+	chr5:140496519:140497278:+	Inclusion	0.37	0.364	0.221	0.318	0.449	0.528	0.388	0.378	0.547	0.565	0.632	0.384	0.309	0.244	0.432	0.519	0.576	0.448	0.335	0.315
V41410	MXE_12808	ENSG00000100485.11	SOS2	chr14	-	50200952_50201084_50204283_50204409_50199690_50199855_50231196_50231254	12808	44,39,10,62,89,43,37,69,19,47,97,24,62,4,60,59,20,30,28,56,27,54,69	83,67,34,62,198,61,100,83,39,104,253,152,131,18,174,60,46,57,103,115,62,90,112	70,42,79,91,85,110,75,92,65,106,137,58,90	117,58,133,101,152,127,90,109,101,93,140,84,140	238	238	7.42357e-07	5.5445e-05	0.346,0.368,0.227,0.5,0.31,0.413,0.27,0.454,0.328,0.311,0.277,0.136,0.321,0.182,0.256,0.496,0.303,0.345,0.214,0.327,0.303,0.375,0.381	0.374,0.42,0.373,0.474,0.359,0.464,0.455,0.458,0.392,0.533,0.495,0.408,0.391	0.107	MXE	45.6087	95.8261	84.6154	111.154	141.435	195.769	sig	chr14:50200952:50201084:-	chr14:50204283:50204409:-	Inclusion	0.346	0.368	0.227	0.5	0.31	0.413	0.27	0.454	0.328	0.311	0.277	0.136	0.321	0.182	0.256	0.496	0.303	0.345	0.214	0.327
V41442	MXE_12841	ENSG00000068784.12	SRBD1	chr2	-	45476992_45477075_45488239_45488331_45419787_45419894_45546731_45546839	12841	11,14,11,8,28,12,5,21,8,18,24,25,12,2,16,5,4,9,4,29,11,13,20	10,0,12,4,13,6,2,20,3,17,29,29,29,0,10,2,11,1,14,19,5,8,24	13,3,24,17,14,33,28,14,6,15,13,19,11	17,5,25,20,29,22,23,21,21,18,13,46,30	210	201	0.00155754	0.0238192	0.513,1.0,0.467,0.657,0.673,0.657,0.705,0.501,0.718,0.503,0.442,0.452,0.284,1.0,0.605,0.705,0.258,0.896,0.215,0.594,0.678,0.609,0.444	0.423,0.365,0.479,0.449,0.316,0.589,0.538,0.39,0.215,0.444,0.489,0.283,0.26	-0.187	MXE	13.4783	11.6522	16.1538	22.3077	25.1304	38.4615	sig	chr2:45476992:45477075:-	chr2:45488239:45488331:-	Exclusion	0.513	1	0.467	0.657	0.673	0.657	0.705	0.501	0.718	0.503	0.442	0.452	0.284	1	0.605	0.705	0.258	0.896	0.215	0.594
V41460	MXE_12860	ENSG00000138646.8	HERC5	chr4	+	88472408_88472502_88475840_88476030_88470613_88470673_88479352_88479507	12860	2,6,12,7,32,16,0,10,3,8,33,30,3,0,18,4,8,3,10,7,24,2,42	7,20,14,18,52,20,6,36,8,10,62,35,15,6,28,14,12,14,21,26,8,10,49	17,22,44,24,55,29,46,12,14,40,39,25,8	21,28,61,36,63,32,36,6,21,67,55,24,7	212	238	0.000822835	0.0149297	0.243,0.252,0.49,0.304,0.409,0.473,0.0,0.238,0.296,0.473,0.374,0.49,0.183,0.0,0.419,0.243,0.428,0.194,0.348,0.232,0.771,0.183,0.49	0.476,0.469,0.447,0.428,0.495,0.504,0.589,0.692,0.428,0.401,0.443,0.539,0.562	0.17	MXE	12.1739	21.3478	28.8462	35.1538	33.5217	64	sig	chr4:88472408:88472502:+	chr4:88475840:88476030:+	Inclusion	0.243	0.252	0.49	0.304	0.409	0.473	0	0.238	0.296	0.473	0.374	0.49	0.183	0	0.419	0.243	0.428	0.194	0.348	0.232
V41491	MXE_12892	ENSG00000117020.16	AKT3	chr1	-	243572925_243573048_243615095_243615161_243563719_243563848_243637610_243637742	12892	129,2,6,55,142,80,61,117,27,8,13,38,80,2,126,4,7,80,24,153,57,111,321	159,9,14,61,164,58,67,173,74,11,8,35,114,12,135,15,25,101,15,182,53,86,246	256,32,110,153,321,201,37,52,125,7,109,200,92	214,29,69,166,75,254,33,70,129,8,84,134,73	184	238	0.00166265	0.0248811	0.512,0.223,0.357,0.538,0.528,0.641,0.541,0.467,0.321,0.485,0.678,0.584,0.476,0.177,0.547,0.256,0.266,0.506,0.674,0.521,0.582,0.625,0.628	0.607,0.588,0.673,0.544,0.847,0.506,0.592,0.49,0.556,0.531,0.627,0.659,0.62	0.119	MXE	71.4348	79	130.385	102.923	150.435	233.308	sig	chr1:243572925:243573048:-	chr1:243615095:243615161:-	Inclusion	0.512	0.223	0.357	0.538	0.528	0.641	0.541	0.467	0.321	0.485	0.678	0.584	0.476	0.177	0.547	0.256	0.266	0.506	0.674	0.521
V41498	MXE_12899	ENSG00000114127.10	XRN1	chr3	-	142318591_142318694_142329433_142329615_142312597_142312758_142332374_142332531	12899	55,82,30,62,165,81,29,75,17,89,154,40,79,6,96,96,37,83,88,102,49,42,215	108,67,30,47,242,46,73,90,55,108,213,93,153,24,95,89,45,60,89,149,61,134,163	96,40,133,159,137,132,181,134,147,110,151,105,138	116,36,106,100,104,171,169,107,89,101,156,81,112	238	221	5.04601e-05	0.00175092	0.321,0.532,0.481,0.551,0.388,0.621,0.269,0.436,0.223,0.433,0.402,0.285,0.324,0.188,0.484,0.5,0.433,0.562,0.479,0.389,0.427,0.225,0.551	0.435,0.508,0.538,0.596,0.55,0.418,0.499,0.538,0.605,0.503,0.473,0.546,0.534	0.105	MXE	77.0435	97.1304	127.923	111.385	174.174	239.308	sig	chr3:142318591:142318694:-	chr3:142329433:142329615:-	Inclusion	0.321	0.532	0.481	0.551	0.388	0.621	0.269	0.436	0.223	0.433	0.402	0.285	0.324	0.188	0.484	0.5	0.433	0.562	0.479	0.389
V41732	MXE_13133	ENSG00000100034.13	PPM1F	chr22	-	21925568_21925662_21931147_21931291_21919419_21923471_21933390_21933579	13133	48,34,16,45,83,28,15,43,17,58,67,84,52,6,53,45,14,40,47,33,20,56,76	12,17,11,24,39,13,26,27,6,35,29,35,20,1,26,22,17,23,12,8,13,18,55	70,41,41,40,34,175,28,54,24,20,55,61,49	39,20,24,34,21,108,18,62,28,32,40,42,34	238	212	0.00176039	0.0259594	0.781,0.64,0.564,0.625,0.655,0.657,0.339,0.587,0.716,0.596,0.673,0.681,0.698,0.842,0.645,0.646,0.423,0.608,0.777,0.786,0.578,0.735,0.552	0.615,0.646,0.603,0.512,0.591,0.591,0.581,0.437,0.433,0.358,0.551,0.564,0.562	-0.102	MXE	42.6087	21.2609	53.2308	38.6154	63.8696	91.8462	sig	chr22:21925568:21925662:-	chr22:21931147:21931291:-	Exclusion	0.781	0.64	0.564	0.625	0.655	0.657	0.339	0.587	0.716	0.596	0.673	0.681	0.698	0.842	0.645	0.646	0.423	0.608	0.777	0.786
V41845	MXE_13248	ENSG00000156171.14	DRAM2	chr1	-	111131423_111131568_111137522_111137586_111124741_111124881_111139500_111139666	13248	92,86,42,66,157,124,36,105,83,62,220,22,235,7,212,32,33,68,73,202,100,69,115	2,0,0,2,0,0,0,4,1,0,15,0,4,0,1,0,1,0,0,2,0,0,5	83,132,1,134,0,31,71,43,98,104,69,55,89	6,0,8,3,3,0,6,4,4,4,2,0,0	182	238	0.000739259	0.0137784	0.984,1.0,1.0,0.977,1.0,1.0,1.0,0.972,0.991,1.0,0.95,1.0,0.987,1.0,0.996,1.0,0.977,1.0,1.0,0.992,1.0,1.0,0.968	0.948,1.0,0.14,0.983,0.0,1.0,0.939,0.934,0.97,0.971,0.978,1.0,1.0	-0.155	MXE	97.4348	1.6087	70	3.07692	99.0435	73.0769	sig	chr1:111131423:111131568:-	chr1:111137522:111137586:-	Exclusion	0.984	1	1	0.977	1	1	1	0.972	0.991	1	0.95	1	0.987	1	0.996	1	0.977	1	1	0.992
V41935	MXE_13340	ENSG00000168234.12	TTC39C	chr18	+	24069156_24069271_24082912_24083081_24066011_24066140_24114553_24114647	13340	17,18,7,23,49,9,0,46,7,17,51,66,32,2,43,46,10,69,31,27,12,5,67	24,14,11,11,52,3,2,35,9,5,46,34,16,2,37,48,3,56,32,25,2,6,22	34,2,12,32,33,53,61,5,12,5,11,4,42	55,4,23,52,46,65,55,13,9,29,15,10,54	233	238	5.95784e-05	0.00199012	0.42,0.568,0.394,0.681,0.49,0.754,0.0,0.573,0.443,0.776,0.531,0.665,0.671,0.505,0.543,0.495,0.773,0.557,0.497,0.525,0.86,0.46,0.757	0.387,0.338,0.348,0.386,0.423,0.454,0.531,0.282,0.577,0.15,0.428,0.29,0.443	-0.175	MXE	28.4348	21.5217	23.5385	33.0769	49.9565	56.6154	sig	chr18:24069156:24069271:+	chr18:24082912:24083081:+	Exclusion	0.42	0.568	0.394	0.681	0.49	0.754	0	0.573	0.443	0.776	0.531	0.665	0.671	0.505	0.543	0.495	0.773	0.557	0.497	0.525
V42424	MXE_13848	ENSG00000135341.17	MAP3K7	chr6	-	90561621_90561667_90568557_90568623_90560075_90560214_90571696_90571807	13848	75,38,28,54,158,63,27,60,29,56,105,40,89,3,32,33,36,43,46,71,38,50,161	27,29,10,29,55,25,21,22,26,3,58,24,49,7,14,46,20,48,29,29,11,32,57	53,47,86,74,99,67,110,107,67,82,123,102,78	35,30,17,19,23,28,9,19,13,4,22,3,7	184	164	3.60651e-09	5.60071e-07	0.712,0.539,0.714,0.624,0.719,0.692,0.534,0.709,0.499,0.943,0.617,0.598,0.618,0.276,0.671,0.39,0.616,0.444,0.586,0.686,0.755,0.582,0.716	0.574,0.583,0.818,0.776,0.793,0.681,0.916,0.834,0.821,0.948,0.833,0.968,0.909	0.185	MXE	58.0435	29.1739	84.2308	17.6154	87.2174	101.846	sig	chr6:90561621:90561667:-	chr6:90568557:90568623:-	Inclusion	0.712	0.539	0.714	0.624	0.719	0.692	0.534	0.709	0.499	0.943	0.617	0.598	0.618	0.276	0.671	0.39	0.616	0.444	0.586	0.686
V42425	MXE_13849	ENSG00000135341.17	MAP3K7	chr6	-	90561621_90561667_90571696_90571807_90560075_90560214_90586763_90586883	13849	104,25,24,31,184,56,31,118,38,68,136,47,122,10,81,38,45,32,42,112,38,57,166	23,29,10,29,52,23,21,22,26,3,50,22,47,7,14,44,20,44,28,27,11,32,57	80,53,89,97,122,88,111,129,69,108,132,65,93	35,30,17,19,23,23,7,19,13,4,22,3,7	229	164	1.18318e-08	1.59122e-06	0.764,0.382,0.632,0.434,0.717,0.636,0.514,0.793,0.511,0.942,0.661,0.605,0.65,0.506,0.806,0.382,0.617,0.342,0.518,0.748,0.712,0.561,0.676	0.621,0.559,0.789,0.785,0.792,0.733,0.919,0.829,0.792,0.951,0.811,0.939,0.905	0.188	MXE	69.7826	27.8696	95.0769	17.0769	97.6522	112.154	sig	chr6:90561621:90561667:-	chr6:90571696:90571807:-	Inclusion	0.764	0.382	0.632	0.434	0.717	0.636	0.514	0.793	0.511	0.942	0.661	0.605	0.65	0.506	0.806	0.382	0.617	0.342	0.518	0.748
V42454	MXE_13880	ENSG00000116353.15	MECR	chr1	-	29196197_29196258_29200515_29200589_29195940_29196013_29201942_29202045	13880	5,3,2,7,19,9,9,3,1,4,21,5,5,2,18,13,16,3,8,6,4,5,12	4,1,0,3,8,2,5,1,0,16,14,4,4,0,4,0,0,6,7,9,5,0,8	6,3,6,5,11,0,13,12,13,6,15,2,9	3,6,10,2,21,14,10,0,14,7,8,7,14	192	179	0.00304623	0.0385728	0.538,0.737,1.0,0.685,0.689,0.808,0.627,0.737,1.0,0.189,0.583,0.538,0.538,1.0,0.808,1.0,1.0,0.318,0.516,0.383,0.427,1.0,0.583	0.651,0.318,0.359,0.7,0.328,0.0,0.548,1.0,0.464,0.444,0.636,0.21,0.375	-0.219	MXE	7.82609	4.3913	7.76923	8.92308	12.2174	16.6923	sig	chr1:29196197:29196258:-	chr1:29200515:29200589:-	Exclusion	0.538	0.737	1	0.685	0.689	0.808	0.627	0.737	1	0.189	0.583	0.538	0.538	1	0.808	1	1	0.318	0.516	0.383
V42576	MXE_14004	ENSG00000186376.14	ZNF75D	chrX	-	135293729_135294258_135295767_135296039_135292280_135292473_135341767_135344087	14004	23,22,8,7,42,12,7,20,10,30,29,10,12,5,23,9,3,18,11,25,16,19,40	11,6,5,2,28,10,0,38,6,11,30,1,10,1,17,1,16,2,18,26,9,16,35	8,7,29,51,19,30,18,24,30,31,48,15,24	16,5,36,33,39,20,48,42,38,23,37,22,35	238	238	0.000532247	0.0107687	0.676,0.786,0.615,0.778,0.6,0.545,1.0,0.345,0.625,0.732,0.492,0.909,0.545,0.833,0.575,0.9,0.158,0.9,0.379,0.49,0.64,0.543,0.533	0.333,0.583,0.446,0.607,0.328,0.6,0.273,0.364,0.441,0.574,0.565,0.405,0.407	-0.179	MXE	17.4348	13	25.6923	30.3077	30.4348	56	sig	chrX:135293729:135294258:-	chrX:135295767:135296039:-	Exclusion	0.676	0.786	0.615	0.778	0.6	0.545	1	0.345	0.625	0.732	0.492	0.909	0.545	0.833	0.575	0.9	0.158	0.9	0.379	0.49
V42798	MXE_14231	ENSG00000186088.15	GSAP	chr7	-	77313487_77313549_77314369_77314489_77312100_77312202_77320724_77320819	14231	417,215,138,269,587,261,184,458,112,206,467,97,492,23,290,184,101,243,345,371,114,243,624	141,73,38,145,246,106,55,171,41,114,177,37,153,6,100,76,50,126,90,173,65,145,247	2.68142e+38	190,73,127,145,110,122,151,117,105,99,117,113,115	238	180	0	0	0.691,0.69,0.733,0.584,0.643,0.651,0.717,0.669,0.674,0.577,0.666,0.665,0.709,0.744,0.687,0.647,0.604,0.593,0.744,0.619,0.57,0.559,0.656	0.516,0.595,0.434,0.54,0.439,0.554,0.478,0.453,0.562,0.527,0.528,0.428,0.472	-0.154	MXE	280.043	111.957	164.154	121.846	392	286	sig	chr7:77313487:77313549:-	chr7:77314369:77314489:-	Exclusion	0.691	0.69	0.733	0.584	0.643	0.651	0.717	0.669	0.674	0.577	0.666	0.665	0.709	0.744	0.687	0.647	0.604	0.593	0.744	0.619
V42801	MXE_14234	ENSG00000186088.15	GSAP	chr7	-	77320724_77320819_77321332_77321403_77314369_77314489_77323646_77323742	14234	166,121,50,128,268,117,88,163,42,121,214,40,125,6,147,112,53,128,181,174,52,103,252	314,177,99,239,454,207,132,337,101,122,350,76,401,14,201,151,72,167,260,270,73,192,433	158,71,126,227,84,145,146,122,101,114,152,123,166	177,113,106,159,69,162,142,98,140,96,96,83,128	189	213	6.26166e-14	3.22108e-11	0.373,0.435,0.363,0.376,0.399,0.389,0.429,0.353,0.319,0.528,0.408,0.372,0.26,0.326,0.452,0.455,0.453,0.463,0.44,0.421,0.445,0.377,0.396	0.501,0.415,0.573,0.617,0.578,0.502,0.537,0.584,0.448,0.572,0.641,0.625,0.594	0.151	MXE	123.957	210.522	133.462	120.692	334.478	254.154	sig	chr7:77320724:77320819:-	chr7:77321332:77321403:-	Inclusion	0.373	0.435	0.363	0.376	0.399	0.389	0.429	0.353	0.319	0.528	0.408	0.372	0.26	0.326	0.452	0.455	0.453	0.463	0.44	0.421
V42802	MXE_14235	ENSG00000186088.15	GSAP	chr7	-	77320724_77320819_77323646_77323742_77314369_77314489_77326211_77326246	14235	275,142,77,136,346,160,96,247,63,172,266,80,237,12,235,159,78,193,208,239,99,181,368	314,177,99,209,456,207,132,337,101,122,350,76,388,14,201,140,70,167,258,270,73,192,414	2.58107e+38	176,113,106,159,66,162,142,98,140,96,96,81,120	214	213	0	0	0.466,0.444,0.436,0.393,0.43,0.435,0.42,0.422,0.383,0.584,0.431,0.512,0.378,0.46,0.538,0.531,0.526,0.535,0.445,0.468,0.574,0.484,0.469	0.593,0.485,0.654,0.643,0.763,0.626,0.609,0.615,0.587,0.642,0.698,0.648,0.642	0.163	MXE	176.913	207.261	206.308	119.615	384.174	325.923	sig	chr7:77320724:77320819:-	chr7:77323646:77323742:-	Inclusion	0.466	0.444	0.436	0.393	0.43	0.435	0.42	0.422	0.383	0.584	0.431	0.512	0.378	0.46	0.538	0.531	0.526	0.535	0.445	0.468
V43280	MXE_14722	ENSG00000103037.11	SETD6	chr16	+	58516477_58516672_58516807_58516928_58516201_58516343_58518019_58518231	14722	8,3,5,11,33,4,5,9,4,16,39,4,15,8,23,9,8,22,9,24,6,4,20	2,11,5,6,15,15,0,7,5,21,13,2,12,0,20,4,0,9,3,0,2,3,4	16,24,16,12,17,21,15,18,13,16,25,10,16	7,1,2,0,2,8,2,0,7,7,0,2,3	238	238	3.74087e-05	0.0013807	0.8,0.214,0.5,0.647,0.688,0.211,1.0,0.563,0.444,0.432,0.75,0.667,0.556,1.0,0.535,0.692,1.0,0.71,0.75,1.0,0.75,0.571,0.833	0.696,0.96,0.889,1.0,0.895,0.724,0.882,1.0,0.65,0.696,1.0,0.833,0.842	0.186	MXE	12.5652	6.91304	16.8462	3.15385	19.4783	20	sig	chr16:58516477:58516672:+	chr16:58516807:58516928:+	Inclusion	0.8	0.214	0.5	0.647	0.688	0.211	1	0.563	0.444	0.432	0.75	0.667	0.556	1	0.535	0.692	1	0.71	0.75	1
V43288	MXE_14730	ENSG00000103037.11	SETD6	chr16	+	58518019_58518231_58518400_58518543_58516807_58516928_58518723_58519515	14730	4,11,5,7,15,15,4,7,5,19,17,3,12,0,19,6,0,10,3,0,2,3,6	33,14,10,17,70,46,14,37,14,44,37,8,45,9,39,21,30,23,34,31,10,47,52	7,5,3,0,3,10,3,3,7,8,2,0,3	52,12,36,50,64,61,59,67,46,59,44,59,75	238	238	1.51883e-09	2.64319e-07	0.108,0.44,0.333,0.292,0.176,0.246,0.222,0.159,0.263,0.302,0.315,0.273,0.211,0.0,0.328,0.222,0.0,0.303,0.081,0.0,0.167,0.06,0.103	0.119,0.294,0.077,0.0,0.045,0.141,0.048,0.043,0.132,0.119,0.043,0.0,0.038	-0.116	MXE	7.52174	29.7826	4.15385	52.6154	37.3043	56.7692	sig	chr16:58518019:58518231:+	chr16:58518400:58518543:+	Exclusion	0.108	0.44	0.333	0.292	0.176	0.246	0.222	0.159	0.263	0.302	0.315	0.273	0.211	0	0.328	0.222	0	0.303	0.081	0
V43292	MXE_14734	ENSG00000116874.11	WARS2	chr1	-	119045581_119045662_119076349_119076607_119042263_119042349_119140554_119140648	14734	24,12,2,10,28,13,38,18,14,21,33,23,23,3,31,11,12,18,16,28,9,14,27	10,5,10,9,14,13,18,20,8,4,16,6,10,4,22,0,4,19,11,11,3,8,44	19,2,27,17,38,8,23,39,22,11,35,12,27	21,8,13,13,32,13,18,30,28,23,29,31,27	238	199	0.00153001	0.0234766	0.667,0.667,0.143,0.482,0.626,0.455,0.638,0.429,0.594,0.814,0.633,0.762,0.658,0.385,0.541,1.0,0.715,0.442,0.549,0.68,0.715,0.594,0.339	0.431,0.173,0.635,0.522,0.498,0.34,0.517,0.521,0.396,0.286,0.502,0.245,0.455	-0.163	MXE	18.6087	11.6957	21.5385	22	30.3043	43.5385	sig	chr1:119045581:119045662:-	chr1:119076349:119076607:-	Exclusion	0.667	0.667	0.143	0.482	0.626	0.455	0.638	0.429	0.594	0.814	0.633	0.762	0.658	0.385	0.541	1	0.715	0.442	0.549	0.68
V43373	MXE_14821	ENSG00000141380.13	SS18	chr18	-	26082362_26082528_26084051_26084175_26078075_26078160_26087500_26087577	14821	13,3,3,9,16,5,3,29,1,8,25,21,8,1,18,11,9,10,7,11,3,10,3	6,1,1,4,2,1,3,18,2,6,14,2,0,0,0,1,2,1,9,8,4,1,6	8,7,23,14,19,21,20,5,10,6,10,19,15	9,4,16,4,7,9,21,23,6,27,14,2,6	238	238	0.00171887	0.0254815	0.684,0.75,0.75,0.692,0.889,0.833,0.5,0.617,0.333,0.571,0.641,0.913,1.0,1.0,1.0,0.917,0.818,0.909,0.438,0.579,0.429,0.909,0.333	0.471,0.636,0.59,0.778,0.731,0.7,0.488,0.179,0.625,0.182,0.417,0.905,0.714	-0.147	MXE	9.86957	4	13.6154	11.3846	13.8696	25	sig	chr18:26082362:26082528:-	chr18:26084051:26084175:-	Exclusion	0.684	0.75	0.75	0.692	0.889	0.833	0.5	0.617	0.333	0.571	0.641	0.913	1	1	1	0.917	0.818	0.909	0.438	0.579
V43438	MXE_14886	ENSG00000143393.16	PI4KB	chr1	-	151310210_151310255_151324744_151324917_151307573_151307801_151326171_151326373	14886	21,17,10,19,55,17,5,31,13,30,75,3,25,2,33,17,16,12,12,14,8,8,26	3,4,3,10,19,10,0,4,12,4,20,6,5,0,9,4,3,5,8,11,4,5,20	10,3,27,13,40,48,32,14,12,20,27,15,16	17,3,6,14,24,14,24,15,15,11,13,24,6	238	163	0.00145052	0.0225854	0.827,0.744,0.695,0.565,0.665,0.538,1.0,0.841,0.426,0.837,0.72,0.255,0.774,1.0,0.715,0.744,0.785,0.622,0.507,0.466,0.578,0.523,0.471	0.287,0.406,0.755,0.389,0.533,0.701,0.477,0.39,0.354,0.555,0.587,0.3,0.646	-0.174	MXE	20.3913	7.34783	21.3077	14.3077	27.7391	35.6154	sig	chr1:151310210:151310255:-	chr1:151324744:151324917:-	Exclusion	0.827	0.744	0.695	0.565	0.665	0.538	1	0.841	0.426	0.837	0.72	0.255	0.774	1	0.715	0.744	0.785	0.622	0.507	0.466
V43469	MXE_14917	ENSG00000205268.10	PDE7A	chr8	-	65734793_65734894_65745406_65745470_65727169_65727301_65747651_65747803	14917	95,46,25,51,132,58,19,87,40,58,117,24,122,2,82,45,16,48,60,113,25,62,80	146,68,55,167,269,176,24,110,66,71,238,41,210,14,141,95,33,116,162,292,92,88,617	69,22,27,80,33,37,37,29,56,21,41,57,54	107,96,222,349,217,158,259,165,282,133,213,227,214	182	219	4.60187e-13	1.93246e-10	0.439,0.449,0.354,0.269,0.371,0.284,0.488,0.488,0.422,0.496,0.372,0.413,0.411,0.147,0.412,0.363,0.368,0.332,0.308,0.318,0.246,0.459,0.135	0.437,0.216,0.128,0.216,0.155,0.22,0.147,0.175,0.193,0.16,0.188,0.232,0.233	-0.155	MXE	61.1739	143.087	43.3077	203.231	204.261	246.538	sig	chr8:65734793:65734894:-	chr8:65745406:65745470:-	Exclusion	0.439	0.449	0.354	0.269	0.371	0.284	0.488	0.488	0.422	0.496	0.372	0.413	0.411	0.147	0.412	0.363	0.368	0.332	0.308	0.318
V43472	MXE_14920	ENSG00000205268.10	PDE7A	chr8	-	65739501_65739597_65745406_65745470_65734793_65734894_65747651_65747803	14920	95,46,25,51,130,58,19,87,40,58,117,24,122,2,82,47,16,44,60,111,25,62,80	112,36,68,120,201,130,23,102,52,69,176,53,195,8,99,49,23,65,109,236,50,104,422	69,22,27,80,33,37,37,29,56,21,39,57,54	91,53,151,186,185,131,124,99,185,70,177,116,148	182	214	4.13069e-08	4.50902e-06	0.499,0.6,0.302,0.333,0.432,0.344,0.493,0.501,0.475,0.497,0.439,0.347,0.424,0.227,0.493,0.53,0.45,0.443,0.393,0.356,0.37,0.412,0.182	0.471,0.328,0.174,0.336,0.173,0.249,0.26,0.256,0.262,0.261,0.206,0.366,0.3	-0.135	MXE	60.913	108.783	43.1538	132	169.696	175.154	sig	chr8:65739501:65739597:-	chr8:65745406:65745470:-	Exclusion	0.499	0.6	0.302	0.333	0.432	0.344	0.493	0.501	0.475	0.497	0.439	0.347	0.424	0.227	0.493	0.53	0.45	0.443	0.393	0.356
V43495	MXE_14944	ENSG00000171475.13	WIPF2	chr17	+	40256390_40256522_40260534_40260667_40219321_40219492_40262524_40262641	14944	20,9,19,13,42,16,21,30,10,44,28,11,30,0,16,14,7,34,14,19,16,23,36	27,8,19,33,67,25,25,61,9,29,45,17,52,3,38,37,14,12,34,46,29,32,44	25,39,35,36,45,34,41,23,40,34,47,38,40	20,41,29,30,71,24,45,50,42,25,32,31,37	238	238	0.00293863	0.0375104	0.426,0.529,0.5,0.283,0.385,0.39,0.457,0.33,0.526,0.603,0.384,0.393,0.366,0.0,0.296,0.275,0.333,0.739,0.292,0.292,0.356,0.418,0.45	0.556,0.487,0.547,0.545,0.388,0.586,0.477,0.315,0.488,0.576,0.595,0.551,0.519	0.118	MXE	20.5217	30.6957	36.6923	36.6923	51.2174	73.3846	sig	chr17:40256390:40256522:+	chr17:40260534:40260667:+	Inclusion	0.426	0.529	0.5	0.283	0.385	0.39	0.457	0.33	0.526	0.603	0.384	0.393	0.366	0	0.296	0.275	0.333	0.739	0.292	0.292
V43582	MXE_15032	ENSG00000115392.11	FANCL	chr2	-	58161521_58161638_58163433_58163517_58160107_58160179_58165723_58165874	15032	18,12,5,14,50,14,6,23,6,19,31,0,19,0,16,12,8,18,11,35,13,20,43	38,12,34,27,74,28,9,54,33,78,50,13,51,2,58,27,15,34,34,48,31,39,75	21,9,28,41,42,37,65,64,43,40,34,34,36	23,13,45,66,88,50,72,80,65,66,73,72,47	202	235	0.00106404	0.0180051	0.355,0.538,0.146,0.376,0.44,0.368,0.437,0.331,0.175,0.221,0.419,0.0,0.302,0.0,0.243,0.341,0.383,0.381,0.273,0.459,0.328,0.374,0.4	0.515,0.446,0.42,0.42,0.357,0.463,0.512,0.482,0.435,0.414,0.351,0.355,0.471	0.117	MXE	17.087	37.5652	38	58.4615	54.6522	96.4615	sig	chr2:58161521:58161638:-	chr2:58163433:58163517:-	Inclusion	0.355	0.538	0.146	0.376	0.44	0.368	0.437	0.331	0.175	0.221	0.419	0	0.302	0	0.243	0.341	0.383	0.381	0.273	0.459
V43605	MXE_15057	ENSG00000133195.11	SLC39A11	chr17	-	72736649_72736719_72849633_72849804_72649169_72649268_72947751_72947875	15057	42,18,3,9,48,6,25,33,24,72,55,65,22,2,24,30,29,11,18,44,6,27,18	3,4,2,7,12,0,6,4,0,2,29,12,12,0,3,8,4,8,2,17,0,0,4	12,17,18,50,40,60,12,43,18,15,29,17,42	2,7,12,12,13,13,9,4,8,11,23,3,12	238	188	0.00207691	0.0292009	0.917,0.78,0.542,0.504,0.76,1.0,0.767,0.867,1.0,0.966,0.6,0.811,0.592,1.0,0.863,0.748,0.851,0.521,0.877,0.672,1.0,1.0,0.78	0.826,0.657,0.542,0.767,0.708,0.785,0.513,0.895,0.64,0.519,0.499,0.817,0.734	-0.116	MXE	27.4348	6.04348	28.6923	9.92308	33.4783	38.6154	sig	chr17:72736649:72736719:-	chr17:72849633:72849804:-	Exclusion	0.917	0.78	0.542	0.504	0.76	1	0.767	0.867	1	0.966	0.6	0.811	0.592	1	0.863	0.748	0.851	0.521	0.877	0.672
V43651	MXE_15104	ENSG00000185305.10	ARL15	chr5	-	54154579_54154639_54171783_54171928_54113132_54113410_54310431_54310576	15104	40,38,10,41,69,43,27,72,22,46,51,49,51,0,40,41,10,41,34,48,22,47,65	39,23,14,25,59,22,29,41,8,105,49,19,36,8,44,29,35,18,18,75,5,39,42	58,56,55,98,64,51,54,82,68,26,89,37,61	27,13,28,55,22,28,12,24,20,17,30,31,9	238	178	3.76901e-06	0.000215235	0.434,0.553,0.348,0.551,0.467,0.594,0.41,0.568,0.673,0.247,0.438,0.659,0.514,0.0,0.405,0.514,0.176,0.63,0.586,0.324,0.767,0.474,0.536	0.616,0.763,0.595,0.571,0.685,0.577,0.771,0.719,0.718,0.534,0.689,0.472,0.835	0.185	MXE	39.4348	34	61.4615	24.3077	73.4348	85.7692	sig	chr5:54154579:54154639:-	chr5:54171783:54171928:-	Inclusion	0.434	0.553	0.348	0.551	0.467	0.594	0.41	0.568	0.673	0.247	0.438	0.659	0.514	0	0.405	0.514	0.176	0.63	0.586	0.324
V43747	MXE_15203	ENSG00000166398.12	KIAA0355	chr19	+	34347876_34348042_34349015_34349153_34341421_34342455_34351513_34351592	15203	59,56,10,43,88,43,30,49,17,47,81,21,67,10,58,50,37,52,34,57,38,69,87	69,51,24,59,56,43,27,65,20,43,81,6,64,8,50,34,16,77,48,85,26,74,107	89,37,55,50,41,82,75,51,56,46,85,40,67	113,83,91,135,69,144,114,100,87,76,107,79,85	238	238	4.45847e-07	3.54893e-05	0.461,0.523,0.294,0.422,0.611,0.5,0.526,0.43,0.459,0.522,0.5,0.778,0.511,0.556,0.537,0.595,0.698,0.403,0.415,0.401,0.594,0.483,0.448	0.441,0.308,0.377,0.27,0.373,0.363,0.397,0.338,0.392,0.377,0.443,0.336,0.441	-0.134	MXE	47.9565	49.2609	59.5385	98.6923	97.2174	158.231	sig	chr19:34347876:34348042:+	chr19:34349015:34349153:+	Exclusion	0.461	0.523	0.294	0.422	0.611	0.5	0.526	0.43	0.459	0.522	0.5	0.778	0.511	0.556	0.537	0.595	0.698	0.403	0.415	0.401
V44031	MXE_15496	ENSG00000156650.12	KAT6B	chr10	+	74970019_74970101_74975398_74976330_74969659_74969775_74977315_74977437	15496	20,12,1,13,43,33,5,33,4,19,23,22,25,2,6,4,0,7,17,21,15,19,27	29,15,5,12,44,8,19,33,12,16,42,11,29,1,19,17,10,20,29,7,7,19,21	26,25,19,51,25,45,33,36,41,22,29,17,21	20,8,22,16,26,47,20,13,13,32,15,22,9	200	238	0.00132338	0.021154	0.451,0.488,0.192,0.563,0.538,0.831,0.238,0.543,0.284,0.586,0.395,0.704,0.506,0.704,0.273,0.219,0.0,0.294,0.411,0.781,0.718,0.543,0.605	0.607,0.788,0.507,0.791,0.534,0.533,0.663,0.767,0.79,0.45,0.697,0.479,0.735	0.169	MXE	16.1304	18.4783	30	20.2308	34.6087	50.2308	sig	chr10:74970019:74970101:+	chr10:74975398:74976330:+	Inclusion	0.451	0.488	0.192	0.563	0.538	0.831	0.238	0.543	0.284	0.586	0.395	0.704	0.506	0.704	0.273	0.219	0	0.294	0.411	0.781
V44046	MXE_15511	ENSG00000272917.1	RP11-705C15.5	chr12	+	9653682_9653808_9655872_9655979_9642871_9643103_9656920_9657070	15511	507,283,29,297,726,388,22,448,106,344,556,28,443,1,376,79,187,306,481,59,120,455,588	662,392,142,365,1085,370,78,648,201,799,381,93,459,1,612,227,186,549,314,217,191,299,649	428,188,54,611,13,16,77,92,63,54,228,50,213	1.05525e+39	238	225	7.845e-09	1.11711e-06	0.42,0.406,0.162,0.435,0.387,0.498,0.211,0.395,0.333,0.289,0.58,0.222,0.477,0.486,0.367,0.248,0.487,0.345,0.592,0.204,0.373,0.59,0.461	0.277,0.419,0.153,0.499,0.046,0.038,0.249,0.129,0.132,0.167,0.412,0.108,0.371	-0.159	MXE	296.913	387.826	160.538	407.385	684.739	567.923	sig	chr12:9653682:9653808:+	chr12:9655872:9655979:+	Exclusion	0.42	0.406	0.162	0.435	0.387	0.498	0.211	0.395	0.333	0.289	0.58	0.222	0.477	0.486	0.367	0.248	0.487	0.345	0.592	0.204
V44131	MXE_15596	ENSG00000182149.20	IST1	chr16	+	71917046_71917134_71920738_71920822_71916461_71916642_71921342_71921400	15596	138,108,82,191,415,154,372,232,85,127,332,214,288,12,204,139,85,153,145,235,116,126,250	199,124,90,148,381,136,280,250,101,186,372,205,251,13,216,141,69,141,184,246,145,109,410	1.84204e+38	1.98151e+38	206	202	1.03456e-09	1.89223e-07	0.405,0.461,0.472,0.559,0.516,0.526,0.566,0.476,0.452,0.401,0.467,0.506,0.529,0.475,0.481,0.492,0.547,0.516,0.436,0.484,0.44,0.531,0.374	0.477,0.57,0.354,0.287,0.331,0.365,0.352,0.312,0.384,0.337,0.375,0.335,0.291	-0.116	MXE	182.739	191.174	211.154	373.846	373.913	585	sig	chr16:71917046:71917134:+	chr16:71920738:71920822:+	Exclusion	0.405	0.461	0.472	0.559	0.516	0.526	0.566	0.476	0.452	0.401	0.467	0.506	0.529	0.475	0.481	0.492	0.547	0.516	0.436	0.484
V44148	MXE_15614	ENSG00000155111.14	CDK19	chr6	-	110632029_110632161_110638648_110638706_110627001_110627145_110670430_110670541	15614	1,0,0,0,2,0,3,2,4,1,4,4,2,2,2,0,0,1,2,2,0,0,2	30,11,6,11,43,8,1,54,15,14,40,12,42,0,53,18,20,8,21,19,19,6,37	2,0,0,0,0,1,0,0,2,0,0,2,0	26,27,34,66,34,34,36,52,46,28,66,50,34	176	238	0.00297448	0.0378389	0.043,0.0,0.0,0.0,0.059,0.0,0.802,0.048,0.265,0.088,0.119,0.311,0.06,1.0,0.049,0.0,0.0,0.145,0.114,0.125,0.0,0.0,0.068	0.094,0.0,0.0,0.0,0.0,0.038,0.0,0.0,0.056,0.0,0.0,0.051,0.0	-0.125	MXE	1.47826	21.2174	0.538462	41	22.6957	41.5385	sig	chr6:110632029:110632161:-	chr6:110638648:110638706:-	Exclusion	0.043	0	0	0	0.059	0	0.802	0.048	0.265	0.088	0.119	0.311	0.06	1	0.049	0	0	0.145	0.114	0.125
V44600	MXE_16071	ENSG00000186448.14	ZNF197	chr3	+	44629064_44629544_44631061_44631221_44625048_44625143_44632104_44632196	16071	3,2,5,6,10,11,10,12,13,8,0,2,12,4,8,5,13,4,21,10,10,6,18	42,22,9,22,68,23,9,43,30,26,29,12,57,3,77,52,15,40,41,71,24,34,87	4,4,8,11,18,7,2,2,3,6,16,5,11	52,36,42,81,77,37,97,84,74,48,73,66,54	238	238	6.09297e-05	0.00201887	0.067,0.083,0.357,0.214,0.128,0.324,0.526,0.218,0.302,0.235,0.0,0.143,0.174,0.571,0.094,0.088,0.464,0.091,0.339,0.123,0.294,0.15,0.171	0.071,0.1,0.16,0.12,0.189,0.159,0.02,0.023,0.039,0.111,0.18,0.07,0.169	-0.116	MXE	8.3913	36.3478	7.46154	63.1538	44.7391	70.6154	sig	chr3:44629064:44629544:+	chr3:44631061:44631221:+	Exclusion	0.067	0.083	0.357	0.214	0.128	0.324	0.526	0.218	0.302	0.235	0	0.143	0.174	0.571	0.094	0.088	0.464	0.091	0.339	0.123
V44713	MXE_16188	ENSG00000140829.11	DHX38	chr16	+	72101085_72101193_72101499_72101612_72100435_72100597_72103073_72103211	16188	83,82,38,95,187,64,109,100,16,102,87,144,131,7,160,98,41,104,86,138,53,143,119	99,50,30,96,173,86,67,85,36,111,94,65,120,6,121,67,41,43,61,89,27,100,179	120,55,85,110,103,132,143,92,85,70,95,85,91	124,88,68,168,189,192,128,122,130,87,116,103,124	226	231	3.92452e-06	0.000220938	0.461,0.626,0.564,0.503,0.525,0.432,0.624,0.546,0.312,0.484,0.486,0.694,0.527,0.544,0.575,0.599,0.505,0.712,0.59,0.613,0.667,0.594,0.405	0.497,0.39,0.561,0.401,0.358,0.413,0.533,0.435,0.401,0.451,0.456,0.458,0.429	-0.102	MXE	95.087	80.2609	97.3846	126.077	175.348	223.462	sig	chr16:72101085:72101193:+	chr16:72101499:72101612:+	Exclusion	0.461	0.626	0.564	0.503	0.525	0.432	0.624	0.546	0.312	0.484	0.486	0.694	0.527	0.544	0.575	0.599	0.505	0.712	0.59	0.613
V44768	MXE_16243	ENSG00000010017.12	RANBP9	chr6	-	13644544_13644729_13657108_13657276_13642478_13642591_13658779_13658832	16243	56,42,26,50,76,41,117,83,29,66,126,103,62,6,82,48,19,35,39,69,31,48,74	119,78,27,67,149,42,54,89,52,107,222,115,99,17,111,99,44,78,67,153,72,101,177	69,39,90,75,113,131,49,70,54,59,73,58,82	1.98109e+38	238	238	1.1027e-08	1.49767e-06	0.32,0.35,0.491,0.427,0.338,0.494,0.684,0.483,0.358,0.382,0.362,0.472,0.385,0.261,0.425,0.327,0.302,0.31,0.368,0.311,0.301,0.322,0.295	0.258,0.264,0.3,0.326,0.249,0.34,0.246,0.266,0.263,0.187,0.219,0.207,0.36	-0.113	MXE	57.7391	93	74	203.462	150.739	277.462	sig	chr6:13644544:13644729:-	chr6:13657108:13657276:-	Exclusion	0.32	0.35	0.491	0.427	0.338	0.494	0.684	0.483	0.358	0.382	0.362	0.472	0.385	0.261	0.425	0.327	0.302	0.31	0.368	0.311
V45004	MXE_16484	ENSG00000117593.9	DARS2	chr1	+	173830659_173830761_173831534_173831630_173828332_173828399_173833375_173833499	16484	14,9,12,24,63,32,3,50,23,28,79,16,44,2,34,14,27,18,38,27,17,23,55	10,7,12,24,36,18,10,23,9,20,58,16,32,8,34,5,12,16,18,29,11,19,35	38,30,46,43,75,54,53,41,82,72,56,59,48	9,20,31,14,31,19,26,17,39,20,29,17,34	220	214	0.00024285	0.00602411	0.577,0.556,0.493,0.493,0.63,0.634,0.226,0.679,0.713,0.577,0.57,0.493,0.572,0.196,0.493,0.731,0.686,0.523,0.673,0.475,0.601,0.541,0.605	0.804,0.593,0.591,0.749,0.702,0.734,0.665,0.701,0.672,0.778,0.653,0.771,0.579	0.138	MXE	28.3478	20.087	53.6154	23.5385	48.4348	77.1538	sig	chr1:173830659:173830761:+	chr1:173831534:173831630:+	Inclusion	0.577	0.556	0.493	0.493	0.63	0.634	0.226	0.679	0.713	0.577	0.57	0.493	0.572	0.196	0.493	0.731	0.686	0.523	0.673	0.475
V45181	MXE_16667	ENSG00000103227.18	LMF1	chr16	-	910930_911079_934189_934254_893006_893072_954356_954666	16667	11,5,6,2,13,4,7,15,1,14,9,0,13,1,12,6,3,7,7,19,5,7,17	20,20,21,26,83,20,24,46,20,37,39,11,38,0,46,37,4,25,30,48,11,38,64	18,0,6,5,2,1,7,3,1,1,10,8,7	52,34,29,25,56,78,35,39,49,39,36,30,23	183	238	0.00143419	0.0223989	0.417,0.245,0.271,0.091,0.169,0.206,0.275,0.298,0.061,0.33,0.231,0.0,0.308,1.0,0.253,0.174,0.494,0.267,0.233,0.34,0.372,0.193,0.257	0.31,0.0,0.212,0.206,0.044,0.016,0.206,0.091,0.026,0.032,0.265,0.258,0.284	-0.132	MXE	8	30.7826	5.30769	40.3846	38.7826	45.6923	sig	chr16:910930:911079:-	chr16:934189:934254:-	Exclusion	0.417	0.245	0.271	0.091	0.169	0.206	0.275	0.298	0.061	0.33	0.231	0	0.308	1	0.253	0.174	0.494	0.267	0.233	0.34
V45300	MXE_16787	ENSG00000257923.9	CUX1	chr7	+	102189812_102189871_102193841_102193890_102178468_102178657_102195506_102195603	16787	6,16,3,32,19,8,24,20,6,24,26,56,16,5,22,27,7,11,12,17,6,27,29	9,21,3,12,10,7,13,19,3,12,8,25,5,1,30,9,6,19,16,5,5,10,14	24,10,14,15,40,85,16,31,18,37,28,35,38	12,0,14,5,8,49,6,6,9,7,10,7,17	177	167	0.00215979	0.0300682	0.386,0.418,0.485,0.716,0.642,0.519,0.635,0.498,0.654,0.654,0.754,0.679,0.751,0.825,0.409,0.739,0.524,0.353,0.414,0.762,0.531,0.718,0.662	0.654,1.0,0.485,0.739,0.825,0.621,0.716,0.83,0.654,0.833,0.725,0.825,0.678	0.14	MXE	18.2174	11.3913	30.0769	11.5385	29.6087	41.6154	sig	chr7:102189812:102189871:+	chr7:102193841:102193890:+	Inclusion	0.386	0.418	0.485	0.716	0.642	0.519	0.635	0.498	0.654	0.654	0.754	0.679	0.751	0.825	0.409	0.739	0.524	0.353	0.414	0.762
V45537	MXE_17027	ENSG00000170836.11	PPM1D	chr17	+	60623520_60623749_60633852_60633977_60600182_60600886_60647891_60648082	17027	57,34,23,42,63,34,69,45,27,50,75,78,22,4,42,61,32,40,52,35,44,43,88	49,25,19,39,75,24,17,25,33,29,74,43,40,1,55,31,16,12,25,68,31,27,60	58,22,52,84,100,114,76,82,62,54,73,52,74	51,34,77,93,67,116,99,62,59,68,88,104,90	238	238	0.000508043	0.0104173	0.538,0.576,0.548,0.519,0.457,0.586,0.802,0.643,0.45,0.633,0.503,0.645,0.355,0.8,0.433,0.663,0.667,0.769,0.675,0.34,0.587,0.614,0.595	0.532,0.393,0.403,0.475,0.599,0.496,0.434,0.569,0.512,0.443,0.453,0.333,0.451	-0.114	MXE	46.087	35.5652	69.4615	77.5385	81.6522	147	sig	chr17:60623520:60623749:+	chr17:60633852:60633977:+	Exclusion	0.538	0.576	0.548	0.519	0.457	0.586	0.802	0.643	0.45	0.633	0.503	0.645	0.355	0.8	0.433	0.663	0.667	0.769	0.675	0.34
V45542	MXE_17032	ENSG00000198589.10	LRBA	chr4	-	150349991_150350159_150415437_150415590_150325808_150325898_150435588_150435708	17032	78,71,23,42,152,57,70,103,41,60,125,65,96,9,74,59,35,66,78,115,43,70,122	52,58,33,66,158,62,37,128,37,78,140,53,86,4,102,58,30,73,101,134,43,65,189	90,31,102,70,106,55,67,120,68,50,133,59,57	85,39,112,180,142,99,163,152,113,75,182,116,133	238	238	1.60433e-05	0.000688457	0.6,0.55,0.411,0.389,0.49,0.479,0.654,0.446,0.526,0.435,0.472,0.551,0.527,0.692,0.42,0.504,0.538,0.475,0.436,0.462,0.5,0.519,0.392	0.514,0.443,0.477,0.28,0.427,0.357,0.291,0.441,0.376,0.4,0.422,0.337,0.3	-0.109	MXE	71.913	77.6957	77.5385	122.385	149.609	199.923	sig	chr4:150349991:150350159:-	chr4:150415437:150415590:-	Exclusion	0.6	0.55	0.411	0.389	0.49	0.479	0.654	0.446	0.526	0.435	0.472	0.551	0.527	0.692	0.42	0.504	0.538	0.475	0.436	0.462
V45565	MXE_17055	ENSG00000108474.16	PIGL	chr17	+	16313546_16313614_16317774_16317908_16299887_16299978_16325799_16326259	17055	26,16,4,12,17,5,15,3,10,14,20,3,6,2,21,13,2,22,9,20,8,28,20	35,48,5,29,23,38,27,6,27,12,29,15,16,5,59,34,0,53,33,30,19,57,46	22,6,12,15,13,14,17,8,4,2,15,16,16	72,48,32,41,35,105,51,48,41,32,38,53,30	186	238	0.00127159	0.0205618	0.487,0.299,0.506,0.346,0.486,0.144,0.416,0.39,0.322,0.599,0.469,0.204,0.324,0.339,0.313,0.329,1.0,0.347,0.259,0.46,0.35,0.386,0.357	0.281,0.138,0.324,0.319,0.322,0.146,0.299,0.176,0.111,0.074,0.336,0.279,0.406	-0.15	MXE	12.8696	28.087	12.3077	48.1538	40.9565	60.4615	sig	chr17:16313546:16313614:+	chr17:16317774:16317908:+	Exclusion	0.487	0.299	0.506	0.346	0.486	0.144	0.416	0.39	0.322	0.599	0.469	0.204	0.324	0.339	0.313	0.329	1	0.347	0.259	0.46
V45666	MXE_17156	ENSG00000162851.7	TFB2M	chr1	-	246556572_246556721_246557380_246557534_246551212_246551302_246564345_246564434	17156	32,23,22,26,76,18,63,47,20,44,111,32,65,8,37,37,32,34,31,78,27,23,45	27,14,9,9,39,15,18,23,10,22,51,12,25,0,23,14,9,18,25,37,12,30,45	37,8,31,33,62,31,24,44,47,14,48,41,47	25,10,30,40,40,42,54,34,56,40,68,35,43	238	238	3.88452e-08	4.29198e-06	0.542,0.622,0.71,0.743,0.661,0.545,0.778,0.671,0.667,0.667,0.685,0.727,0.722,1.0,0.617,0.725,0.78,0.654,0.554,0.678,0.692,0.434,0.5	0.597,0.444,0.508,0.452,0.608,0.425,0.308,0.564,0.456,0.259,0.414,0.539,0.522	-0.2	MXE	40.4783	21.1739	35.9231	39.7692	61.6522	75.6923	sig	chr1:246556572:246556721:-	chr1:246557380:246557534:-	Exclusion	0.542	0.622	0.71	0.743	0.661	0.545	0.778	0.671	0.667	0.667	0.685	0.727	0.722	1	0.617	0.725	0.78	0.654	0.554	0.678
V45925	MXE_17423	ENSG00000206503.12	HLA-A	chr6	+	29944121_29944397_29944499_29944634_29942244_29942626_29945058_29945091	17423	1,22,13,4,15,33,53,10,5,5,19,142,2,1,22,1,39,2,1,2,14,19,11	0,0,0,336,0,0,0,0,0,0,947,4,742,0,0,0,0,0,0,0,0,0,0	18,23,22,5,29,60,56,164,8,100,16,41,16	0,0,0,0,0,0,2,0,0,0,0,1,2	238	238	2.73863e-06	0.000164051	1.0,1.0,1.0,0.012,1.0,1.0,1.0,1.0,1.0,1.0,0.02,0.973,0.003,1.0,1.0,1.0,1.0,1.0,1.0,1.0,1.0,1.0,1.0	1.0,1.0,1.0,1.0,1.0,1.0,0.966,1.0,1.0,1.0,1.0,0.976,0.889	0.117	MXE	18.9565	88.2174	42.9231	0.384615	107.174	43.3077	sig	chr6:29944121:29944397:+	chr6:29944499:29944634:+	Inclusion	1	1	1	0.012	1	1	1	1	1	1	0.02	0.973	0.003	1	1	1	1	1	1	1
V45931	MXE_17429	ENSG00000206503.12	HLA-A	chr6	+	29944121_29944397_29944499_29944634_29942756_29943026_29945058_29945091	17429	5,23,13,4,16,40,60,10,5,5,21,158,2,1,22,1,39,3,2,2,14,24,14	0,0,0,336,0,0,19,1,0,0,947,14,742,0,2,2,0,0,0,0,0,1,0	20,23,23,6,31,62,56,165,9,95,16,41,16	4,0,0,0,0,4,2,0,0,0,0,1,2	238	238	7.04509e-08	7.23009e-06	1.0,1.0,1.0,0.012,1.0,1.0,0.759,0.909,1.0,1.0,0.022,0.919,0.003,1.0,0.917,0.333,1.0,1.0,1.0,1.0,1.0,0.96,1.0	0.833,1.0,1.0,1.0,1.0,0.939,0.966,1.0,1.0,1.0,1.0,0.976,0.889	0.151	MXE	21.0435	89.7391	43.3077	1	110.783	44.3077	sig	chr6:29944121:29944397:+	chr6:29944499:29944634:+	Inclusion	1	1	1	0.012	1	1	0.759	0.909	1	1	0.022	0.919	0.003	1	0.917	0.333	1	1	1	1
V46030	MXE_17528	ENSG00000130038.9	CRACR2A	chr12	-	3644594_3644640_3656310_3656406_3641731_3641838_3659563_3659654	17528	24,22,3,27,19,20,4,15,8,45,33,42,16,5,35,46,6,23,10,30,6,23,28	3,11,2,4,8,3,2,12,1,5,18,18,6,0,16,5,1,6,3,8,6,27,12	64,15,10,32,28,35,37,33,23,27,39,13,34	9,7,13,14,9,20,27,22,13,14,40,13,20	214	164	0.00315125	0.0396036	0.86,0.605,0.535,0.838,0.645,0.836,0.605,0.489,0.86,0.873,0.584,0.641,0.671,1.0,0.626,0.876,0.821,0.746,0.719,0.742,0.434,0.395,0.641	0.845,0.622,0.371,0.637,0.705,0.573,0.512,0.535,0.576,0.596,0.428,0.434,0.566	-0.128	MXE	21.3043	7.69565	30	17	29	47	sig	chr12:3644594:3644640:-	chr12:3656310:3656406:-	Exclusion	0.86	0.605	0.535	0.838	0.645	0.836	0.605	0.489	0.86	0.873	0.584	0.641	0.671	1	0.626	0.876	0.821	0.746	0.719	0.742
V46095	MXE_17597	ENSG00000127328.21	RAB3IP	chr12	+	69800208_69800337_69812777_69812877_69795140_69795344_69812963_69813033	17597	20,27,10,20,32,26,16,28,13,19,72,10,19,3,32,18,4,18,18,18,20,23,46	22,18,19,10,31,17,0,22,7,23,45,9,19,6,25,7,8,25,25,42,12,18,37	38,40,43,51,58,44,74,40,51,31,69,33,39	29,4,21,29,59,14,32,34,23,28,34,15,17	238	218	0.00343297	0.0421597	0.454,0.579,0.325,0.647,0.486,0.583,1.0,0.538,0.63,0.431,0.594,0.504,0.478,0.314,0.54,0.702,0.314,0.397,0.397,0.282,0.604,0.539,0.532	0.546,0.902,0.652,0.617,0.474,0.742,0.679,0.519,0.67,0.504,0.65,0.668,0.678	0.122	MXE	22.2609	19.4348	47	26.0769	41.6957	73.0769	sig	chr12:69800208:69800337:+	chr12:69812777:69812877:+	Inclusion	0.454	0.579	0.325	0.647	0.486	0.583	1	0.538	0.63	0.431	0.594	0.504	0.478	0.314	0.54	0.702	0.314	0.397	0.397	0.282
V46139	MXE_17641	ENSG00000123575.8	FAM199X	chrX	+	104175622_104175842_104186065_104186215_104166619_104166982_104186459_104186621	17641	63,56,30,52,166,62,99,113,40,107,120,105,63,9,73,54,26,73,66,109,45,78,85	115,78,21,43,192,61,110,100,53,100,176,79,107,5,120,70,35,65,44,127,54,58,149	114,52,96,94,58,104,50,60,64,63,96,67,62	173,43,155,125,117,157,126,144,109,131,153,109,151	238	238	9.10801e-06	0.000439932	0.354,0.418,0.588,0.547,0.464,0.504,0.474,0.531,0.43,0.517,0.405,0.571,0.371,0.643,0.378,0.435,0.426,0.529,0.6,0.462,0.455,0.574,0.363	0.397,0.547,0.382,0.429,0.331,0.398,0.284,0.294,0.37,0.325,0.386,0.381,0.291	-0.11	MXE	73.6522	85.3043	75.3846	130.231	158.957	205.615	sig	chrX:104175622:104175842:+	chrX:104186065:104186215:+	Exclusion	0.354	0.418	0.588	0.547	0.464	0.504	0.474	0.531	0.43	0.517	0.405	0.571	0.371	0.643	0.378	0.435	0.426	0.529	0.6	0.462
V46217	MXE_17735	ENSG00000071189.21	SNX13	chr7	-	17868406_17868490_17873527_17873616_17850825_17850964_17875479_17875581	17735	60,26,23,53,133,55,36,95,20,89,101,53,68,5,87,71,24,56,51,121,56,65,98	51,46,15,27,120,33,41,79,24,87,67,21,71,7,60,37,20,20,41,68,26,53,74	69,46,82,62,90,97,179,69,46,57,92,47,63	68,22,84,91,85,126,170,73,80,72,123,59,107	207	202	6.08181e-05	0.0020168	0.534,0.355,0.599,0.657,0.52,0.619,0.461,0.54,0.448,0.5,0.595,0.711,0.483,0.411,0.586,0.652,0.539,0.732,0.548,0.635,0.678,0.545,0.564	0.498,0.671,0.488,0.399,0.508,0.429,0.507,0.48,0.359,0.436,0.422,0.437,0.365	-0.1	MXE	62.8696	47.3043	76.8462	89.2308	110.174	166.077	sig	chr7:17868406:17868490:-	chr7:17873527:17873616:-	Exclusion	0.534	0.355	0.599	0.657	0.52	0.619	0.461	0.54	0.448	0.5	0.595	0.711	0.483	0.411	0.586	0.652	0.539	0.732	0.548	0.635
V46245	MXE_17764	ENSG00000151116.16	UEVLD	chr11	-	18570213_18570377_18575346_18575412_18566346_18566482_18578723_18578808	17764	13,4,2,5,17,6,5,13,4,17,17,4,10,0,19,11,11,4,5,12,1,4,5	17,16,6,11,67,8,8,33,11,27,27,22,22,1,33,22,20,6,31,22,18,28,47	15,8,17,23,28,22,26,22,25,18,26,33,38	33,8,32,47,65,42,49,27,28,22,66,40,62	184	238	0.00203747	0.0288236	0.497,0.244,0.301,0.37,0.247,0.492,0.447,0.338,0.32,0.449,0.449,0.19,0.37,0.0,0.427,0.393,0.416,0.463,0.173,0.414,0.067,0.156,0.121	0.37,0.564,0.407,0.388,0.358,0.404,0.407,0.513,0.536,0.514,0.338,0.516,0.442	0.124	MXE	8.21739	21.8696	23.1538	40.0769	30.087	63.2308	sig	chr11:18570213:18570377:-	chr11:18575346:18575412:-	Inclusion	0.497	0.244	0.301	0.37	0.247	0.492	0.447	0.338	0.32	0.449	0.449	0.19	0.37	0	0.427	0.393	0.416	0.463	0.173	0.414
V46304	MXE_17824	ENSG00000198901.13	PRC1	chr15	-	90980241_90980389_90980883_90981033_90979157_90979294_90981498_90981669	17824	39,17,13,4,99,6,0,30,10,21,132,20,47,5,16,19,33,2,8,90,23,6,93	102,31,17,2,114,34,37,32,15,26,134,85,64,12,36,16,22,9,24,50,23,4,84	43,5,29,126,35,21,47,100,91,61,108,50,121	25,7,29,94,41,29,23,100,85,44,85,50,84	238	238	5.41549e-05	0.00184852	0.277,0.354,0.433,0.667,0.465,0.15,0.0,0.484,0.4,0.447,0.496,0.19,0.423,0.294,0.308,0.543,0.6,0.182,0.25,0.643,0.5,0.6,0.525	0.632,0.417,0.5,0.573,0.461,0.42,0.671,0.5,0.517,0.581,0.56,0.5,0.59	0.131	MXE	31.8696	42.3043	64.3846	53.5385	74.1739	117.923	sig	chr15:90980241:90980389:-	chr15:90980883:90981033:-	Inclusion	0.277	0.354	0.433	0.667	0.465	0.15	0	0.484	0.4	0.447	0.496	0.19	0.423	0.294	0.308	0.543	0.6	0.182	0.25	0.643
V46371	MXE_17891	ENSG00000111596.11	CNOT2	chr12	+	70294236_70294294_70297758_70297879_70278131_70278274_70310894_70311017	17891	18,13,12,13,56,4,7,32,12,41,41,13,39,2,23,29,6,5,20,11,10,11,28	3,6,1,4,8,8,22,2,0,9,2,45,11,0,4,1,0,11,1,0,4,8,6	34,12,46,26,82,22,55,36,48,38,54,50,35	12,0,1,7,9,4,4,16,1,2,2,4,6	176	238	0.00357982	0.0432913	0.89,0.746,0.942,0.815,0.904,0.403,0.301,0.956,1.0,0.86,0.965,0.281,0.827,1.0,0.886,0.975,1.0,0.381,0.964,1.0,0.772,0.65,0.863	0.793,1.0,0.984,0.834,0.925,0.881,0.949,0.753,0.985,0.963,0.973,0.944,0.887	0.114	MXE	19.3913	6.78261	41.3846	5.23077	26.1739	46.6154	sig	chr12:70294236:70294294:+	chr12:70297758:70297879:+	Inclusion	0.89	0.746	0.942	0.815	0.904	0.403	0.301	0.956	1	0.86	0.965	0.281	0.827	1	0.886	0.975	1	0.381	0.964	1
V46553	MXE_18073	ENSG00000144959.9	NCEH1	chr3	-	172635915_172636087_172645622_172645692_172630644_172634092_172710846_172711218	18073	10,7,0,1,0,1,2,3,0,1,6,3,7,1,5,1,0,0,0,1,3,3,6	9,17,10,4,27,7,0,9,6,10,8,15,14,2,20,13,2,5,21,12,5,12,25	7,2,0,0,1,3,1,0,0,0,0,1,0	16,12,4,24,11,55,19,16,8,23,39,34,20	188	238	9.36594e-08	9.17706e-06	0.584,0.343,0.0,0.24,0.0,0.153,1.0,0.297,0.0,0.112,0.487,0.202,0.388,0.388,0.24,0.089,0.0,0.0,0.0,0.095,0.432,0.24,0.233	0.356,0.174,0.0,0.0,0.103,0.065,0.062,0.0,0.0,0.0,0.0,0.036,0.0	-0.179	MXE	2.65217	11	1.15385	21.6154	13.6522	22.7692	sig	chr3:172635915:172636087:-	chr3:172645622:172645692:-	Exclusion	0.584	0.343	0	0.24	0	0.153	1	0.297	0	0.112	0.487	0.202	0.388	0.388	0.24	0.089	0	0	0	0.095
V46576	MXE_18100	ENSG00000125354.22	2023-09-06	chrX	-	119629317_119629508_119633359_119633492_119625334_119625379_119637026_119637195	18100	403,348,105,248,671,235,403,435,179,229,548,276,493,48,674,316,180,319,249,324,141,351,485	180,298,105,203,310,219,226,230,134,73,276,154,201,19,369,223,108,248,212,175,90,205,304	4.97216e+38	222,142,159,229,264,189,163,205,245,76,269,159,186	238	238	4.32987e-15	2.82837e-12	0.691,0.539,0.5,0.55,0.684,0.518,0.641,0.654,0.572,0.758,0.665,0.642,0.71,0.716,0.646,0.586,0.625,0.563,0.54,0.649,0.61,0.631,0.615	0.691,0.602,0.787,0.736,0.743,0.754,0.788,0.757,0.738,0.854,0.711,0.748,0.735	0.12	MXE	333.043	198.348	562.385	192.923	531.391	755.308	sig	chrX:119629317:119629508:-	chrX:119633359:119633492:-	Inclusion	0.691	0.539	0.5	0.55	0.684	0.518	0.641	0.654	0.572	0.758	0.665	0.642	0.71	0.716	0.646	0.586	0.625	0.563	0.54	0.649
V46630	MXE_18154	ENSG00000100731.15	PCNX1	chr14	+	70988566_70988699_71009633_71009724_70976941_70978648_71012999_71013202	18154	26,20,7,27,39,22,12,12,5,15,49,19,31,4,27,24,12,18,15,18,25,21,31	48,29,18,22,65,21,33,21,18,14,44,21,48,12,47,36,15,23,37,39,11,44,55	44,16,31,34,29,53,58,57,33,49,49,20,33	33,12,35,26,34,52,41,32,64,23,55,14,40	238	209	0.000102282	0.00306123	0.322,0.377,0.255,0.519,0.345,0.479,0.242,0.334,0.196,0.485,0.494,0.443,0.362,0.226,0.335,0.369,0.413,0.407,0.263,0.288,0.666,0.295,0.331	0.539,0.539,0.438,0.535,0.428,0.472,0.554,0.61,0.312,0.652,0.439,0.556,0.42	0.132	MXE	20.8261	31.3478	38.9231	35.4615	52.1739	74.3846	sig	chr14:70988566:70988699:+	chr14:71009633:71009724:+	Inclusion	0.322	0.377	0.255	0.519	0.345	0.479	0.242	0.334	0.196	0.485	0.494	0.443	0.362	0.226	0.335	0.369	0.413	0.407	0.263	0.288
V46719	MXE_18249	ENSG00000004700.15	RECQL	chr12	-	21486478_21486585_21490198_21490378_21483375_21483574_21491518_21491716	18249	94,95,40,72,178,79,64,164,45,71,221,51,141,10,105,85,39,82,93,101,45,107,186	110,77,65,80,221,64,54,161,28,96,187,73,167,23,122,85,19,68,121,113,27,93,210	176,33,60,115,60,55,58,65,76,21,86,64,84	154,41,107,165,90,90,72,116,138,71,138,99,169	238	225	8.09247e-06	0.000395522	0.447,0.538,0.368,0.46,0.432,0.539,0.528,0.491,0.603,0.411,0.528,0.398,0.444,0.291,0.449,0.486,0.66,0.533,0.421,0.458,0.612,0.521,0.456	0.519,0.432,0.346,0.397,0.387,0.366,0.432,0.346,0.342,0.219,0.371,0.379,0.32	-0.108	MXE	94.2609	98.4348	73.3077	111.538	192.696	184.846	sig	chr12:21486478:21486585:-	chr12:21490198:21490378:-	Exclusion	0.447	0.538	0.368	0.46	0.432	0.539	0.528	0.491	0.603	0.411	0.528	0.398	0.444	0.291	0.449	0.486	0.66	0.533	0.421	0.458
V46737	MXE_18268	ENSG00000265491.4	RNF115	chr1	-	145752977_145753049_145771710_145771919_145751437_145751510_145784538_145784596	18268	95,65,47,44,144,56,51,135,35,110,184,75,86,5,65,49,31,44,92,102,33,61,139	50,20,13,27,137,42,41,78,38,59,75,49,73,12,78,53,27,28,49,54,38,58,52	140,34,143,138,236,118,183,125,107,123,201,125,140	74,25,51,32,86,57,58,40,38,69,57,48,72	238	190	1.80954e-06	0.00011492	0.603,0.722,0.743,0.565,0.456,0.516,0.498,0.58,0.424,0.598,0.662,0.55,0.485,0.25,0.399,0.425,0.478,0.556,0.6,0.601,0.409,0.456,0.681	0.602,0.521,0.691,0.775,0.687,0.623,0.716,0.714,0.692,0.587,0.738,0.675,0.608	0.131	MXE	76	50.0435	139.462	54.3846	126.043	193.846	sig	chr1:145752977:145753049:-	chr1:145771710:145771919:-	Inclusion	0.603	0.722	0.743	0.565	0.456	0.516	0.498	0.58	0.424	0.598	0.662	0.55	0.485	0.25	0.399	0.425	0.478	0.556	0.6	0.601
V46785	MXE_18317	ENSG00000163818.16	LZTFL1	chr3	-	45831072_45831138_45833049_45833121_45830912_45830990_45834237_45834298	18317	19,14,9,11,20,20,29,19,5,15,17,15,20,2,19,13,6,19,9,21,9,26,34	5,3,9,5,25,5,6,8,2,3,8,6,24,0,9,14,0,7,15,16,6,5,18	21,9,18,27,11,30,31,34,24,43,28,14,24	13,7,14,19,42,21,14,21,26,24,26,22,16	190	184	0.002282	0.0312455	0.786,0.819,0.492,0.681,0.437,0.795,0.824,0.697,0.708,0.829,0.673,0.708,0.447,1.0,0.672,0.473,1.0,0.724,0.368,0.56,0.592,0.834,0.647	0.61,0.555,0.555,0.579,0.202,0.58,0.682,0.611,0.472,0.634,0.511,0.381,0.592	-0.15	MXE	16.1304	8.65217	24.1538	20.3846	24.7826	44.5385	sig	chr3:45831072:45831138:-	chr3:45833049:45833121:-	Exclusion	0.786	0.819	0.492	0.681	0.437	0.795	0.824	0.697	0.708	0.829	0.673	0.708	0.447	1	0.672	0.473	1	0.724	0.368	0.56
V46953	MXE_18491	ENSG00000119396.10	RAB14	chr9	-	121186952_121187019_121190553_121190731_121183310_121183398_121192170_121192224	18491	58,37,18,25,104,17,10,64,22,24,116,28,75,4,82,43,17,17,40,83,27,54,87	71,45,34,58,115,39,102,80,17,41,102,79,99,6,77,43,16,27,49,70,44,71,97	72,29,55,91,106,88,85,82,76,96,127,90,114	87,46,70,77,67,109,66,50,55,75,90,55,64	238	185	3.91726e-06	0.000220933	0.388,0.39,0.292,0.251,0.413,0.253,0.071,0.383,0.501,0.313,0.469,0.216,0.371,0.341,0.453,0.437,0.452,0.329,0.388,0.48,0.323,0.372,0.411	0.391,0.329,0.379,0.479,0.552,0.386,0.5,0.56,0.518,0.499,0.523,0.56,0.581	0.121	MXE	45.7391	60.087	85.4615	70.0769	105.826	155.538	sig	chr9:121186952:121187019:-	chr9:121190553:121190731:-	Inclusion	0.388	0.39	0.292	0.251	0.413	0.253	0.071	0.383	0.501	0.313	0.469	0.216	0.371	0.341	0.453	0.437	0.452	0.329	0.388	0.48
V47216	MXE_18757	ENSG00000109062.11	SLC9A3R1	chr17	+	74762011_74762173_74763366_74763520_74748651_74749287_74766935_74766976	18757	33,30,12,33,55,38,11,16,15,18,30,197,59,11,79,55,10,25,29,62,25,28,55	8,32,11,39,87,51,16,23,34,27,39,174,62,5,91,101,16,59,28,69,36,33,86	49,20,38,36,46,108,42,65,19,27,39,31,40	52,68,71,66,58,125,90,98,50,52,163,66,63	238	238	0.00111975	0.0187322	0.805,0.484,0.522,0.458,0.387,0.427,0.407,0.41,0.306,0.4,0.435,0.531,0.488,0.687,0.465,0.353,0.385,0.298,0.509,0.473,0.41,0.459,0.39	0.485,0.227,0.349,0.353,0.442,0.464,0.318,0.399,0.275,0.342,0.193,0.32,0.388	-0.106	MXE	40.2609	49	43.0769	78.6154	89.2609	121.692	sig	chr17:74762011:74762173:+	chr17:74763366:74763520:+	Exclusion	0.805	0.484	0.522	0.458	0.387	0.427	0.407	0.41	0.306	0.4	0.435	0.531	0.488	0.687	0.465	0.353	0.385	0.298	0.509	0.473
V47288	MXE_18837	ENSG00000122218.14	COPA	chr1	-	160339908_160339982_160340180_160340294_160335241_160335322_160343130_160343248	18837	130,135,58,75,240,86,180,187,45,120,154,143,162,10,183,135,54,98,102,171,73,105,147	106,42,33,77,167,60,32,140,26,60,106,63,92,5,118,72,40,59,71,134,44,57,144	172,78,183,123,157,203,169,120,109,119,187,134,184	124,50,158,118,207,206,156,124,96,103,206,182,168	232	192	1.93275e-08	2.41758e-06	0.504,0.727,0.593,0.446,0.543,0.543,0.823,0.525,0.589,0.623,0.546,0.653,0.593,0.623,0.562,0.608,0.528,0.579,0.543,0.514,0.579,0.604,0.458	0.534,0.564,0.489,0.463,0.386,0.449,0.473,0.445,0.484,0.489,0.429,0.379,0.475	-0.112	MXE	121.435	76	149.077	146	197.435	295.077	sig	chr1:160339908:160339982:-	chr1:160340180:160340294:-	Exclusion	0.504	0.727	0.593	0.446	0.543	0.543	0.823	0.525	0.589	0.623	0.546	0.653	0.593	0.623	0.562	0.608	0.528	0.579	0.543	0.514
V47304	MXE_18853	ENSG00000165275.9	TRMT10B	chr9	+	37763628_37763753_37768075_37768228_37762576_37762685_37769940_37770019	18853	30,28,6,21,27,25,9,28,16,13,40,20,37,3,33,11,6,37,13,14,4,14,47	13,14,12,39,30,23,7,50,22,11,62,9,37,2,41,38,10,25,19,38,13,24,45	23,36,36,30,47,39,61,52,54,48,55,64,33	29,9,27,55,46,20,37,38,21,31,39,33,47	238	238	0.00224366	0.0308704	0.698,0.667,0.333,0.35,0.474,0.521,0.563,0.359,0.421,0.542,0.392,0.69,0.5,0.6,0.446,0.224,0.375,0.597,0.406,0.269,0.235,0.368,0.511	0.442,0.8,0.571,0.353,0.505,0.661,0.622,0.578,0.72,0.608,0.585,0.66,0.412	0.12	MXE	20.9565	25.3913	44.4615	33.2308	46.3478	77.6923	sig	chr9:37763628:37763753:+	chr9:37768075:37768228:+	Inclusion	0.698	0.667	0.333	0.35	0.474	0.521	0.563	0.359	0.421	0.542	0.392	0.69	0.5	0.6	0.446	0.224	0.375	0.597	0.406	0.269
V47495	MXE_19054	ENSG00000169519.20	METTL15	chr11	+	28290205_28290397_28296752_28296931_28211061_28211198_28330395_28330760	19054	24,36,18,31,81,24,22,57,13,37,79,76,36,4,68,34,27,31,35,58,19,30,67	21,23,6,27,38,22,15,22,16,20,51,8,30,0,38,22,5,16,15,26,14,12,42	39,3,36,54,51,40,41,51,38,47,59,55,29	15,5,25,33,57,24,42,73,36,64,89,44,61	238	238	5.41215e-05	0.00184852	0.533,0.61,0.75,0.534,0.681,0.522,0.595,0.722,0.448,0.649,0.608,0.905,0.545,1.0,0.642,0.607,0.844,0.66,0.7,0.69,0.576,0.714,0.615	0.722,0.375,0.59,0.621,0.472,0.625,0.494,0.411,0.514,0.423,0.399,0.556,0.322	-0.157	MXE	39.4348	21.2609	41.7692	43.6923	60.6957	85.4615	sig	chr11:28290205:28290397:+	chr11:28296752:28296931:+	Exclusion	0.533	0.61	0.75	0.534	0.681	0.522	0.595	0.722	0.448	0.649	0.608	0.905	0.545	1	0.642	0.607	0.844	0.66	0.7	0.69
V47496	MXE_19055	ENSG00000169519.20	METTL15	chr11	+	28290205_28290397_28296796_28296931_28211061_28211198_28330395_28333507	19055	24,36,18,31,81,24,22,57,13,37,79,76,36,4,68,34,27,31,35,58,19,30,67	19,24,6,27,34,22,11,22,18,22,48,16,24,0,35,19,5,14,13,24,13,22,38	39,3,36,54,51,40,41,51,38,47,59,55,29	15,5,25,31,47,22,41,73,35,61,85,41,54	238	238	0.000138385	0.00389362	0.558,0.6,0.75,0.534,0.704,0.522,0.667,0.722,0.419,0.627,0.622,0.826,0.6,1.0,0.66,0.642,0.844,0.689,0.729,0.707,0.594,0.577,0.638	0.722,0.375,0.59,0.635,0.52,0.645,0.5,0.411,0.521,0.435,0.41,0.573,0.349	-0.148	MXE	39.4348	20.6957	41.7692	41.1538	60.1304	82.9231	sig	chr11:28290205:28290397:+	chr11:28296796:28296931:+	Exclusion	0.558	0.6	0.75	0.534	0.704	0.522	0.667	0.722	0.419	0.627	0.622	0.826	0.6	1	0.66	0.642	0.844	0.689	0.729	0.707
V47573	MXE_19133	ENSG00000129219.13	PLD2	chr17	+	4819428_4819582_4821792_4821907_4819083_4819218_4822639_4822720	19133	38,16,4,13,37,6,0,5,4,15,10,8,10,1,38,21,6,19,21,7,12,17,19	36,7,15,26,24,18,6,13,13,19,10,27,11,8,57,20,9,20,25,15,10,28,19	30,12,40,26,36,56,45,27,20,18,35,17,43	24,26,18,25,22,58,18,18,20,26,32,23,18	238	233	0.000905592	0.0160017	0.508,0.691,0.207,0.329,0.601,0.246,0.0,0.274,0.231,0.436,0.495,0.225,0.471,0.109,0.395,0.507,0.395,0.482,0.451,0.314,0.54,0.373,0.495	0.55,0.311,0.685,0.504,0.616,0.486,0.71,0.595,0.495,0.404,0.517,0.42,0.7	0.156	MXE	14.2174	18.9565	31.1538	25.2308	33.1739	56.3846	sig	chr17:4819428:4819582:+	chr17:4821792:4821907:+	Inclusion	0.508	0.691	0.207	0.329	0.601	0.246	0	0.274	0.231	0.436	0.495	0.225	0.471	0.109	0.395	0.507	0.395	0.482	0.451	0.314
V47620	MXE_19180	ENSG00000264538.6	SUZ12P1	chr17	+	30743300_30743369_30759490_30759539_30735032_30735097_30766502_30766588	19180	26,15,18,10,57,16,2,35,4,22,8,10,23,4,34,2,7,22,19,43,22,9,19	20,19,10,14,46,23,4,44,6,14,37,9,52,2,31,9,13,5,19,34,20,43,36	24,2,24,11,18,23,17,26,5,26,10,19,12	34,13,61,28,37,43,64,68,22,45,18,47,20	187	167	8.80764e-05	0.00271057	0.537,0.414,0.616,0.389,0.525,0.383,0.309,0.415,0.373,0.584,0.162,0.498,0.283,0.641,0.495,0.166,0.325,0.797,0.472,0.53,0.496,0.157,0.32	0.387,0.121,0.26,0.26,0.303,0.323,0.192,0.255,0.169,0.34,0.332,0.265,0.349	-0.156	MXE	18.5652	22.1739	16.6923	38.4615	40.7391	55.1538	sig	chr17:30743300:30743369:+	chr17:30759490:30759539:+	Exclusion	0.537	0.414	0.616	0.389	0.525	0.383	0.309	0.415	0.373	0.584	0.162	0.498	0.283	0.641	0.495	0.166	0.325	0.797	0.472	0.53
V47766	MXE_19329	ENSG00000143493.12	INTS7	chr1	-	212011374_212011421_212016885_212017023_212007249_212007449_212020121_212020268	19329	29,19,10,6,68,35,5,45,13,31,53,38,42,8,33,39,25,22,28,50,19,36,61	18,2,4,4,47,11,2,26,5,19,27,5,11,2,4,13,1,3,3,15,9,14,23	25,18,37,34,71,48,42,48,49,42,63,38,55	10,7,31,29,41,22,30,21,32,21,27,25,39	238	165	5.23147e-05	0.00180462	0.528,0.868,0.634,0.51,0.501,0.688,0.634,0.545,0.643,0.531,0.576,0.84,0.726,0.735,0.851,0.675,0.945,0.836,0.866,0.698,0.594,0.641,0.648	0.634,0.641,0.453,0.448,0.546,0.602,0.493,0.613,0.515,0.581,0.618,0.513,0.494	-0.133	MXE	31.087	11.6522	43.8462	25.7692	42.7391	69.6154	sig	chr1:212011374:212011421:-	chr1:212016885:212017023:-	Exclusion	0.528	0.868	0.634	0.51	0.501	0.688	0.634	0.545	0.643	0.531	0.576	0.84	0.726	0.735	0.851	0.675	0.945	0.836	0.866	0.698
V47845	MXE_19408	ENSG00000116604.17	MEF2D	chr1	-	156477011_156477202_156479289_156479346_156475107_156475237_156479585_156479796	19408	44,18,4,22,30,10,105,18,16,21,23,87,19,1,14,37,7,14,16,15,16,23,19	17,28,9,12,33,25,125,29,8,24,75,90,25,0,30,37,8,46,21,28,14,48,54	44,17,30,20,13,29,31,14,19,21,13,9,21	74,32,36,51,65,117,44,59,41,39,60,63,41	175	238	0.000260879	0.00632271	0.779,0.466,0.377,0.714,0.553,0.352,0.533,0.458,0.731,0.543,0.294,0.568,0.508,1.0,0.388,0.576,0.543,0.293,0.509,0.421,0.609,0.395,0.324	0.447,0.419,0.531,0.348,0.214,0.252,0.489,0.244,0.387,0.423,0.228,0.163,0.411	-0.168	MXE	25.1739	34.1739	21.6154	55.5385	59.3478	77.1538	sig	chr1:156477011:156477202:-	chr1:156479289:156479346:-	Exclusion	0.779	0.466	0.377	0.714	0.553	0.352	0.533	0.458	0.731	0.543	0.294	0.568	0.508	1	0.388	0.576	0.543	0.293	0.509	0.421
V48190	MXE_19758	ENSG00000005810.17	MYCBP2	chr13	-	77278757_77278911_77288160_77288376_77273471_77273668_77296598_77296674	19758	207,166,83,130,405,161,90,209,84,202,285,99,223,8,206,146,75,132,222,260,95,186,302	303,219,143,263,572,319,176,360,166,299,417,206,374,29,369,245,128,256,319,378,147,361,402	2.78121e+38	4.36201e+38	238	238	5.87085e-11	1.52913e-08	0.406,0.431,0.367,0.331,0.415,0.335,0.338,0.367,0.336,0.403,0.406,0.325,0.374,0.216,0.358,0.373,0.369,0.34,0.41,0.408,0.393,0.34,0.429	0.389,0.376,0.478,0.512,0.453,0.44,0.508,0.525,0.544,0.501,0.506,0.458,0.45	0.104	MXE	172.87	280.478	269.538	297.154	453.348	566.692	sig	chr13:77278757:77278911:-	chr13:77288160:77288376:-	Inclusion	0.406	0.431	0.367	0.331	0.415	0.335	0.338	0.367	0.336	0.403	0.406	0.325	0.374	0.216	0.358	0.373	0.369	0.34	0.41	0.408
V48234	MXE_19802	ENSG00000148187.17	MRRF	chr9	+	122285168_122285287_122291748_122291840_122280442_122280598_122313226_122313330	19802	56,30,19,38,97,29,43,39,12,27,51,34,53,1,61,40,21,35,39,98,28,57,86	47,18,14,53,60,38,42,53,20,36,66,11,43,7,49,30,27,29,33,46,19,34,92	55,28,38,58,71,41,44,62,58,35,41,44,70	52,31,63,101,74,61,117,81,62,56,94,68,67	237	210	0.000194623	0.00508048	0.514,0.596,0.546,0.388,0.589,0.403,0.476,0.395,0.347,0.399,0.406,0.733,0.522,0.112,0.525,0.542,0.408,0.517,0.512,0.654,0.566,0.598,0.453	0.484,0.445,0.348,0.337,0.46,0.373,0.25,0.404,0.453,0.356,0.279,0.364,0.481	-0.1	MXE	43.2174	37.6957	49.6154	71.3077	80.913	120.923	sig	chr9:122285168:122285287:+	chr9:122291748:122291840:+	Exclusion	0.514	0.596	0.546	0.388	0.589	0.403	0.476	0.395	0.347	0.399	0.406	0.733	0.522	0.112	0.525	0.542	0.408	0.517	0.512	0.654
V48291	MXE_19859	ENSG00000114120.11	SLC25A36	chr3	+	140959462_140959540_140963126_140963227_140956526_140956691_140970926_140970993	19859	59,35,26,27,120,48,76,68,27,105,90,97,82,26,57,56,30,28,55,67,24,50,101	28,24,12,23,80,11,28,28,26,22,61,38,38,5,55,19,16,19,31,62,30,14,41	102,26,50,50,67,62,84,45,64,56,82,73,49	56,20,39,85,63,27,79,31,50,55,87,60,90	196	219	1.04701e-05	0.000489307	0.702,0.62,0.708,0.567,0.626,0.83,0.752,0.731,0.537,0.842,0.622,0.74,0.707,0.853,0.537,0.767,0.677,0.622,0.665,0.547,0.472,0.8,0.734	0.671,0.592,0.589,0.397,0.543,0.72,0.543,0.619,0.589,0.532,0.513,0.576,0.378	-0.122	MXE	58.8696	30.913	62.3077	57.0769	89.7826	119.385	sig	chr3:140959462:140959540:+	chr3:140963126:140963227:+	Exclusion	0.702	0.62	0.708	0.567	0.626	0.83	0.752	0.731	0.537	0.842	0.622	0.74	0.707	0.853	0.537	0.767	0.677	0.622	0.665	0.547
V48399	MXE_19967	ENSG00000103064.13	SLC7A6	chr16	+	68287745_68287871_68290395_68290540_68274690_68275249_68291208_68291332	19967	42,30,11,47,85,41,64,48,47,46,108,34,59,9,55,26,37,38,30,47,30,28,56	51,10,31,36,83,42,39,39,20,23,121,36,39,4,78,37,13,21,47,62,15,25,89	45,35,73,50,69,73,68,68,92,27,69,54,83	47,47,79,83,102,111,60,100,75,59,117,52,104	238	238	0.00165874	0.0248485	0.452,0.75,0.262,0.566,0.506,0.494,0.621,0.552,0.701,0.667,0.472,0.486,0.602,0.692,0.414,0.413,0.74,0.644,0.39,0.431,0.667,0.528,0.386	0.489,0.427,0.48,0.376,0.404,0.397,0.531,0.405,0.551,0.314,0.371,0.509,0.444	-0.102	MXE	44.2609	41.7826	62	79.6923	86.0435	141.692	sig	chr16:68287745:68287871:+	chr16:68290395:68290540:+	Exclusion	0.452	0.75	0.262	0.566	0.506	0.494	0.621	0.552	0.701	0.667	0.472	0.486	0.602	0.692	0.414	0.413	0.74	0.644	0.39	0.431
V48453	MXE_20021	ENSG00000150527.16	CTAGE5	chr14	+	39276933_39277065_39279336_39279358_39267123_39267522_39279448_39279537	20021	74,37,30,36,190,61,86,83,34,72,156,72,77,22,115,66,24,59,80,71,40,34,88	8,9,6,27,26,7,17,18,2,20,36,14,20,0,16,10,6,8,12,20,3,9,10	83,19,56,76,49,82,86,57,78,73,116,57,112	27,15,19,16,27,21,32,20,26,16,31,10,9	238	140	0.00195831	0.0280021	0.845,0.707,0.746,0.44,0.811,0.837,0.748,0.731,0.909,0.679,0.718,0.752,0.694,1.0,0.809,0.795,0.702,0.813,0.797,0.676,0.887,0.69,0.838	0.644,0.427,0.634,0.736,0.516,0.697,0.613,0.626,0.638,0.729,0.688,0.77,0.88	-0.105	MXE	69.8696	13.2174	72.6154	20.6923	83.087	93.3077	sig	chr14:39276933:39277065:+	chr14:39279336:39279358:+	Exclusion	0.845	0.707	0.746	0.44	0.811	0.837	0.748	0.731	0.909	0.679	0.718	0.752	0.694	1	0.809	0.795	0.702	0.813	0.797	0.676
V48565	MXE_20137	ENSG00000135372.8	NAT10	chr11	+	34141088_34141208_34141718_34141817_34140399_34140572_34142274_34142348	20137	32,18,19,53,79,46,40,58,17,38,82,34,58,6,31,40,16,27,42,52,28,48,60	66,23,16,41,116,68,37,70,15,69,80,35,65,7,68,33,35,29,45,58,21,66,85	41,27,26,44,85,25,48,36,34,30,59,55,48	70,56,62,80,103,65,76,71,74,58,108,87,85	238	217	2.87616e-05	0.00111348	0.307,0.416,0.52,0.541,0.383,0.381,0.496,0.43,0.508,0.334,0.483,0.47,0.449,0.439,0.294,0.525,0.294,0.459,0.46,0.45,0.549,0.399,0.392	0.348,0.305,0.277,0.334,0.429,0.26,0.365,0.316,0.295,0.32,0.332,0.366,0.34	-0.104	MXE	40.1739	49.913	42.9231	76.5385	90.087	119.462	sig	chr11:34141088:34141208:+	chr11:34141718:34141817:+	Exclusion	0.307	0.416	0.52	0.541	0.383	0.381	0.496	0.43	0.508	0.334	0.483	0.47	0.449	0.439	0.294	0.525	0.294	0.459	0.46	0.45
V48928	MXE_20508	ENSG00000132153.14	DHX30	chr3	+	47827346_47827477_47829023_47829134_47825027_47825247_47840876_47841178	20508	25,13,18,39,57,23,29,50,18,47,34,53,31,0,26,24,5,37,38,35,22,36,48	37,36,18,43,118,49,31,68,21,60,52,44,53,11,80,28,13,51,55,92,31,75,101	49,38,71,47,117,56,50,55,86,49,78,71,52	63,50,64,65,112,59,113,75,36,63,94,40,64	238	229	0.00187709	0.0271808	0.394,0.258,0.49,0.466,0.317,0.311,0.474,0.414,0.452,0.43,0.386,0.537,0.36,0.0,0.238,0.452,0.27,0.411,0.399,0.268,0.406,0.316,0.314	0.428,0.422,0.516,0.41,0.501,0.477,0.299,0.414,0.697,0.428,0.444,0.631,0.439	0.106	MXE	30.7826	50.7391	63	69.0769	81.5217	132.077	sig	chr3:47827346:47827477:+	chr3:47829023:47829134:+	Inclusion	0.394	0.258	0.49	0.466	0.317	0.311	0.474	0.414	0.452	0.43	0.386	0.537	0.36	0	0.238	0.452	0.27	0.411	0.399	0.268
V48967	MXE_20549	ENSG00000131778.18	CHD1L	chr1	+	147255812_147255927_147256530_147256562_147254869_147254976_147259836_147259918	20549	77,32,48,79,88,60,58,116,28,62,119,58,78,15,99,59,28,72,41,83,23,82,123	23,3,27,23,9,19,8,28,6,8,29,16,14,6,21,12,5,6,5,9,1,15,34	118,58,85,75,92,80,86,90,63,23,115,89,84	28,13,37,29,33,32,27,21,23,19,43,13,21	233	150	0.000405699	0.00876415	0.683,0.873,0.534,0.689,0.863,0.67,0.824,0.727,0.75,0.833,0.725,0.7,0.782,0.617,0.752,0.76,0.783,0.885,0.841,0.856,0.937,0.779,0.7	0.731,0.742,0.597,0.625,0.642,0.617,0.672,0.734,0.638,0.438,0.633,0.815,0.72	-0.102	MXE	66.4348	14.2174	81.3846	26.0769	80.6522	107.462	sig	chr1:147255812:147255927:+	chr1:147256530:147256562:+	Exclusion	0.683	0.873	0.534	0.689	0.863	0.67	0.824	0.727	0.75	0.833	0.725	0.7	0.782	0.617	0.752	0.76	0.783	0.885	0.841	0.856
V49199	MXE_20785	ENSG00000114098.17	ARMC8	chr3	+	138267154_138267241_138270039_138270132_138263510_138264212_138272966_138273116	20785	42,18,16,8,65,27,18,52,33,23,60,22,50,2,42,30,11,24,23,63,9,32,42	40,27,13,25,103,35,19,76,8,55,108,43,61,8,63,22,18,27,34,65,12,36,87	27,24,34,33,52,41,38,36,20,38,40,28,31	41,24,99,99,142,62,73,69,78,61,83,69,77	205	211	0.00031839	0.00735281	0.519,0.407,0.559,0.248,0.394,0.443,0.494,0.413,0.809,0.301,0.364,0.345,0.458,0.205,0.407,0.584,0.386,0.478,0.41,0.499,0.436,0.478,0.332	0.404,0.507,0.261,0.255,0.274,0.405,0.349,0.349,0.209,0.391,0.332,0.295,0.293	-0.101	MXE	30.9565	42.8261	34	75.1538	73.7826	109.154	sig	chr3:138267154:138267241:+	chr3:138270039:138270132:+	Exclusion	0.519	0.407	0.559	0.248	0.394	0.443	0.494	0.413	0.809	0.301	0.364	0.345	0.458	0.205	0.407	0.584	0.386	0.478	0.41	0.499
V49540	MXE_21136	ENSG00000102984.14	ZNF821	chr16	-	71861775_71861942_71864137_71864242_71859679_71860672_71879906_71880023	21136	32,19,7,12,22,3,27,21,6,24,12,8,16,0,23,6,2,13,16,6,4,11,14	5,6,1,29,34,7,6,22,11,14,44,1,16,4,25,17,17,8,13,14,12,4,21	23,7,7,4,8,18,8,12,16,8,6,5,16	14,15,47,45,31,6,48,27,18,49,66,29,38	223	238	0.000133229	0.00377862	0.872,0.772,0.882,0.306,0.408,0.314,0.828,0.505,0.368,0.647,0.225,0.895,0.516,0.0,0.495,0.274,0.112,0.634,0.568,0.314,0.262,0.746,0.416	0.637,0.332,0.137,0.087,0.216,0.762,0.151,0.322,0.487,0.148,0.088,0.155,0.31	-0.199	MXE	13.2174	14.3913	10.6154	33.3077	27.6087	43.9231	sig	chr16:71861775:71861942:-	chr16:71864137:71864242:-	Exclusion	0.872	0.772	0.882	0.306	0.408	0.314	0.828	0.505	0.368	0.647	0.225	0.895	0.516	0	0.495	0.274	0.112	0.634	0.568	0.314
V49611	MXE_21208	ENSG00000136811.16	ODF2	chr9	+	128460512_128460666_128460941_128461067_128459566_128459657_128469182_128469353	21208	29,51,34,39,101,33,30,72,27,82,66,33,43,5,67,58,29,64,76,83,45,81,113	49,42,22,57,90,28,10,59,33,50,76,33,24,4,85,39,13,40,56,55,29,38,60	149,34,60,90,126,146,115,106,85,70,140,87,118	76,20,51,54,35,78,43,57,26,39,75,42,54	238	238	1.21891e-05	0.000551392	0.372,0.548,0.607,0.406,0.529,0.541,0.75,0.55,0.45,0.621,0.465,0.5,0.642,0.556,0.441,0.598,0.69,0.615,0.576,0.601,0.608,0.681,0.653	0.662,0.63,0.541,0.625,0.783,0.652,0.728,0.65,0.766,0.642,0.651,0.674,0.686	0.103	MXE	54.8261	43.1304	102	50	97.9565	152	sig	chr9:128460512:128460666:+	chr9:128460941:128461067:+	Inclusion	0.372	0.548	0.607	0.406	0.529	0.541	0.75	0.55	0.45	0.621	0.465	0.5	0.642	0.556	0.441	0.598	0.69	0.615	0.576	0.601
V49630	MXE_21227	ENSG00000136280.15	CCM2	chr7	+	45038252_45038426_45064462_45064646_45000187_45000363_45072725_45072783	21227	7,17,5,6,37,7,4,20,4,9,46,13,22,0,14,13,22,10,4,12,2,8,15	26,10,2,6,0,5,1,13,1,0,13,3,7,2,26,21,0,24,0,9,0,14,7	21,17,24,16,18,34,34,12,20,25,29,33,33	10,2,5,3,5,24,7,3,6,1,4,1,2	238	238	0.00260164	0.0344927	0.212,0.63,0.714,0.5,1.0,0.583,0.8,0.606,0.8,1.0,0.78,0.813,0.759,0.0,0.35,0.382,1.0,0.294,1.0,0.571,1.0,0.364,0.682	0.677,0.895,0.828,0.842,0.783,0.586,0.829,0.8,0.769,0.962,0.879,0.971,0.943	0.183	MXE	12.913	8.26087	24.3077	5.61538	21.1739	29.9231	sig	chr7:45038252:45038426:+	chr7:45064462:45064646:+	Inclusion	0.212	0.63	0.714	0.5	1	0.583	0.8	0.606	0.8	1	0.78	0.813	0.759	0	0.35	0.382	1	0.294	1	0.571
V49748	MXE_21345	ENSG00000114857.17	NKTR	chr3	+	42619663_42619708_42621428_42621516_42619019_42619127_42630545_42630575	21345	21,17,5,10,48,27,10,28,15,15,34,14,57,0,25,36,8,15,29,37,21,22,57	31,3,4,24,59,16,8,10,13,13,37,5,38,6,21,19,8,13,25,31,12,24,44	50,7,50,33,58,56,43,43,44,52,40,25,55	16,16,13,22,40,16,12,13,5,3,42,15,16	163	206	0.000250428	0.00613761	0.461,0.877,0.612,0.345,0.507,0.681,0.612,0.78,0.593,0.593,0.537,0.78,0.655,0.0,0.601,0.705,0.558,0.593,0.594,0.601,0.689,0.537,0.621	0.798,0.356,0.829,0.655,0.647,0.816,0.819,0.807,0.918,0.956,0.546,0.678,0.813	0.153	MXE	23.9565	20.1739	42.7692	17.6154	44.1304	60.3846	sig	chr3:42619663:42619708:+	chr3:42621428:42621516:+	Inclusion	0.461	0.877	0.612	0.345	0.507	0.681	0.612	0.78	0.593	0.593	0.537	0.78	0.655	0	0.601	0.705	0.558	0.593	0.594	0.601
V49751	MXE_21348	ENSG00000114857.17	NKTR	chr3	+	42621428_42621516_42630545_42630575_42619663_42619708_42631170_42631316	21348	7,0,2,5,13,10,0,2,5,14,25,6,18,0,15,4,15,3,9,15,11,6,19	46,33,11,31,74,42,35,47,20,51,17,33,59,10,39,23,4,32,32,24,23,36,89	15,1,8,20,19,24,25,28,34,20,30,29,17	37,18,25,33,41,56,54,27,21,46,28,31,29	206	148	4.79815e-07	3.7755e-05	0.099,0.0,0.116,0.104,0.112,0.146,0.0,0.03,0.152,0.165,0.514,0.116,0.18,0.0,0.217,0.111,0.729,0.063,0.168,0.31,0.256,0.107,0.133	0.226,0.038,0.187,0.303,0.25,0.235,0.25,0.427,0.538,0.238,0.435,0.402,0.296	0.128	MXE	8.86957	35.2609	20.7692	34.3077	44.1304	55.0769	sig	chr3:42621428:42621516:+	chr3:42630545:42630575:+	Inclusion	0.099	0	0.116	0.104	0.112	0.146	0	0.03	0.152	0.165	0.514	0.116	0.18	0	0.217	0.111	0.729	0.063	0.168	0.31
V49769	MXE_21366	ENSG00000092036.18	HAUS4	chr14	-	22950313_22950410_22951554_22951689_22947919_22948033_22952327_22952459	21366	82,42,50,60,135,46,27,81,47,60,102,91,120,9,141,71,20,21,55,108,27,53,147	11,7,1,11,24,5,1,10,0,10,9,3,18,1,12,6,1,12,3,12,12,8,24	95,28,54,60,96,89,53,78,97,95,69,44,63	10,18,15,23,21,33,21,14,13,17,25,24,19	238	215	1.4572e-09	2.58483e-07	0.871,0.844,0.978,0.831,0.836,0.893,0.961,0.88,1.0,0.844,0.911,0.965,0.858,0.89,0.914,0.914,0.948,0.613,0.943,0.89,0.67,0.857,0.847	0.896,0.584,0.765,0.702,0.805,0.709,0.695,0.834,0.871,0.835,0.714,0.624,0.75	-0.124	MXE	69.3478	8.73913	70.8462	19.4615	78.087	90.3077	sig	chr14:22950313:22950410:-	chr14:22951554:22951689:-	Exclusion	0.871	0.844	0.978	0.831	0.836	0.893	0.961	0.88	1	0.844	0.911	0.965	0.858	0.89	0.914	0.914	0.948	0.613	0.943	0.89
V49831	MXE_21430	ENSG00000119599.16	DCAF4	chr14	+	72954163_72954262_72954385_72954483_72951797_72951877_72955522_72955696	21430	2,4,1,5,47,2,1,1,2,11,14,3,10,2,13,5,7,9,6,15,10,6,32	21,22,15,27,72,22,29,14,3,37,36,9,33,2,28,14,18,52,19,67,11,41,61	16,5,27,21,19,12,8,22,11,10,25,9,17	13,20,34,35,31,23,34,19,14,19,55,40,42	217	216	0.000130172	0.00371238	0.087,0.153,0.062,0.156,0.394,0.083,0.033,0.066,0.399,0.228,0.279,0.249,0.232,0.499,0.316,0.262,0.279,0.147,0.239,0.182,0.475,0.127,0.343	0.551,0.199,0.441,0.374,0.379,0.342,0.19,0.535,0.439,0.344,0.312,0.183,0.287	0.122	MXE	9.04348	28.3913	15.5385	29.1538	37.4348	44.6923	sig	chr14:72954163:72954262:+	chr14:72954385:72954483:+	Inclusion	0.087	0.153	0.062	0.156	0.394	0.083	0.033	0.066	0.399	0.228	0.279	0.249	0.232	0.499	0.316	0.262	0.279	0.147	0.239	0.182
V50309	MXE_21917	ENSG00000122912.14	SLC25A16	chr10	-	68503631_68503695_68506584_68506718_68493448_68493570_68516750_68516843	21917	80,48,13,55,80,50,38,58,13,54,62,37,61,6,88,24,11,22,24,32,24,31,36	12,18,10,24,37,32,35,24,10,57,34,19,19,4,47,18,19,8,22,24,8,21,38	45,21,23,28,64,42,37,27,42,23,52,26,46	51,15,18,40,33,33,37,53,31,34,35,26,27	238	182	0.00101188	0.0173018	0.836,0.671,0.499,0.637,0.623,0.544,0.454,0.649,0.499,0.42,0.582,0.598,0.711,0.534,0.589,0.505,0.307,0.678,0.455,0.505,0.696,0.53,0.42	0.403,0.517,0.494,0.349,0.597,0.493,0.433,0.28,0.509,0.341,0.532,0.433,0.566	-0.105	MXE	41.1739	23.4783	36.6154	33.3077	64.6522	69.9231	sig	chr10:68503631:68503695:-	chr10:68506584:68506718:-	Exclusion	0.836	0.671	0.499	0.637	0.623	0.544	0.454	0.649	0.499	0.42	0.582	0.598	0.711	0.534	0.589	0.505	0.307	0.678	0.455	0.505
[truncated: 580 more rows]
[truncated: 18 more columns]
