# Supplementary material for: Engineering Oncogenic Hotspot Mutations on SF3B1 via CRISPR-Directed PRECIS Mutagenesis
Source: Cancer Res Commun. 2024 Sep 24;4(9):2498–513. doi: 10.1158/2767-9764.CRC-24-0145 (PMC11421219; doi:10.1158/2767-9764.CRC-24-0145)
Supplement: Supplementary Table 7 — Nalm-6 rMATS splicing output [file crc-24-0145_supplementary_table_7_suppst7.xlsx]

## Sheet: Supplementary Table 7
Supplementary Table 7: Nalm-6 rMATS splicing output
	ID	GeneID	geneSymbol	chr	strand	info	ID.1	IJC_wt	SJC_wt	IJC_mut	SJC_mut	IncFormLen	SkipFormLen	PValue	FDR	Incwt	Incmut	IncLevelDifference	type	mean_IJC_wt	mean_SJC_wt	mean_IJC_mut	mean_SJC_mut	wt_total_reads	mut_total_reads	Sig	long_exons	short_exons	In_or_Ex	psi_wt_1	psi_wt_2	psi_wt_3	psi_mut_1	psi_mut_2	psi_mut_3	go_terms	biological_process
V383	A3SS_391	clu_8016_NA	DEAF1	chr11	-	644232_653504_644232_653444_653961_660773	391	9,1,5	0,0,1	7,4,2	5,0,2	209	149	0.000155822	0.00901154	1.0,1.0,0.781	0.5,1.0,0.416	-0.288	A3SS	5	0.333333	4.33333	2.33333	5.33333	6.66667	sig	chr11:644232:653504:-	chr11:644232:653444:-	Exclusion	1	1	0.781	0.5	1	0.416	GO:0000122|GO:0001843|GO:0006357|GO:0006366|GO:0007281|GO:0009653|GO:0033599|GO:0045892|GO:0045893|GO:0048706	negative regulation of transcription by RNA polymerase II|neural tube closure|regulation of transcription by RNA polymerase II|transcription by RNA polymerase II|germ cell development|anatomical structure morphogenesis|regulation of mammary gland epithelial cell proliferation|negative regulation of DNA-templated transcription|positive regulation of DNA-templated transcription|embryonic skeletal s…
V397	A3SS_405	clu_27941_NA	PAG1	chr8	-	80993102_80995040_80993102_80993307_81070111_81077414	405	1,2,0	4,1,2	4,4,2	0,0,4	298	149	0.000474015	0.0225015	0.111,0.5,0.0	1.0,1.0,0.2	0.53	A3SS	1	2.33333	3.33333	1.33333	3.33333	4.66667	sig	chr8:80993102:80995040:-	chr8:80993102:80993307:-	Inclusion	0.111	0.5	0	1	1	0.2	GO:0002250|GO:0007165|GO:0035556|GO:0050863|GO:0050868	adaptive immune response|signal transduction|intracellular signal transduction|regulation of T cell activation|negative regulation of T cell activation
V465	A3SS_475	clu_27983_NA	DECR1	chr8	+	90018908_90018966_90018912_90018966_90001476_90001561	475	16,24,17	6,4,3	17,30,36	1,0,0	153	149	1.62901e-06	0.000185667	0.722,0.854,0.847	0.943,1.0,1.0	0.173	A3SS	19	4.33333	27.6667	0.333333	23.3333	28	sig	chr8:90018908:90018966:+	chr8:90018912:90018966:+	Inclusion	0.722	0.854	0.847	0.943	1	1	GO:0006635|GO:0120162	fatty acid beta-oxidation|positive regulation of cold-induced thermogenesis
V525	A3SS_535	stringtie.21431	TXLNGY	chrY	+	19588369_19589612_19589520_19589612_19587209_19587507	535	87124125	5,10,3	110106101	11,21,19	298	149	8.89728e-05	0.0057056	0.897,0.861,0.954	0.833,0.716,0.727	-0.145	A3SS	112	6	105.667	17	118	122.667	sig	chrY:19588369:19589612:+	chrY:19589520:19589612:+	Exclusion	0.897	0.861	0.954	0.833	0.716	0.727
V609	A3SS_621	clu_26877_NA	ENTPD6	chr20	+	25210002_25213406_25213262_25213406_25209848_25210193	621	2,7,2	6,3,6	1,1,0	9,6,6	298	149	0.000210979	0.0115255	0.143,0.538,0.143	0.053,0.077,0.0	-0.231	A3SS	3.66667	5	0.666667	7	8.66667	7.66667	sig	chr20:25210002:25213406:+	chr20:25213262:25213406:+	Exclusion	0.143	0.538	0.143	0.053	0.077	0	GO:0009134|GO:0032026|GO:0051592	nucleoside diphosphate catabolic process|response to magnesium ion|response to calcium ion
V645	A3SS_657	clu_16680_NA	HEATR3	chr16	+	50066641_50068867_50068779_50068867_50066366_50066982	657	1,1,0	7,6,3	7,1,2	6,5,6	298	149	0.000809471	0.0344144	0.067,0.077,0.0	0.368,0.091,0.143	0.153	A3SS	0.666667	5.33333	3.33333	5.66667	6	9	sig	chr16:50066641:50068867:+	chr16:50068779:50068867:+	Inclusion	0.067	0.077	0	0.368	0.091	0.143	GO:0006606|GO:0042273|GO:0043249	protein import into nucleus|ribosomal large subunit biogenesis|erythrocyte maturation
V728	A3SS_741	clu_24823_NA	BACH2	chr6	-	90206568_90206713_90206568_90206681_90271848_90271941	741	3,16,7	37,41,39	3,1,2	47,32,37	181	149	0.000268728	0.014232	0.063,0.243,0.129	0.05,0.025,0.043	-0.106	A3SS	8.66667	39	2	38.6667	47.6667	40.6667	sig	chr6:90206568:90206713:-	chr6:90206568:90206681:-	Exclusion	0.063	0.243	0.129	0.05	0.025	0.043	GO:0000122|GO:0006357|GO:0051170|GO:0090721	negative regulation of transcription by RNA polymerase II|regulation of transcription by RNA polymerase II|import into nucleus|primary adaptive immune response involving T cells and B cells
V1028	A3SS_1048	clu_22922_NA	KIF18B	chr17	-	44934506_44934673_44934506_44934613_44934830_44934935	1048	16,21,14	2,0,0	12,19,11	6,0,3	209	149	0.000694134	0.0303683	0.851,1.0,1.0	0.588,1.0,0.723	-0.18	A3SS	17	0.666667	14	3	17.6667	17	sig	chr17:44934506:44934673:-	chr17:44934506:44934613:-	Exclusion	0.851	1	1	0.588	1	0.723	GO:0000070|GO:0000278|GO:0007018|GO:0007019|GO:0051301|GO:0051302	mitotic sister chromatid segregation|mitotic cell cycle|microtubule-based movement|microtubule depolymerization|cell division|regulation of cell division
V1115	A3SS_1135	clu_10644_NA	GPSM1	chr9	+	136338517_136338710_136338558_136338710_136337845_136337961	1135	8,9,5	5,0,5	3,3,4	1,0,0	190	149	0.000192077	0.0107155	0.556,1.0,0.44	0.702,1.0,1.0	0.235	A3SS	7.33333	3.33333	3.33333	0.333333	10.6667	3.66667	sig	chr9:136338517:136338710:+	chr9:136338558:136338710:+	Inclusion	0.556	1	0.44	0.702	1	1	GO:0000132|GO:0007399|GO:0016239|GO:0030154|GO:0034260|GO:1905098	establishment of mitotic spindle orientation|nervous system development|positive regulation of macroautophagy|cell differentiation|negative regulation of GTPase activity|negative regulation of guanyl-nucleotide exchange factor activity
V1157	A3SS_1177	clu_5024_NA	FAM208B	chr10	+	5720259_5720668_5720543_5720668_5712822_5712918	1177	3,3,2	1,4,4	8,8,7	1,2,0	298	149	0.000284761	0.01484	0.6,0.273,0.2	0.8,0.667,1.0	0.465	A3SS	2.66667	3	7.66667	1	5.66667	8.66667	sig	chr10:5720259:5720668:+	chr10:5720543:5720668:+	Inclusion	0.6	0.273	0.2	0.8	0.667	1
V1273	A3SS_1297	clu_26830_NA	MGME1	chr20	+	17972706_17975903_17975683_17975903_17969800_17972751	1297	3,7,10	4,1,1	3,3,7	0,1,0	298	149	0.000631947	0.0282233	0.273,0.778,0.833	1.0,0.6,1.0	0.239	A3SS	6.66667	2	4.33333	0.333333	8.66667	4.66667	sig	chr20:17972706:17975903:+	chr20:17975683:17975903:+	Inclusion	0.273	0.778	0.833	1	0.6	1	GO:0000002|GO:0006264|GO:0043504	mitochondrial genome maintenance|mitochondrial DNA replication|mitochondrial DNA repair
V1387	A3SS_1411	clu_15746_NA	ZNF544	chr19	+	58237248_58231820_58241962_58231820_58230393_58230462	1411	6,4,5	3,4,0	7,3,6	1,0,0	298	149	4.61491e-05	0.00328222	0.5,0.333,1.0	0.778,1.0,1.0	0.315	A3SS	5	2.33333	5.33333	0.333333	7.33333	5.66667	sig	chr19:58237248:58231820:+	chr19:58241962:58231820:+	Inclusion	0.5	0.333	1	0.778	1	1	GO:0045944	positive regulation of transcription by RNA polymerase II
V1446	A3SS_1470	clu_20715_NA	TRAPPC10	chr21	+	44038175_44052476_44052261_44052476_44037791_44037927	1470	5,7,14	0,0,0	12,6,8	5,4,0	298	149	2.49673e-06	0.000266194	1.0,1.0,1.0	0.545,0.429,1.0	-0.342	A3SS	8.66667	0	8.66667	3	8.66667	11.6667	sig	chr21:44038175:44052476:+	chr21:44052261:44052476:+	Exclusion	1	1	1	0.545	0.429	1	GO:0006888|GO:0006891|GO:0006901|GO:0034498|GO:0099022	endoplasmic reticulum to Golgi vesicle-mediated transport|intra-Golgi vesicle-mediated transport|vesicle coating|early endosome to Golgi transport|vesicle tethering
V1524	A3SS_1549	clu_12282_NA	NDUFB5	chr3	+	179632661_179627647_179639863_179627647_179618414_179618521	1549	0,1,3	3,2,4	3,6,4	1,2,0	298	149	0.000143989	0.00846753	0.0,0.2,0.273	0.6,0.6,1.0	0.576	A3SS	1.33333	3	4.33333	1	4.33333	5.33333	sig	chr3:179632661:179627647:+	chr3:179639863:179627647:+	Inclusion	0	0.2	0.273	0.6	0.6	1	GO:0006120|GO:0009060|GO:0032981|GO:0042776	mitochondrial electron transport, NADH to ubiquinone|aerobic respiration|mitochondrial respiratory chain complex I assembly|proton motive force-driven mitochondrial ATP synthesis
V1578	A3SS_1604	clu_18140_NA	UBE2Q2P2	chr15	+	82400632_82400716_82400659_82400716_82355141_82355324	1604	0,0,1	3,4,5	3,2,1	5,3,2	176	149	0.000309864	0.0159202	0.0,0.0,0.145	0.337,0.361,0.297	0.283	A3SS	0.333333	4	2	3.33333	4.33333	5.33333	sig	chr15:82400632:82400716:+	chr15:82400659:82400716:+	Inclusion	0	0	0.145	0.337	0.361	0.297
V1646	A3SS_1675	clu_11730_NA	PCNP	chr3	+	101576450_101580004_101579771_101580004_101574185_101574279	1675	24,26,36	1,0,0	23,22,27	2,6,11	298	149	5.68337e-08	9.04743e-06	0.923,1.0,1.0	0.852,0.647,0.551	-0.291	A3SS	28.6667	0.333333	24	6.33333	29	30.3333	sig	chr3:101576450:101580004:+	chr3:101579771:101580004:+	Exclusion	0.923	1	1	0.852	0.647	0.551	GO:0007049|GO:0016567|GO:0043161	cell cycle|protein ubiquitination|proteasome-mediated ubiquitin-dependent protein catabolic process
V1772	A3SS_1802	clu_17247_NA	CPNE7	chr16	+	89592197_89595603_89593965_89595603_89591006_89591058	1802	24,28,22	1,0,0	15,25,16	5,3,1	298	149	2.84531e-05	0.00217756	0.923,1.0,1.0	0.6,0.806,0.889	-0.209	A3SS	24.6667	0.333333	18.6667	3	25	21.6667	sig	chr16:89592197:89595603:+	chr16:89593965:89595603:+	Exclusion	0.923	1	1	0.6	0.806	0.889	GO:0006629|GO:0071277	lipid metabolic process|cellular response to calcium ion
V1868	A3SS_1900	clu_1843_NA	FARSB	chr2	-	222642850_222646996_222642850_222644921_222648739_222648795	1900	8,5,11	0,0,2	7,3,6	0,2,4	298	149	0.000786917	0.0337571	1.0,1.0,0.733	1.0,0.429,0.429	-0.292	A3SS	8	0.666667	5.33333	2	8.66667	7.33333	sig	chr2:222642850:222646996:-	chr2:222642850:222644921:-	Exclusion	1	1	0.733	1	0.429	0.429	GO:0006412|GO:0006432|GO:0051290	translation|phenylalanyl-tRNA aminoacylation|protein heterotetramerization
V1898	A3SS_1930	clu_27725_NA	PLEKHA2	chr8	+	38917541_38918070_38917906_38918070_38901797_38901892	1930	2,2,2	34,26,42	11,12,14	37,35,28	298	149	4.13008e-07	5.46472e-05	0.029,0.037,0.023	0.129,0.146,0.2	0.129	A3SS	2	34	12.3333	33.3333	36	45.6667	sig	chr8:38917541:38918070:+	chr8:38917906:38918070:+	Inclusion	0.029	0.037	0.023	0.129	0.146	0.2	GO:0001954	positive regulation of cell-matrix adhesion
V2115	A3SS_2170	stringtie.8126	CRNDE	chr16	-	54920297_54920338_54920297_54920327_54923584_54923650	2170	15,16,20	67,60,52	56,41,62	473326401	160	149	0.000477181	0.0226123	0.173,0.199,0.264	0.099,0.105,0.126	-0.102	A3SS	17	59.6667	53	400	76.6667	453	sig	chr16:54920297:54920338:-	chr16:54920297:54920327:-	Exclusion	0.173	0.199	0.264	0.099	0.105	0.126
V2116	A3SS_2171	stringtie.8126	CRNDE	chr16	-	54920297_54920410_54920297_54920327_54923584_54923650	2171	286252263	67,60,52	113,85,95	473326401	232	149	0	0	0.733,0.73,0.765	0.133,0.143,0.132	-0.607	A3SS	267	59.6667	97.6667	400	326.667	497.667	sig	chr16:54920297:54920410:-	chr16:54920297:54920327:-	Exclusion	0.733	0.73	0.765	0.133	0.143	0.132
V2117	A3SS_2172	stringtie.8126	CRNDE	chr16	-	54920297_54920410_54920297_54920338_54923584_54923650	2172	273237247	2,1,4	94,76,74	37,32,41	221	149	0	0	0.989,0.994,0.977	0.631,0.616,0.549	-0.388	A3SS	252.333	2.33333	81.3333	36.6667	254.667	118	sig	chr16:54920297:54920410:-	chr16:54920297:54920338:-	Exclusion	0.989	0.994	0.977	0.631	0.616	0.549
V2153	A3SS_2223	clu_11552_NA	NEK4	chr3	-	52708448_52730478_52708448_52711634_52737585_52737719	2223	89,82,61	5,6,7	65,68,87	3,1,0	298	149	0.000395214	0.0194284	0.899,0.872,0.813	0.915,0.971,1.0	0.101	A3SS	77.3333	6	73.3333	1.33333	83.3333	74.6667	sig	chr3:52708448:52730478:-	chr3:52708448:52711634:-	Inclusion	0.899	0.872	0.813	0.915	0.971	1	GO:0000278|GO:0006468|GO:0006974|GO:0045893|GO:0051301|GO:2000772	mitotic cell cycle|protein phosphorylation|DNA damage response|positive regulation of DNA-templated transcription|cell division|regulation of cellular senescence
V2159	A3SS_2235	ENSG00000171307.18	ZDHHC16	chr10	+	97455638_97455783_97455659_97455783_97454713_97454799	2235	7,9,8	63,63,70	65,59,54	40,28,37	170	149	0	0	0.089,0.111,0.091	0.588,0.649,0.561	0.502	A3SS	8	65.3333	59.3333	35	73.3333	94.3333	sig	chr10:97455638:97455783:+	chr10:97455659:97455783:+	Inclusion	0.089	0.111	0.091	0.588	0.649	0.561	GO:0001654|GO:0006915|GO:0006974|GO:0007507|GO:0018345|GO:0021537	eye development|apoptotic process|DNA damage response|heart development|protein palmitoylation|telencephalon development
V2160	A3SS_2236	ENSG00000171307.18	ZDHHC16	chr10	+	97455638_97455783_97455713_97455783_97454713_97454799	2236	65,67,89	18,11,13	122130118	0,3,3	224	149	2.07512e-12	7.55065e-10	0.706,0.802,0.82	1.0,0.966,0.963	0.2	A3SS	73.6667	14	123.333	2	87.6667	125.333	sig	chr10:97455638:97455783:+	chr10:97455713:97455783:+	Inclusion	0.706	0.802	0.82	1	0.966	0.963	GO:0001654|GO:0006915|GO:0006974|GO:0007507|GO:0018345|GO:0021537	eye development|apoptotic process|DNA damage response|heart development|protein palmitoylation|telencephalon development
V2161	A3SS_2237	ENSG00000171307.18	ZDHHC16	chr10	+	97455659_97455783_97455713_97455783_97454713_97454799	2237	121121151	18,11,13	97,99,101	0,3,3	203	149	7.74814e-07	9.56849e-05	0.831,0.89,0.895	1.0,0.96,0.961	0.102	A3SS	131	14	99	2	145	101	sig	chr10:97455659:97455783:+	chr10:97455713:97455783:+	Inclusion	0.831	0.89	0.895	1	0.96	0.961	GO:0001654|GO:0006915|GO:0006974|GO:0007507|GO:0018345|GO:0021537	eye development|apoptotic process|DNA damage response|heart development|protein palmitoylation|telencephalon development
V2175	A3SS_2261	ENSG00000028203.17	VEZT	chr12	+	95270038_95270188_95270050_95270188_95266356_95266632	2261	55,76,61	69,54,50	84,67,94	37,19,25	161	149	1.52606e-06	0.000175434	0.425,0.566,0.53	0.678,0.765,0.777	0.233	A3SS	64	57.6667	81.6667	27	121.667	108.667	sig	chr12:95270038:95270188:+	chr12:95270050:95270188:+	Inclusion	0.425	0.566	0.53	0.678	0.765	0.777	GO:0098609	cell-cell adhesion
V2216	A3SS_2307	stringtie.6671	BUB1B	chr15	+	40202389_40202465_40202404_40202465_40200930_40200980	2307	25,17,22	208234229	49,61,41	162157155	164	149	3.61533e-12	1.25392e-09	0.098,0.062,0.08	0.216,0.261,0.194	0.144	A3SS	21.3333	223.667	50.3333	158	245	208.333	sig	chr15:40202389:40202465:+	chr15:40202404:40202465:+	Inclusion	0.098	0.062	0.08	0.216	0.261	0.194	GO:0006915|GO:0007091|GO:0007094|GO:0016310|GO:0051301|GO:0051444|GO:0051754|GO:0071459	apoptotic process|metaphase/anaphase transition of mitotic cell cycle|mitotic spindle assembly checkpoint signaling|phosphorylation|cell division|negative regulation of ubiquitin-protein transferase activity|meiotic sister chromatid cohesion, centromeric|protein localization to chromosome, centromeric region
V2227	A3SS_2327	ENSG00000137822.12	TUBGCP4	chr15	+	43401715_43403799_43403682_43403799_43400043_43400221	2327	57,76,97	38,46,33	145120151	2,0,4	298	149	0	0	0.429,0.452,0.595	0.973,1.0,0.95	0.482	A3SS	76.6667	39	138.667	2	115.667	140.667	sig	chr15:43401715:43403799:+	chr15:43403682:43403799:+	Inclusion	0.429	0.452	0.595	0.973	1	0.95	GO:0000278|GO:0007020|GO:0031122|GO:0051225|GO:0051321|GO:0065003	mitotic cell cycle|microtubule nucleation|cytoplasmic microtubule organization|spindle assembly|meiotic cell cycle|protein-containing complex assembly
V2251	A3SS_2362	clu_10893_NA	BRK1	chr3	+	10118905_10125708_10125611_10125708_10115591_10115819	2362	42,37,37	0,0,0	40,44,53	5,2,6	298	149	2.1198e-06	0.000231914	1.0,1.0,1.0	0.8,0.917,0.815	-0.156	A3SS	38.6667	0	45.6667	4.33333	38.6667	50	sig	chr3:10118905:10125708:+	chr3:10125611:10125708:+	Exclusion	1	1	1	0.8	0.917	0.815	GO:0001701|GO:0007015|GO:0008064|GO:0010592|GO:0016601|GO:0031334|GO:0048144|GO:0048146|GO:0048870|GO:2000601	in utero embryonic development|actin filament organization|regulation of actin polymerization or depolymerization|positive regulation of lamellipodium assembly|Rac protein signal transduction|positive regulation of protein-containing complex assembly|fibroblast proliferation|positive regulation of fibroblast proliferation|cell motility|positive regulation of Arp2/3 complex-mediated actin nucleati…
V2260	A3SS_2371	ENSG00000135164.18	DMTF1	chr7	+	87188038_87188301_87188091_87188301_87185828_87185980	2371	16,13,25	41,47,52	10,10,10	66,69,66	202	149	0.000246199	0.0131413	0.224,0.169,0.262	0.101,0.097,0.101	-0.119	A3SS	18	46.6667	10	67	64.6667	77	sig	chr7:87188038:87188301:+	chr7:87188091:87188301:+	Exclusion	0.224	0.169	0.262	0.101	0.097	0.101	GO:0006355|GO:0006357|GO:0007049|GO:0045944	regulation of DNA-templated transcription|regulation of transcription by RNA polymerase II|cell cycle|positive regulation of transcription by RNA polymerase II
V2279	A3SS_2397	stringtie.3997	FOXRED1	chr11	+	126273315_126273454_126273335_126273454_126272968_126273079	2397	2,4,4	119140137	25,22,24	84,79,71	169	149	0	0	0.015,0.025,0.025	0.208,0.197,0.23	0.19	A3SS	3.33333	132	23.6667	78	135.333	101.667	sig	chr11:126273315:126273454:+	chr11:126273335:126273454:+	Inclusion	0.015	0.025	0.025	0.208	0.197	0.23	GO:0032981	mitochondrial respiratory chain complex I assembly
V2280	A3SS_2398	stringtie.3997	FOXRED1	chr11	+	126273315_126273454_126273338_126273454_126272968_126273079	2398	6,11,7	8,0,9	27,25,26	2,1,2	172	149	0.00129066	0.0493648	0.394,1.0,0.403	0.921,0.956,0.918	0.333	A3SS	8	5.66667	26	1.66667	13.6667	27.6667	sig	chr11:126273315:126273454:+	chr11:126273338:126273454:+	Inclusion	0.394	1	0.403	0.921	0.956	0.918	GO:0032981	mitochondrial respiratory chain complex I assembly
V2324	A3SS_2456	stringtie.6722	JMJD7	chr15	+	41834739_41835223_41834969_41835223_41828115_41828188	2456	43,66,49	0,0,1	55,30,52	7,6,4	298	149	1.67813e-07	2.44246e-05	1.0,1.0,0.961	0.797,0.714,0.867	-0.194	A3SS	52.6667	0.333333	45.6667	5.66667	53	51.3333	sig	chr15:41834739:41835223:+	chr15:41834969:41835223:+	Exclusion	1	1	0.961	0.797	0.714	0.867	GO:0006508|GO:0018126	proteolysis|protein hydroxylation
V2333	A3SS_2473	ENSG00000176438.12	SYNE3	chr14	-	95436819_95436981_95436819_95436966_95439032_95439162	2473	108126112	96,88,109	136139122	53,61,68	164	149	2.99197e-05	0.00226218	0.505,0.565,0.483	0.7,0.674,0.62	0.147	A3SS	115.333	97.6667	132.333	60.6667	213	193	sig	chr14:95436819:95436981:-	chr14:95436819:95436966:-	Inclusion	0.505	0.565	0.483	0.7	0.674	0.62	GO:0007010|GO:0007097|GO:0008360|GO:0090150	cytoskeleton organization|nuclear migration|regulation of cell shape|establishment of protein localization to membrane
V2338	A3SS_2480	clu_28733_NA	ELMO1	chr7	-	37315919_37338888_37315919_37327820_37342612_37342763	2480	3,3,3	3,3,2	4,4,5	0,0,2	298	149	0.000157816	0.00910976	0.333,0.333,0.429	1.0,1.0,0.556	0.487	A3SS	3	2.66667	4.33333	0.666667	5.66667	5	sig	chr7:37315919:37338888:-	chr7:37315919:37327820:-	Inclusion	0.333	0.333	0.429	1	1	0.556	GO:0006911|GO:0006915|GO:0007015|GO:0016601|GO:0030036|GO:0048870	phagocytosis, engulfment|apoptotic process|actin filament organization|Rac protein signal transduction|actin cytoskeleton organization|cell motility
V2356	A3SS_2502	stringtie.13653	HMGN1	chr21	-	39345829_39347292_39345829_39345958_39347378_39347483	2502	69,75,74	10,6,13	54,73,77	1,4,4	298	149	0.00129832	0.049588	0.775,0.862,0.74	0.964,0.901,0.906	0.131	A3SS	72.6667	9.66667	68	3	82.3333	71	sig	chr21:39345829:39347292:-	chr21:39345829:39345958:-	Inclusion	0.775	0.862	0.74	0.964	0.901	0.906	GO:0000720|GO:0006283|GO:0006325|GO:0006357|GO:0010224|GO:0010225|GO:0032786|GO:0040034|GO:0048597|GO:0050678|GO:1901666	pyrimidine dimer repair by nucleotide-excision repair|transcription-coupled nucleotide-excision repair|chromatin organization|regulation of transcription by RNA polymerase II|response to UV-B|response to UV-C|positive regulation of DNA-templated transcription, elongation|regulation of development, heterochronic|post-embryonic camera-type eye morphogenesis|regulation of epithelial cell proliferati…
V2384	A3SS_2540	ENSG00000119725.18	ZNF410	chr14	+	73893775_73893932_73893796_73893932_73892026_73892208	2540	5,5,1	96116102	29,32,32	76,83,70	170	149	0	0	0.044,0.036,0.009	0.251,0.253,0.286	0.234	A3SS	3.66667	104.667	31	76.3333	108.333	107.333	sig	chr14:73893775:73893932:+	chr14:73893796:73893932:+	Inclusion	0.044	0.036	0.009	0.251	0.253	0.286	GO:0006351|GO:0006357|GO:0010629|GO:0045944	DNA-templated transcription|regulation of transcription by RNA polymerase II|negative regulation of gene expression|positive regulation of transcription by RNA polymerase II
V2458	A3SS_2633	ENSG00000068366.19	ACSL4	chrX	-	109683135_109683375_109683135_109683372_109733138_109733403	2633	12,11,11	3,9,4	19,19,14	3,1,0	152	149	0.000215408	0.0117438	0.797,0.545,0.729	0.861,0.949,1.0	0.246	A3SS	11.3333	5.33333	17.3333	1.33333	16.6667	18.6667	sig	chrX:109683135:109683375:-	chrX:109683135:109683372:-	Inclusion	0.797	0.545	0.729	0.861	0.949	1	GO:0001676|GO:0006629|GO:0006631|GO:0030182|GO:0032024|GO:0035336|GO:0035338|GO:0060136	long-chain fatty acid metabolic process|lipid metabolic process|fatty acid metabolic process|neuron differentiation|positive regulation of insulin secretion|long-chain fatty-acyl-CoA metabolic process|long-chain fatty-acyl-CoA biosynthetic process|embryonic process involved in female pregnancy
V2480	A3SS_2657	clu_9973_NA	SYK	chr9	+	90885842_90887889_90887748_90887889_90878763_90885974	2657	7,8,8	3,1,1	2,5,4	7,11,10	298	149	4.15567e-06	0.00041056	0.538,0.8,0.8	0.125,0.185,0.167	-0.554	A3SS	7.66667	1.66667	3.66667	9.33333	9.33333	13	sig	chr9:90885842:90887889:+	chr9:90887748:90887889:+	Exclusion	0.538	0.8	0.8	0.125	0.185	0.167	GO:0001525|GO:0001775|GO:0001945|GO:0002092|GO:0002223|GO:0002250|GO:0002281|GO:0002283|GO:0002366|GO:0002554|GO:0002862|GO:0006468|GO:0006606|GO:0007159|GO:0007169|GO:0007229|GO:0009887|GO:0010543|GO:0010803|GO:0018105|GO:0018108|GO:0019370|GO:0019722|GO:0030154|GO:0030168|GO:0030183|GO:0030593|GO:0031334|GO:0031623|GO:0032481|GO:0032725|GO:0032733|GO:0032735|GO:0032752|GO:0032753|GO:0032755|GO:…	angiogenesis|cell activation|lymph vessel development|positive regulation of receptor internalization|stimulatory C-type lectin receptor signaling pathway|adaptive immune response|macrophage activation involved in immune response|neutrophil activation involved in immune response|leukocyte activation involved in immune response|serotonin secretion by platelet|negative regulation of inflammatory re…
V2524	A3SS_2718	clu_5937_NA	PDCD11	chr10	+	103423510_103423658_103423547_103423658_103422987_103423137	2718	4,6,5	4,4,7	7,14,12	5,0,0	186	149	0.000589424	0.0266011	0.445,0.546,0.364	0.529,1.0,1.0	0.391	A3SS	5	5	11	1.66667	10	12.6667	sig	chr10:103423510:103423658:+	chr10:103423547:103423658:+	Inclusion	0.445	0.546	0.364	0.529	1	1	GO:0006364	rRNA processing
V2567	A3SS_2775	stringtie.1673	NA	chr1	+	185091564_185091739_185091578_185091739_185087551_185087640	2775	7,4,7	72,70,81	28,22,31	77,58,62	163	149	1.55328e-10	4.22007e-08	0.082,0.05,0.073	0.249,0.257,0.314	0.205	A3SS	6	74.3333	27	65.6667	80.3333	92.6667	sig	chr1:185091564:185091739:+	chr1:185091578:185091739:+	Inclusion	0.082	0.05	0.073	0.249	0.257	0.314	NA	NA
V2600	A3SS_2815	stringtie.9952	THOC1	chr18	-	224083_224200_224083_224179_224923_224994	2815	10,13,12	174153143	54,65,51	112,88,115	170	149	0	0	0.048,0.069,0.069	0.297,0.393,0.28	0.261	A3SS	11.6667	156.667	56.6667	105	168.333	161.667	sig	chr18:224083:224200:-	chr18:224083:224179:-	Inclusion	0.048	0.069	0.069	0.297	0.393	0.28	GO:0000018|GO:0006396|GO:0006397|GO:0006406|GO:0006915|GO:0007165|GO:0008380|GO:0031297|GO:0032784|GO:0032786|GO:0046784|GO:0048297|GO:2000002	regulation of DNA recombination|RNA processing|mRNA processing|mRNA export from nucleus|apoptotic process|signal transduction|RNA splicing|replication fork processing|regulation of DNA-templated transcription elongation|positive regulation of DNA-templated transcription, elongation|viral mRNA export from host cell nucleus|negative regulation of isotype switching to IgA isotypes|negative regulatio…
V2674	A3SS_2923	ENSG00000135108.14	FBXO21	chr12	-	117157872_117158084_117157872_117158063_117165484_117165617	2923	14,22,23	32,32,46	43,34,28	21,14,13	170	149	9.1368e-09	1.76053e-06	0.277,0.376,0.305	0.642,0.68,0.654	0.339	A3SS	19.6667	36.6667	35	16	56.3333	51	sig	chr12:117157872:117158084:-	chr12:117157872:117158063:-	Inclusion	0.277	0.376	0.305	0.642	0.68	0.654	GO:0006511	ubiquitin-dependent protein catabolic process
V2678	A3SS_2928	clu_6238_NA	MRPL52	chr14	+	22830049_22830110_22830052_22830110_22829878_22829948	2928	37,45,44	9,8,6	43,36,55	5,2,0	152	149	0.000887277	0.0369537	0.801,0.846,0.878	0.894,0.946,1.0	0.105	A3SS	42	7.66667	44.6667	2.33333	49.6667	47	sig	chr14:22830049:22830110:+	chr14:22830052:22830110:+	Inclusion	0.801	0.846	0.878	0.894	0.946	1	GO:0006412|GO:0032543	translation|mitochondrial translation
V2711	A3SS_2966	clu_10541_NA	PRRC2B	chr9	+	131483692_131484790_131484689_131484790_131483358_131483445	2966	18,12,20	0,2,5	24,21,21	0,2,0	298	149	0.000802703	0.0342592	1.0,0.75,0.667	1.0,0.84,1.0	0.141	A3SS	16.6667	2.33333	22	0.666667	19	22.6667	sig	chr9:131483692:131484790:+	chr9:131484689:131484790:+	Inclusion	1	0.75	0.667	1	0.84	1	GO:0030154	cell differentiation
V2727	A3SS_2992	clu_4740_NA	CNIH4	chr1	+	224370897_224371423_224371282_224371423_224365878_224370977	2992	3,4,5	3,2,2	2,4,2	0,1,0	298	149	4.62286e-05	0.00328501	0.333,0.5,0.556	1.0,0.667,1.0	0.426	A3SS	4	2.33333	2.66667	0.333333	6.33333	3	sig	chr1:224370897:224371423:+	chr1:224371282:224371423:+	Inclusion	0.333	0.5	0.556	1	0.667	1	GO:0006888|GO:0015031	endoplasmic reticulum to Golgi vesicle-mediated transport|protein transport
V2773	A3SS_3047	clu_12473_NA	FBXO45	chr3	+	196579391_196589059_196584132_196589059_196577452_196579473	3047	2,8,2	0,0,0	3,3,1	4,2,0	298	149	2.42052e-05	0.00191541	1.0,1.0,1.0	0.273,0.429,1.0	-0.433	A3SS	4	0	2.33333	2	4	4.33333	sig	chr3:196579391:196589059:+	chr3:196584132:196589059:+	Exclusion	1	1	1	0.273	0.429	1	GO:0001764|GO:0006511|GO:0006974|GO:0016567|GO:0021799|GO:0021800|GO:0021957|GO:0021960|GO:0043161|GO:0060386|GO:0070936|GO:2000300	neuron migration|ubiquitin-dependent protein catabolic process|DNA damage response|protein ubiquitination|cerebral cortex radially oriented cell migration|cerebral cortex tangential migration|corticospinal tract morphogenesis|anterior commissure morphogenesis|proteasome-mediated ubiquitin-dependent protein catabolic process|synapse assembly involved in innervation|protein K48-linked ubiquitinatio…
V2855	A3SS_3144	ENSG00000161813.21	LARP4	chr12	+	50428916_50429090_50428934_50429090_50427761_50427909	3144	13,16,13	91,101,97	30,26,35	79,64,88	167	149	2.54898e-06	0.000270805	0.113,0.124,0.107	0.253,0.266,0.262	0.146	A3SS	14	96.3333	30.3333	77	110.333	107.333	sig	chr12:50428916:50429090:+	chr12:50428934:50429090:+	Inclusion	0.113	0.124	0.107	0.253	0.266	0.262	GO:0006412|GO:0007010|GO:0010608|GO:0022604|GO:0045727	translation|cytoskeleton organization|post-transcriptional regulation of gene expression|regulation of cell morphogenesis|positive regulation of translation
V2866	A3SS_3159	ENSG00000135451.12	TROAP	chr12	+	49330144_49331407_49331213_49331407_49329394_49329454	3159	43,43,42	1,5,6	30,26,42	0,1,1	298	149	0.00033041	0.016821	0.956,0.811,0.778	1.0,0.929,0.955	0.113	A3SS	42.6667	4	32.6667	0.666667	46.6667	33.3333	sig	chr12:49330144:49331407:+	chr12:49331213:49331407:+	Inclusion	0.956	0.811	0.778	1	0.929	0.955	GO:0007155	cell adhesion
V2933	A3SS_3242	clu_26994_NA	EDEM2	chr20	-	35115356_35115958_35115356_35115933_35118597_35118719	3242	4,0,8	59,58,42	10,15,17	48,46,37	174	149	1.2217e-05	0.00105371	0.055,0.0,0.14	0.151,0.218,0.282	0.152	A3SS	4	53	14	43.6667	57	57.6667	sig	chr20:35115356:35115958:-	chr20:35115356:35115933:-	Inclusion	0.055	0	0.14	0.151	0.218	0.282	GO:0005975|GO:0006986|GO:0019082|GO:0036509|GO:0036510|GO:0036511|GO:0036512|GO:0097466|GO:1904154|GO:1904380|GO:1904382	carbohydrate metabolic process|response to unfolded protein|viral protein processing|trimming of terminal mannose on B branch|trimming of terminal mannose on C branch|trimming of first mannose on A branch|trimming of second mannose on A branch|ubiquitin-dependent glycoprotein ERAD pathway|positive regulation of retrograde protein transport, ER to cytosol|endoplasmic reticulum mannose trimming|man…
V2947	A3SS_3263	ENSG00000170476.15	MZB1	chr5	-	139388460_139388601_139388460_139388585_139389326_139389420	3263	36,34,42	8,20,21	188162180	1,2,2	165	149	0	0	0.803,0.606,0.644	0.994,0.987,0.988	0.305	A3SS	37.3333	16.3333	176.667	1.66667	53.6667	178.333	sig	chr5:139388460:139388601:-	chr5:139388460:139388585:-	Inclusion	0.803	0.606	0.644	0.994	0.987	0.988	GO:0002639|GO:0006915|GO:0008284|GO:0030888|GO:0033622|GO:0042127|GO:0046626	positive regulation of immunoglobulin production|apoptotic process|positive regulation of cell population proliferation|regulation of B cell proliferation|integrin activation|regulation of cell population proliferation|regulation of insulin receptor signaling pathway
V2948	A3SS_3264	ENSG00000170476.15	MZB1	chr5	-	139388460_139388667_139388460_139388585_139389326_139389420	3264	128137132	8,20,21	128103139	1,2,2	231	149	2.82066e-10	7.32167e-08	0.912,0.815,0.802	0.988,0.971,0.978	0.136	A3SS	132.333	16.3333	123.333	1.66667	148.667	125	sig	chr5:139388460:139388667:-	chr5:139388460:139388585:-	Inclusion	0.912	0.815	0.802	0.988	0.971	0.978	GO:0002639|GO:0006915|GO:0008284|GO:0030888|GO:0033622|GO:0042127|GO:0046626	positive regulation of immunoglobulin production|apoptotic process|positive regulation of cell population proliferation|regulation of B cell proliferation|integrin activation|regulation of cell population proliferation|regulation of insulin receptor signaling pathway
V2949	A3SS_3265	ENSG00000170476.15	MZB1	chr5	-	139388460_139388667_139388460_139388601_139389326_139389420	3265	92,103,90	0,0,0	47,36,51	107,95,92	215	149	0	0	1.0,1.0,1.0	0.233,0.208,0.278	-0.76	A3SS	95	0	44.6667	98	95	142.667	sig	chr5:139388460:139388667:-	chr5:139388460:139388601:-	Exclusion	1	1	1	0.233	0.208	0.278	GO:0002639|GO:0006915|GO:0008284|GO:0030888|GO:0033622|GO:0042127|GO:0046626	positive regulation of immunoglobulin production|apoptotic process|positive regulation of cell population proliferation|regulation of B cell proliferation|integrin activation|regulation of cell population proliferation|regulation of insulin receptor signaling pathway
V2961	A3SS_3282	ENSG00000154814.13	OXNAD1	chr3	+	16270928_16271071_16270944_16271071_16269125_16269275	3282	13,7,9	58,49,53	24,23,17	56,42,46	165	149	0.000318748	0.0162883	0.168,0.114,0.133	0.279,0.331,0.25	0.148	A3SS	9.66667	53.3333	21.3333	48	63	69.3333	sig	chr3:16270928:16271071:+	chr3:16270944:16271071:+	Inclusion	0.168	0.114	0.133	0.279	0.331	0.25	GO:0008150	biological_process
V3010	A3SS_3345	stringtie.15630	NA	chr4	-	39866860_39867015_39866860_39866997_39869393_39869462	3345	7,5,1	227216237	36,32,18	124122135	167	149	0	0	0.027,0.02,0.004	0.206,0.19,0.106	0.15	A3SS	4.33333	226.667	28.6667	127	231	155.667	sig	chr4:39866860:39867015:-	chr4:39866860:39866997:-	Inclusion	0.027	0.02	0.004	0.206	0.19	0.106	NA	NA
V3068	A3SS_3412	stringtie.19455	NA	chr8	-	28767660_28768376_28767660_28768322_28769888_28770026	3412	6,9,13	95,97,80	21,17,27	66,66,62	203	149	1.40828e-06	0.000163508	0.044,0.064,0.107	0.189,0.159,0.242	0.125	A3SS	9.33333	90.6667	21.6667	64.6667	100	86.3333	sig	chr8:28767660:28768376:-	chr8:28767660:28768322:-	Inclusion	0.044	0.064	0.107	0.189	0.159	0.242	NA	NA
V3070	A3SS_3414	ENSG00000149547.14	EI24	chr11	+	125575250_125575408_125575262_125575408_125572457_125572569	3414	1,4,10	283267316	41,40,52	252220202	161	149	0	0	0.003,0.014,0.028	0.131,0.144,0.192	0.141	A3SS	5	288.667	44.3333	224.667	293.667	269	sig	chr11:125575250:125575408:+	chr11:125575262:125575408:+	Inclusion	0.003	0.014	0.028	0.131	0.144	0.192	GO:0006915|GO:0016236|GO:0030308	apoptotic process|macroautophagy|negative regulation of cell growth
V3090	A3SS_3437	ENSG00000040341.17	STAU2	chr8	-	73709031_73709177_73709031_73709162_73738283_73738349	3437	2,1,0	13,14,12	11,9,11	11,12,10	164	149	1.73468e-08	3.19157e-06	0.123,0.061,0.0	0.476,0.405,0.5	0.399	A3SS	1	13	10.3333	11	14	21.3333	sig	chr8:73709031:73709177:-	chr8:73709031:73709162:-	Inclusion	0.123	0.061	0	0.476	0.405	0.5	GO:0010468|GO:0032956|GO:0034599|GO:0035418|GO:0048592|GO:0051489|GO:0051965|GO:0061003|GO:0098964|GO:1900454	regulation of gene expression|regulation of actin cytoskeleton organization|cellular response to oxidative stress|protein localization to synapse|eye morphogenesis|regulation of filopodium assembly|positive regulation of synapse assembly|positive regulation of dendritic spine morphogenesis|anterograde dendritic transport of messenger ribonucleoprotein complex|positive regulation of long-term syna…
V3098	A3SS_3450	stringtie.14267	SCO2	chr22	-	50526000_50526156_50526000_50526141_50526245_50526476	3450	5,3,4	10,21,21	1,2,0	31,18,19	164	149	0.000458494	0.0218666	0.312,0.115,0.148	0.028,0.092,0.0	-0.152	A3SS	4	17.3333	1	22.6667	21.3333	23.6667	sig	chr22:50526000:50526156:-	chr22:50526000:50526141:-	Exclusion	0.312	0.115	0.148	0.028	0.092	0	GO:0001654|GO:0001701|GO:0003012|GO:0006878|GO:0014823|GO:0022904|GO:0033617	eye development|in utero embryonic development|muscle system process|intracellular copper ion homeostasis|response to activity|respiratory electron transport chain|mitochondrial cytochrome c oxidase assembly
V3140	A3SS_3525	clu_3122_NA	NSUN4	chr1	+	46357575_46360828_46360703_46360828_46352867_46357659	3525	1,2,3	1,4,4	3,4,3	2,0,0	298	149	0.000139113	0.00822823	0.333,0.2,0.273	0.429,1.0,1.0	0.541	A3SS	2	3	3.33333	0.666667	5	4	sig	chr1:46357575:46360828:+	chr1:46360703:46360828:+	Inclusion	0.333	0.2	0.273	0.429	1	1	GO:0031167	rRNA methylation
V3150	A3SS_3542	clu_15869_NA	METRN	chr16	+	716351_716992_716942_716992_715583_715984	3542	20,19,14	5,3,4	11,10,6	1,0,0	298	149	2.45651e-05	0.00194012	0.667,0.76,0.636	0.846,1.0,1.0	0.261	A3SS	17.6667	4	9	0.333333	21.6667	9.33333	sig	chr16:716351:716992:+	chr16:716942:716992:+	Inclusion	0.667	0.76	0.636	0.846	1	1	GO:0007165|GO:0007409|GO:0010001|GO:0050772|GO:0060019	signal transduction|axonogenesis|glial cell differentiation|positive regulation of axonogenesis|radial glial cell differentiation
V3184	A3SS_3588	ENSG00000163161.12	ERCC3	chr2	-	127289336_127289519_127289336_127289501_127289688_127289824	3588	7,7,18	109127105	46,37,58	109,84,84	167	149	1.88738e-14	8.94376e-12	0.054,0.047,0.133	0.274,0.282,0.381	0.234	A3SS	10.6667	113.667	47	92.3333	124.333	139.333	sig	chr2:127289336:127289519:-	chr2:127289336:127289501:-	Inclusion	0.054	0.047	0.133	0.274	0.282	0.381	GO:0000717|GO:0001666|GO:0006265|GO:0006281|GO:0006283|GO:0006289|GO:0006366|GO:0006367|GO:0006368|GO:0006915|GO:0006979|GO:0008104|GO:0009411|GO:0009650|GO:0035315|GO:0043065|GO:0048568|GO:1901990	nucleotide-excision repair, DNA duplex unwinding|response to hypoxia|DNA topological change|DNA repair|transcription-coupled nucleotide-excision repair|nucleotide-excision repair|transcription by RNA polymerase II|transcription initiation at RNA polymerase II promoter|transcription elongation by RNA polymerase II|apoptotic process|response to oxidative stress|protein localization|response to UV|U…
V3188	A3SS_3592	stringtie.889	SERBP1	chr1	-	67424887_67424977_67424887_67424959_67425082_67425223	3592	149514271498	124311801241	223720112319	609549534	167	149	0	0	0.518,0.519,0.519	0.766,0.766,0.795	0.257	A3SS	1473.33	1221.33	2189	564	2694.67	2753	sig	chr1:67424887:67424977:-	chr1:67424887:67424959:-	Inclusion	0.518	0.519	0.519	0.766	0.766	0.795	GO:0030578|GO:0043488	PML body organization|regulation of mRNA stability
V3337	A3SS_3779	ENSG00000166801.15	FAM111A	chr11	+	59148703_59148953_59148835_59148953_59145826_59145856	3779	52,45,58	46,49,50	51,41,50	108,80,67	281	149	0.000290893	0.0151016	0.375,0.327,0.381	0.2,0.214,0.284	-0.128	A3SS	51.6667	48.3333	47.3333	85	100	132.333	sig	chr11:59148703:59148953:+	chr11:59148835:59148953:+	Exclusion	0.375	0.327	0.381	0.2	0.214	0.284	GO:0006260|GO:0006508|GO:0006974|GO:0016540|GO:0031297|GO:0045071|GO:0106300	DNA replication|proteolysis|DNA damage response|protein autoprocessing|replication fork processing|negative regulation of viral genome replication|protein-DNA covalent cross-linking repair
V3338	A3SS_3780	ENSG00000166801.15	FAM111A	chr11	+	59148796_59148953_59148835_59148953_59145826_59145856	3780	91,74,86	46,49,50	90,75,79	108,80,67	188	149	0.000267302	0.0141656	0.611,0.545,0.577	0.398,0.426,0.483	-0.142	A3SS	83.6667	48.3333	81.3333	85	132	166.333	sig	chr11:59148796:59148953:+	chr11:59148835:59148953:+	Exclusion	0.611	0.545	0.577	0.398	0.426	0.483	GO:0006260|GO:0006508|GO:0006974|GO:0016540|GO:0031297|GO:0045071|GO:0106300	DNA replication|proteolysis|DNA damage response|protein autoprocessing|replication fork processing|negative regulation of viral genome replication|protein-DNA covalent cross-linking repair
V3434	A3SS_3897	ENSG00000138382.14	METTL5	chr2	-	169812456_169812524_169812456_169812506_169815476_169815528	3897	6,1,5	219235216	44,29,29	190167200	167	149	0	0	0.024,0.004,0.02	0.171,0.134,0.115	0.124	A3SS	4	223.333	34	185.667	227.333	219.667	sig	chr2:169812456:169812524:-	chr2:169812456:169812506:-	Inclusion	0.024	0.004	0.02	0.171	0.134	0.115	GO:0031167|GO:0045727|GO:0048863	rRNA methylation|positive regulation of translation|stem cell differentiation
V3488	A3SS_3968	stringtie.1487	PPOX	chr1	+	161168412_161168576_161168431_161168576_161168094_161168127	3968	3,1,2	28,24,21	7,6,4	17,13,20	168	149	0.00126212	0.0485468	0.087,0.036,0.078	0.268,0.29,0.151	0.169	A3SS	2	24.3333	5.66667	16.6667	26.3333	22.3333	sig	chr1:161168412:161168576:+	chr1:161168431:161168576:+	Inclusion	0.087	0.036	0.078	0.268	0.29	0.151	GO:0006779|GO:0006782|GO:0006783	porphyrin-containing compound biosynthetic process|protoporphyrinogen IX biosynthetic process|heme biosynthetic process
V3517	A3SS_4012	ENSG00000205531.12	NAP1L4	chr11	-	2972101_2972279_2972101_2972243_2976023_2976123	4012	25,26,46	372400355	87,76,104	355306301	185	149	6.66134e-16	3.69346e-13	0.051,0.05,0.095	0.165,0.167,0.218	0.118	A3SS	32.3333	375.667	89	320.667	408	409.667	sig	chr11:2972101:2972279:-	chr11:2972101:2972243:-	Inclusion	0.051	0.05	0.095	0.165	0.167	0.218	GO:0006334	nucleosome assembly
V3524	A3SS_4021	clu_17124_NA	TAF1C	chr16	-	84180169_84180344_84180169_84180328_84181042_84181186	4021	97,77,66	2,2,2	86,95,85	9,14,17	165	149	1.94077e-07	2.76547e-05	0.978,0.972,0.968	0.896,0.86,0.819	-0.114	A3SS	80	2	88.6667	13.3333	82	102	sig	chr16:84180169:84180344:-	chr16:84180169:84180328:-	Exclusion	0.978	0.972	0.968	0.896	0.86	0.819	GO:0001188|GO:0006360|GO:0006361|GO:0006366	RNA polymerase I preinitiation complex assembly|transcription by RNA polymerase I|transcription initiation at RNA polymerase I promoter|transcription by RNA polymerase II
V3617	A3SS_4156	ENSG00000130544.11	ZNF557	chr19	+	7075654_7075743_7075675_7075743_7074995_7075105	4156	25,28,28	11,9,6	36,30,26	3,3,1	170	149	0.000190803	0.0106737	0.666,0.732,0.804	0.913,0.898,0.958	0.189	A3SS	27	8.66667	30.6667	2.33333	35.6667	33	sig	chr19:7075654:7075743:+	chr19:7075675:7075743:+	Inclusion	0.666	0.732	0.804	0.913	0.898	0.958	GO:0000122	negative regulation of transcription by RNA polymerase II
V3646	A3SS_4193	ENSG00000274944.4	RP5-864K19.6	chr1	-	38866879_38867009_38866879_38866999_38873017_38873090	4193	38,49,39	36,32,25	45,43,38	108,97,70	159	149	4.13435e-08	6.9767e-06	0.497,0.589,0.594	0.281,0.293,0.337	-0.256	A3SS	42	31	42	91.6667	73	133.667	sig	chr1:38866879:38867009:-	chr1:38866879:38866999:-	Exclusion	0.497	0.589	0.594	0.281	0.293	0.337	NA	NA
V3660	A3SS_4207	clu_20766_NA	ADARB1	chr21	+	45143141_45171684_45160258_45171684_45134714_45134832	4207	8,5,5	1,0,5	1,7,10	0,0,0	298	149	0.00106941	0.0427273	0.8,1.0,0.333	1.0,1.0,1.0	0.289	A3SS	6	2	6	0	8	6	sig	chr21:45143141:45171684:+	chr21:45160258:45171684:+	Inclusion	0.8	1	0.333	1	1	1	GO:0006382|GO:0006396|GO:0006397|GO:0007274|GO:0008285|GO:0016553|GO:0021610|GO:0021618|GO:0021965|GO:0030336|GO:0035264|GO:0044387|GO:0045070|GO:0045087|GO:0050884|GO:0051607|GO:0051726|GO:0060384|GO:0060415|GO:0061744|GO:0097049	adenosine to inosine editing|RNA processing|mRNA processing|neuromuscular synaptic transmission|negative regulation of cell population proliferation|base conversion or substitution editing|facial nerve morphogenesis|hypoglossal nerve morphogenesis|spinal cord ventral commissure morphogenesis|negative regulation of cell migration|multicellular organism growth|negative regulation of protein kinase …
V3662	A3SS_4209	clu_20766_NA	ADARB1	chr21	+	45160100_45171684_45160258_45171684_45134714_45134832	4209	8,6,7	1,0,5	2,6,3	0,0,0	298	149	0.000925553	0.0381965	0.8,1.0,0.412	1.0,1.0,1.0	0.263	A3SS	7	2	3.66667	0	9	3.66667	sig	chr21:45160100:45171684:+	chr21:45160258:45171684:+	Inclusion	0.8	1	0.412	1	1	1	GO:0006382|GO:0006396|GO:0006397|GO:0007274|GO:0008285|GO:0016553|GO:0021610|GO:0021618|GO:0021965|GO:0030336|GO:0035264|GO:0044387|GO:0045070|GO:0045087|GO:0050884|GO:0051607|GO:0051726|GO:0060384|GO:0060415|GO:0061744|GO:0097049	adenosine to inosine editing|RNA processing|mRNA processing|neuromuscular synaptic transmission|negative regulation of cell population proliferation|base conversion or substitution editing|facial nerve morphogenesis|hypoglossal nerve morphogenesis|spinal cord ventral commissure morphogenesis|negative regulation of cell migration|multicellular organism growth|negative regulation of protein kinase …
V3770	A3SS_4348	clu_27901_NA	CSPP1	chr8	+	67193444_67193602_67193463_67193602_67190649_67190759	4348	0,0,1	36,40,56	9,9,4	36,32,33	168	149	6.76475e-09	1.3286e-06	0.0,0.0,0.016	0.181,0.2,0.097	0.154	A3SS	0.333333	44	7.33333	33.6667	44.3333	41	sig	chr8:67193444:67193602:+	chr8:67193463:67193602:+	Inclusion	0	0	0.016	0.181	0.2	0.097	GO:0032467|GO:0051781	positive regulation of cytokinesis|positive regulation of cell division
V3775	A3SS_4354	clu_9514_NA	STT3A	chr11	+	125593621_125593725_125593637_125593725_125592835_125592918	4354	1,0,0	3,1,5	6,7,11	10,8,13	165	149	8.7134e-06	0.000792628	0.231,0.0,0.0	0.351,0.441,0.433	0.331	A3SS	0.333333	3	8	10.3333	3.33333	18.3333	sig	chr11:125593621:125593725:+	chr11:125593637:125593725:+	Inclusion	0.231	0	0	0.351	0.441	0.433	GO:0006487|GO:0018279|GO:0043686|GO:0043687	protein N-linked glycosylation|protein N-linked glycosylation via asparagine|co-translational protein modification|post-translational protein modification
V3795	A3SS_4379	clu_27387_NA	ARFGAP1	chr20	+	63282104_63282851_63282818_63282851_63281290_63282315	4379	13,7,11	1,0,0	15,19,7	2,3,2	298	149	0.000345689	0.0174787	0.867,1.0,1.0	0.789,0.76,0.636	-0.227	A3SS	10.3333	0.333333	13.6667	2.33333	10.6667	16	sig	chr20:63282104:63282851:+	chr20:63282818:63282851:+	Exclusion	0.867	1	1	0.789	0.76	0.636	GO:0015031|GO:0016192|GO:0030100|GO:0032012	protein transport|vesicle-mediated transport|regulation of endocytosis|regulation of ARF protein signal transduction
V3804	A3SS_4390	ENSG00000181090.19	EHMT1	chr9	+	137743370_137743528_137743391_137743528_137728348_137728529	4390	30,55,48	91,81,76	81,65,93	64,62,81	170	149	6.21248e-05	0.0042091	0.224,0.373,0.356	0.526,0.479,0.502	0.185	A3SS	44.3333	82.6667	79.6667	69	127	148.667	sig	chr9:137743370:137743528:+	chr9:137743391:137743528:+	Inclusion	0.224	0.373	0.356	0.526	0.479	0.502	GO:0000122|GO:0006306|GO:0006325|GO:0018026|GO:0018027|GO:0034968|GO:0045892|GO:0045995|GO:0051570|GO:0120162|GO:0140718	negative regulation of transcription by RNA polymerase II|DNA methylation|chromatin organization|peptidyl-lysine monomethylation|peptidyl-lysine dimethylation|histone lysine methylation|negative regulation of DNA-templated transcription|regulation of embryonic development|regulation of histone H3-K9 methylation|positive regulation of cold-induced thermogenesis|facultative heterochromatin formation
V3868	A3SS_4477	clu_7052_NA	MARK3	chr14	+	103487378_103492034_103491776_103492034_103480386_103487707	4477	3,4,8	0,1,1	5,5,2	1,2,3	298	149	0.000454021	0.0217168	1.0,0.667,0.8	0.714,0.556,0.25	-0.316	A3SS	5	0.666667	4	2	5.66667	6	sig	chr14:103487378:103492034:+	chr14:103491776:103492034:+	Exclusion	1	0.667	0.8	0.714	0.556	0.25	GO:0006468|GO:0018105|GO:0032092|GO:0035331|GO:0035556|GO:0036289	protein phosphorylation|peptidyl-serine phosphorylation|positive regulation of protein binding|negative regulation of hippo signaling|intracellular signal transduction|peptidyl-serine autophosphorylation
V4030	A3SS_4669	ENSG00000187742.14	SECISBP2	chr9	+	89325426_89325676_89325547_89325676_89319651_89319797	4669	105,88,92	11,20,12	110,82,95	41,26,32	270	149	0.000206635	0.0113338	0.84,0.708,0.809	0.597,0.635,0.621	-0.168	A3SS	95	14.3333	95.6667	33	109.333	128.667	sig	chr9:89325426:89325676:+	chr9:89325547:89325676:+	Exclusion	0.84	0.708	0.809	0.597	0.635	0.621	GO:0001514|GO:0021756|GO:0021884|GO:2000623	selenocysteine incorporation|striatum development|forebrain neuron development|negative regulation of nuclear-transcribed mRNA catabolic process, nonsense-mediated decay
V4130	A3SS_4782	stringtie.114	WRAP73	chr1	-	3632212_3632338_3632212_3632317_3633397_3633503	4782	88,92,122	1,1,4	97,84,83	40,24,28	170	149	0	0	0.987,0.988,0.964	0.68,0.754,0.722	-0.261	A3SS	100.667	2	88	30.6667	102.667	118.667	sig	chr1:3632212:3632338:-	chr1:3632212:3632317:-	Exclusion	0.987	0.988	0.964	0.68	0.754	0.722	GO:0030030|GO:0090307|GO:1902857	cell projection organization|mitotic spindle assembly|positive regulation of non-motile cilium assembly
V4140	A3SS_4793	stringtie.14262	TUBGCP6	chr22	-	50222453_50222588_50222453_50222554_50224140_50224256	4793	39,38,38	13,12,13	35,25,25	30,23,25	183	149	3.32144e-05	0.0024723	0.71,0.721,0.704	0.487,0.469,0.449	-0.243	A3SS	38.3333	12.6667	28.3333	26	51	54.3333	sig	chr22:50222453:50222588:-	chr22:50222453:50222554:-	Exclusion	0.71	0.721	0.704	0.487	0.469	0.449	GO:0000278|GO:0007020|GO:0031122|GO:0051225|GO:0051321	mitotic cell cycle|microtubule nucleation|cytoplasmic microtubule organization|spindle assembly|meiotic cell cycle
V4141	A3SS_4794	stringtie.14262	TUBGCP6	chr22	-	50222453_50222592_50222453_50222554_50224140_50224256	4794	126113117	13,12,13	109,85,102	30,23,25	187	149	3.30459e-05	0.00246201	0.885,0.882,0.878	0.743,0.746,0.765	-0.13	A3SS	118.667	12.6667	98.6667	26	131.333	124.667	sig	chr22:50222453:50222592:-	chr22:50222453:50222554:-	Exclusion	0.885	0.882	0.878	0.743	0.746	0.765	GO:0000278|GO:0007020|GO:0031122|GO:0051225|GO:0051321	mitotic cell cycle|microtubule nucleation|cytoplasmic microtubule organization|spindle assembly|meiotic cell cycle
V4172	A3SS_4827	ENSG00000119777.18	TMEM214	chr2	+	27037789_27037892_27037814_27037892_27037560_27037702	4827	4,6,8	4,7,3	7,11,11	52,65,48	174	149	2.70604e-05	0.00209259	0.461,0.423,0.695	0.103,0.127,0.164	-0.395	A3SS	6	4.66667	9.66667	55	10.6667	64.6667	sig	chr2:27037789:27037892:+	chr2:27037814:27037892:+	Exclusion	0.461	0.423	0.695	0.103	0.127	0.164	GO:0006915	apoptotic process
V4202	A3SS_4872	stringtie.1787	NA	chr1	+	206454143_206455024_206454877_206455024_206453199_206453380	4872	55,47,38	43,28,38	55,51,66	24,21,20	298	149	0.00110589	0.0438729	0.39,0.456,0.333	0.534,0.548,0.623	0.175	A3SS	46.6667	36.3333	57.3333	21.6667	83	79	sig	chr1:206454143:206455024:+	chr1:206454877:206455024:+	Inclusion	0.39	0.456	0.333	0.534	0.548	0.623	NA	NA
V4268	A3SS_4956	ENSG00000114770.16	ABCC5	chr3	-	183985303_183985455_183985303_183985378_183987769_183987917	4956	22,19,28	12,14,4	6,9,9	58,30,45	226	149	8.82063e-11	2.47057e-08	0.547,0.472,0.822	0.064,0.165,0.116	-0.499	A3SS	23	10	8	44.3333	33	52.3333	sig	chr3:183985303:183985455:-	chr3:183985303:183985378:-	Exclusion	0.547	0.472	0.822	0.064	0.165	0.116	GO:0006805|GO:0006855|GO:0015865|GO:0030213|GO:0034775|GO:0035351|GO:0042908|GO:0055085|GO:0070730|GO:0070731|GO:0098656|GO:0098838|GO:0140115|GO:0150104	xenobiotic metabolic process|xenobiotic transmembrane transport|purine nucleotide transport|hyaluronan biosynthetic process|glutathione transmembrane transport|heme transmembrane transport|xenobiotic transport|transmembrane transport|cAMP transport|cGMP transport|monoatomic anion transmembrane transport|folate transmembrane transport|export across plasma membrane|transport across blood-brain barr…
V4284	A3SS_4983	ENSG00000125734.15	GPR108	chr19	-	6730986_6731111_6730986_6731054_6731198_6731282	4983	141148151	3,3,4	115111122	17,13,16	206	149	7.52947e-09	1.45426e-06	0.971,0.973,0.965	0.83,0.861,0.847	-0.124	A3SS	146.667	3.33333	116	15.3333	150	131.333	sig	chr19:6730986:6731111:-	chr19:6730986:6731054:-	Exclusion	0.971	0.973	0.965	0.83	0.861	0.847	GO:0006810|GO:0034122|GO:0050776	transport|negative regulation of toll-like receptor signaling pathway|regulation of immune response
V4288	A3SS_4988	stringtie.9162	TAF15	chr17	+	35844857_35845038_35844986_35845038_35844476_35844770	4988	799813757	0,0,0	936758847	2,96,105	278	149	0	0	1.0,1.0,1.0	0.996,0.809,0.812	-0.128	A3SS	789.667	0	847	67.6667	789.667	914.667	sig	chr17:35844857:35845038:+	chr17:35844986:35845038:+	Exclusion	1	1	1	0.996	0.809	0.812	GO:0006351|GO:0008380|GO:0045893|GO:0048255	DNA-templated transcription|RNA splicing|positive regulation of DNA-templated transcription|mRNA stabilization
V4294	A3SS_4997	ENSG00000171703.16	TCEA2	chr20	+	64071857_64071941_64071869_64071941_64070488_64070635	4997	0,0,0	23,25,14	9,0,2	6,4,12	161	149	3.81375e-05	0.00277291	0.0,0.0,0.0	0.581,0.0,0.134	0.238	A3SS	0	20.6667	3.66667	7.33333	20.6667	11	sig	chr20:64071857:64071941:+	chr20:64071869:64071941:+	Inclusion	0	0	0	0.581	0	0.134	GO:0006351|GO:0006354|GO:0006368|GO:0032784|GO:0045944	DNA-templated transcription|DNA-templated transcription elongation|transcription elongation by RNA polymerase II|regulation of DNA-templated transcription elongation|positive regulation of transcription by RNA polymerase II
V4302	A3SS_5005	clu_26575_NA	TEX30	chr13	-	102770011_102770100_102770011_102770086_102773681_102773811	5005	2,4,0	80,98,91	11,15,16	73,78,89	163	149	2.05276e-09	4.57138e-07	0.022,0.036,0.0	0.121,0.15,0.141	0.118	A3SS	2	89.6667	14	80	91.6667	94	sig	chr13:102770011:102770100:-	chr13:102770011:102770086:-	Inclusion	0.022	0.036	0	0.121	0.15	0.141
V4330	A3SS_5044	clu_2229_NA	NOL9	chr1	-	6545044_6546390_6545044_6545180_6549570_6549698	5044	2,1,7	72,44,41	20,20,19	42,38,38	298	149	1.82142e-11	5.77653e-09	0.014,0.011,0.079	0.192,0.208,0.2	0.165	A3SS	3.33333	52.3333	19.6667	39.3333	55.6667	59	sig	chr1:6545044:6546390:-	chr1:6545044:6545180:-	Inclusion	0.014	0.011	0.079	0.192	0.208	0.2	GO:0000448|GO:0000460|GO:0006396|GO:0016310	cleavage in ITS2 between 5.8S rRNA and LSU-rRNA of tricistronic rRNA transcript (SSU-rRNA, 5.8S rRNA, LSU-rRNA)|maturation of 5.8S rRNA|RNA processing|phosphorylation
V4367	A3SS_5089	clu_17646_NA	EIF3J	chr15	+	44556360_44557650_44557469_44557650_44554552_44554667	5089	5,1,5	0,0,0	1,3,4	4,9,2	298	149	5.64881e-13	2.30206e-10	1.0,1.0,1.0	0.111,0.143,0.5	-0.749	A3SS	3.66667	0	2.66667	5	3.66667	7.66667	sig	chr15:44556360:44557650:+	chr15:44557469:44557650:+	Exclusion	1	1	1	0.111	0.143	0.5	GO:0001732|GO:0006413	formation of cytoplasmic translation initiation complex|translational initiation
V4503	A3SS_5269	ENSG00000137802.13	MAPKBP1	chr15	+	41815258_41815799_41815623_41815799_41814549_41814739	5269	31,34,32	2,0,1	29,19,26	4,2,14	298	149	2.50961e-05	0.0019687	0.886,1.0,0.941	0.784,0.826,0.481	-0.245	A3SS	32.3333	1	24.6667	6.66667	33.3333	31.3333	sig	chr15:41815258:41815799:+	chr15:41815623:41815799:+	Exclusion	0.886	1	0.941	0.784	0.826	0.481	GO:0032717|GO:0043124|GO:0046330|GO:1900425	negative regulation of interleukin-8 production|negative regulation of I-kappaB kinase/NF-kappaB signaling|positive regulation of JNK cascade|negative regulation of defense response to bacterium
V4547	A3SS_5322	stringtie.14530	NKTR	chr3	+	42633579_42633735_42633617_42633735_42632600_42632823	5322	69,59,93	0,3,1	61,56,76	7,11,14	187	149	1.04873e-08	1.98785e-06	1.0,0.94,0.987	0.874,0.802,0.812	-0.146	A3SS	73.6667	1.33333	64.3333	10.6667	75	75	sig	chr3:42633579:42633735:+	chr3:42633617:42633735:+	Exclusion	1	0.94	0.987	0.874	0.802	0.812	GO:0000413|GO:0006457	protein peptidyl-prolyl isomerization|protein folding
V4636	A3SS_5442	clu_25656_NA	LAS1L	chrX	-	65517986_65522493_65517986_65521287_65523559_65523707	5442	2,3,9	2,3,6	5,9,15	0,0,3	298	149	7.1575e-05	0.00474292	0.333,0.333,0.429	1.0,1.0,0.714	0.54	A3SS	4.66667	3.66667	9.66667	1	8.33333	10.6667	sig	chrX:65517986:65522493:-	chrX:65517986:65521287:-	Inclusion	0.333	0.333	0.429	1	1	0.714	GO:0000460|GO:0000470	maturation of 5.8S rRNA|maturation of LSU-rRNA
V4692	A3SS_5511	clu_22021_NA	RABEP1	chr17	+	5381853_5385812_5383121_5385812_5381388_5381869	5511	12,6,10	4,2,0	11,15,17	0,1,0	298	149	0.000855795	0.0358624	0.6,0.6,1.0	1.0,0.882,1.0	0.227	A3SS	9.33333	2	14.3333	0.333333	11.3333	14.6667	sig	chr17:5381853:5385812:+	chr17:5383121:5385812:+	Inclusion	0.6	0.6	1	1	0.882	1	GO:0006893|GO:0006897|GO:0006915|GO:0007165|GO:0015031|GO:0016192|GO:0061025|GO:1903441	Golgi to plasma membrane transport|endocytosis|apoptotic process|signal transduction|protein transport|vesicle-mediated transport|membrane fusion|protein localization to ciliary membrane
V4695	A3SS_5515	ENSG00000106459.14	NRF1	chr7	+	129657342_129657574_129657345_129657574_129641724_129641822	5515	2,0,4	1,4,5	1,7,3	0,0,1	152	149	2.24788e-06	0.000244288	0.662,0.0,0.44	1.0,1.0,0.746	0.548	A3SS	2	3.33333	3.66667	0.333333	5.33333	4	sig	chr7:129657342:129657574:+	chr7:129657345:129657574:+	Inclusion	0.662	0	0.44	1	1	0.746	GO:0006357|GO:0045944	regulation of transcription by RNA polymerase II|positive regulation of transcription by RNA polymerase II
V4735	A3SS_5578	clu_68_NA	C2orf48	chr2	+	10176288_10211725_10198591_10211725_10141853_10141954	5578	0,0,1	9,11,9	0,6,2	5,6,9	298	149	0.00104326	0.0419702	0.0,0.0,0.053	0.0,0.333,0.1	0.127	A3SS	0.333333	9.66667	2.66667	6.66667	10	9.33333	sig	chr2:10176288:10211725:+	chr2:10198591:10211725:+	Inclusion	0	0	0.053	0	0.333	0.1
V4780	A3SS_5642	stringtie.10507	NA	chr19	-	5595360_5595510_5595360_5595497_5598792_5598884	5642	3,3,1	312248310	46,52,29	203167193	162	149	0	0	0.009,0.011,0.003	0.172,0.223,0.121	0.164	A3SS	2.33333	290	42.3333	187.667	292.333	230	sig	chr19:5595360:5595510:-	chr19:5595360:5595497:-	Inclusion	0.009	0.011	0.003	0.172	0.223	0.121	NA	NA
V4781	A3SS_5643	clu_20134_NA	SUDS3	chr12	+	118381760_118384067_118383989_118384067_118380161_118380231	5643	2,5,2	0,0,0	2,3,3	5,4,2	298	149	7.33191e-13	2.90095e-10	1.0,1.0,1.0	0.167,0.273,0.429	-0.71	A3SS	3	0	2.66667	3.66667	3	6.33333	sig	chr12:118381760:118384067:+	chr12:118383989:118384067:+	Exclusion	1	1	1	0.167	0.273	0.429	GO:0000122|GO:0006325|GO:0006915|GO:0016575|GO:0021762|GO:0030336|GO:0030512|GO:0043065|GO:0045892|GO:1902455|GO:1902459	negative regulation of transcription by RNA polymerase II|chromatin organization|apoptotic process|histone deacetylation|substantia nigra development|negative regulation of cell migration|negative regulation of transforming growth factor beta receptor signaling pathway|positive regulation of apoptotic process|negative regulation of DNA-templated transcription|negative regulation of stem cell popu…
V4802	A3SS_5674	stringtie.13303	PIGT	chr20	+	45429444_45429670_45429480_45429670_45427421_45427545	5674	1,0,0	3,4,2	3,1,3	9,1,4	185	149	0.000493276	0.0231462	0.212,0.0,0.0	0.212,0.446,0.377	0.274	A3SS	0.333333	3	2.33333	4.66667	3.33333	7	sig	chr20:45429444:45429670:+	chr20:45429480:45429670:+	Inclusion	0.212	0	0	0.212	0.446	0.377	GO:0016255|GO:0030182|GO:0051402	attachment of GPI anchor to protein|neuron differentiation|neuron apoptotic process
V4912	A3SS_5812	ENSG00000105705.15	SUGP1	chr19	-	19303723_19303912_19303723_19303847_19305848_19306076	5812	13,13,15	73,70,81	1,4,1	120114119	214	149	9.06442e-12	2.97905e-09	0.11,0.115,0.114	0.006,0.024,0.006	-0.101	A3SS	13.6667	74.6667	2	117.667	88.3333	119.667	sig	chr19:19303723:19303912:-	chr19:19303723:19303847:-	Exclusion	0.11	0.115	0.114	0.006	0.024	0.006	GO:0006397|GO:0008380	mRNA processing|RNA splicing
V4933	A3SS_5836	clu_13676_NA	PDLIM7	chr5	-	177489770_177490027_177489770_177489841_177490869_177490906	5836	17,22,33	4,0,1	18,15,18	11,13,15	298	149	1.33647e-07	2.00978e-05	0.68,1.0,0.943	0.45,0.366,0.375	-0.477	A3SS	24	1.66667	17	13	25.6667	30	sig	chr5:177489770:177490027:-	chr5:177489770:177489841:-	Exclusion	0.68	1	0.943	0.45	0.366	0.375	GO:0001503|GO:0006898|GO:0007507|GO:0030036|GO:0030154|GO:0045669|GO:0061061	ossification|receptor-mediated endocytosis|heart development|actin cytoskeleton organization|cell differentiation|positive regulation of osteoblast differentiation|muscle structure development
V5018	A3SS_5950	clu_26635_NA	CUL4A	chr13	+	113261308_113267108_113263486_113267108_113260606_113261648	5950	3,4,3	0,0,0	6,3,3	3,2,1	298	149	4.33576e-06	0.0004268	1.0,1.0,1.0	0.5,0.429,0.6	-0.49	A3SS	3.33333	0	4	2	3.33333	6	sig	chr13:113261308:113267108:+	chr13:113263486:113267108:+	Exclusion	1	1	1	0.5	0.429	0.6	GO:0000082|GO:0001701|GO:0006281|GO:0006974|GO:0008283|GO:0008284|GO:0016567|GO:0030097|GO:0030853|GO:0034644|GO:0035019|GO:0042254|GO:0043161|GO:0045732|GO:0048511|GO:0097193|GO:1900087|GO:2000001|GO:2000819	G1/S transition of mitotic cell cycle|in utero embryonic development|DNA repair|DNA damage response|cell population proliferation|positive regulation of cell population proliferation|protein ubiquitination|hemopoiesis|negative regulation of granulocyte differentiation|cellular response to UV|somatic stem cell population maintenance|ribosome biogenesis|proteasome-mediated ubiquitin-dependent prote…
V5028	A3SS_5960	ENSG00000119689.14	DLST	chr14	+	74889877_74889952_74889896_74889952_74889274_74889349	5960	9,4,9	188200202	117,96,147	69,73,79	168	149	0	0	0.041,0.017,0.038	0.601,0.538,0.623	0.555	A3SS	7.33333	196.667	120	73.6667	204	193.667	sig	chr14:74889877:74889952:+	chr14:74889896:74889952:+	Inclusion	0.041	0.017	0.038	0.601	0.538	0.623	GO:0006091|GO:0006099|GO:0006103|GO:0006104|GO:0033512|GO:0106077	generation of precursor metabolites and energy|tricarboxylic acid cycle|2-oxoglutarate metabolic process|succinyl-CoA metabolic process|L-lysine catabolic process to acetyl-CoA via saccharopine|histone succinylation
V5047	A3SS_5986	clu_29637_NA	EZH2	chr7	-	148832633_148836958_148832633_148832750_148884163_148884283	5986	0,0,1	16,1,9	1,2,6	8,8,6	298	149	0.000220894	0.0120188	0.0,0.0,0.053	0.059,0.111,0.333	0.15	A3SS	0.333333	8.66667	3	7.33333	9	10.3333	sig	chr7:148832633:148836958:-	chr7:148832633:148832750:-	Inclusion	0	0	0.053	0.059	0.111	0.333	GO:0000082|GO:0000122|GO:0006306|GO:0006325|GO:0006355|GO:0008284|GO:0010718|GO:0014013|GO:0014834|GO:0014898|GO:0021695|GO:0021766|GO:0030183|GO:0030216|GO:0031507|GO:0031509|GO:0032355|GO:0034244|GO:0035984|GO:0036333|GO:0042752|GO:0043406|GO:0043433|GO:0043547|GO:0045617|GO:0045814|GO:0045892|GO:0048387|GO:0048511|GO:0048863|GO:0051154|GO:0051932|GO:0070301|GO:0070314|GO:0071168|GO:0071902|GO:…	G1/S transition of mitotic cell cycle|negative regulation of transcription by RNA polymerase II|DNA methylation|chromatin organization|regulation of DNA-templated transcription|positive regulation of cell population proliferation|positive regulation of epithelial to mesenchymal transition|regulation of gliogenesis|skeletal muscle satellite cell maintenance involved in skeletal muscle regeneration…
V5066	A3SS_6005	stringtie.9160	AP2B1	chr17	+	35600936_35601071_35600985_35601071_35598229_35598335	6005	4,1,6	1,0,1	2,1,5	1,3,3	198	149	0.000415951	0.0202046	0.751,1.0,0.819	0.601,0.201,0.556	-0.404	A3SS	3.66667	0.666667	2.66667	2.33333	4.33333	5	sig	chr17:35600936:35601071:+	chr17:35600985:35601071:+	Exclusion	0.751	1	0.819	0.601	0.201	0.556	GO:0001822|GO:0003281|GO:0006886|GO:0016192|GO:0035904|GO:0048488|GO:0060976|GO:0072583|GO:0098884	kidney development|ventricular septum development|intracellular protein transport|vesicle-mediated transport|aorta development|synaptic vesicle endocytosis|coronary vasculature development|clathrin-dependent endocytosis|postsynaptic neurotransmitter receptor internalization
V5122	A3SS_6068	stringtie.491	ZBTB8OS	chr1	-	32633950_32634110_32633950_32634072_32634767_32634792	6068	30,25,22	83,90,86	41,32,39	52,58,38	187	149	1.16154e-05	0.00101146	0.224,0.181,0.169	0.386,0.305,0.45	0.189	A3SS	25.6667	86.3333	37.3333	49.3333	112	86.6667	sig	chr1:32633950:32634110:-	chr1:32633950:32634072:-	Inclusion	0.224	0.181	0.169	0.386	0.305	0.45	GO:0006388	tRNA splicing, via endonucleolytic cleavage and ligation
V5124	A3SS_6070	stringtie.491	ZBTB8OS	chr1	-	32633950_32634110_32633950_32634072_32650428_32650903	6070	6,8,7	3,4,8	20,21,22	2,1,3	187	149	6.63064e-05	0.0044517	0.614,0.614,0.411	0.888,0.944,0.854	0.349	A3SS	7	5	21	2	12	23	sig	chr1:32633950:32634110:-	chr1:32633950:32634072:-	Inclusion	0.614	0.614	0.411	0.888	0.944	0.854	GO:0006388	tRNA splicing, via endonucleolytic cleavage and ligation
V5146	A3SS_6096	clu_11411_NA	UBA7	chr3	-	49810983_49811091_49810983_49811080_49811272_49811455	6096	63,62,55	3,1,3	28,23,24	7,13,11	160	149	1.0577e-09	2.43528e-07	0.951,0.983,0.945	0.788,0.622,0.67	-0.266	A3SS	60	2.33333	25	10.3333	62.3333	35.3333	sig	chr3:49810983:49811091:-	chr3:49810983:49811080:-	Exclusion	0.951	0.983	0.945	0.788	0.622	0.67	GO:0006974|GO:0016567|GO:0019941|GO:0032020|GO:0036211|GO:0045087	DNA damage response|protein ubiquitination|modification-dependent protein catabolic process|ISG15-protein conjugation|protein modification process|innate immune response
V5147	A3SS_6099	stringtie.5945	PRPF39	chr14	+	45096423_45096758_45096595_45096758_45096102_45096228	6099	65,76,76	12,5,11	63,70,52	1,1,3	298	149	4.82845e-05	0.00340287	0.73,0.884,0.776	0.969,0.972,0.897	0.149	A3SS	72.3333	9.33333	61.6667	1.66667	81.6667	63.3333	sig	chr14:45096423:45096758:+	chr14:45096595:45096758:+	Inclusion	0.73	0.884	0.776	0.969	0.972	0.897	GO:0000395	mRNA 5'-splice site recognition
V5179	A3SS_6134	clu_11031_NA	OXSM	chr3	+	25790802_25791997_25790968_25791997_25790079_25790147	6134	11,10,17	0,0,0	12,6,6	5,2,1	298	149	1.92783e-07	2.75666e-05	1.0,1.0,1.0	0.545,0.6,0.75	-0.368	A3SS	12.6667	0	8	2.66667	12.6667	10.6667	sig	chr3:25790802:25791997:+	chr3:25790968:25791997:+	Exclusion	1	1	1	0.545	0.6	0.75	GO:0006633|GO:0006637|GO:0051790|GO:0051792	fatty acid biosynthetic process|acyl-CoA metabolic process|short-chain fatty acid biosynthetic process|medium-chain fatty acid biosynthetic process
V5203	A3SS_6167	stringtie.15588	SEPSECS-AS1	chr4	+	25259036_25259190_25259051_25259190_25256542_25256674	6167	172133128	7,7,8	122126111	19,21,20	164	149	1.84802e-06	0.000204932	0.957,0.945,0.936	0.854,0.845,0.835	-0.101	A3SS	144.333	7.33333	119.667	20	151.667	139.667	sig	chr4:25259036:25259190:+	chr4:25259051:25259190:+	Exclusion	0.957	0.945	0.936	0.854	0.845	0.835
V5223	A3SS_6196	clu_22567_NA	PSMD11	chr17	+	32481307_32483318_32481310_32483318_32480488_32480631	6196	8,3,8	3,1,1	6,9,6	8,11,10	152	149	0.000390654	0.019274	0.723,0.746,0.887	0.424,0.445,0.37	-0.372	A3SS	6.33333	1.66667	7	9.66667	8	16.6667	sig	chr17:32481307:32483318:+	chr17:32481310:32483318:+	Exclusion	0.723	0.746	0.887	0.424	0.445	0.37	GO:0006511|GO:0043161|GO:0043248|GO:0048863	ubiquitin-dependent protein catabolic process|proteasome-mediated ubiquitin-dependent protein catabolic process|proteasome assembly|stem cell differentiation
V5256	A3SS_6250	stringtie.2825	NA	chr10	-	121974003_121974100_121974003_121974081_121974305_121974873	6250	2,5,6	4,2,5	20,17,12	0,0,1	168	149	3.83404e-08	6.53759e-06	0.307,0.689,0.516	1.0,1.0,0.914	0.467	A3SS	4.33333	3.66667	16.3333	0.333333	8	16.6667	sig	chr10:121974003:121974100:-	chr10:121974003:121974081:-	Inclusion	0.307	0.689	0.516	1	1	0.914	NA	NA
V5257	A3SS_6251	stringtie.2825	NA	chr10	-	121974003_121974100_121974003_121974081_121974389_121974873	6251	2,8,8	11,7,12	22,24,18	4,3,1	168	149	5.41032e-08	8.69771e-06	0.139,0.503,0.372	0.83,0.876,0.941	0.544	A3SS	6	10	21.3333	2.66667	16	24	sig	chr10:121974003:121974100:-	chr10:121974003:121974081:-	Inclusion	0.139	0.503	0.372	0.83	0.876	0.941	NA	NA
V5258	A3SS_6252	stringtie.2825	NA	chr10	-	121974003_121974100_121974003_121974081_121974873_121975268	6252	3,5,7	193240192	50,29,37	35,55,46	168	149	0	0	0.014,0.018,0.031	0.559,0.319,0.416	0.41	A3SS	5	208.333	38.6667	45.3333	213.333	84	sig	chr10:121974003:121974100:-	chr10:121974003:121974081:-	Inclusion	0.014	0.018	0.031	0.559	0.319	0.416	NA	NA
V5393	A3SS_6435	stringtie.20589	NA	chr9	-	128178708_128179018_128178708_128178904_128179072_128179415	6435	196224203	42,51,63	164143207	87,67,67	263	149	0.000807297	0.0343763	0.726,0.713,0.646	0.516,0.547,0.636	-0.129	A3SS	207.667	52	171.333	73.6667	259.667	245	sig	chr9:128178708:128179018:-	chr9:128178708:128178904:-	Exclusion	0.726	0.713	0.646	0.516	0.547	0.636	NA	NA
V5440	A3SS_6500	clu_16328_NA	SMG1P3	chr16	-	21484371_21507124_21484371_21504128_21519827_21520444	6500	7,2,3	1,0,0	3,4,2	2,0,3	298	149	0.000592112	0.0266928	0.778,1.0,1.0	0.429,1.0,0.25	-0.366	A3SS	4	0.333333	3	1.66667	4.33333	4.66667	sig	chr16:21484371:21507124:-	chr16:21484371:21504128:-	Exclusion	0.778	1	1	0.429	1	0.25
V5498	A3SS_6569	clu_10940_NA	NUP210	chr3	-	13343174_13348847_13343174_13348140_13351878_13351980	6569	33,23,28	0,0,0	30,25,33	7,7,5	298	149	2.44296e-09	5.32396e-07	1.0,1.0,1.0	0.682,0.641,0.767	-0.303	A3SS	28	0	29.3333	6.33333	28	35.6667	sig	chr3:13343174:13348847:-	chr3:13343174:13348140:-	Exclusion	1	1	1	0.682	0.641	0.767	GO:0006913|GO:0015031|GO:0051028	nucleocytoplasmic transport|protein transport|mRNA transport
V5545	A3SS_6631	clu_20207_NA	CAMKK2	chr12	-	121274055_121276467_121274055_121276452_121296637_121296753	6631	2,4,1	1,1,0	4,0,1	2,3,2	164	149	0.000232192	0.0125083	0.645,0.784,1.0	0.645,0.0,0.312	-0.491	A3SS	2.33333	0.666667	1.66667	2.33333	3	4	sig	chr12:121274055:121276467:-	chr12:121274055:121276452:-	Exclusion	0.645	0.784	1	0.645	0	0.312	GO:0000165|GO:0001934|GO:0006468|GO:0019722|GO:0032147|GO:0034614|GO:0045859|GO:0045893|GO:0046777|GO:0061762|GO:1903599	MAPK cascade|positive regulation of protein phosphorylation|protein phosphorylation|calcium-mediated signaling|activation of protein kinase activity|cellular response to reactive oxygen species|regulation of protein kinase activity|positive regulation of DNA-templated transcription|protein autophosphorylation|CAMKK-AMPK signaling cascade|positive regulation of autophagy of mitochondrion
V5633	A3SS_6744	ENSG00000140521.12	POLG	chr15	-	89326911_89327079_89326911_89327063_89327166_89327349	6744	9,14,9	172177177	31,24,28	122124123	165	149	2.26128e-09	4.9948e-07	0.045,0.067,0.044	0.187,0.149,0.171	0.117	A3SS	10.6667	175.333	27.6667	123	186	150.667	sig	chr15:89326911:89327079:-	chr15:89326911:89327063:-	Inclusion	0.045	0.067	0.044	0.187	0.149	0.171	GO:0006259|GO:0006261|GO:0006264|GO:0006287|GO:0071897	DNA metabolic process|DNA-templated DNA replication|mitochondrial DNA replication|base-excision repair, gap-filling|DNA biosynthetic process
V5664	A3SS_6784	ENSG00000149182.14	ARFGAP2	chr11	-	47173758_47173915_47173758_47173840_47175014_47175098	6784	12,12,9	65,84,74	24,26,36	64,56,85	224	149	4.02914e-06	0.000400198	0.109,0.087,0.075	0.2,0.236,0.22	0.128	A3SS	11	74.3333	28.6667	68.3333	85.3333	97	sig	chr11:47173758:47173915:-	chr11:47173758:47173840:-	Inclusion	0.109	0.087	0.075	0.2	0.236	0.22	GO:0015031|GO:0048205	protein transport|COPI coating of Golgi vesicle
V5665	A3SS_6785	ENSG00000149182.14	ARFGAP2	chr11	-	47173758_47173915_47173758_47173882_47175014_47175098	6785	7,4,3	10,13,3	15,17,20	1,3,4	182	149	1.44346e-07	2.15477e-05	0.364,0.201,0.45	0.925,0.823,0.804	0.512	A3SS	4.66667	8.66667	17.3333	2.66667	13.3333	20	sig	chr11:47173758:47173915:-	chr11:47173758:47173882:-	Inclusion	0.364	0.201	0.45	0.925	0.823	0.804	GO:0015031|GO:0048205	protein transport|COPI coating of Golgi vesicle
V5670	A3SS_6793	ENSG00000178217.13	SH2D4B	chr10	+	80609423_80609551_80609426_80609551_80588629_80588777	6793	24,13,17	4,7,0	20,12,10	0,1,0	152	149	0.000154331	0.00894658	0.855,0.645,1.0	1.0,0.922,1.0	0.141	A3SS	18	3.66667	14	0.333333	21.6667	14.3333	sig	chr10:80609423:80609551:+	chr10:80609426:80609551:+	Inclusion	0.855	0.645	1	1	0.922	1
V5701	A3SS_6827	ENSG00000132305.20	IMMT	chr2	-	86171207_86171345_86171207_86171312_86173649_86173761	6827	263247215	147166151	362340340	99112110	182	149	6.89836e-10	1.6537e-07	0.594,0.549,0.538	0.75,0.713,0.717	0.166	A3SS	241.667	154.667	347.333	107	396.333	454.333	sig	chr2:86171207:86171345:-	chr2:86171207:86171312:-	Inclusion	0.594	0.549	0.538	0.75	0.713	0.717	GO:0007007|GO:0042407|GO:0051560|GO:0070050	inner mitochondrial membrane organization|cristae formation|mitochondrial calcium ion homeostasis|neuron cellular homeostasis
V5702	A3SS_6828	ENSG00000132305.20	IMMT	chr2	-	86171207_86171381_86171207_86171312_86173649_86173761	6828	73,70,53	147166151	84,90,88	99112110	218	149	4.02149e-06	0.000400198	0.253,0.224,0.193	0.367,0.355,0.353	0.135	A3SS	65.3333	154.667	87.3333	107	220	194.333	sig	chr2:86171207:86171381:-	chr2:86171207:86171312:-	Inclusion	0.253	0.224	0.193	0.367	0.355	0.353	GO:0007007|GO:0042407|GO:0051560|GO:0070050	inner mitochondrial membrane organization|cristae formation|mitochondrial calcium ion homeostasis|neuron cellular homeostasis
V5758	A3SS_6893	ENSG00000128739.21	SNRPN	chr15	+	24974287_24974456_24974386_24974456_24967931_24968082	6893	228209233	7,14,6	194138184	60,50,57	248	149	0	0	0.951,0.9,0.959	0.66,0.624,0.66	-0.289	A3SS	223.333	9	172	55.6667	232.333	227.667	sig	chr15:24974287:24974456:+	chr15:24974386:24974456:+	Exclusion	0.951	0.9	0.959	0.66	0.624	0.66	GO:0000398|GO:0008380	mRNA splicing, via spliceosome|RNA splicing
V5760	A3SS_6895	ENSG00000128739.21	SNRPN	chr15	+	24974310_24974456_24974386_24974456_24967931_24968082	6895	460435430	7,14,6	343271333	60,50,57	225	149	0	0	0.978,0.954,0.979	0.791,0.782,0.795	-0.181	A3SS	441.667	9	315.667	55.6667	450.667	371.333	sig	chr15:24974310:24974456:+	chr15:24974386:24974456:+	Exclusion	0.978	0.954	0.979	0.791	0.782	0.795	GO:0000398|GO:0008380	mRNA splicing, via spliceosome|RNA splicing
V5771	A3SS_6908	clu_6573_NA	SOCS4	chr14	+	55031803_55031991_55031840_55031991_55027247_55027471	6908	2,5,6	1,0,0	0,4,4	2,5,4	186	149	1.09128e-06	0.000129848	0.616,1.0,1.0	0.0,0.391,0.445	-0.593	A3SS	4.33333	0.333333	2.66667	3.66667	4.66667	6.33333	sig	chr14:55031803:55031991:+	chr14:55031840:55031991:+	Exclusion	0.616	1	1	0	0.391	0.445	GO:0007175|GO:0016567|GO:0032436|GO:0035556|GO:0046854	negative regulation of epidermal growth factor-activated receptor activity|protein ubiquitination|positive regulation of proteasomal ubiquitin-dependent protein catabolic process|intracellular signal transduction|phosphatidylinositol phosphate biosynthetic process
V5800	A3SS_6941	clu_4286_NA	RCSD1	chr1	+	167662958_167641741_167683904_167641741_167630265_167630429	6941	8,7,7	1,3,2	1,5,6	0,1,0	298	149	0.000421942	0.0204342	0.8,0.538,0.636	1.0,0.714,1.0	0.247	A3SS	7.33333	2	4	0.333333	9.33333	4.33333	sig	chr1:167662958:167641741:+	chr1:167683904:167641741:+	Inclusion	0.8	0.538	0.636	1	0.714	1	GO:0003009|GO:0036010|GO:0042147|GO:0071474	skeletal muscle contraction|protein localization to endosome|retrograde transport, endosome to Golgi|cellular hyperosmotic response
V5880	A3SS_7065	clu_15600_NA	TPM3P9	chr19	+	53432320_53444670_53433579_53444670_53431992_53432028	7065	3,6,4	5,5,8	1,0,5	24,21,18	298	149	0.000190975	0.010676	0.231,0.375,0.2	0.02,0.0,0.122	-0.221	A3SS	4.33333	6	2	21	10.3333	23	sig	chr19:53432320:53444670:+	chr19:53433579:53444670:+	Exclusion	0.231	0.375	0.2	0.02	0	0.122
V5930	A3SS_7120	ENSG00000087266.15	SH3BP2	chr4	+	2831922_2832412_2832330_2832412_2831570_2831679	7120	15,13,10	8,2,3	11,16,5	0,1,1	298	149	0.000123098	0.00750988	0.484,0.765,0.625	1.0,0.889,0.714	0.243	A3SS	12.6667	4.33333	10.6667	0.666667	17	11.3333	sig	chr4:2831922:2832412:+	chr4:2832330:2832412:+	Inclusion	0.484	0.765	0.625	1	0.889	0.714	GO:0007165	signal transduction
V5982	A3SS_7179	ENSG00000213930.11	GALT	chr9	+	34647540_34648171_34648114_34648171_34647088_34647258	7179	14,10,14	0,0,1	6,6,10	5,2,0	298	149	0.000176105	0.00998738	1.0,1.0,0.875	0.375,0.6,1.0	-0.3	A3SS	12.6667	0.333333	7.33333	2.33333	13	9.66667	sig	chr9:34647540:34648171:+	chr9:34648114:34648171:+	Exclusion	1	1	0.875	0.375	0.6	1	GO:0006011|GO:0006012|GO:0006258|GO:0019388|GO:0033499	UDP-glucose metabolic process|galactose metabolic process|UDP-glucose catabolic process|galactose catabolic process|galactose catabolic process via UDP-galactose
V5984	A3SS_7181	ENSG00000213930.11	GALT	chr9	+	34648047_34648171_34648114_34648171_34647088_34647258	7181	12,5,7	0,0,1	3,5,7	5,2,0	216	149	0.000369091	0.0184446	1.0,1.0,0.828	0.293,0.633,1.0	-0.301	A3SS	8	0.333333	5	2.33333	8.33333	7.33333	sig	chr9:34648047:34648171:+	chr9:34648114:34648171:+	Exclusion	1	1	0.828	0.293	0.633	1	GO:0006011|GO:0006012|GO:0006258|GO:0019388|GO:0033499	UDP-glucose metabolic process|galactose metabolic process|UDP-glucose catabolic process|galactose catabolic process|galactose catabolic process via UDP-galactose
V5992	A3SS_7189	stringtie.18928	ORAI2	chr7	+	102436183_102436333_102436201_102436333_102433529_102433661	7189	17,20,19	6,3,3	0,2,6	86,69,88	167	149	0	0	0.717,0.856,0.85	0.0,0.025,0.057	-0.78	A3SS	18.6667	4	2.66667	81	22.6667	83.6667	sig	chr7:102436183:102436333:+	chr7:102436201:102436333:+	Exclusion	0.717	0.856	0.85	0	0.025	0.057	GO:0002115|GO:0070588	store-operated calcium entry|calcium ion transmembrane transport
V6020	A3SS_7219	stringtie.8741	NA	chr17	-	7227654_7227783_7227654_7227711_7227976_7228044	7219	373393349	11,13,11	196201216	62,58,70	221	149	0	0	0.958,0.953,0.955	0.681,0.7,0.675	-0.27	A3SS	371.667	11.6667	204.333	63.3333	383.333	267.667	sig	chr17:7227654:7227783:-	chr17:7227654:7227711:-	Exclusion	0.958	0.953	0.955	0.681	0.7	0.675	NA	NA
V6061	A3SS_7279	ENSG00000136856.17	SLC2A8	chr9	+	127403659_127403803_127403737_127403803_127402556_127402753	7279	29,32,26	3,10,3	17,12,13	2,0,0	227	149	0.000320836	0.0163681	0.864,0.677,0.85	0.848,1.0,1.0	0.152	A3SS	29	5.33333	14	0.666667	34.3333	14.6667	sig	chr9:127403659:127403803:+	chr9:127403737:127403803:+	Inclusion	0.864	0.677	0.85	0.848	1	1	GO:0001666|GO:0005975|GO:0007141|GO:0008286|GO:0008645|GO:0015755|GO:0070837|GO:1904659	response to hypoxia|carbohydrate metabolic process|male meiosis I|insulin receptor signaling pathway|hexose transmembrane transport|fructose transmembrane transport|dehydroascorbic acid transport|glucose transmembrane transport
V6120	A3SS_7343	clu_11081_NA	PDCD6IP	chr3	+	33824278_33825340_33825186_33825340_33821954_33824493	7343	5,5,8	0,1,0	6,1,7	1,1,4	298	149	0.000125809	0.00760694	1.0,0.714,1.0	0.75,0.333,0.467	-0.388	A3SS	6	0.333333	4.66667	2	6.33333	6.66667	sig	chr3:33824278:33825340:+	chr3:33825186:33825340:+	Exclusion	1	0.714	1	0.75	0.333	0.467	GO:0000281|GO:0000915|GO:0006915|GO:0006997|GO:0007080|GO:0010824|GO:0015031|GO:0036258|GO:0039702|GO:0045199|GO:0046755|GO:0051260|GO:0061952|GO:0070830|GO:0090559|GO:0090611|GO:1901673|GO:1903543|GO:1903551|GO:1903553	mitotic cytokinesis|actomyosin contractile ring assembly|apoptotic process|nucleus organization|mitotic metaphase plate congression|regulation of centrosome duplication|protein transport|multivesicular body assembly|viral budding via host ESCRT complex|maintenance of epithelial cell apical/basal polarity|viral budding|protein homooligomerization|midbody abscission|bicellular tight junction assemb…
V6134	A3SS_7365	ENSG00000148288.11	GBGT1	chr9	-	133156014_133156102_133156014_133156065_133161466_133161532	7365	0,0,2	7,9,11	6,0,4	4,3,5	186	149	0.000213059	0.0116235	0.0,0.0,0.127	0.546,0.0,0.391	0.27	A3SS	0.666667	9	3.33333	4	9.66667	7.33333	sig	chr9:133156014:133156102:-	chr9:133156014:133156065:-	Inclusion	0	0	0.127	0.546	0	0.391	GO:0005975|GO:0006486|GO:0009247|GO:0030259	carbohydrate metabolic process|protein glycosylation|glycolipid biosynthetic process|lipid glycosylation
V6150	A3SS_7382	clu_28201_NA	NSMCE2	chr8	+	125096590_125102146_125099453_125102146_125091863_125091958	7382	1,4,2	6,5,3	0,1,0	4,4,9	298	149	0.00104833	0.0420913	0.077,0.286,0.25	0.0,0.111,0.0	-0.167	A3SS	2.33333	4.66667	0.333333	5.66667	7	6	sig	chr8:125096590:125102146:+	chr8:125099453:125102146:+	Exclusion	0.077	0.286	0.25	0	0.111	0	GO:0000722|GO:0000724|GO:0006303|GO:0007049|GO:0016925|GO:0032204|GO:0034184|GO:0045842|GO:0051301|GO:0090398	telomere maintenance via recombination|double-strand break repair via homologous recombination|double-strand break repair via nonhomologous end joining|cell cycle|protein sumoylation|regulation of telomere maintenance|positive regulation of maintenance of mitotic sister chromatid cohesion|positive regulation of mitotic metaphase/anaphase transition|cell division|cellular senescence
V6195	A3SS_7447	clu_2413_NA	NBPF1	chr1	-	16594930_16602967_16594930_16597680_16608507_16608779	7447	1,0,2	9,9,6	2,3,4	2,3,4	298	149	0.000377588	0.0187657	0.053,0.0,0.143	0.333,0.333,0.333	0.268	A3SS	1	8	3	3	9	6	sig	chr1:16594930:16602967:-	chr1:16594930:16597680:-	Inclusion	0.053	0	0.143	0.333	0.333	0.333
V6229	A3SS_7488	stringtie.5005	TMEM116	chr12	-	111933885_111936830_111933885_111934030_111937159_111937243	7488	8,5,12	0,2,0	5,6,2	1,1,6	298	149	0.000684702	0.0300524	1.0,0.556,1.0	0.714,0.75,0.143	-0.316	A3SS	8.33333	0.666667	4.33333	2.66667	9	7	sig	chr12:111933885:111936830:-	chr12:111933885:111934030:-	Exclusion	1	0.556	1	0.714	0.75	0.143	GO:0008150	biological_process
V6256	A3SS_7523	stringtie.13141	NA	chr20	-	31721654_31722348_31721654_31722330_31722617_31723098	7523	76,85,66	20,25,37	124,97,89	13,9,14	167	149	5.68368e-06	0.000541818	0.772,0.752,0.614	0.895,0.906,0.85	0.171	A3SS	75.6667	27.3333	103.333	12	103	115.333	sig	chr20:31721654:31722348:-	chr20:31721654:31722330:-	Inclusion	0.772	0.752	0.614	0.895	0.906	0.85	NA	NA
V6313	A3SS_7601	clu_5479_NA	P4HA1	chr10	-	73053350_73064471_73053350_73063331_73068845_73068983	7601	5,3,6	0,0,0	4,6,2	4,2,0	298	149	9.0201e-05	0.00577074	1.0,1.0,1.0	0.333,0.6,1.0	-0.356	A3SS	4.66667	0	4	2	4.66667	6	sig	chr10:73053350:73064471:-	chr10:73053350:73063331:-	Exclusion	1	1	1	0.333	0.6	1	GO:0018401|GO:0030199	peptidyl-proline hydroxylation to 4-hydroxy-L-proline|collagen fibril organization
V6444	A3SS_7760	clu_12211_NA	SMC4	chr3	+	160431011_160431205_160431014_160431205_160430598_160430743	7760	3,3,4	1,0,0	8,9,2	6,1,2	152	149	0.00012777	0.00770268	0.746,1.0,1.0	0.567,0.898,0.495	-0.262	A3SS	3.33333	0.333333	6.33333	3	3.66667	9.33333	sig	chr3:160431011:160431205:+	chr3:160431014:160431205:+	Exclusion	0.746	1	1	0.567	0.898	0.495	GO:0000070|GO:0007076|GO:0010032|GO:0045132|GO:0051301|GO:0051383|GO:0051984|GO:1905820|GO:1905821	mitotic sister chromatid segregation|mitotic chromosome condensation|meiotic chromosome condensation|meiotic chromosome segregation|cell division|kinetochore organization|positive regulation of chromosome segregation|positive regulation of chromosome separation|positive regulation of chromosome condensation
V6487	A3SS_7814	clu_29388_NA	RINT1	chr7	+	105548828_105550165_105550054_105550165_105548553_105548967	7814	3,3,2	1,0,0	8,3,5	5,4,3	298	149	2.04547e-05	0.00167388	0.6,1.0,1.0	0.444,0.273,0.455	-0.476	A3SS	2.66667	0.333333	5.33333	4	3	9.33333	sig	chr7:105548828:105550165:+	chr7:105550054:105550165:+	Exclusion	0.6	1	1	0.444	0.273	0.455	GO:0006888|GO:0006890|GO:0007095|GO:0015031|GO:0060628	endoplasmic reticulum to Golgi vesicle-mediated transport|retrograde vesicle-mediated transport, Golgi to endoplasmic reticulum|mitotic G2 DNA damage checkpoint signaling|protein transport|regulation of ER to Golgi vesicle-mediated transport
V6493	A3SS_7841	clu_2926_NA	ZFP69	chr1	+	40479015_40479488_40479182_40479488_40477214_40477894	7841	28,26,22	0,1,2	21,19,15	3,4,6	298	149	0.000123618	0.0075191	1.0,0.929,0.846	0.778,0.704,0.556	-0.246	A3SS	25.3333	1	18.3333	4.33333	26.3333	22.6667	sig	chr1:40479015:40479488:+	chr1:40479182:40479488:+	Exclusion	1	0.929	0.846	0.778	0.704	0.556	GO:0000122|GO:0006629|GO:0019216	negative regulation of transcription by RNA polymerase II|lipid metabolic process|regulation of lipid metabolic process
V6495	A3SS_7843	clu_2926_NA	ZFP69	chr1	+	40479015_40479488_40479209_40479488_40477214_40477894	7843	29,30,27	1,0,0	24,23,15	2,6,7	298	149	2.07053e-07	2.9248e-05	0.935,1.0,1.0	0.857,0.657,0.517	-0.301	A3SS	28.6667	0.333333	20.6667	5	29	25.6667	sig	chr1:40479015:40479488:+	chr1:40479209:40479488:+	Exclusion	0.935	1	1	0.857	0.657	0.517	GO:0000122|GO:0006629|GO:0019216	negative regulation of transcription by RNA polymerase II|lipid metabolic process|regulation of lipid metabolic process
V6497	A3SS_7845	clu_2926_NA	ZFP69	chr1	+	40479182_40479488_40479209_40479488_40477214_40477894	7845	7,9,11	1,0,0	11,13,13	2,6,7	176	149	3.87799e-06	0.000387352	0.856,1.0,1.0	0.823,0.647,0.611	-0.258	A3SS	9	0.333333	12.3333	5	9.33333	17.3333	sig	chr1:40479182:40479488:+	chr1:40479209:40479488:+	Exclusion	0.856	1	1	0.823	0.647	0.611	GO:0000122|GO:0006629|GO:0019216	negative regulation of transcription by RNA polymerase II|lipid metabolic process|regulation of lipid metabolic process
V6498	A3SS_7846	clu_2926_NA	ZFP69	chr1	+	40479202_40479488_40479209_40479488_40477214_40477894	7846	5,3,4	1,0,0	4,4,5	2,6,7	156	149	1.04532e-06	0.000125109	0.827,1.0,1.0	0.656,0.389,0.406	-0.459	A3SS	4	0.333333	4.33333	5	4.33333	9.33333	sig	chr1:40479202:40479488:+	chr1:40479209:40479488:+	Exclusion	0.827	1	1	0.656	0.389	0.406	GO:0000122|GO:0006629|GO:0019216	negative regulation of transcription by RNA polymerase II|lipid metabolic process|regulation of lipid metabolic process
V6513	A3SS_7866	ENSG00000258388.7	PPT2-EGFL8	chr6	+	32167086_32167257_32167102_32167257_32166909_32167005	7866	29,22,19	0,4,8	19,25,14	2,0,0	165	149	0.000570715	0.0259205	1.0,0.832,0.682	0.896,1.0,1.0	0.127	A3SS	23.3333	4	19.3333	0.666667	27.3333	20	sig	chr6:32167086:32167257:+	chr6:32167102:32167257:+	Inclusion	1	0.832	0.682	0.896	1	1
V6539	A3SS_7898	clu_15837_NA	METTL26	chr16	-	634888_635012_634888_634956_635280_635340	7898	49,52,62	107,99,105	73,71,54	71,58,77	205	149	0.000738534	0.0320016	0.25,0.276,0.3	0.428,0.471,0.338	0.137	A3SS	54.3333	103.667	66	68.6667	158	134.667	sig	chr16:634888:635012:-	chr16:634888:634956:-	Inclusion	0.25	0.276	0.3	0.428	0.471	0.338
V6553	A3SS_7913	stringtie.2073	NET1	chr10	+	5456064_5456273_5456086_5456273_5454947_5455118	7913	2,3,1	197205201	50,29,38	174153173	171	149	0	0	0.009,0.013,0.004	0.2,0.142,0.161	0.159	A3SS	2	201	39	166.667	203	205.667	sig	chr10:5456064:5456273:+	chr10:5456086:5456273:+	Inclusion	0.009	0.013	0.004	0.2	0.142	0.161	GO:0001558|GO:0007165|GO:0035025|GO:0035556|GO:0043065|GO:0043547|GO:0051056|GO:0051451|GO:0070301|GO:0071479	regulation of cell growth|signal transduction|positive regulation of Rho protein signal transduction|intracellular signal transduction|positive regulation of apoptotic process|positive regulation of GTPase activity|regulation of small GTPase mediated signal transduction|myoblast migration|cellular response to hydrogen peroxide|cellular response to ionizing radiation
V6646	A3SS_8045	ENSG00000078487.17	ZCWPW1	chr7	-	100419629_100419883_100419629_100419813_100420621_100420678	8045	7,3,9	0,1,0	5,5,13	2,2,2	219	149	0.000986056	0.0400978	1.0,0.671,1.0	0.63,0.63,0.816	-0.198	A3SS	6.33333	0.333333	7.66667	2	6.66667	9.66667	sig	chr7:100419629:100419883:-	chr7:100419629:100419813:-	Exclusion	1	0.671	1	0.63	0.63	0.816	GO:0007127|GO:0007129|GO:0007283|GO:0030154|GO:0045911|GO:2000781	meiosis I|homologous chromosome pairing at meiosis|spermatogenesis|cell differentiation|positive regulation of DNA recombination|positive regulation of double-strand break repair
V6659	A3SS_8059	clu_24185_NA	MSH5-SAPCD1	chr6	+	31764063_31764159_31764076_31764159_31763414_31763555	8059	30,26,38	0,0,1	40,36,39	6,3,9	162	149	1.78258e-06	0.000199575	1.0,1.0,0.972	0.86,0.917,0.799	-0.132	A3SS	31.3333	0.333333	38.3333	6	31.6667	44.3333	sig	chr6:31764063:31764159:+	chr6:31764076:31764159:+	Exclusion	1	1	0.972	0.86	0.917	0.799
V6678	A3SS_8093	stringtie.18846	TRRAP	chr7	+	98983239_98983492_98983263_98983492_98981768_98981960	8093	10,6,7	106101102	37,38,42	64,46,64	173	149	0	0	0.075,0.049,0.056	0.332,0.416,0.361	0.31	A3SS	7.66667	103	39	58	110.667	97	sig	chr7:98983239:98983492:+	chr7:98983263:98983492:+	Inclusion	0.075	0.049	0.056	0.332	0.416	0.361	GO:0006281|GO:0006282|GO:0006325|GO:0006351|GO:0006355|GO:0006357|GO:0016573|GO:0035521|GO:0035522|GO:0042981|GO:0043484|GO:0043966|GO:0043967|GO:0043968|GO:0045893|GO:0051726|GO:1905168|GO:2000779	DNA repair|regulation of DNA repair|chromatin organization|DNA-templated transcription|regulation of DNA-templated transcription|regulation of transcription by RNA polymerase II|histone acetylation|monoubiquitinated histone deubiquitination|monoubiquitinated histone H2A deubiquitination|regulation of apoptotic process|regulation of RNA splicing|histone H3 acetylation|histone H4 acetylation|histon…
V6697	A3SS_8119	stringtie.17557	RXRB	chr6	-	33195362_33195466_33195362_33195454_33195569_33195702	8119	51,46,72	93,96,106	108,83,72	87,83,74	161	149	3.74102e-05	0.00273958	0.337,0.307,0.386	0.535,0.481,0.474	0.153	A3SS	56.3333	98.3333	87.6667	81.3333	154.667	169	sig	chr6:33195362:33195466:-	chr6:33195362:33195454:-	Inclusion	0.337	0.307	0.386	0.535	0.481	0.474	GO:0009755|GO:0030154|GO:0030501|GO:0032526|GO:0042789|GO:0043401|GO:0045893|GO:0045944|GO:0048384|GO:0048856|GO:0070564	hormone-mediated signaling pathway|cell differentiation|positive regulation of bone mineralization|response to retinoic acid|mRNA transcription by RNA polymerase II|steroid hormone mediated signaling pathway|positive regulation of DNA-templated transcription|positive regulation of transcription by RNA polymerase II|retinoic acid receptor signaling pathway|anatomical structure development|positive…
V6699	A3SS_8121	clu_25032_NA	HDDC2	chr6	-	125234345_125276051_125234345_125273150_125277101_125277240	8121	37,38,46	3,1,1	34,26,29	9,7,5	298	149	2.66921e-05	0.00206798	0.86,0.95,0.958	0.654,0.65,0.744	-0.24	A3SS	40.3333	1.66667	29.6667	7	42	36.6667	sig	chr6:125234345:125276051:-	chr6:125234345:125273150:-	Exclusion	0.86	0.95	0.958	0.654	0.65	0.744
V6712	A3SS_8135	clu_25381_NA	TXLNG	chrX	+	16793676_16818877_16818573_16818877_16786426_16790549	8135	6,3,3	1,0,0	7,5,4	7,3,1	298	149	8.96071e-06	0.000812405	0.75,1.0,1.0	0.333,0.455,0.667	-0.432	A3SS	4	0.333333	5.33333	3.66667	4.33333	9	sig	chrX:16793676:16818877:+	chrX:16818573:16818877:+	Exclusion	0.75	1	1	0.333	0.455	0.667	GO:0007049|GO:0010564|GO:0030500|GO:0051726	cell cycle|regulation of cell cycle process|regulation of bone mineralization|regulation of cell cycle
V6731	A3SS_8164	stringtie.11218	TOMM40	chr19	+	44901207_44903689_44903029_44903689_44893960_44894066	8164	22,25,34	2,3,2	28,23,43	0,0,0	298	149	0.000475047	0.0225374	0.846,0.806,0.895	1.0,1.0,1.0	0.151	A3SS	27	2.33333	31.3333	0	29.3333	31.3333	sig	chr19:44901207:44903689:+	chr19:44903029:44903689:+	Inclusion	0.846	0.806	0.895	1	1	1	GO:0006626|GO:0006811|GO:0030150|GO:0045040	protein targeting to mitochondrion|monoatomic ion transport|protein import into mitochondrial matrix|protein insertion into mitochondrial outer membrane
V6734	A3SS_8167	ENSG00000159069.13	FBXW5	chr9	-	136942768_136943003_136942768_136942973_136943348_136943506	8167	5,3,4	1,1,6	13,14,9	0,0,2	179	149	0.000111491	0.00687903	0.806,0.714,0.357	1.0,1.0,0.789	0.304	A3SS	4	2.66667	12	0.666667	6.66667	12.6667	sig	chr9:136942768:136943003:-	chr9:136942768:136942973:-	Inclusion	0.806	0.714	0.357	1	1	0.789	GO:0007088|GO:0010824|GO:0016567|GO:0031146|GO:0043161	regulation of mitotic nuclear division|regulation of centrosome duplication|protein ubiquitination|SCF-dependent proteasomal ubiquitin-dependent protein catabolic process|proteasome-mediated ubiquitin-dependent protein catabolic process
V6785	A3SS_8225	stringtie.4567	LINC01598	chr12	-	54187818_54187905_54187818_54187902_54188950_54189008	8225	3,6,8	2,0,6	2,4,5	0,0,0	152	149	3.76365e-05	0.00275121	0.595,1.0,0.567	1.0,1.0,1.0	0.279	A3SS	5.66667	2.66667	3.66667	0	8.33333	3.66667	sig	chr12:54187818:54187905:-	chr12:54187818:54187902:-	Inclusion	0.595	1	0.567	1	1	1	NA	NA
V6810	A3SS_8253	clu_6547_NA	GNPNAT1	chr14	-	52775193_52779012_52775193_52778849_52780678_52780740	8253	5,11,8	0,3,0	6,7,1	5,3,9	298	149	5.64323e-05	0.00387822	1.0,0.647,1.0	0.375,0.538,0.053	-0.56	A3SS	8	1	4.66667	5.66667	9	10.3333	sig	chr14:52775193:52779012:-	chr14:52775193:52778849:-	Exclusion	1	0.647	1	0.375	0.538	0.053	GO:0006048	UDP-N-acetylglucosamine biosynthetic process
V6922	A3SS_8398	ENSG00000106799.12	TGFBR1	chr9	+	99132496_99132739_99132508_99132739_99128854_99129100	8398	1,5,1	23,16,24	9,6,5	13,9,3	161	149	3.99746e-05	0.00288845	0.039,0.224,0.037	0.391,0.382,0.607	0.36	A3SS	2.33333	21	6.66667	8.33333	23.3333	15	sig	chr9:99132496:99132739:+	chr9:99132508:99132739:+	Inclusion	0.039	0.224	0.037	0.391	0.382	0.607	GO:0001501|GO:0001701|GO:0001822|GO:0001824|GO:0001837|GO:0001935|GO:0001937|GO:0001938|GO:0002088|GO:0003222|GO:0003223|GO:0003342|GO:0006355|GO:0006468|GO:0006915|GO:0007165|GO:0007179|GO:0007399|GO:0007507|GO:0008284|GO:0008354|GO:0008584|GO:0009791|GO:0009952|GO:0010628|GO:0010717|GO:0010718|GO:0010862|GO:0018105|GO:0018107|GO:0030199|GO:0030307|GO:0030335|GO:0031396|GO:0032331|GO:0032924|GO:…	skeletal system development|in utero embryonic development|kidney development|blastocyst development|epithelial to mesenchymal transition|endothelial cell proliferation|negative regulation of endothelial cell proliferation|positive regulation of endothelial cell proliferation|lens development in camera-type eye|ventricular trabecula myocardium morphogenesis|ventricular compact myocardium morphoge…
V6982	A3SS_8474	stringtie.16213	ZDHHC11	chr5	-	869244_869404_869244_869394_870472_870575	8474	6,6,4	4,3,8	60,46,50	0,1,0	159	149	1.54088e-12	5.86873e-10	0.584,0.652,0.319	1.0,0.977,1.0	0.474	A3SS	5.33333	5	52	0.333333	10.3333	52.3333	sig	chr5:869244:869404:-	chr5:869244:869394:-	Inclusion	0.584	0.652	0.319	1	0.977	1	GO:0002230|GO:0006612|GO:0018230|GO:0140374	positive regulation of defense response to virus by host|protein targeting to membrane|peptidyl-L-cysteine S-palmitoylation|antiviral innate immune response
V6994	A3SS_8487	clu_8153_NA	IPO7	chr11	+	9411243_9414411_9414235_9414411_9409927_9410086	8487	2,0,1	5,4,3	4,2,4	3,1,3	298	149	0.00113244	0.044667	0.167,0.0,0.143	0.4,0.5,0.4	0.33	A3SS	1	4	3.33333	2.33333	5	5.66667	sig	chr11:9411243:9414411:+	chr11:9414235:9414411:+	Inclusion	0.167	0	0.143	0.4	0.5	0.4	GO:0006606|GO:0045087|GO:0045736	protein import into nucleus|innate immune response|negative regulation of cyclin-dependent protein serine/threonine kinase activity
V7042	A3SS_8547	clu_7090_NA	PLD4	chr14	+	104932531_104937790_104937165_104937790_104932258_104932355	8547	15,18,11	0,0,2	13,18,16	7,3,4	298	149	5.02391e-05	0.00352695	1.0,1.0,0.733	0.481,0.75,0.667	-0.278	A3SS	14.6667	0.666667	15.6667	4.66667	15.3333	20.3333	sig	chr14:104932531:104937790:+	chr14:104937165:104937790:+	Exclusion	1	1	0.733	0.481	0.75	0.667	GO:0002244|GO:0006259|GO:0006909|GO:0006954|GO:0045087|GO:0051649|GO:1900015	hematopoietic progenitor cell differentiation|DNA metabolic process|phagocytosis|inflammatory response|innate immune response|establishment of localization in cell|regulation of cytokine production involved in inflammatory response
V7043	A3SS_8548	clu_7090_NA	PLD4	chr14	+	104937085_104937790_104937165_104937790_104932258_104932355	8548	10,15,10	0,0,2	13,11,15	7,3,4	229	149	4.65529e-05	0.00330517	1.0,1.0,0.765	0.547,0.705,0.709	-0.268	A3SS	11.6667	0.666667	13	4.66667	12.3333	17.6667	sig	chr14:104937085:104937790:+	chr14:104937165:104937790:+	Exclusion	1	1	0.765	0.547	0.705	0.709	GO:0002244|GO:0006259|GO:0006909|GO:0006954|GO:0045087|GO:0051649|GO:1900015	hematopoietic progenitor cell differentiation|DNA metabolic process|phagocytosis|inflammatory response|innate immune response|establishment of localization in cell|regulation of cytokine production involved in inflammatory response
V7054	A3SS_8559	clu_20520_NA	GABPA	chr21	+	25739879_25741675_25741560_25741675_25735383_25735578	8559	3,5,5	4,0,2	0,3,2	19,20,16	298	149	1.23294e-05	0.00106182	0.273,1.0,0.556	0.0,0.07,0.059	-0.567	A3SS	4.33333	2	1.66667	18.3333	6.33333	20	sig	chr21:25739879:25741675:+	chr21:25741560:25741675:+	Exclusion	0.273	1	0.556	0	0.07	0.059	GO:0000122|GO:0001825|GO:0006357|GO:0010628|GO:0030154|GO:0045653|GO:0045944|GO:1903351	negative regulation of transcription by RNA polymerase II|blastocyst formation|regulation of transcription by RNA polymerase II|positive regulation of gene expression|cell differentiation|negative regulation of megakaryocyte differentiation|positive regulation of transcription by RNA polymerase II|cellular response to dopamine
V7057	A3SS_8562	clu_20520_NA	GABPA	chr21	+	25741560_25741675_25741572_25741675_25735383_25735578	8562	7,3,7	90,93,68	23,24,22	75,70,98	161	149	3.74156e-08	6.39847e-06	0.067,0.029,0.087	0.221,0.241,0.172	0.15	A3SS	5.66667	83.6667	23	81	89.3333	104	sig	chr21:25741560:25741675:+	chr21:25741572:25741675:+	Inclusion	0.067	0.029	0.087	0.221	0.241	0.172	GO:0000122|GO:0001825|GO:0006357|GO:0010628|GO:0030154|GO:0045653|GO:0045944|GO:1903351	negative regulation of transcription by RNA polymerase II|blastocyst formation|regulation of transcription by RNA polymerase II|positive regulation of gene expression|cell differentiation|negative regulation of megakaryocyte differentiation|positive regulation of transcription by RNA polymerase II|cellular response to dopamine
V7073	A3SS_8581	ENSG00000117543.20	DPH5	chr1	-	101001466_101001587_101001466_101001544_101013709_101013818	8581	96118161	6,10,6	71,29,52	16,6,7	192	149	0.000180587	0.0101861	0.925,0.902,0.954	0.775,0.79,0.852	-0.121	A3SS	125	7.33333	50.6667	9.66667	132.333	60.3333	sig	chr1:101001466:101001587:-	chr1:101001466:101001544:-	Exclusion	0.925	0.902	0.954	0.775	0.79	0.852	GO:0017183|GO:0032259	peptidyl-diphthamide biosynthetic process from peptidyl-histidine|methylation
V7173	A3SS_8713	clu_26855_NA	KIZ	chr20	+	21138954_21145654_21141203_21145654_21136389_21136552	8713	5,5,8	2,2,2	5,3,6	1,0,0	298	149	0.000166685	0.00954731	0.556,0.556,0.667	0.714,1.0,1.0	0.312	A3SS	6	2	4.66667	0.333333	8	5	sig	chr20:21138954:21145654:+	chr20:21141203:21145654:+	Inclusion	0.556	0.556	0.667	0.714	1	1	GO:0007051	spindle organization
V7181	A3SS_8722	stringtie.785	ZCCHC11	chr1	-	52436754_52436975_52436754_52436963_52438219_52438335	8722	26,17,24	48,36,40	42,40,35	27,30,30	161	149	2.54737e-05	0.00199014	0.334,0.304,0.357	0.59,0.552,0.519	0.222	A3SS	22.3333	41.3333	39	29	63.6667	68	sig	chr1:52436754:52436975:-	chr1:52436754:52436963:-	Inclusion	0.334	0.304	0.357	0.59	0.552	0.519	NA	NA
V7239	A3SS_8788	clu_10690_NA	FAM69B	chr9	+	136721646_136722028_136721650_136722028_136717576_136717711	8788	0,6,2	3,2,2	6,2,1	1,0,0	153	149	2.36896e-05	0.00188008	0.0,0.745,0.493	0.854,1.0,1.0	0.539	A3SS	2.66667	2.33333	3	0.333333	5	3.33333	sig	chr9:136721646:136722028:+	chr9:136721650:136722028:+	Inclusion	0	0.745	0.493	0.854	1	1
V7272	A3SS_8837	clu_25429_NA	EIF2S3	chrX	+	24074337_24077971_24074349_24077971_24073090_24073263	8837	10,18,5	0,0,0	19,28,31	7,5,5	161	149	1.63102e-06	0.000185667	1.0,1.0,1.0	0.715,0.838,0.852	-0.198	A3SS	11	0	26	5.66667	11	31.6667	sig	chrX:24074337:24077971:+	chrX:24074349:24077971:+	Exclusion	1	1	1	0.715	0.838	0.852	GO:0001731|GO:0006413	formation of translation preinitiation complex|translational initiation
V7275	A3SS_8840	clu_25429_NA	EIF2S3	chrX	+	24074337_24077971_24076721_24077971_24073090_24074397	8840	96,69,83	6,3,3	90,91,104	52,40,28	298	149	1.56763e-13	6.72482e-11	0.889,0.92,0.933	0.464,0.532,0.65	-0.365	A3SS	82.6667	4	95	40	86.6667	135	sig	chrX:24074337:24077971:+	chrX:24076721:24077971:+	Exclusion	0.889	0.92	0.933	0.464	0.532	0.65	GO:0001731|GO:0006413	formation of translation preinitiation complex|translational initiation
V7391	A3SS_8986	ENSG00000177054.13	ZDHHC13	chr11	+	19166301_19170568_19170410_19170568_19165051_19165145	8986	65,62,76	2,0,0	77,54,49	2,5,7	298	149	2.81718e-05	0.00216086	0.942,1.0,1.0	0.951,0.844,0.778	-0.123	A3SS	67.6667	0.666667	60	4.66667	68.3333	64.6667	sig	chr11:19166301:19170568:+	chr11:19170410:19170568:+	Exclusion	0.942	1	1	0.951	0.844	0.778	GO:0018345|GO:0043123|GO:1903830	protein palmitoylation|positive regulation of I-kappaB kinase/NF-kappaB signaling|magnesium ion transmembrane transport
V7396	A3SS_8991	clu_21888_NA	SGSM2	chr17	+	2367038_2367405_2367164_2367405_2365214_2365341	8991	9,11,15	1,2,4	2,2,5	5,4,3	275	149	0.00047781	0.0226289	0.83,0.749,0.67	0.178,0.213,0.475	-0.461	A3SS	11.6667	2.33333	3	4	14	7	sig	chr17:2367038:2367405:+	chr17:2367164:2367405:+	Exclusion	0.83	0.749	0.67	0.178	0.213	0.475	GO:0034499|GO:0043547|GO:0090630	late endosome to Golgi transport|positive regulation of GTPase activity|activation of GTPase activity
V7402	A3SS_8997	stringtie.17439	NA	chr6	-	30198665_30199264_30198665_30199153_30213304_30213427	8997	11,15,22	8,11,9	12,7,15	24,21,18	260	149	0.000934517	0.0384496	0.441,0.439,0.583	0.223,0.16,0.323	-0.252	A3SS	16	9.33333	11.3333	21	25.3333	32.3333	sig	chr6:30198665:30199264:-	chr6:30198665:30199153:-	Exclusion	0.441	0.439	0.583	0.223	0.16	0.323	NA	NA
V7409	A3SS_9005	ENSG00000131503.20	ANKHD1	chr5	+	140438460_140438617_140438493_140438617_140436103_140436257	9005	145110123	2,0,1	77,90,80	33,29,32	182	149	0	0	0.983,1.0,0.99	0.656,0.718,0.672	-0.309	A3SS	126	1	82.3333	31.3333	127	113.667	sig	chr5:140438460:140438617:+	chr5:140438493:140438617:+	Exclusion	0.983	1	0.99	0.656	0.718	0.672	GO:0045087	innate immune response
V7411	A3SS_9007	ENSG00000131503.20	ANKHD1	chr5	+	140438493_140438617_140438502_140438617_140436103_140436257	9007	10,8,14	21,14,20	54,40,39	12,23,13	158	149	2.86532e-07	3.89234e-05	0.31,0.35,0.398	0.809,0.621,0.739	0.37	A3SS	10.6667	18.3333	44.3333	16	29	60.3333	sig	chr5:140438493:140438617:+	chr5:140438502:140438617:+	Inclusion	0.31	0.35	0.398	0.809	0.621	0.739	GO:0045087	innate immune response
V7418	A3SS_9014	stringtie.1126	RHOC	chr1	-	112705099_112705201_112705099_112705168_112707077_112707434	9014	3,3,1	5,1,11	0,0,1	6,1,5	182	149	0.000603888	0.0271187	0.329,0.711,0.069	0.0,0.0,0.141	-0.323	A3SS	2.33333	5.66667	0.333333	4	8	4.33333	sig	chr1:112705099:112705201:-	chr1:112705099:112705168:-	Exclusion	0.329	0.711	0.069	0	0	0.141	GO:0000281|GO:0007264|GO:0030335|GO:0031334|GO:0043123|GO:0043297|GO:0044319|GO:0051496|GO:0060193|GO:1902766	mitotic cytokinesis|small GTPase mediated signal transduction|positive regulation of cell migration|positive regulation of protein-containing complex assembly|positive regulation of I-kappaB kinase/NF-kappaB signaling|apical junction assembly|wound healing, spreading of cells|positive regulation of stress fiber assembly|positive regulation of lipase activity|skeletal muscle satellite cell migrati…
V7435	A3SS_9036	clu_14387_NA	ZNF433-AS1	chr19	+	12026170_12003811_12034508_12003811_12001773_12001822	9036	0,0,1	5,5,8	1,12,9	0,4,0	298	149	3.76164e-11	1.12719e-08	0.0,0.0,0.059	1.0,0.6,1.0	0.847	A3SS	0.333333	6	7.33333	1.33333	6.33333	8.66667	sig	chr19:12026170:12003811:+	chr19:12034508:12003811:+	Inclusion	0	0	0.059	1	0.6	1
V7444	A3SS_9045	stringtie.16166	NA	chr4	-	183655880_183655974_183655880_183655961_183658928_183659225	9045	11,3,15	109126133	57,46,45	112,83,90	162	149	0	0	0.085,0.021,0.094	0.319,0.338,0.315	0.257	A3SS	9.66667	122.667	49.3333	95	132.333	144.333	sig	chr4:183655880:183655974:-	chr4:183655880:183655961:-	Inclusion	0.085	0.021	0.094	0.319	0.338	0.315	NA	NA
V7454	A3SS_9058	clu_896_NA	AC125232.1	chr2	-	87049588_87049815_87049588_87049790_87052813_87053069	9058	9,7,5	0,0,3	10,6,7	3,4,11	174	149	0.000982504	0.03998	1.0,1.0,0.588	0.741,0.562,0.353	-0.311	A3SS	7	1	7.66667	6	8	13.6667	sig	chr2:87049588:87049815:-	chr2:87049588:87049790:-	Exclusion	1	1	0.588	0.741	0.562	0.353
V7463	A3SS_9069	clu_14974_NA	TBCB	chr19	+	36124249_36125523_36125450_36125523_36121526_36124363	9069	6,5,6	3,0,0	9,7,5	7,8,4	298	149	0.000809046	0.0344144	0.5,1.0,1.0	0.391,0.304,0.385	-0.473	A3SS	5.66667	1	7	6.33333	6.66667	13.3333	sig	chr19:36124249:36125523:+	chr19:36125450:36125523:+	Exclusion	0.5	1	1	0.391	0.304	0.385	GO:0007021|GO:0007023|GO:0007399|GO:0030154|GO:0031122	tubulin complex assembly|post-chaperonin tubulin folding pathway|nervous system development|cell differentiation|cytoplasmic microtubule organization
V7544	A3SS_9175	stringtie.11412	ZNF83	chr19	-	52635065_52635204_52635065_52635153_52638311_52641059	9175	0,2,0	13,16,9	6,2,2	9,12,13	200	149	0.000456181	0.0217853	0.0,0.085,0.0	0.332,0.11,0.103	0.153	A3SS	0.666667	12.6667	3.33333	11.3333	13.3333	14.6667	sig	chr19:52635065:52635204:-	chr19:52635065:52635153:-	Inclusion	0	0.085	0	0.332	0.11	0.103	GO:0006357	regulation of transcription by RNA polymerase II
V7712	A3SS_9402	clu_26360_NA	MED4	chr13	-	48053322_48053491_48053322_48042278_48077152_48077311	9402	14,12,12	0,0,1	10,6,13	8,8,3	298	149	2.55447e-08	4.53605e-06	1.0,1.0,0.857	0.385,0.273,0.684	-0.505	A3SS	12.6667	0.333333	9.66667	6.33333	13	16	sig	chr13:48053322:48053491:-	chr13:48053322:48042278:-	Exclusion	1	1	0.857	0.385	0.273	0.684	GO:0006357|GO:0006366|GO:0032968|GO:0045893|GO:0051123|GO:0060261	regulation of transcription by RNA polymerase II|transcription by RNA polymerase II|positive regulation of transcription elongation by RNA polymerase II|positive regulation of DNA-templated transcription|RNA polymerase II preinitiation complex assembly|positive regulation of transcription initiation by RNA polymerase II
V7713	A3SS_9403	clu_26360_NA	MED4	chr13	-	48053322_48053491_48053322_48042278_48079843_48079975	9403	5,6,6	0,0,0	5,7,11	17,19,19	298	149	2.43139e-13	1.02151e-10	1.0,1.0,1.0	0.128,0.156,0.224	-0.831	A3SS	5.66667	0	7.66667	18.3333	5.66667	26	sig	chr13:48053322:48053491:-	chr13:48053322:48042278:-	Exclusion	1	1	1	0.128	0.156	0.224	GO:0006357|GO:0006366|GO:0032968|GO:0045893|GO:0051123|GO:0060261	regulation of transcription by RNA polymerase II|transcription by RNA polymerase II|positive regulation of transcription elongation by RNA polymerase II|positive regulation of DNA-templated transcription|RNA polymerase II preinitiation complex assembly|positive regulation of transcription initiation by RNA polymerase II
V7797	A3SS_9512	ENSG00000121900.18	TMEM54	chr1	-	32895554_32895743_32895554_32895644_32895909_32895969	9512	36,27,34	5,2,4	25,39,37	0,1,0	248	149	3.86521e-05	0.00280782	0.812,0.89,0.836	1.0,0.959,1.0	0.14	A3SS	32.3333	3.66667	33.6667	0.333333	36	34	sig	chr1:32895554:32895743:-	chr1:32895554:32895644:-	Inclusion	0.812	0.89	0.836	1	0.959	1	GO:0008150	biological_process
V7861	A3SS_9592	clu_7743_NA	SNU13	chr22	-	41673966_41667072_41673966_41667009_41680243_41680364	9592	0,0,0	3,2,4	22,8,12	5,4,4	212	149	9.89956e-11	2.74447e-08	0.0,0.0,0.0	0.756,0.584,0.678	0.673	A3SS	0	3	14	4.33333	3	18.3333	sig	chr22:41673966:41667072:-	chr22:41673966:41667009:-	Inclusion	0	0	0	0.756	0.584	0.678	GO:0000398|GO:0000492|GO:0007338|GO:0030490	mRNA splicing, via spliceosome|box C/D snoRNP assembly|single fertilization|maturation of SSU-rRNA
V7876	A3SS_9609	ENSG00000174059.16	CD34	chr1	-	207886538_207888118_207886538_207887923_207888681_207888846	9609	6,5,5	5,8,20	0,1,1	6,3,7	298	149	0.000357723	0.0179757	0.375,0.238,0.111	0.0,0.143,0.067	-0.171	A3SS	5.33333	11	0.666667	5.33333	16.3333	6	sig	chr1:207886538:207888118:-	chr1:207886538:207887923:-	Exclusion	0.375	0.238	0.111	0	0.143	0.067	GO:0001894|GO:0001935|GO:0003094|GO:0003158|GO:0007160|GO:0007165|GO:0008217|GO:0010628|GO:0010629|GO:0030097|GO:0030195|GO:0032703|GO:0032720|GO:0032733|GO:0035759|GO:0038001|GO:0042482|GO:0045019|GO:0045766|GO:0048870|GO:0050900|GO:0060290|GO:0061042|GO:0071425|GO:0071636|GO:0071657|GO:0071971|GO:0072011|GO:0072089|GO:0072254|GO:0098609|GO:1900035|GO:1900038|GO:1900168|GO:1901215|GO:2001214	tissue homeostasis|endothelial cell proliferation|glomerular filtration|endothelium development|cell-matrix adhesion|signal transduction|regulation of blood pressure|positive regulation of gene expression|negative regulation of gene expression|hemopoiesis|negative regulation of blood coagulation|negative regulation of interleukin-2 production|negative regulation of tumor necrosis factor productio…
V7930	A3SS_9684	stringtie.3442	FAU	chr11	-	65133159_65133269_65133159_65133252_65133469_65133618	9684	0,5,4	234233232	49,57,48	212186217	166	149	0	0	0.0,0.019,0.015	0.172,0.216,0.166	0.173	A3SS	3	233	51.3333	205	236	256.333	sig	chr11:65133159:65133269:-	chr11:65133159:65133252:-	Inclusion	0	0.019	0.015	0.172	0.216	0.166	GO:0002181|GO:0002227|GO:0006412|GO:0019731|GO:0050830|GO:0061844	cytoplasmic translation|innate immune response in mucosa|translation|antibacterial humoral response|defense response to Gram-positive bacterium|antimicrobial humoral immune response mediated by antimicrobial peptide
V7944	A3SS_9707	ENSG00000132780.16	NASP	chr1	+	45604916_45605016_45604935_45605016_45591222_45591270	9707	0,1,2	21,23,22	17,9,17	21,20,16	168	149	1.02201e-10	2.82374e-08	0.0,0.037,0.075	0.418,0.285,0.485	0.359	A3SS	1	22	14.3333	19	23	33.3333	sig	chr1:45604916:45605016:+	chr1:45604935:45605016:+	Inclusion	0	0.037	0.075	0.418	0.285	0.485	GO:0001824|GO:0006260|GO:0006334|GO:0006335|GO:0007049|GO:0008584|GO:0015031|GO:0033574|GO:0034080	blastocyst development|DNA replication|nucleosome assembly|DNA replication-dependent chromatin assembly|cell cycle|male gonad development|protein transport|response to testosterone|CENP-A containing chromatin assembly
V7958	A3SS_9733	ENSG00000071794.15	HLTF	chr3	-	149041489_149041680_149041489_149041668_149042165_149042290	9733	47,40,25	163184166	116,97,98	156155163	161	149	1.97731e-13	8.35038e-11	0.211,0.167,0.122	0.408,0.367,0.357	0.211	A3SS	37.3333	171	103.667	158	208.333	261.667	sig	chr3:149041489:149041680:-	chr3:149041489:149041668:-	Inclusion	0.211	0.167	0.122	0.408	0.367	0.357	GO:0006281|GO:0006338|GO:0016567|GO:0042789|GO:0045944|GO:0050767	DNA repair|chromatin remodeling|protein ubiquitination|mRNA transcription by RNA polymerase II|positive regulation of transcription by RNA polymerase II|regulation of neurogenesis
V7970	A3SS_9747	ENSG00000197343.10	ZNF655	chr7	+	99562343_99562494_99562348_99562494_99561887_99561973	9747	3,0,5	3,3,4	5,6,4	0,0,2	154	149	3.90719e-05	0.00283327	0.492,0.0,0.547	1.0,1.0,0.659	0.54	A3SS	2.66667	3.33333	5	0.666667	6	5.66667	sig	chr7:99562343:99562494:+	chr7:99562348:99562494:+	Inclusion	0.492	0	0.547	1	1	0.659	GO:2000134	negative regulation of G1/S transition of mitotic cell cycle
V7974	A3SS_9752	clu_9955_NA	CDK20	chr9	-	87966440_87967659_87966440_87967644_87969193_87970897	9752	70,49,58	0,0,0	22,23,30	11,22,14	164	149	0	0	1.0,1.0,1.0	0.645,0.487,0.661	-0.402	A3SS	59	0	25	15.6667	59	40.6667	sig	chr9:87966440:87967659:-	chr9:87966440:87967644:-	Exclusion	1	1	1	0.645	0.487	0.661	GO:0001843|GO:0006468|GO:0007049|GO:0021508|GO:0031076|GO:0048706|GO:0051301|GO:0051726|GO:0060021|GO:0061512|GO:1901621|GO:1903317|GO:1990403	neural tube closure|protein phosphorylation|cell cycle|floor plate formation|embryonic camera-type eye development|embryonic skeletal system development|cell division|regulation of cell cycle|roof of mouth development|protein localization to cilium|negative regulation of smoothened signaling pathway involved in dorsal/ventral neural tube patterning|regulation of protein maturation|embryonic brain…
V8000	A3SS_9785	ENSG00000221978.11	CCNL2	chr1	-	1390765_1392803_1390765_1390865_1393395_1393460	9785	197187209	76,90,100	130131147	90,83,109	298	149	0.00124771	0.0480831	0.564,0.51,0.511	0.419,0.441,0.403	-0.107	A3SS	197.667	88.6667	136	94	286.333	230	sig	chr1:1390765:1392803:-	chr1:1390765:1390865:-	Exclusion	0.564	0.51	0.511	0.419	0.441	0.403	GO:0006357|GO:0042981|GO:0043484|GO:0046605|GO:0051726	regulation of transcription by RNA polymerase II|regulation of apoptotic process|regulation of RNA splicing|regulation of centrosome cycle|regulation of cell cycle
V8002	A3SS_9793	clu_9182_NA	ALG8	chr11	-	78127357_78138344_78127357_78127425_78139493_78139592	9793	16,16,20	0,0,0	13,15,16	2,3,1	298	149	0.000786183	0.0337434	1.0,1.0,1.0	0.765,0.714,0.889	-0.211	A3SS	17.3333	0	14.6667	2	17.3333	16.6667	sig	chr11:78127357:78138344:-	chr11:78127357:78127425:-	Exclusion	1	1	1	0.765	0.714	0.889	GO:0006487|GO:0006488|GO:0006490|GO:0018279	protein N-linked glycosylation|dolichol-linked oligosaccharide biosynthetic process|oligosaccharide-lipid intermediate biosynthetic process|protein N-linked glycosylation via asparagine
V8016	A3SS_9819	stringtie.9187	NA	chr17	-	37330172_37330425_37330172_37330335_37339803_37339850	9819	141,113,68	65,50,39	187127148	4,7,3	239	149	0	0	0.575,0.585,0.521	0.967,0.919,0.969	0.391	A3SS	107.333	51.3333	154	4.66667	158.667	158.667	sig	chr17:37330172:37330425:-	chr17:37330172:37330335:-	Inclusion	0.575	0.585	0.521	0.967	0.919	0.969	NA	NA
V8046	A3SS_9859	ENSG00000175066.15	GK5	chr3	-	142177481_142177605_142177481_142177576_142181460_142181565	9859	1,0,3	15,16,18	6,5,8	8,11,12	178	149	1.12401e-05	0.000984031	0.053,0.0,0.122	0.386,0.276,0.358	0.282	A3SS	1.33333	16.3333	6.33333	10.3333	17.6667	16.6667	sig	chr3:142177481:142177605:-	chr3:142177481:142177576:-	Inclusion	0.053	0	0.122	0.386	0.276	0.358	GO:0006071|GO:0006641|GO:0016310|GO:0019563|GO:0046167	glycerol metabolic process|triglyceride metabolic process|phosphorylation|glycerol catabolic process|glycerol-3-phosphate biosynthetic process
V8049	A3SS_9863	clu_20834_NA	PRMT2	chr21	+	46653690_46652952_46658057_46652952_46649574_46649739	9863	4,0,3	0,1,1	0,0,0	4,1,4	298	149	2.78599e-05	0.00214222	1.0,0.0,0.6	0.0,0.0,0.0	-0.533	A3SS	2.33333	0.666667	0	3	3	3	sig	chr21:46653690:46652952:+	chr21:46658057:46652952:+	Exclusion	1	0	0.6	0	0	0	GO:0006479|GO:0007165|GO:0016570|GO:0018216|GO:0032088|GO:0043065|GO:0045892|GO:0045893|GO:0048588|GO:0060765|GO:2000134	protein methylation|signal transduction|histone modification|peptidyl-arginine methylation|negative regulation of NF-kappaB transcription factor activity|positive regulation of apoptotic process|negative regulation of DNA-templated transcription|positive regulation of DNA-templated transcription|developmental cell growth|regulation of androgen receptor signaling pathway|negative regulation of G1/…
V8065	A3SS_9887	clu_4563_NA	ZC3H11A	chr1	+	203796450_203803016_203802568_203803016_203795698_203795775	9887	86,96,95	0,0,0	42,42,55	5,2,3	298	149	2.00385e-05	0.00164643	1.0,1.0,1.0	0.808,0.913,0.902	-0.126	A3SS	92.3333	0	46.3333	3.33333	92.3333	49.6667	sig	chr1:203796450:203803016:+	chr1:203802568:203803016:+	Exclusion	1	1	1	0.808	0.913	0.902	GO:0016973	poly(A)+ mRNA export from nucleus
V8072	A3SS_9894	stringtie.1758	NA	chr1	+	203802568_203803016_203802956_203803016_203801574_203801628	9894	177196197	39,36,36	208179198	12,9,8	298	149	6.42196e-11	1.84306e-08	0.694,0.731,0.732	0.897,0.909,0.925	0.191	A3SS	190	37	195	9.66667	227	204.667	sig	chr1:203802568:203803016:+	chr1:203802956:203803016:+	Inclusion	0.694	0.731	0.732	0.897	0.909	0.925	NA	NA
V8121	A3SS_9968	stringtie.21123	ABCB7	chrX	-	75071508_75071704_75071508_75071683_75073688_75073776	9968	1,3,3	90,81,63	4,8,7	29,24,31	170	149	2.2308e-06	0.000242755	0.01,0.031,0.04	0.108,0.226,0.165	0.139	A3SS	2.33333	78	6.33333	28	80.3333	34.3333	sig	chrX:75071508:75071704:-	chrX:75071508:75071683:-	Inclusion	0.01	0.031	0.04	0.108	0.226	0.165	GO:0006879|GO:0015886|GO:0016226|GO:0034755|GO:0055085|GO:0070455|GO:0140466|GO:1903331|GO:1903427	intracellular iron ion homeostasis|heme transport|iron-sulfur cluster assembly|iron ion transmembrane transport|transmembrane transport|positive regulation of heme biosynthetic process|iron-sulfur cluster export from the mitochondrion|positive regulation of iron-sulfur cluster assembly|negative regulation of reactive oxygen species biosynthetic process
V8151	A3SS_10005	stringtie.12153	NA	chr2	-	96619671_96619776_96619671_96619762_96631311_96631482	10005	1,4,3	52,74,71	21,33,27	33,32,38	163	149	0	0	0.017,0.047,0.037	0.368,0.485,0.394	0.382	A3SS	2.66667	65.6667	27	34.3333	68.3333	61.3333	sig	chr2:96619671:96619776:-	chr2:96619671:96619762:-	Inclusion	0.017	0.047	0.037	0.368	0.485	0.394	NA	NA
V8304	A3SS_10202	clu_438_NA	LRPPRC	chr2	-	43934753_43942815_43934753_43942803_43943686_43943894	10202	2,0,0	7,4,1	8,7,12	4,10,2	161	149	4.51307e-06	0.000441058	0.209,0.0,0.0	0.649,0.393,0.847	0.56	A3SS	0.666667	4	9	5.33333	4.66667	14.3333	sig	chr2:43934753:43942815:-	chr2:43934753:43942803:-	Inclusion	0.209	0	0	0.649	0.393	0.847	GO:0000957|GO:0000961|GO:0047497|GO:0051028|GO:0070129	mitochondrial RNA catabolic process|negative regulation of mitochondrial RNA catabolic process|mitochondrion transport along microtubule|mRNA transport|regulation of mitochondrial translation
V8327	A3SS_10228	clu_10877_NA	EMC3-AS1	chr3	+	10002716_10005244_10005107_10005244_9988711_9988747	10228	3,4,10	0,1,2	5,1,5	6,1,4	298	149	0.000945692	0.0387839	1.0,0.667,0.714	0.294,0.333,0.385	-0.456	A3SS	5.66667	1	3.66667	3.66667	6.66667	7.33333	sig	chr3:10002716:10005244:+	chr3:10005107:10005244:+	Exclusion	1	0.667	0.714	0.294	0.333	0.385
V8340	A3SS_10244	stringtie.4973	NA	chr12	+	110011990_110012137_110012004_110012137_109999522_109999784	10244	8,8,1	75,95,94	28,19,17	49,54,79	163	149	5.77852e-09	1.16006e-06	0.089,0.071,0.01	0.343,0.243,0.164	0.193	A3SS	5.66667	88	21.3333	60.6667	93.6667	82	sig	chr12:110011990:110012137:+	chr12:110012004:110012137:+	Inclusion	0.089	0.071	0.01	0.343	0.243	0.164	NA	NA
V8356	A3SS_10271	stringtie.7742	NA	chr16	+	14919862_14920083_14919899_14920083_14919244_14919428	10271	12,14,18	3,3,1	11,11,12	0,0,0	186	149	0.000549339	0.0251683	0.762,0.789,0.935	1.0,1.0,1.0	0.171	A3SS	14.6667	2.33333	11.3333	0	17	11.3333	sig	chr16:14919862:14920083:+	chr16:14919899:14920083:+	Inclusion	0.762	0.789	0.935	1	1	1	NA	NA
V8368	A3SS_10293	clu_17787_NA	TCF12	chr15	+	57272273_57273262_57273029_57273262_57263111_57272308	10293	6,1,6	2,1,3	3,6,8	0,0,0	298	149	7.6707e-06	0.000707249	0.6,0.333,0.5	1.0,1.0,1.0	0.522	A3SS	4.33333	2	5.66667	0	6.33333	5.66667	sig	chr15:57272273:57273262:+	chr15:57273029:57273262:+	Inclusion	0.6	0.333	0.5	1	1	1	GO:0006357|GO:0006955|GO:0007399|GO:0007517|GO:0010467|GO:0010628|GO:0030154|GO:0045666|GO:0045944|GO:0097210	regulation of transcription by RNA polymerase II|immune response|nervous system development|muscle organ development|gene expression|positive regulation of gene expression|cell differentiation|positive regulation of neuron differentiation|positive regulation of transcription by RNA polymerase II|response to gonadotropin-releasing hormone
V8422	A3SS_10368	ENSG00000178295.14	GEN1	chr2	+	17759911_17760104_17759928_17760104_17753857_17753967	10368	3,6,4	2,6,6	14,14,15	1,2,0	166	149	3.40165e-07	4.56011e-05	0.574,0.473,0.374	0.926,0.863,1.0	0.456	A3SS	4.33333	4.66667	14.3333	1	9	15.3333	sig	chr2:17759911:17760104:+	chr2:17759928:17760104:+	Inclusion	0.574	0.473	0.374	0.926	0.863	1	GO:0000724|GO:0010824|GO:0031297|GO:0071139|GO:0071140|GO:0090267	double-strand break repair via homologous recombination|regulation of centrosome duplication|replication fork processing|resolution of recombination intermediates|resolution of mitotic recombination intermediates|positive regulation of mitotic cell cycle spindle assembly checkpoint
V8428	A3SS_10374	clu_1001_NA	MITD1	chr2	-	99173413_99173502_99173413_99173499_99173914_99174016	10374	16,4,8	0,1,0	17,7,15	2,1,6	152	149	0.000368574	0.0184301	1.0,0.797,1.0	0.893,0.873,0.71	-0.107	A3SS	9.33333	0.333333	13	3	9.66667	16	sig	chr2:99173413:99173502:-	chr2:99173413:99173499:-	Exclusion	1	0.797	1	0.893	0.873	0.71	GO:0000281|GO:0032091|GO:0039702|GO:0061952|GO:0071985	mitotic cytokinesis|negative regulation of protein binding|viral budding via host ESCRT complex|midbody abscission|multivesicular body sorting pathway
V8441	A3SS_10388	ENSG00000173559.12	NABP1	chr2	+	191683289_191683804_191683728_191683804_191682491_191682595	10388	3,3,7	1,1,1	0,1,2	4,2,1	298	149	0.000166382	0.00953667	0.6,0.6,0.778	0.0,0.2,0.5	-0.426	A3SS	4.33333	1	1	2.33333	5.33333	3.33333	sig	chr2:191683289:191683804:+	chr2:191683728:191683804:+	Exclusion	0.6	0.6	0.778	0	0.2	0.5	GO:0000724|GO:0006281|GO:0006974|GO:0007093|GO:0010212|GO:0044818	double-strand break repair via homologous recombination|DNA repair|DNA damage response|mitotic cell cycle checkpoint signaling|response to ionizing radiation|mitotic G2/M transition checkpoint
V8532	A3SS_10520	stringtie.17655	NFYA	chr6	+	41079004_41079164_41079028_41079164_41072982_41073084	10520	1,2,1	174172190	51,48,60	137113157	173	149	0	0	0.005,0.01,0.005	0.243,0.268,0.248	0.246	A3SS	1.33333	178.667	53	135.667	180	188.667	sig	chr6:41079004:41079164:+	chr6:41079028:41079164:+	Inclusion	0.005	0.01	0.005	0.243	0.268	0.248	GO:0006355|GO:0006357|GO:0006366|GO:0035065|GO:0045893|GO:0045944|GO:0048511|GO:0080182	regulation of DNA-templated transcription|regulation of transcription by RNA polymerase II|transcription by RNA polymerase II|regulation of histone acetylation|positive regulation of DNA-templated transcription|positive regulation of transcription by RNA polymerase II|rhythmic process|histone H3-K4 trimethylation
V8556	A3SS_10559	clu_28149_NA	MTBP	chr8	+	120464133_120473950_120468426_120473950_120463686_120463761	10559	1,4,2	5,0,3	4,4,3	0,1,0	298	149	2.44197e-05	0.0019305	0.091,1.0,0.25	1.0,0.667,1.0	0.442	A3SS	2.33333	2.66667	3.66667	0.333333	5	4	sig	chr8:120464133:120473950:+	chr8:120468426:120473950:+	Inclusion	0.091	1	0.25	1	0.667	1	GO:0007049|GO:0007089|GO:0008285|GO:0031396|GO:0034501|GO:0045839	cell cycle|traversing start control point of mitotic cell cycle|negative regulation of cell population proliferation|regulation of protein ubiquitination|protein localization to kinetochore|negative regulation of mitotic nuclear division
V8603	A3SS_10626	clu_8492_NA	FAM111A	chr11	+	59148796_59148953_59148835_59148953_59144778_59144896	10626	36,35,40	5,5,1	29,27,36	12,11,8	188	149	0.000583323	0.0263842	0.851,0.847,0.969	0.657,0.66,0.781	-0.19	A3SS	37	3.66667	30.6667	10.3333	40.6667	41	sig	chr11:59148796:59148953:+	chr11:59148835:59148953:+	Exclusion	0.851	0.847	0.969	0.657	0.66	0.781	GO:0006260|GO:0006508|GO:0006974|GO:0016540|GO:0031297|GO:0045071|GO:0106300	DNA replication|proteolysis|DNA damage response|protein autoprocessing|replication fork processing|negative regulation of viral genome replication|protein-DNA covalent cross-linking repair
V8624	A3SS_10662	ENSG00000173598.13	NUDT4	chr12	+	93398767_93398855_93398770_93398855_93394608_93394719	10662	5,3,1	4,10,2	0,0,0	6,6,5	152	149	7.52382e-07	9.34812e-05	0.551,0.227,0.329	0.0,0.0,0.0	-0.369	A3SS	3	5.33333	0	5.66667	8.33333	5.66667	sig	chr12:93398767:93398855:+	chr12:93398770:93398855:+	Exclusion	0.551	0.227	0.329	0	0	0	GO:0019722|GO:0019935|GO:0035556|GO:0071543|GO:1901907|GO:1901909|GO:1901911	calcium-mediated signaling|cyclic-nucleotide-mediated signaling|intracellular signal transduction|diphosphoinositol polyphosphate metabolic process|diadenosine pentaphosphate catabolic process|diadenosine hexaphosphate catabolic process|adenosine 5'-(hexahydrogen pentaphosphate) catabolic process
V8644	A3SS_10691	stringtie.20483	ALAD	chr9	-	113392118_113392335_113392118_113392169_113401211_113401333	10691	11,13,11	0,0,1	11,19,12	5,1,6	298	149	1.27689e-05	0.00109436	1.0,1.0,0.846	0.524,0.905,0.5	-0.306	A3SS	11.6667	0.333333	14	4	12	18	sig	chr9:113392118:113392335:-	chr9:113392118:113392169:-	Exclusion	1	1	0.846	0.524	0.905	0.5	GO:0001666|GO:0006782|GO:0006783|GO:0006979|GO:0009410|GO:0009635|GO:0010039|GO:0010043|GO:0010044|GO:0010212|GO:0010266|GO:0010269|GO:0014823|GO:0032025|GO:0032496|GO:0033197|GO:0043200|GO:0045471|GO:0046685|GO:0046686|GO:0046689|GO:0051260|GO:0051384|GO:0051597|GO:0070541|GO:0070542|GO:0071284|GO:0071353|GO:1901799	response to hypoxia|protoporphyrinogen IX biosynthetic process|heme biosynthetic process|response to oxidative stress|response to xenobiotic stimulus|response to herbicide|response to iron ion|response to zinc ion|response to aluminum ion|response to ionizing radiation|response to vitamin B1|response to selenium ion|response to activity|response to cobalt ion|response to lipopolysaccharide|respon…
V8661	A3SS_10713	stringtie.8544	NA	chr16	+	89712673_89712818_89712688_89712818_89711855_89712222	10713	8,7,3	75,74,64	38,36,49	22,17,23	164	149	0	0	0.088,0.079,0.041	0.611,0.658,0.659	0.573	A3SS	6	71	41	20.6667	77	61.6667	sig	chr16:89712673:89712818:+	chr16:89712688:89712818:+	Inclusion	0.088	0.079	0.041	0.611	0.658	0.659	NA	NA
V8690	A3SS_10756	stringtie.9288	NAGLU	chr17	+	42562295_42562487_42562355_42562487_42562150_42562219	10756	87,67,88	5,2,5	41,32,42	65,54,57	209	149	0	0	0.925,0.96,0.926	0.31,0.297,0.344	-0.62	A3SS	80.6667	4	38.3333	58.6667	84.6667	97	sig	chr17:42562295:42562487:+	chr17:42562355:42562487:+	Exclusion	0.925	0.96	0.926	0.31	0.297	0.344	GO:0001573|GO:0001774|GO:0001889|GO:0003158|GO:0003183|GO:0003220|GO:0006801|GO:0006914|GO:0007028|GO:0007030|GO:0007040|GO:0007399|GO:0008340|GO:0009611|GO:0014004|GO:0016485|GO:0018158|GO:0021675|GO:0021680|GO:0030200|GO:0030201|GO:0030202|GO:0030534|GO:0031069|GO:0032496|GO:0032963|GO:0034142|GO:0034285|GO:0034599|GO:0035633|GO:0035640|GO:0035909|GO:0042445|GO:0042474|GO:0042982|GO:0043161|GO:…	ganglioside metabolic process|microglial cell activation|liver development|endothelium development|mitral valve morphogenesis|left ventricular cardiac muscle tissue morphogenesis|superoxide metabolic process|autophagy|cytoplasm organization|Golgi organization|lysosome organization|nervous system development|determination of adult lifespan|response to wounding|microglia differentiation|protein pro…
V8705	A3SS_10779	stringtie.13159	CDK5RAP1	chr20	-	33395012_33395208_33395012_33395116_33401427_33401561	10779	4,1,5	1,1,9	8,4,4	0,2,0	241	149	0.000167962	0.00960695	0.712,0.382,0.256	1.0,0.553,1.0	0.401	A3SS	3.33333	3.66667	5.33333	0.666667	7	6	sig	chr20:33395012:33395208:-	chr20:33395012:33395116:-	Inclusion	0.712	0.382	0.256	1	0.553	1	GO:0007420|GO:0035600|GO:0045664|GO:0045736|GO:0045903|GO:0070131|GO:0070900	brain development|tRNA methylthiolation|regulation of neuron differentiation|negative regulation of cyclin-dependent protein serine/threonine kinase activity|positive regulation of translational fidelity|positive regulation of mitochondrial translation|mitochondrial tRNA modification
V8721	A3SS_10799	ENSG00000228288.6	PCAT6	chr1	+	202811574_202811913_202811688_202811913_202810961_202811370	10799	6,5,8	1,1,0	7,4,4	4,2,1	263	149	0.000660535	0.0292278	0.773,0.739,1.0	0.498,0.531,0.694	-0.263	A3SS	6.33333	0.666667	5	2.33333	7	7.33333	sig	chr1:202811574:202811913:+	chr1:202811688:202811913:+	Exclusion	0.773	0.739	1	0.498	0.531	0.694
V8745	A3SS_10849	stringtie.10224	MBD1	chr18	-	50268846_50270085_50268846_50269818_50272676_50272738	10849	76,91,93	30,27,27	49,32,43	32,54,52	298	149	2.59153e-07	3.58617e-05	0.559,0.628,0.633	0.434,0.229,0.293	-0.288	A3SS	86.6667	28	41.3333	46	114.667	87.3333	sig	chr18:50268846:50270085:-	chr18:50268846:50269818:-	Exclusion	0.559	0.628	0.633	0.434	0.229	0.293	GO:0006366|GO:0045892	transcription by RNA polymerase II|negative regulation of DNA-templated transcription
V8827	A3SS_10944	clu_28138_NA	TAF2	chr8	-	119793365_119794944_119793365_119793451_119795531_119795631	10944	2,2,4	75,67,65	11,6,6	18,34,33	298	149	1.65186e-06	0.000187516	0.013,0.015,0.03	0.234,0.081,0.083	0.113	A3SS	2.66667	69	7.66667	28.3333	71.6667	36	sig	chr8:119793365:119794944:-	chr8:119793365:119793451:-	Inclusion	0.013	0.015	0.03	0.234	0.081	0.083	GO:0000086|GO:0006282|GO:0006357|GO:0006367|GO:0006468|GO:0014070|GO:0035521|GO:0035522|GO:0042789|GO:0043966|GO:0045893|GO:0051123|GO:0060261	G2/M transition of mitotic cell cycle|regulation of DNA repair|regulation of transcription by RNA polymerase II|transcription initiation at RNA polymerase II promoter|protein phosphorylation|response to organic cyclic compound|monoubiquitinated histone deubiquitination|monoubiquitinated histone H2A deubiquitination|mRNA transcription by RNA polymerase II|histone H3 acetylation|positive regulation…
V8852	A3SS_10974	clu_5323_NA	PARGP1	chr10	-	45916078_45939447_45916078_45916171_45946836_45946911	10974	17,9,7	1,6,0	6,6,7	9,5,12	298	149	0.000594529	0.026787	0.895,0.429,1.0	0.25,0.375,0.226	-0.491	A3SS	11	2.33333	6.33333	8.66667	13.3333	15	sig	chr10:45916078:45939447:-	chr10:45916078:45916171:-	Exclusion	0.895	0.429	1	0.25	0.375	0.226
V8915	A3SS_11060	stringtie.17665	RP11-298J23.10	chr6	+	41786439_41787825_41786761_41787825_41786127_41786332	11060	8,4,10	2,5,5	8,8,10	0,0,1	298	149	9.74643e-07	0.000117167	0.667,0.286,0.5	1.0,1.0,0.833	0.46	A3SS	7.33333	4	8.66667	0.333333	11.3333	9	sig	chr6:41786439:41787825:+	chr6:41786761:41787825:+	Inclusion	0.667	0.286	0.5	1	1	0.833	NA	NA
V8942	A3SS_11093	clu_19778_NA	SOCS2-AS1	chr12	-	93542462_93556661_93542462_93545398_93566743_93566970	11093	8,6,8	5,1,6	2,6,2	35,22,37	298	149	5.08824e-08	8.29459e-06	0.444,0.75,0.4	0.028,0.12,0.026	-0.473	A3SS	7.33333	4	3.33333	31.3333	11.3333	34.6667	sig	chr12:93542462:93556661:-	chr12:93542462:93545398:-	Exclusion	0.444	0.75	0.4	0.028	0.12	0.026
V8943	A3SS_11094	clu_19778_NA	SOCS2-AS1	chr12	-	93542462_93556665_93542462_93545398_93566743_93566970	11094	19,11,13	5,1,6	5,10,4	35,22,37	298	149	9.24981e-11	2.5819e-08	0.655,0.846,0.52	0.067,0.185,0.051	-0.573	A3SS	14.3333	4	6.33333	31.3333	18.3333	37.6667	sig	chr12:93542462:93556665:-	chr12:93542462:93545398:-	Exclusion	0.655	0.846	0.52	0.067	0.185	0.051
V8951	A3SS_11104	clu_17883_NA	PIF1	chr15	-	64821366_64822132_64821366_64821532_64822265_64822391	11104	18,17,13	0,0,0	3,8,7	1,4,2	298	149	1.00782e-06	0.000120977	1.0,1.0,1.0	0.6,0.5,0.636	-0.421	A3SS	16	0	6	2.33333	16	8.33333	sig	chr15:64821366:64822132:-	chr15:64821366:64821532:-	Exclusion	1	1	1	0.6	0.5	0.636	GO:0000002|GO:0006281|GO:0006310|GO:0007004|GO:0032204|GO:0032211|GO:0032508|GO:0051974	mitochondrial genome maintenance|DNA repair|DNA recombination|telomere maintenance via telomerase|regulation of telomere maintenance|negative regulation of telomere maintenance via telomerase|DNA duplex unwinding|negative regulation of telomerase activity
V8987	A3SS_11143	clu_9956_NA	CDK20	chr9	-	87969795_87970645_87969795_87969919_87970775_87970897	11143	7,6,15	5,10,12	34,27,26	5,2,1	298	149	3.02571e-08	5.26953e-06	0.412,0.231,0.385	0.773,0.871,0.929	0.515	A3SS	9.33333	9	29	2.66667	18.3333	31.6667	sig	chr9:87969795:87970645:-	chr9:87969795:87969919:-	Inclusion	0.412	0.231	0.385	0.773	0.871	0.929	GO:0001843|GO:0006468|GO:0007049|GO:0021508|GO:0031076|GO:0048706|GO:0051301|GO:0051726|GO:0060021|GO:0061512|GO:1901621|GO:1903317|GO:1990403	neural tube closure|protein phosphorylation|cell cycle|floor plate formation|embryonic camera-type eye development|embryonic skeletal system development|cell division|regulation of cell cycle|roof of mouth development|protein localization to cilium|negative regulation of smoothened signaling pathway involved in dorsal/ventral neural tube patterning|regulation of protein maturation|embryonic brain…
V9019	A3SS_11189	clu_3557_NA	PRPF38B	chr1	+	108693182_108693642_108693571_108693642_108692340_108692867	11189	8,6,13	0,0,0	12,18,20	3,7,4	298	149	4.20982e-08	7.07476e-06	1.0,1.0,1.0	0.667,0.562,0.714	-0.352	A3SS	9	0	16.6667	4.66667	9	21.3333	sig	chr1:108693182:108693642:+	chr1:108693571:108693642:+	Exclusion	1	1	1	0.667	0.562	0.714	GO:0006397|GO:0008380	mRNA processing|RNA splicing
V9021	A3SS_11191	clu_3557_NA	PRPF38B	chr1	+	108693571_108693642_108693589_108693642_108692340_108692867	11191	2,1,0	14,9,7	9,10,11	9,14,4	167	149	5.71944e-07	7.32969e-05	0.113,0.09,0.0	0.472,0.389,0.71	0.456	A3SS	1	10	10	9	11	19	sig	chr1:108693571:108693642:+	chr1:108693589:108693642:+	Inclusion	0.113	0.09	0	0.472	0.389	0.71	GO:0006397|GO:0008380	mRNA processing|RNA splicing
V9053	A3SS_11250	ENSG00000108591.9	DRG2	chr17	+	18104559_18104681_18104622_18104681_18103800_18103889	11250	1,2,12	140152136	24,30,30	97,72,67	212	149	0	0	0.005,0.009,0.058	0.148,0.227,0.239	0.181	A3SS	5	142.667	28	78.6667	147.667	106.667	sig	chr17:18104559:18104681:+	chr17:18104622:18104681:+	Inclusion	0.005	0.009	0.058	0.148	0.227	0.239	GO:0002181|GO:0007165	cytoplasmic translation|signal transduction
V9054	A3SS_11251	ENSG00000058673.16	ZC3H11A	chr1	+	203802651_203803016_203802956_203803016_203801574_203801628	11251	168186192	39,36,36	166142145	12,9,8	298	149	4.49756e-08	7.49649e-06	0.683,0.721,0.727	0.874,0.887,0.901	0.177	A3SS	182	37	151	9.66667	219	160.667	sig	chr1:203802651:203803016:+	chr1:203802956:203803016:+	Inclusion	0.683	0.721	0.727	0.874	0.887	0.901	GO:0016973	poly(A)+ mRNA export from nucleus
V9106	A3SS_11317	stringtie.18361	NA	chr7	-	5739275_5739625_5739275_5739352_5740972_5741815	11317	24,35,29	61,79,49	42,28,47	40,29,38	298	149	2.24511e-05	0.00180464	0.164,0.181,0.228	0.344,0.326,0.382	0.16	A3SS	29.3333	63	39	35.6667	92.3333	74.6667	sig	chr7:5739275:5739625:-	chr7:5739275:5739352:-	Inclusion	0.164	0.181	0.228	0.344	0.326	0.382	NA	NA
V9111	A3SS_11322	clu_10886_NA	FANCD2	chr3	+	10056317_10060403_10060293_10060403_10052386_10056442	11322	5,3,4	0,1,0	1,6,2	1,2,3	298	149	2.36096e-05	0.00187667	1.0,0.6,1.0	0.333,0.6,0.25	-0.472	A3SS	4	0.333333	3	2	4.33333	5	sig	chr3:10056317:10060403:+	chr3:10060293:10060403:+	Exclusion	1	0.6	1	0.333	0.6	0.25	GO:0007129|GO:0007276|GO:0010332|GO:0031573|GO:0034599|GO:0036297|GO:0045589|GO:0048854|GO:0050727|GO:0051090|GO:0097150|GO:1990918|GO:2000348	homologous chromosome pairing at meiosis|gamete generation|response to gamma radiation|mitotic intra-S DNA damage checkpoint signaling|cellular response to oxidative stress|interstrand cross-link repair|regulation of regulatory T cell differentiation|brain morphogenesis|regulation of inflammatory response|regulation of DNA-binding transcription factor activity|neuronal stem cell population mainte…
V9179	A3SS_11409	clu_21970_NA	ARRB2	chr17	+	4711023_4715043_4714986_4715043_4710488_4710744	11409	5,4,6	3,1,5	4,8,2	1,0,0	298	149	1.26515e-05	0.00108545	0.455,0.667,0.375	0.667,1.0,1.0	0.39	A3SS	5	3	4.66667	0.333333	8	5	sig	chr17:4711023:4715043:+	chr17:4714986:4715043:+	Inclusion	0.455	0.667	0.375	0.667	1	1	GO:0001933|GO:0002031|GO:0002032|GO:0002092|GO:0006366|GO:0007179|GO:0007212|GO:0007420|GO:0007628|GO:0010628|GO:0015031|GO:0016567|GO:0031397|GO:0031623|GO:0032088|GO:0032226|GO:0032691|GO:0032695|GO:0032715|GO:0032720|GO:0032967|GO:0033138|GO:0034122|GO:0034260|GO:0034392|GO:0042699|GO:0043124|GO:0043154|GO:0043161|GO:0043524|GO:0045953|GO:0050731|GO:0050965|GO:0051897|GO:0051898|GO:0051928|GO:…	negative regulation of protein phosphorylation|G protein-coupled receptor internalization|desensitization of G protein-coupled receptor signaling pathway by arrestin|positive regulation of receptor internalization|transcription by RNA polymerase II|transforming growth factor beta receptor signaling pathway|dopamine receptor signaling pathway|brain development|adult walking behavior|positive regul…
V9266	A3SS_11514	clu_21879_NA	SMG6	chr17	-	2298905_2303354_2298905_2303156_2303632_2303771	11514	19,25,16	1,1,1	7,8,12	4,1,5	298	149	0.000372119	0.0185731	0.905,0.926,0.889	0.467,0.8,0.545	-0.303	A3SS	20	1	9	3.33333	21	12.3333	sig	chr17:2298905:2303354:-	chr17:2298905:2303156:-	Exclusion	0.905	0.926	0.889	0.467	0.8	0.545	GO:0000184|GO:0006406|GO:0032204|GO:0032210|GO:0035303|GO:0051972|GO:0090502|GO:1904354	nuclear-transcribed mRNA catabolic process, nonsense-mediated decay|mRNA export from nucleus|regulation of telomere maintenance|regulation of telomere maintenance via telomerase|regulation of dephosphorylation|regulation of telomerase activity|RNA phosphodiester bond hydrolysis, endonucleolytic|negative regulation of telomere capping
V9278	A3SS_11528	clu_5627_NA	ATAD1	chr10	-	87756788_87766405_87756788_87759800_87767672_87767723	11528	5,4,4	0,0,0	3,6,4	5,4,4	298	149	6.26277e-12	2.10063e-09	1.0,1.0,1.0	0.231,0.429,0.333	-0.669	A3SS	4.33333	0	4.33333	4.33333	4.33333	8.66667	sig	chr10:87756788:87766405:-	chr10:87756788:87759800:-	Exclusion	1	1	1	0.231	0.429	0.333	GO:0002092|GO:0007612|GO:0007613|GO:0051967|GO:0099149|GO:0140570	positive regulation of receptor internalization|learning|memory|negative regulation of synaptic transmission, glutamatergic|regulation of postsynaptic neurotransmitter receptor internalization|extraction of mislocalized protein from mitochondrial outer membrane
V9329	A3SS_11595	ENSG00000204351.11	SKIV2L	chr6	+	31968622_31968796_31968685_31968796_31968327_31968538	11595	21,18,22	110,93,85	45,49,51	47,46,45	212	149	1.11022e-16	6.51006e-14	0.118,0.12,0.154	0.402,0.428,0.443	0.294	A3SS	20.3333	96	48.3333	46	116.333	94.3333	sig	chr6:31968622:31968796:+	chr6:31968685:31968796:+	Inclusion	0.118	0.12	0.154	0.402	0.428	0.443
V9352	A3SS_11636	ENSG00000115652.14	UXS1	chr2	-	106164735_106164799_106164735_106164784_106166055_106166083	11636	38,53,56	165175172	148160156	81,69,87	164	149	0	0	0.173,0.216,0.228	0.624,0.678,0.62	0.435	A3SS	49	170.667	154.667	79	219.667	233.667	sig	chr2:106164735:106164799:-	chr2:106164735:106164784:-	Inclusion	0.173	0.216	0.228	0.624	0.678	0.62	GO:0033320|GO:0042732	UDP-D-xylose biosynthetic process|D-xylose metabolic process
V9371	A3SS_11660	clu_20835_NA	ABCA11P	chr4	-	425434_470991_425434_426973_472574_472701	11660	4,2,1	2,2,1	5,4,10	1,0,0	298	149	2.79654e-05	0.0021483	0.5,0.333,0.333	0.714,1.0,1.0	0.516	A3SS	2.33333	1.66667	6.33333	0.333333	4	6.66667	sig	chr4:425434:470991:-	chr4:425434:426973:-	Inclusion	0.5	0.333	0.333	0.714	1	1
V9372	A3SS_11661	clu_20835_NA	ABCA11P	chr4	-	425434_467681_425434_456368_472574_472701	11661	11,7,7	9,7,15	1,3,6	0,0,0	298	149	4.52608e-09	9.36301e-07	0.379,0.333,0.189	1.0,1.0,1.0	0.7	A3SS	8.33333	10.3333	3.33333	0	18.6667	3.33333	sig	chr4:425434:467681:-	chr4:425434:456368:-	Inclusion	0.379	0.333	0.189	1	1	1
V9387	A3SS_11679	clu_24367_NA	PPARD	chr6	+	35352928_35397593_35383576_35397593_35347066_35347150	11679	3,0,0	4,6,7	5,6,3	2,5,3	298	149	0.00013121	0.0078751	0.273,0.0,0.0	0.556,0.375,0.333	0.33	A3SS	1	5.66667	4.66667	3.33333	6.66667	8	sig	chr6:35352928:35397593:+	chr6:35383576:35397593:+	Inclusion	0.273	0	0	0.556	0.375	0.333	GO:0000122|GO:0006006|GO:0006029|GO:0006091|GO:0006357|GO:0006629|GO:0006635|GO:0006776|GO:0006915|GO:0007507|GO:0007566|GO:0008203|GO:0008283|GO:0008366|GO:0008654|GO:0009062|GO:0009749|GO:0009755|GO:0010628|GO:0014065|GO:0014068|GO:0014823|GO:0014842|GO:0014912|GO:0015908|GO:0019216|GO:0030154|GO:0030308|GO:0030522|GO:0031589|GO:0031669|GO:0032966|GO:0033189|GO:0035774|GO:0042060|GO:0042311|GO:…	negative regulation of transcription by RNA polymerase II|glucose metabolic process|proteoglycan metabolic process|generation of precursor metabolites and energy|regulation of transcription by RNA polymerase II|lipid metabolic process|fatty acid beta-oxidation|vitamin A metabolic process|apoptotic process|heart development|embryo implantation|cholesterol metabolic process|cell population prolifer…
V9415	A3SS_11718	ENSG00000136051.13	WASHC4	chr12	+	105121088_105121204_105121100_105121204_105120554_105120597	11718	12,10,18	87103130	27,30,28	49,50,62	161	149	5.48626e-11	1.59133e-08	0.113,0.082,0.114	0.338,0.357,0.295	0.227	A3SS	13.3333	106.667	28.3333	53.6667	120	82	sig	chr12:105121088:105121204:+	chr12:105121100:105121204:+	Inclusion	0.113	0.082	0.114	0.338	0.357	0.295	GO:0007032|GO:0015031|GO:0016197|GO:0034315|GO:0140591	endosome organization|protein transport|endosomal transport|regulation of Arp2/3 complex-mediated actin nucleation|nuclear envelope budding
V9419	A3SS_11724	ENSG00000110075.14	PPP6R3	chr11	+	68566998_68567166_68567013_68567166_68564302_68564432	11724	13,9,7	228229211	24,15,34	126109141	164	149	5.76411e-11	1.6601e-08	0.049,0.034,0.029	0.148,0.111,0.18	0.109	A3SS	9.66667	222.667	24.3333	125.333	232.333	149.667	sig	chr11:68566998:68567166:+	chr11:68567013:68567166:+	Inclusion	0.049	0.034	0.029	0.148	0.111	0.18	GO:0043666	regulation of phosphoprotein phosphatase activity
V9500	A3SS_11824	clu_23956_NA	TRIM38	chr6	+	25971818_25972099_25971922_25972099_25969324_25969420	11824	120109132	1,1,1	75,96,88	12,5,5	253	149	2.25781e-07	3.16739e-05	0.986,0.985,0.987	0.786,0.919,0.912	-0.114	A3SS	120.333	1	86.3333	7.33333	121.333	93.6667	sig	chr6:25971818:25972099:+	chr6:25971922:25972099:+	Exclusion	0.986	0.985	0.987	0.786	0.919	0.912	GO:0000209|GO:0010508|GO:0016925|GO:0032648|GO:0032880|GO:0043123|GO:0043161|GO:0045070|GO:0045087|GO:0045893|GO:0046596|GO:0046598|GO:0050687|GO:0051091|GO:0051092|GO:0070936	protein polyubiquitination|positive regulation of autophagy|protein sumoylation|regulation of interferon-beta production|regulation of protein localization|positive regulation of I-kappaB kinase/NF-kappaB signaling|proteasome-mediated ubiquitin-dependent protein catabolic process|positive regulation of viral genome replication|innate immune response|positive regulation of DNA-templated transcript…
V9529	A3SS_11872	stringtie.1179	PHGDH	chr1	+	119735106_119735443_119735294_119735443_119734633_119734766	11872	23,20,26	632691727	97,85,92	209160210	298	149	0	0	0.018,0.014,0.018	0.188,0.21,0.18	0.176	A3SS	23	683.333	91.3333	193	706.333	284.333	sig	chr1:119735106:119735443:+	chr1:119735294:119735443:+	Inclusion	0.018	0.014	0.018	0.188	0.21	0.18	GO:0006541|GO:0006544|GO:0006564|GO:0006566|GO:0007420|GO:0009448|GO:0010468|GO:0019530|GO:0021510|GO:0021782|GO:0021915|GO:0022900|GO:0031175|GO:0070314	glutamine metabolic process|glycine metabolic process|L-serine biosynthetic process|threonine metabolic process|brain development|gamma-aminobutyric acid metabolic process|regulation of gene expression|taurine metabolic process|spinal cord development|glial cell development|neural tube development|electron transport chain|neuron projection development|G1 to G0 transition
V9549	A3SS_11892	clu_16701_NA	CHD9	chr16	+	53081778_53121980_53121299_53121980_53055038_53055077	11892	0,0,0	3,6,6	4,2,4	10,13,9	298	149	9.49285e-05	0.00599786	0.0,0.0,0.0	0.167,0.071,0.182	0.14	A3SS	0	5	3.33333	10.6667	5	14	sig	chr16:53081778:53121980:+	chr16:53121299:53121980:+	Inclusion	0	0	0	0.167	0.071	0.182	GO:0006338	chromatin remodeling
V9552	A3SS_11896	stringtie.1758	NA	chr1	+	203802568_203803016_203802651_203803016_203801574_203801628	11896	50,52,37	6,5,7	80,65,95	2,0,0	232	149	5.66622e-08	9.03779e-06	0.843,0.87,0.772	0.963,1.0,1.0	0.159	A3SS	46.3333	6	80	0.666667	52.3333	80.6667	sig	chr1:203802568:203803016:+	chr1:203802651:203803016:+	Inclusion	0.843	0.87	0.772	0.963	1	1	NA	NA
V9581	A3SS_11938	clu_13517_NA	CYFIP2	chr5	+	157269427_157285478_157285343_157285478_157266173_157266584	11938	46,45,48	3,7,4	33,36,32	2,0,0	298	149	0.000132916	0.00794823	0.885,0.763,0.857	0.892,1.0,1.0	0.129	A3SS	46.3333	4.66667	33.6667	0.666667	51	34.3333	sig	chr5:157269427:157285478:+	chr5:157285343:157285478:+	Inclusion	0.885	0.763	0.857	0.892	1	1	GO:0000902|GO:0006915|GO:0007411|GO:0030031|GO:0030833|GO:0045862|GO:0051388|GO:0097202|GO:0097484|GO:0098609	cell morphogenesis|apoptotic process|axon guidance|cell projection assembly|regulation of actin filament polymerization|positive regulation of proteolysis|positive regulation of neurotrophin TRK receptor signaling pathway|activation of cysteine-type endopeptidase activity|dendrite extension|cell-cell adhesion
V9628	A3SS_12006	clu_551_NA	PPP4R3B	chr2	-	55568193_55574413_55568193_55574401_55577314_55577356	12006	0,5,0	3,5,2	7,5,12	0,0,2	161	149	9.48223e-08	1.45548e-05	0.0,0.481,0.0	1.0,1.0,0.847	0.789	A3SS	1.66667	3.33333	8	0.666667	5	8.66667	sig	chr2:55568193:55574413:-	chr2:55568193:55574401:-	Inclusion	0	0.481	0	1	1	0.847	GO:0006094|GO:0006470|GO:0006974|GO:0045722|GO:2000779	gluconeogenesis|protein dephosphorylation|DNA damage response|positive regulation of gluconeogenesis|regulation of double-strand break repair
V9793	A3SS_12209	stringtie.2068	NA	chr10	+	1572066_1575308_1572126_1575308_1571745_1571757	12209	47,33,52	0,12,0	40,41,64	0,1,0	209	149	0.000722784	0.0314361	1.0,0.662,1.0	1.0,0.967,1.0	0.102	A3SS	44	4	48.3333	0.333333	48	48.6667	sig	chr10:1572066:1575308:+	chr10:1572126:1575308:+	Inclusion	1	0.662	1	1	0.967	1	NA	NA
V9828	A3SS_12250	clu_6766_NA	AC005520.1	chr14	+	73918129_73921105_73920979_73921105_73909340_73910417	12250	4,3,5	1,2,2	4,8,2	1,0,0	298	149	0.000352327	0.0177593	0.667,0.429,0.556	0.667,1.0,1.0	0.338	A3SS	4	1.66667	4.66667	0.333333	5.66667	5	sig	chr14:73918129:73921105:+	chr14:73920979:73921105:+	Inclusion	0.667	0.429	0.556	0.667	1	1
V9833	A3SS_12256	ENSG00000163584.17	RPL22L1	chr3	-	170868012_170868201_170868012_170868134_170868297_170868387	12256	206265265	735836859	220168229	467836904074	216	149	0	0	0.162,0.179,0.175	0.031,0.03,0.037	-0.139	A3SS	245.333	810	205.667	4147.33	1055.33	4353	sig	chr3:170868012:170868201:-	chr3:170868012:170868134:-	Exclusion	0.162	0.179	0.175	0.031	0.03	0.037	GO:0002181	cytoplasmic translation
V9857	A3SS_12282	clu_13569_NA	AC109466.1	chr5	+	165009427_165130233_165021339_165130233_165007368_165007412	12282	5,4,4	5,3,3	3,0,0	7,5,4	298	149	0.000210775	0.0115221	0.333,0.4,0.4	0.176,0.0,0.0	-0.319	A3SS	4.33333	3.66667	1	5.33333	8	6.33333	sig	chr5:165009427:165130233:+	chr5:165021339:165130233:+	Exclusion	0.333	0.4	0.4	0.176	0	0
V9858	A3SS_12283	clu_13569_NA	AC109466.1	chr5	+	165009427_165130233_165056138_165130233_165007368_165007412	12283	5,4,5	19,8,23	1,0,0	9,8,7	298	149	0.000131998	0.00791078	0.116,0.2,0.098	0.053,0.0,0.0	-0.12	A3SS	4.66667	16.6667	0.333333	8	21.3333	8.33333	sig	chr5:165009427:165130233:+	chr5:165056138:165130233:+	Exclusion	0.116	0.2	0.098	0.053	0	0
V9861	A3SS_12286	clu_13569_NA	AC109466.1	chr5	+	165009427_165130233_165348897_165130233_165007368_165007412	12286	5,4,4	21,18,13	1,0,0	21,32,17	298	149	2.10683e-05	0.00171376	0.106,0.1,0.133	0.023,0.0,0.0	-0.105	A3SS	4.33333	17.3333	0.333333	23.3333	21.6667	23.6667	sig	chr5:165009427:165130233:+	chr5:165348897:165130233:+	Exclusion	0.106	0.1	0.133	0.023	0	0
V9917	A3SS_12356	ENSG00000203666.12	EFCAB2	chr1	+	245086732_245086961_245086759_245086961_245083621_245083688	12356	2,4,3	1,2,4	5,2,5	1,1,0	176	149	0.000794278	0.0339771	0.629,0.629,0.388	0.809,0.629,1.0	0.264	A3SS	3	2.33333	4	0.666667	5.33333	4.66667	sig	chr1:245086732:245086961:+	chr1:245086759:245086961:+	Inclusion	0.629	0.629	0.388	0.809	0.629	1
V9933	A3SS_12376	clu_26294_NA	ELF1	chr13	-	40981982_41014221_40981982_41013194_41019227_41019314	12376	2,13,4	0,0,2	6,6,5	1,6,6	298	149	0.000297898	0.0154064	1.0,1.0,0.5	0.75,0.333,0.294	-0.374	A3SS	6.33333	0.666667	5.66667	4.33333	7	10	sig	chr13:40981982:41014221:-	chr13:40981982:41013194:-	Exclusion	1	1	0.5	0.75	0.333	0.294	GO:0001817|GO:0006357|GO:0030154|GO:0045893|GO:0045944|GO:0050860	regulation of cytokine production|regulation of transcription by RNA polymerase II|cell differentiation|positive regulation of DNA-templated transcription|positive regulation of transcription by RNA polymerase II|negative regulation of T cell receptor signaling pathway
V9935	A3SS_12378	clu_26294_NA	ELF1	chr13	-	40981982_41017783_40981982_41013194_41019227_41019314	12378	2,5,2	0,0,2	0,3,5	1,6,6	298	149	0.000271708	0.0143153	1.0,1.0,0.333	0.0,0.2,0.294	-0.613	A3SS	3	0.666667	2.66667	4.33333	3.66667	7	sig	chr13:40981982:41017783:-	chr13:40981982:41013194:-	Exclusion	1	1	0.333	0	0.2	0.294	GO:0001817|GO:0006357|GO:0030154|GO:0045893|GO:0045944|GO:0050860	regulation of cytokine production|regulation of transcription by RNA polymerase II|cell differentiation|positive regulation of DNA-templated transcription|positive regulation of transcription by RNA polymerase II|negative regulation of T cell receptor signaling pathway
V9944	A3SS_12387	ENSG00000004897.11	CDC27	chr17	-	47151805_47151936_47151805_47151918_47154671_47154786	12387	20,25,19	132125140	25,27,23	88,86,51	167	149	0.000460065	0.0219287	0.119,0.151,0.108	0.202,0.219,0.287	0.11	A3SS	21.3333	132.333	25	75	153.667	100	sig	chr17:47151805:47151936:-	chr17:47151805:47151918:-	Inclusion	0.119	0.151	0.108	0.202	0.219	0.287	GO:0007091|GO:0007346|GO:0031145|GO:0051301|GO:0051445|GO:0070979	metaphase/anaphase transition of mitotic cell cycle|regulation of mitotic cell cycle|anaphase-promoting complex-dependent catabolic process|cell division|regulation of meiotic cell cycle|protein K11-linked ubiquitination
V9987	A3SS_12438	clu_12837_NA	CENPK	chr5	-	65517765_65518552_65517765_65508141_65521474_65521528	12438	0,2,0	5,3,1	4,2,3	3,2,2	298	149	0.000392246	0.0193291	0.0,0.25,0.0	0.4,0.333,0.429	0.304	A3SS	0.666667	3	3	2.33333	3.66667	5.33333	sig	chr5:65517765:65518552:-	chr5:65517765:65508141:-	Inclusion	0	0.25	0	0.4	0.333	0.429	GO:0000070|GO:0051382	mitotic sister chromatid segregation|kinetochore assembly
V10009	A3SS_12475	stringtie.12842	NA	chr2	-	229792972_229793145_229792972_229793130_229795178_229795330	12475	138142154	30,23,23	105,92,89	59,45,43	164	149	8.38295e-10	1.97474e-07	0.807,0.849,0.859	0.618,0.65,0.653	-0.198	A3SS	144.667	25.3333	95.3333	49	170	144.333	sig	chr2:229792972:229793145:-	chr2:229792972:229793130:-	Exclusion	0.807	0.849	0.859	0.618	0.65	0.653	NA	NA
V10014	A3SS_12480	clu_6309_NA	RNF31	chr14	+	24151181_24151379_24151208_24151379_24150597_24150888	12480	17,23,16	0,0,0	18,18,16	6,5,5	176	149	1.75182e-08	3.21586e-06	1.0,1.0,1.0	0.717,0.753,0.73	-0.267	A3SS	18.6667	0	17.3333	5.33333	18.6667	22.6667	sig	chr14:24151181:24151379:+	chr14:24151208:24151379:+	Exclusion	1	1	1	0.717	0.753	0.73	GO:0000209|GO:0023035|GO:0042742|GO:0043123|GO:0050852|GO:0051092|GO:0060546|GO:0097039|GO:1903955|GO:1904417	protein polyubiquitination|CD40 signaling pathway|defense response to bacterium|positive regulation of I-kappaB kinase/NF-kappaB signaling|T cell receptor signaling pathway|positive regulation of NF-kappaB transcription factor activity|negative regulation of necroptotic process|protein linear polyubiquitination|positive regulation of protein targeting to mitochondrion|positive regulation of xenop…
V10024	A3SS_12493	stringtie.11016	RBM42	chr19	+	35633097_35633252_35633100_35633252_35632935_35633001	12493	22,16,27	4,3,3	22,13,26	0,0,0	152	149	5.2437e-05	0.00365606	0.844,0.839,0.898	1.0,1.0,1.0	0.14	A3SS	21.6667	3.33333	20.3333	0	25	20.3333	sig	chr19:35633097:35633252:+	chr19:35633100:35633252:+	Inclusion	0.844	0.839	0.898	1	1	1	GO:0000398|GO:0048025	mRNA splicing, via spliceosome|negative regulation of mRNA splicing, via spliceosome
V10033	A3SS_12503	clu_15331_NA	SYMPK	chr19	-	45854390_45854500_45854390_45854497_45863057_45863194	12503	23,17,19	2,4,0	13,11,13	6,6,5	152	149	0.000826399	0.0348636	0.919,0.806,1.0	0.68,0.642,0.718	-0.228	A3SS	19.6667	2	12.3333	5.66667	21.6667	18	sig	chr19:45854390:45854500:-	chr19:45854390:45854497:-	Exclusion	0.919	0.806	1	0.68	0.642	0.718	GO:0006378|GO:0007155|GO:0032091	mRNA polyadenylation|cell adhesion|negative regulation of protein binding
V10053	A3SS_12525	ENSG00000163219.11	ARHGAP25	chr2	+	68807272_68807480_68807275_68807480_68782232_68782320	12525	6,4,4	0,0,0	3,2,2	2,1,1	152	149	0.000914775	0.0379053	1.0,1.0,1.0	0.595,0.662,0.662	-0.36	A3SS	4.66667	0	2.33333	1.33333	4.66667	3.66667	sig	chr2:68807272:68807480:+	chr2:68807275:68807480:+	Exclusion	1	1	1	0.595	0.662	0.662	GO:0006911|GO:0007015|GO:0007165|GO:0051058|GO:0090630	phagocytosis, engulfment|actin filament organization|signal transduction|negative regulation of small GTPase mediated signal transduction|activation of GTPase activity
V10061	A3SS_12537	clu_22619_NA	GGNBP2	chr17	+	36575085_36579419_36577982_36579419_36567662_36575328	12537	5,7,5	0,0,0	5,6,8	1,2,2	298	149	0.00122504	0.0473889	1.0,1.0,1.0	0.714,0.6,0.667	-0.34	A3SS	5.66667	0	6.33333	1.66667	5.66667	8	sig	chr17:36575085:36579419:+	chr17:36577982:36579419:+	Exclusion	1	1	1	0.714	0.6	0.667	GO:0007283|GO:0008285|GO:0010629|GO:0030154|GO:0033140|GO:0042532|GO:0060716|GO:0061099	spermatogenesis|negative regulation of cell population proliferation|negative regulation of gene expression|cell differentiation|negative regulation of peptidyl-serine phosphorylation of STAT protein|negative regulation of tyrosine phosphorylation of STAT protein|labyrinthine layer blood vessel development|negative regulation of protein tyrosine kinase activity
V10088	A3SS_12577	clu_26200_NA	PAN3	chr13	+	28239578_28256539_28256291_28256539_28177864_28177935	12577	2,1,0	3,4,4	3,3,4	2,1,3	298	149	0.00109723	0.0436246	0.25,0.111,0.0	0.429,0.6,0.4	0.356	A3SS	1	3.66667	3.33333	2	4.66667	5.33333	sig	chr13:28239578:28256539:+	chr13:28256291:28256539:+	Inclusion	0.25	0.111	0	0.429	0.6	0.4	GO:0000289|GO:0006397|GO:0006468|GO:0010606|GO:0090503	nuclear-transcribed mRNA poly(A) tail shortening|mRNA processing|protein phosphorylation|positive regulation of cytoplasmic mRNA processing body assembly|RNA phosphodiester bond hydrolysis, exonucleolytic
V10106	A3SS_12600	clu_20281_NA	DENR	chr12	+	122754410_122762206_122762186_122762206_122753692_122754497	12600	13,10,11	3,4,0	11,12,6	0,1,0	298	149	9.39643e-05	0.00595541	0.684,0.556,1.0	1.0,0.857,1.0	0.206	A3SS	11.3333	2.33333	9.66667	0.333333	13.6667	10	sig	chr12:122754410:122762206:+	chr12:122762186:122762206:+	Inclusion	0.684	0.556	1	1	0.857	1	GO:0001731|GO:0002188|GO:0032790|GO:0075522	formation of translation preinitiation complex|translation reinitiation|ribosome disassembly|IRES-dependent viral translational initiation
V10107	A3SS_12602	stringtie.7115	PML	chr15	+	74035131_74036006_74035142_74036006_74034477_74034530	12602	3,5,3	4,2,9	1,5,2	23,29,30	160	149	0.000916739	0.0379673	0.411,0.7,0.237	0.039,0.138,0.058	-0.371	A3SS	3.66667	5	2.66667	27.3333	8.66667	30	sig	chr15:74035131:74036006:+	chr15:74035142:74036006:+	Exclusion	0.411	0.7	0.237	0.039	0.138	0.058	GO:0001666|GO:0006355|GO:0006606|GO:0006919|GO:0006977|GO:0007179|GO:0007182|GO:0008285|GO:0008630|GO:0008631|GO:0009411|GO:0010332|GO:0010522|GO:0010761|GO:0016525|GO:0016925|GO:0030099|GO:0030155|GO:0030308|GO:0030578|GO:0031503|GO:0032206|GO:0032469|GO:0032691|GO:0032922|GO:0034097|GO:0042752|GO:0042771|GO:0043153|GO:0043161|GO:0044790|GO:0045087|GO:0045165|GO:0045892|GO:0048146|GO:0048384|GO:…	response to hypoxia|regulation of DNA-templated transcription|protein import into nucleus|activation of cysteine-type endopeptidase activity involved in apoptotic process|DNA damage response, signal transduction by p53 class mediator resulting in cell cycle arrest|transforming growth factor beta receptor signaling pathway|common-partner SMAD protein phosphorylation|negative regulation of cell pop…
V10108	A3SS_12603	stringtie.7115	PML	chr15	+	74035142_74036394_74035171_74036394_74034477_74034530	12603	8,9,14	23,17,21	33,46,39	8,10,15	178	149	1.03081e-10	2.83841e-08	0.226,0.307,0.358	0.775,0.794,0.685	0.454	A3SS	10.3333	20.3333	39.3333	11	30.6667	50.3333	sig	chr15:74035142:74036394:+	chr15:74035171:74036394:+	Inclusion	0.226	0.307	0.358	0.775	0.794	0.685	GO:0001666|GO:0006355|GO:0006606|GO:0006919|GO:0006977|GO:0007179|GO:0007182|GO:0008285|GO:0008630|GO:0008631|GO:0009411|GO:0010332|GO:0010522|GO:0010761|GO:0016525|GO:0016925|GO:0030099|GO:0030155|GO:0030308|GO:0030578|GO:0031503|GO:0032206|GO:0032469|GO:0032691|GO:0032922|GO:0034097|GO:0042752|GO:0042771|GO:0043153|GO:0043161|GO:0044790|GO:0045087|GO:0045165|GO:0045892|GO:0048146|GO:0048384|GO:…	response to hypoxia|regulation of DNA-templated transcription|protein import into nucleus|activation of cysteine-type endopeptidase activity involved in apoptotic process|DNA damage response, signal transduction by p53 class mediator resulting in cell cycle arrest|transforming growth factor beta receptor signaling pathway|common-partner SMAD protein phosphorylation|negative regulation of cell pop…
V10134	A3SS_12636	ENSG00000121753.12	ADGRB2	chr1	-	31727117_31728081_31727117_31727605_31728181_31728280	12636	5,1,3	1,2,6	4,6,7	1,0,1	298	149	7.91765e-05	0.00516269	0.714,0.2,0.2	0.667,1.0,0.778	0.444	A3SS	3	3	5.66667	0.666667	6	6.33333	sig	chr1:31727117:31728081:-	chr1:31727117:31727605:-	Inclusion	0.714	0.2	0.2	0.667	1	0.778	GO:0007166|GO:0007186|GO:0007189|GO:0007422|GO:0016525|GO:0033173	cell surface receptor signaling pathway|G protein-coupled receptor signaling pathway|adenylate cyclase-activating G protein-coupled receptor signaling pathway|peripheral nervous system development|negative regulation of angiogenesis|calcineurin-NFAT signaling cascade
V10145	A3SS_12654	ENSG00000010361.13	FUZ	chr19	-	49811362_49811491_49811362_49811467_49811630_49811699	12654	0,2,3	25,30,18	8,2,9	20,19,23	173	149	0.000662089	0.0292807	0.0,0.054,0.126	0.256,0.083,0.252	0.137	A3SS	1.66667	24.3333	6.33333	20.6667	26	27	sig	chr19:49811362:49811491:-	chr19:49811362:49811467:-	Inclusion	0	0.054	0.126	0.256	0.083	0.252	GO:0001736|GO:0001843|GO:0001942|GO:0008285|GO:0008589|GO:0010172|GO:0015031|GO:0016192|GO:0021915|GO:0030336|GO:0042073|GO:0045724|GO:0048704|GO:0060271|GO:0090090|GO:0090301|GO:1902017|GO:1905515|GO:2000314	establishment of planar polarity|neural tube closure|hair follicle development|negative regulation of cell population proliferation|regulation of smoothened signaling pathway|embryonic body morphogenesis|protein transport|vesicle-mediated transport|neural tube development|negative regulation of cell migration|intraciliary transport|positive regulation of cilium assembly|embryonic skeletal system …
V10169	A3SS_12690	ENSG00000215068.7	AC025171.1	chr5	+	43044392_43045268_43044698_43045268_43042132_43043567	12690	4,6,4	0,0,1	4,3,10	2,4,3	298	149	1.55574e-05	0.00130724	1.0,1.0,0.667	0.5,0.273,0.625	-0.423	A3SS	4.66667	0.333333	5.66667	3	5	8.66667	sig	chr5:43044392:43045268:+	chr5:43044698:43045268:+	Exclusion	1	1	0.667	0.5	0.273	0.625
V10172	A3SS_12693	clu_9662_NA	PSIP1	chr9	-	15489985_15501791_15489985_15498651_15506560_15506637	12693	4,4,4	1,1,0	1,3,2	0,3,2	298	149	0.000402472	0.0197139	0.667,0.667,1.0	1.0,0.333,0.333	-0.223	A3SS	4	0.666667	2	1.66667	4.66667	3.66667	sig	chr9:15489985:15501791:-	chr9:15489985:15498651:-	Exclusion	0.667	0.667	1	1	0.333	0.333	GO:0000395|GO:0006338|GO:0006979|GO:0009408	mRNA 5'-splice site recognition|chromatin remodeling|response to oxidative stress|response to heat
V10204	A3SS_12733	clu_27141_NA	MYBL2	chr20	+	43690250_43692319_43692120_43692319_43686851_43687072	12733	4,4,4	11,11,4	0,0,1	3,7,10	298	149	4.42215e-05	0.00316168	0.154,0.154,0.333	0.0,0.0,0.048	-0.198	A3SS	4	8.66667	0.333333	6.66667	12.6667	7	sig	chr20:43690250:43692319:+	chr20:43692120:43692319:+	Exclusion	0.154	0.154	0.333	0	0	0.048	GO:0000278|GO:0043525|GO:0045944|GO:0090307|GO:1990830	mitotic cell cycle|positive regulation of neuron apoptotic process|positive regulation of transcription by RNA polymerase II|mitotic spindle assembly|cellular response to leukemia inhibitory factor
V10205	A3SS_12734	clu_27141_NA	MYBL2	chr20	+	43690250_43692319_43692135_43692319_43686851_43687072	12734	7,6,5	0,4,0	1,3,3	14,19,12	298	149	1.60926e-07	2.36758e-05	1.0,0.429,1.0	0.034,0.073,0.111	-0.737	A3SS	6	1.33333	2.33333	15	7.33333	17.3333	sig	chr20:43690250:43692319:+	chr20:43692135:43692319:+	Exclusion	1	0.429	1	0.034	0.073	0.111	GO:0000278|GO:0043525|GO:0045944|GO:0090307|GO:1990830	mitotic cell cycle|positive regulation of neuron apoptotic process|positive regulation of transcription by RNA polymerase II|mitotic spindle assembly|cellular response to leukemia inhibitory factor
V10207	A3SS_12736	clu_27141_NA	MYBL2	chr20	+	43692120_43692319_43692135_43692319_43686851_43687072	12736	14,13,5	0,4,0	4,10,12	14,19,12	164	149	8.84062e-08	1.3725e-05	1.0,0.747,1.0	0.206,0.323,0.476	-0.581	A3SS	10.6667	1.33333	8.66667	15	12	23.6667	sig	chr20:43692120:43692319:+	chr20:43692135:43692319:+	Exclusion	1	0.747	1	0.206	0.323	0.476	GO:0000278|GO:0043525|GO:0045944|GO:0090307|GO:1990830	mitotic cell cycle|positive regulation of neuron apoptotic process|positive regulation of transcription by RNA polymerase II|mitotic spindle assembly|cellular response to leukemia inhibitory factor
V10262	A3SS_12813	stringtie.9312	NA	chr17	-	43095845_43095943_43095845_43095922_43097243_43097289	12813	0,0,0	73,68,74	12,14,9	55,57,69	170	149	6.44818e-13	2.56373e-10	0.0,0.0,0.0	0.161,0.177,0.103	0.147	A3SS	0	71.6667	11.6667	60.3333	71.6667	72	sig	chr17:43095845:43095943:-	chr17:43095845:43095922:-	Inclusion	0	0	0	0.161	0.177	0.103	NA	NA
V10264	A3SS_12815	stringtie.9312	NA	chr17	-	43166979_43167849_43166979_43167262_43170125_43171037	12815	7,11,11	8,5,3	4,5,0	15,11,24	298	149	3.39482e-06	0.00034501	0.304,0.524,0.647	0.118,0.185,0.0	-0.391	A3SS	9.66667	5.33333	3	16.6667	15	19.6667	sig	chr17:43166979:43167849:-	chr17:43166979:43167262:-	Exclusion	0.304	0.524	0.647	0.118	0.185	0	NA	NA
V10273	A3SS_12826	ENSG00000005194.14	CIAPIN1	chr16	-	57440771_57441010_57440771_57440959_57447341_57447377	12826	58,68,54	3,6,0	65,54,56	13,11,9	200	149	8.18864e-05	0.00532235	0.935,0.894,1.0	0.788,0.785,0.823	-0.144	A3SS	60	3	58.3333	11	63	69.3333	sig	chr16:57440771:57441010:-	chr16:57440771:57440959:-	Exclusion	0.935	0.894	1	0.788	0.785	0.823	GO:0006915|GO:0016226|GO:0022900|GO:0030097|GO:0043066|GO:0051238	apoptotic process|iron-sulfur cluster assembly|electron transport chain|hemopoiesis|negative regulation of apoptotic process|sequestering of metal ion
V10282	A3SS_12836	stringtie.17317	RP1-257A7.4	chr6	-	13326786_13326963_13326786_13326906_13328315_13328583	12836	40,42,54	33,33,44	57,58,50	24,20,21	206	149	0.000475996	0.0225692	0.467,0.479,0.47	0.632,0.677,0.633	0.175	A3SS	45.3333	36.6667	55	21.6667	82	76.6667	sig	chr6:13326786:13326963:-	chr6:13326786:13326906:-	Inclusion	0.467	0.479	0.47	0.632	0.677	0.633	NA	NA
V10309	A3SS_12868	clu_23163_NA	TSPOAP1-AS1	chr17	+	58347197_58351914_58351734_58351914_58346279_58347788	12868	5,11,6	0,5,2	5,4,10	0,1,0	298	149	8.45888e-05	0.00545882	1.0,0.524,0.6	1.0,0.667,1.0	0.181	A3SS	7.33333	2.33333	6.33333	0.333333	9.66667	6.66667	sig	chr17:58347197:58351914:+	chr17:58351734:58351914:+	Inclusion	1	0.524	0.6	1	0.667	1
V10374	A3SS_12954	ENSG00000196547.14	MAN2A2	chr15	+	90912516_90912664_90912541_90912664_90912042_90912279	12954	33,34,35	40,56,41	33,51,45	25,25,25	174	149	0.00012591	0.0076074	0.414,0.342,0.422	0.531,0.636,0.607	0.199	A3SS	34	45.6667	43	25	79.6667	68	sig	chr15:90912516:90912664:+	chr15:90912541:90912664:+	Inclusion	0.414	0.342	0.422	0.531	0.636	0.607	GO:0006013|GO:0006486|GO:0006491|GO:0006517	mannose metabolic process|protein glycosylation|N-glycan processing|protein deglycosylation
V10431	A3SS_13037	ENSG00000154114.12	TBCEL	chr11	+	121053550_121053732_121053629_121053732_121047527_121047667	13037	33,18,17	4,5,0	24,22,26	0,0,1	228	149	0.000145649	0.00854665	0.844,0.702,1.0	1.0,1.0,0.944	0.133	A3SS	22.6667	3	24	0.333333	25.6667	24.3333	sig	chr11:121053550:121053732:+	chr11:121053629:121053732:+	Inclusion	0.844	0.702	1	1	1	0.944	GO:0000226|GO:0007021|GO:0007023	microtubule cytoskeleton organization|tubulin complex assembly|post-chaperonin tubulin folding pathway
V10457	A3SS_13076	ENSG00000100150.16	DEPDC5	chr22	+	31758526_31758633_31758545_31758633_31754861_31754979	13076	0,0,0	48,47,44	11,6,12	17,21,26	168	149	8.65974e-15	4.20131e-12	0.0,0.0,0.0	0.365,0.202,0.29	0.286	A3SS	0	46.3333	9.66667	21.3333	46.3333	31	sig	chr22:31758526:31758633:+	chr22:31758545:31758633:+	Inclusion	0	0	0	0.365	0.202	0.29	GO:0010508|GO:0032007|GO:0034198|GO:0035556|GO:1904262	positive regulation of autophagy|negative regulation of TOR signaling|cellular response to amino acid starvation|intracellular signal transduction|negative regulation of TORC1 signaling
V10499	A3SS_13136	clu_11174_NA	NKTR	chr3	+	42633560_42633735_42633617_42633735_42632600_42632823	13136	26,30,53	0,3,1	24,31,39	7,11,14	206	149	2.99628e-08	5.24066e-06	1.0,0.879,0.975	0.713,0.671,0.668	-0.267	A3SS	36.3333	1.33333	31.3333	10.6667	37.6667	42	sig	chr3:42633560:42633735:+	chr3:42633617:42633735:+	Exclusion	1	0.879	0.975	0.713	0.671	0.668	GO:0000413|GO:0006457	protein peptidyl-prolyl isomerization|protein folding
V10500	A3SS_13137	clu_11174_NA	NKTR	chr3	+	42633560_42633735_42633627_42633735_42632600_42632823	13137	32,36,58	0,0,0	29,39,46	3,5,4	216	149	7.55307e-06	0.000697983	1.0,1.0,1.0	0.87,0.843,0.888	-0.133	A3SS	42	0	38	4	42	42	sig	chr3:42633560:42633735:+	chr3:42633627:42633735:+	Exclusion	1	1	1	0.87	0.843	0.888	GO:0000413|GO:0006457	protein peptidyl-prolyl isomerization|protein folding
V10501	A3SS_13138	clu_11174_NA	NKTR	chr3	+	42633617_42633735_42633627_42633735_42632600_42632823	13138	6,9,6	0,0,0	12,19,21	3,5,4	159	149	7.00708e-06	0.000654203	1.0,1.0,1.0	0.789,0.781,0.831	-0.2	A3SS	7	0	17.3333	4	7	21.3333	sig	chr3:42633617:42633735:+	chr3:42633627:42633735:+	Exclusion	1	1	1	0.789	0.781	0.831	GO:0000413|GO:0006457	protein peptidyl-prolyl isomerization|protein folding
V10507	A3SS_13144	clu_13992_NA	NCLN	chr19	+	3193634_3196277_3196182_3196277_3193283_3195526	13144	16,16,24	5,1,1	29,20,13	1,0,0	298	149	0.000616456	0.0275891	0.615,0.889,0.923	0.935,1.0,1.0	0.169	A3SS	18.6667	2.33333	20.6667	0.333333	21	21	sig	chr19:3193634:3196277:+	chr19:3196182:3196277:+	Inclusion	0.615	0.889	0.923	0.935	1	1	GO:0009966|GO:0043254|GO:0050821|GO:0061635|GO:0160063	regulation of signal transduction|regulation of protein-containing complex assembly|protein stabilization|regulation of protein complex stability|multi-pass transmembrane protein insertion into ER membrane
V10514	A3SS_13152	clu_9018_NA	NADSYN1	chr11	+	71473846_71474526_71474394_71474526_71473568_71473958	13152	7,4,0	4,6,5	4,7,7	4,0,0	298	149	0.00114523	0.0450932	0.467,0.25,0.0	0.333,1.0,1.0	0.539	A3SS	3.66667	5	6	1.33333	8.66667	7.33333	sig	chr11:71473846:71474526:+	chr11:71474394:71474526:+	Inclusion	0.467	0.25	0	0.333	1	1	GO:0009435|GO:0034627	NAD biosynthetic process|'de novo' NAD biosynthetic process
V10518	A3SS_13156	clu_21385_NA	PPM1K	chr4	-	88268740_88276777_88268740_88272495_88277142_88277243	13156	8,7,8	1,0,0	3,5,3	2,0,7	298	149	3.67788e-05	0.00270306	0.8,1.0,1.0	0.429,1.0,0.176	-0.398	A3SS	7.66667	0.333333	3.66667	3	8	6.66667	sig	chr4:88268740:88276777:-	chr4:88268740:88272495:-	Exclusion	0.8	1	1	0.429	1	0.176	GO:0035970	peptidyl-threonine dephosphorylation
V10566	A3SS_13214	ENSG00000011275.18	RNF216	chr7	-	5739275_5739621_5739275_5739352_5740972_5741644	13214	19,10,15	61,79,49	29,14,16	40,29,38	298	149	0.000669865	0.0295284	0.135,0.06,0.133	0.266,0.194,0.174	0.102	A3SS	14.6667	63	19.6667	35.6667	77.6667	55.3333	sig	chr7:5739275:5739621:-	chr7:5739275:5739352:-	Inclusion	0.135	0.06	0.133	0.266	0.194	0.174	GO:0006915|GO:0032480|GO:0032648|GO:0043161|GO:0050691|GO:0070936	apoptotic process|negative regulation of type I interferon production|regulation of interferon-beta production|proteasome-mediated ubiquitin-dependent protein catabolic process|regulation of defense response to virus by host|protein K48-linked ubiquitination
V10580	A3SS_13229	ENSG00000136044.11	APPL2	chr12	-	105207970_105208047_105207970_105208029_105208157_105208199	13229	1,0,0	26,20,20	5,7,12	20,8,8	167	149	6.49318e-10	1.56578e-07	0.033,0.0,0.0	0.182,0.438,0.572	0.386	A3SS	0.333333	22	8	12	22.3333	20	sig	chr12:105207970:105208047:-	chr12:105207970:105208029:-	Inclusion	0.033	0	0	0.182	0.438	0.572	GO:0002024|GO:0006606|GO:0007049|GO:0007165|GO:0007179|GO:0009631|GO:0010762|GO:0023052|GO:0033211|GO:0034143|GO:0035729|GO:0042593|GO:0045088|GO:0046322|GO:0046325|GO:0050768|GO:0051289|GO:0060100|GO:0120162|GO:1900016|GO:1900077|GO:1905303|GO:1905451|GO:2000045|GO:2000178	diet induced thermogenesis|protein import into nucleus|cell cycle|signal transduction|transforming growth factor beta receptor signaling pathway|cold acclimation|regulation of fibroblast migration|signaling|adiponectin-activated signaling pathway|regulation of toll-like receptor 4 signaling pathway|cellular response to hepatocyte growth factor stimulus|glucose homeostasis|regulation of innate imm…
V10599	A3SS_13257	clu_12247_NA	PRKCI	chr3	+	170285769_170291941_170291853_170291941_170284460_170285886	13257	5,2,9	4,1,3	6,5,6	0,0,1	298	149	1.26085e-05	0.00108289	0.385,0.5,0.6	1.0,1.0,0.75	0.422	A3SS	5.33333	2.66667	5.66667	0.333333	8	6	sig	chr3:170285769:170291941:+	chr3:170291853:170291941:+	Inclusion	0.385	0.5	0.6	1	1	0.75	GO:0006468|GO:0006612|GO:0007010|GO:0007015|GO:0010976|GO:0016192|GO:0016477|GO:0018105|GO:0032869|GO:0034351|GO:0035089|GO:0035556|GO:0042462|GO:0043066|GO:0043524|GO:0045197|GO:0045216|GO:0045747|GO:0046326|GO:0046903|GO:0048194|GO:0051092|GO:0060252|GO:0061024|GO:0070555|GO:0099072|GO:1903078|GO:2000353	protein phosphorylation|protein targeting to membrane|cytoskeleton organization|actin filament organization|positive regulation of neuron projection development|vesicle-mediated transport|cell migration|peptidyl-serine phosphorylation|cellular response to insulin stimulus|negative regulation of glial cell apoptotic process|establishment of apical/basal cell polarity|intracellular signal transduct…
V10620	A3SS_13287	clu_1006_NA	EIF5B	chr2	+	99342140_99360361_99360235_99360361_99337352_99354073	13287	9,11,12	1,0,0	11,14,16	2,4,2	298	149	0.000126863	0.00765364	0.818,1.0,1.0	0.733,0.636,0.8	-0.216	A3SS	10.6667	0.333333	13.6667	2.66667	11	16.3333	sig	chr2:99342140:99360361:+	chr2:99360235:99360361:+	Exclusion	0.818	1	1	0.733	0.636	0.8	GO:0006413|GO:0006446	translational initiation|regulation of translational initiation
V10640	A3SS_13315	clu_10829_NA	SETD5	chr3	+	9421322_9424526_9422722_9424526_9397718_9397977	13315	1,4,3	4,4,6	7,3,3	0,2,0	298	149	2.58697e-05	0.00201197	0.111,0.333,0.2	1.0,0.429,1.0	0.595	A3SS	2.66667	4.66667	4.33333	0.666667	7.33333	5	sig	chr3:9421322:9424526:+	chr3:9422722:9424526:+	Inclusion	0.111	0.333	0.2	1	0.429	1	GO:0006325|GO:0016480|GO:0016570|GO:0032259|GO:0032784|GO:0050890|GO:0051963|GO:1902275	chromatin organization|negative regulation of transcription by RNA polymerase III|histone modification|methylation|regulation of DNA-templated transcription elongation|cognition|regulation of synapse assembly|regulation of chromatin organization
V10671	A3SS_13351	stringtie.20506	NA	chr9	+	121173242_121173509_121173356_121173509_121169610_121169816	13351	136124125	0,4,1	104,79,72	19,16,16	263	149	9.99201e-16	5.46583e-13	1.0,0.946,0.986	0.756,0.737,0.718	-0.24	A3SS	128.333	1.66667	85	17	130	102	sig	chr9:121173242:121173509:+	chr9:121173356:121173509:+	Exclusion	1	0.946	0.986	0.756	0.737	0.718	NA	NA
V10672	A3SS_13352	stringtie.20506	NA	chr9	+	121173242_121173509_121173356_121173509_121171407_121171548	13352	145122140	0,0,2	109,86,74	13,7,10	263	149	1.08902e-11	3.55046e-09	1.0,1.0,0.975	0.826,0.874,0.807	-0.156	A3SS	135.667	0.666667	89.6667	10	136.333	99.6667	sig	chr9:121173242:121173509:+	chr9:121173356:121173509:+	Exclusion	1	1	0.975	0.826	0.874	0.807	NA	NA
V10702	A3SS_13386	clu_17480_NA	ZFYVE19	chr15	+	40810387_40810757_40810648_40810757_40809851_40810471	13386	5,1,3	0,1,1	3,2,5	6,2,3	298	149	0.00119898	0.0466301	1.0,0.333,0.6	0.2,0.333,0.455	-0.315	A3SS	3	0.666667	3.33333	3.66667	3.66667	7	sig	chr15:40810387:40810757:+	chr15:40810648:40810757:+	Exclusion	1	0.333	0.6	0.2	0.333	0.455	GO:0009838|GO:0032466|GO:0044878|GO:0051301	abscission|negative regulation of cytokinesis|mitotic cytokinesis checkpoint signaling|cell division
V10724	A3SS_13417	clu_24599_NA	CDC5L	chr6	+	44438721_44445867_44445654_44445867_44429712_44438819	13417	8,13,12	1,0,1	13,8,13	2,4,3	298	149	0.000354773	0.0178494	0.8,1.0,0.857	0.765,0.5,0.684	-0.236	A3SS	11	0.666667	11.3333	3	11.6667	14.3333	sig	chr6:44438721:44445867:+	chr6:44445654:44445867:+	Exclusion	0.8	1	0.857	0.765	0.5	0.684	GO:0000077|GO:0000398|GO:0006281|GO:0006357|GO:0007049|GO:0045944	DNA damage checkpoint signaling|mRNA splicing, via spliceosome|DNA repair|regulation of transcription by RNA polymerase II|cell cycle|positive regulation of transcription by RNA polymerase II
V10734	A3SS_13429	stringtie.1050	DPH5	chr1	-	100992636_100992754_100992636_100992740_100995109_100995149	13429	2,0,5	102106109	28,29,30	23,26,25	163	149	0	0	0.018,0.0,0.04	0.527,0.505,0.523	0.499	A3SS	2.33333	105.667	29	24.6667	108	53.6667	sig	chr1:100992636:100992754:-	chr1:100992636:100992740:-	Inclusion	0.018	0	0.04	0.527	0.505	0.523	GO:0017183|GO:0032259	peptidyl-diphthamide biosynthetic process from peptidyl-histidine|methylation
V10738	A3SS_13433	stringtie.5686	ZNF219	chr14	-	21091864_21093304_21091864_21093290_21093585_21093674	13433	4,11,5	46,37,44	22,16,25	30,20,19	163	149	1.71851e-08	3.16899e-06	0.074,0.214,0.094	0.401,0.422,0.546	0.329	A3SS	6.66667	42.3333	21	23	49	44	sig	chr14:21091864:21093304:-	chr14:21091864:21093290:-	Inclusion	0.074	0.214	0.094	0.401	0.422	0.546	GO:0000122|GO:0001505|GO:0006355|GO:0007186|GO:0032332|GO:0045892|GO:0045944|GO:0060174	negative regulation of transcription by RNA polymerase II|regulation of neurotransmitter levels|regulation of DNA-templated transcription|G protein-coupled receptor signaling pathway|positive regulation of chondrocyte differentiation|negative regulation of DNA-templated transcription|positive regulation of transcription by RNA polymerase II|limb bud formation
V10740	A3SS_13436	stringtie.11528	ZNF544	chr19	+	58312020_58312462_58312196_58312462_58306087_58306216	13436	154185151	13,13,17	171165148	1,0,1	298	149	1.25933e-12	4.86458e-10	0.856,0.877,0.816	0.988,1.0,0.987	0.142	A3SS	163.333	14.3333	161.333	0.666667	177.667	162	sig	chr19:58312020:58312462:+	chr19:58312196:58312462:+	Inclusion	0.856	0.877	0.816	0.988	1	0.987	GO:0045944	positive regulation of transcription by RNA polymerase II
V10742	A3SS_13438	stringtie.11528	ZNF544	chr19	+	58312027_58312462_58312196_58312462_58306087_58306216	13438	153184151	13,13,17	171165146	1,0,1	298	149	1.24822e-12	4.84465e-10	0.855,0.876,0.816	0.988,1.0,0.986	0.142	A3SS	162.667	14.3333	160.667	0.666667	177	161.333	sig	chr19:58312027:58312462:+	chr19:58312196:58312462:+	Inclusion	0.855	0.876	0.816	0.988	1	0.986	GO:0045944	positive regulation of transcription by RNA polymerase II
V10762	A3SS_13464	ENSG00000272752.6	STAG3L5P-PVRIG2P-PILRB	chr7	+	100349730_100349887_100349798_100349887_100345864_100345968	13464	62,67,70	8,11,7	66,57,79	2,0,2	217	149	1.79676e-06	0.000200064	0.842,0.807,0.873	0.958,1.0,0.964	0.133	A3SS	66.3333	8.66667	67.3333	1.33333	75	68.6667	sig	chr7:100349730:100349887:+	chr7:100349798:100349887:+	Inclusion	0.842	0.807	0.873	0.958	1	0.964
V10785	A3SS_13490	clu_4807_NA	RAB4A	chr1	+	229286467_229286566_229286485_229286566_229271131_229271370	13490	2,3,1	92,103,95	10,10,13	65,42,46	167	149	1.47041e-10	4.01025e-08	0.019,0.025,0.009	0.121,0.175,0.201	0.148	A3SS	2	96.6667	11	51	98.6667	62	sig	chr1:229286467:229286566:+	chr1:229286485:229286566:+	Inclusion	0.019	0.025	0.009	0.121	0.175	0.201	GO:0015031|GO:0016192|GO:0019882|GO:0030100|GO:0032482	protein transport|vesicle-mediated transport|antigen processing and presentation|regulation of endocytosis|Rab protein signal transduction
V10861	A3SS_13582	stringtie.13825	PI4KAP2	chr22	-	21488223_21488410_21488223_21488381_21491993_21492094	13582	5,3,4	2,1,1	1,3,2	8,4,6	178	149	0.000263132	0.0139719	0.677,0.715,0.77	0.095,0.386,0.218	-0.488	A3SS	4	1.33333	2	6	5.33333	8	sig	chr22:21488223:21488410:-	chr22:21488223:21488381:-	Exclusion	0.677	0.715	0.77	0.095	0.386	0.218	GO:0016310|GO:0046854|GO:0048015	phosphorylation|phosphatidylinositol phosphate biosynthetic process|phosphatidylinositol-mediated signaling
V10909	A3SS_13637	clu_4777_NA	LIN9	chr1	-	226297718_226297832_226297718_226297813_226301172_226301205	13637	0,1,0	73,61,55	8,11,17	65,53,73	168	149	2.28804e-11	7.17264e-09	0.0,0.014,0.0	0.098,0.155,0.171	0.137	A3SS	0.333333	63	12	63.6667	63.3333	75.6667	sig	chr1:226297718:226297832:-	chr1:226297718:226297813:-	Inclusion	0	0.014	0	0.098	0.155	0.171	GO:0000003|GO:0006351|GO:0006357|GO:0007049|GO:0051726|GO:0071897	reproduction|DNA-templated transcription|regulation of transcription by RNA polymerase II|cell cycle|regulation of cell cycle|DNA biosynthetic process
V10926	A3SS_13655	ENSG00000196187.11	TMEM63A	chr1	-	225865896_225866050_225865896_225865967_225867111_225867163	13655	7,9,7	0,0,0	6,11,9	2,0,6	232	149	2.47298e-05	0.00194747	1.0,1.0,1.0	0.658,1.0,0.491	-0.284	A3SS	7.66667	0	8.66667	2.66667	7.66667	11.3333	sig	chr1:225865896:225866050:-	chr1:225865896:225865967:-	Exclusion	1	1	1	0.658	1	0.491	GO:0098655	monoatomic cation transmembrane transport
V10936	A3SS_13668	ENSG00000133997.11	MED6	chr14	-	70592879_70593009_70592879_70592988_70593295_70593378	13668	4,5,7	120109116	41,45,39	87,83,94	170	149	0	0	0.028,0.039,0.05	0.292,0.322,0.267	0.255	A3SS	5.33333	115	41.6667	88	120.333	129.667	sig	chr14:70592879:70593009:-	chr14:70592879:70592988:-	Inclusion	0.028	0.039	0.05	0.292	0.322	0.267	GO:0006357|GO:0032968|GO:0035019|GO:0045944|GO:0051123|GO:0060261	regulation of transcription by RNA polymerase II|positive regulation of transcription elongation by RNA polymerase II|somatic stem cell population maintenance|positive regulation of transcription by RNA polymerase II|RNA polymerase II preinitiation complex assembly|positive regulation of transcription initiation by RNA polymerase II
V10947	A3SS_13683	ENSG00000160584.15	SIK3	chr11	-	116857809_116858699_116857809_116858519_116859264_116859604	13683	53,62,43	16,14,10	34,47,41	3,1,6	298	149	0.000870511	0.0363669	0.624,0.689,0.683	0.85,0.959,0.774	0.196	A3SS	52.6667	13.3333	40.6667	3.33333	66	44	sig	chr11:116857809:116858699:-	chr11:116857809:116858519:-	Inclusion	0.624	0.689	0.683	0.85	0.959	0.774	GO:0000226|GO:0006468|GO:0035556|GO:1904263|GO:1904515	microtubule cytoskeleton organization|protein phosphorylation|intracellular signal transduction|positive regulation of TORC1 signaling|positive regulation of TORC2 signaling
V10951	A3SS_13688	stringtie.8522	ANKRD11	chr16	-	89291680_89291799_89291680_89291777_89305205_89305344	13688	11,17,10	21,14,9	35,36,40	9,6,12	171	149	5.17836e-06	0.000498898	0.313,0.514,0.492	0.772,0.839,0.744	0.345	A3SS	12.6667	14.6667	37	9	27.3333	46	sig	chr16:89291680:89291799:-	chr16:89291680:89291777:-	Inclusion	0.313	0.514	0.492	0.772	0.839	0.744	GO:0042475|GO:0048705|GO:0060325	odontogenesis of dentin-containing tooth|skeletal system morphogenesis|face morphogenesis
V10956	A3SS_13697	clu_29376_NA	KMT2E	chr7	+	105068474_105073677_105073618_105073677_105066726_105068545	13697	3,3,6	1,2,3	5,3,4	0,0,1	298	149	5.54799e-05	0.00382891	0.6,0.429,0.5	1.0,1.0,0.667	0.379	A3SS	4	2	4	0.333333	6	4.33333	sig	chr7:105068474:105073677:+	chr7:105073618:105073677:+	Inclusion	0.6	0.429	0.5	1	1	0.667	GO:0002446|GO:0006306|GO:0006325|GO:0007049|GO:0030218|GO:0042119|GO:0045893|GO:1900087	neutrophil mediated immunity|DNA methylation|chromatin organization|cell cycle|erythrocyte differentiation|neutrophil activation|positive regulation of DNA-templated transcription|positive regulation of G1/S transition of mitotic cell cycle
V10984	A3SS_13731	ENSG00000155256.17	ZFYVE27	chr10	+	97751375_97751462_97751390_97751462_97750330_97750470	13731	44,61,39	108111120	54,55,66	65,60,75	164	149	2.36235e-05	0.00187667	0.27,0.333,0.228	0.43,0.454,0.444	0.166	A3SS	48	113	58.3333	66.6667	161	125	sig	chr10:97751375:97751462:+	chr10:97751390:97751462:+	Inclusion	0.27	0.333	0.228	0.43	0.454	0.444	GO:0016192|GO:0031175|GO:0045773|GO:0048011|GO:0071787|GO:0072659	vesicle-mediated transport|neuron projection development|positive regulation of axon extension|neurotrophin TRK receptor signaling pathway|endoplasmic reticulum tubular network formation|protein localization to plasma membrane
V11001	A3SS_13755	ENSG00000242802.6	AP5Z1	chr7	+	4790213_4790591_4790458_4790591_4789831_4789929	13755	19,20,14	50,37,63	6,3,7	52,32,50	298	149	0.000148518	0.00867126	0.16,0.213,0.1	0.055,0.045,0.065	-0.103	A3SS	17.6667	50	5.33333	44.6667	67.6667	50	sig	chr7:4790213:4790591:+	chr7:4790458:4790591:+	Exclusion	0.16	0.213	0.1	0.055	0.045	0.065	GO:0000724|GO:0015031|GO:0016192|GO:0016197	double-strand break repair via homologous recombination|protein transport|vesicle-mediated transport|endosomal transport
V11116	A3SS_13910	clu_3362_NA	TYW3	chr1	+	74740156_74748822_74748750_74748822_74738689_74740239	13910	4,2,5	0,0,0	2,0,4	7,8,6	298	149	7.90479e-14	3.50156e-11	1.0,1.0,1.0	0.125,0.0,0.25	-0.875	A3SS	3.66667	0	2	7	3.66667	9	sig	chr1:74740156:74748822:+	chr1:74748750:74748822:+	Exclusion	1	1	1	0.125	0	0.25	GO:0030488|GO:0031591	tRNA methylation|wybutosine biosynthetic process
V11131	A3SS_13928	ENSG00000114388.12	NPRL2	chr3	-	50348684_50349010_50348684_50348782_50349664_50349833	13928	3,6,3	0,0,1	15,6,6	1,2,3	298	149	0.00090227	0.0374824	1.0,1.0,0.6	0.882,0.6,0.5	-0.206	A3SS	4	0.333333	9	2	4.33333	11	sig	chr3:50348684:50349010:-	chr3:50348684:50348782:-	Exclusion	1	1	0.6	0.882	0.6	0.5	GO:0010508|GO:0032007|GO:0033673|GO:0034198|GO:1904262	positive regulation of autophagy|negative regulation of TOR signaling|negative regulation of kinase activity|cellular response to amino acid starvation|negative regulation of TORC1 signaling
V11158	A3SS_13961	stringtie.20706	NA	chr9	+	136357310_136359605_136358013_136359605_136356341_136356550	13961	119115154	79100103	62,38,57	22,14,22	298	149	0.000269986	0.0142893	0.43,0.365,0.428	0.585,0.576,0.564	0.167	A3SS	129.333	94	52.3333	19.3333	223.333	71.6667	sig	chr9:136357310:136359605:+	chr9:136358013:136359605:+	Inclusion	0.43	0.365	0.428	0.585	0.576	0.564	NA	NA
V11159	A3SS_13962	stringtie.20706	NA	chr9	+	136357330_136359605_136358013_136359605_136356341_136356550	13962	155160200	79100103	85,45,69	22,14,22	298	149	0.000447219	0.0214601	0.495,0.444,0.493	0.659,0.616,0.611	0.151	A3SS	171.667	94	66.3333	19.3333	265.667	85.6667	sig	chr9:136357330:136359605:+	chr9:136358013:136359605:+	Inclusion	0.495	0.444	0.493	0.659	0.616	0.611	NA	NA
V11182	A3SS_13989	ENSG00000196678.13	ERI2	chr16	-	20796343_20799067_20796343_20798211_20799262_20799351	13989	19,12,18	5,4,5	26,23,23	3,0,1	298	149	0.000384415	0.0190353	0.655,0.6,0.643	0.812,1.0,0.92	0.278	A3SS	16.3333	4.66667	24	1.33333	21	25.3333	sig	chr16:20796343:20799067:-	chr16:20796343:20798211:-	Inclusion	0.655	0.6	0.643	0.812	1	0.92	GO:0000467	exonucleolytic trimming to generate mature 3'-end of 5.8S rRNA from tricistronic rRNA transcript (SSU-rRNA, 5.8S rRNA, LSU-rRNA)
V11259	A3SS_14080	stringtie.17920	MAP3K7	chr6	-	90560075_90560234_90560075_90560214_90561621_90561667	14080	15,9,8	114106102	41,52,54	16,16,32	169	149	0	0	0.104,0.07,0.065	0.693,0.741,0.598	0.598	A3SS	10.6667	107.333	49	21.3333	118	70.3333	sig	chr6:90560075:90560234:-	chr6:90560075:90560214:-	Inclusion	0.104	0.07	0.065	0.693	0.741	0.598	GO:0000165|GO:0002223|GO:0002726|GO:0002753|GO:0002755|GO:0007179|GO:0007249|GO:0007250|GO:0007252|GO:0007254|GO:0016239|GO:0032743|GO:0038066|GO:0038095|GO:0038173|GO:0043123|GO:0043276|GO:0043507|GO:0043966|GO:0050852|GO:0051092|GO:0051403|GO:0070423|GO:0070498	MAPK cascade|stimulatory C-type lectin receptor signaling pathway|positive regulation of T cell cytokine production|cytosolic pattern recognition receptor signaling pathway|MyD88-dependent toll-like receptor signaling pathway|transforming growth factor beta receptor signaling pathway|I-kappaB kinase/NF-kappaB signaling|activation of NF-kappaB-inducing kinase activity|I-kappaB phosphorylation|JNK …
V11278	A3SS_14101	clu_7399_NA	TPST2	chr22	-	26544603_26589194_26544603_26586897_26590052_26590163	14101	3,5,1	0,0,1	6,4,2	3,1,2	298	149	0.000224457	0.0121639	1.0,1.0,0.333	0.5,0.667,0.333	-0.278	A3SS	3	0.333333	4	2	3.33333	6	sig	chr22:26544603:26589194:-	chr22:26544603:26586897:-	Exclusion	1	1	0.333	0.5	0.667	0.333	GO:0006478|GO:0050427	peptidyl-tyrosine sulfation|3'-phosphoadenosine 5'-phosphosulfate metabolic process
V11291	A3SS_14115	clu_17634_NA	WDR76	chr15	+	43858430_43858823_43858670_43858823_43856945_43858584	14115	6,7,21	1,1,0	11,9,5	4,1,3	298	149	0.000450899	0.0216055	0.75,0.778,1.0	0.579,0.818,0.455	-0.225	A3SS	11.3333	0.666667	8.33333	2.66667	12	11	sig	chr15:43858430:43858823:+	chr15:43858670:43858823:+	Exclusion	0.75	0.778	1	0.579	0.818	0.455	GO:0006974|GO:2000001	DNA damage response|regulation of DNA damage checkpoint
V11300	A3SS_14129	clu_21560_NA	EXOSC9	chr4	+	121816368_121816447_121816389_121816447_121816143_121816194	14129	126103114	8,0,0	122,82,92	17,11,12	170	149	6.90507e-08	1.0886e-05	0.932,1.0,1.0	0.863,0.867,0.87	-0.111	A3SS	114.333	2.66667	98.6667	13.3333	117	112	sig	chr4:121816368:121816447:+	chr4:121816389:121816447:+	Exclusion	0.932	1	1	0.863	0.867	0.87	GO:0000467|GO:0000956|GO:0006364|GO:0006396|GO:0006401|GO:0006955|GO:0030307|GO:0034427|GO:0034473|GO:0034475|GO:0034476|GO:0043928|GO:0045944|GO:0071028|GO:0071035|GO:0071038|GO:0071042	exonucleolytic trimming to generate mature 3'-end of 5.8S rRNA from tricistronic rRNA transcript (SSU-rRNA, 5.8S rRNA, LSU-rRNA)|nuclear-transcribed mRNA catabolic process|rRNA processing|RNA processing|RNA catabolic process|immune response|positive regulation of cell growth|nuclear-transcribed mRNA catabolic process, exonucleolytic, 3'-5'|U1 snRNA 3'-end processing|U4 snRNA 3'-end processing|U5 …
V11302	A3SS_14131	clu_28298_NA	ZNF623	chr8	+	143640578_143652376_143649897_143652376_143636012_143636145	14131	2,0,3	12,17,17	9,2,11	23,11,15	298	149	0.000903084	0.0374971	0.077,0.0,0.081	0.164,0.083,0.268	0.119	A3SS	1.66667	15.3333	7.33333	16.3333	17	23.6667	sig	chr8:143640578:143652376:+	chr8:143649897:143652376:+	Inclusion	0.077	0	0.081	0.164	0.083	0.268
V11315	A3SS_14149	stringtie.20948	NA	chrX	-	47456271_47456414_47456271_47456398_47467409_47467760	14149	6,2,9	8,20,19	21,17,22	0,5,7	165	149	2.56311e-08	4.54149e-06	0.404,0.083,0.3	1.0,0.754,0.739	0.569	A3SS	5.66667	15.6667	20	4	21.3333	24	sig	chrX:47456271:47456414:-	chrX:47456271:47456398:-	Inclusion	0.404	0.083	0.3	1	0.754	0.739	NA	NA
V11334	A3SS_14173	stringtie.10570	CERS4	chr19	+	8251043_8251249_8251075_8251249_8241340_8241457	14173	3,6,2	1,1,5	6,9,5	1,0,1	181	149	0.00113437	0.0447089	0.712,0.832,0.248	0.832,1.0,0.805	0.282	A3SS	3.66667	2.33333	6.66667	0.666667	6	7.33333	sig	chr19:8251043:8251249:+	chr19:8251075:8251249:+	Inclusion	0.712	0.832	0.248	0.832	1	0.805	GO:0030148|GO:0046513	sphingolipid biosynthetic process|ceramide biosynthetic process
V11348	A3SS_14193	clu_21101_NA	WDR19	chr4	+	39273173_39274958_39273176_39274958_39272979_39273061	14193	10,5,5	3,2,3	8,4,1	0,0,0	152	149	7.27732e-06	0.000677107	0.766,0.71,0.62	1.0,1.0,1.0	0.301	A3SS	6.66667	2.66667	4.33333	0	9.33333	4.33333	sig	chr4:39273173:39274958:+	chr4:39273176:39274958:+	Inclusion	0.766	0.71	0.62	1	1	1	GO:0000902|GO:0001701|GO:0008406|GO:0030326|GO:0031076|GO:0035721|GO:0042471|GO:0048701|GO:0050877|GO:0055123|GO:0060271|GO:0060830|GO:0060831|GO:0061055|GO:0065003|GO:1903441	cell morphogenesis|in utero embryonic development|gonad development|embryonic limb morphogenesis|embryonic camera-type eye development|intraciliary retrograde transport|ear morphogenesis|embryonic cranial skeleton morphogenesis|nervous system process|digestive system development|cilium assembly|ciliary receptor clustering involved in smoothened signaling pathway|smoothened signaling pathway invol…
V11377	A3SS_14237	clu_24779_NA	ORC3	chr6	+	87643758_87653249_87653115_87653249_87636406_87643811	14237	1,5,1	2,2,4	8,2,2	0,1,0	298	149	3.29593e-06	0.000336218	0.2,0.556,0.111	1.0,0.5,1.0	0.544	A3SS	2.33333	2.66667	4	0.333333	5	4.33333	sig	chr6:87643758:87653249:+	chr6:87653115:87653249:+	Inclusion	0.2	0.556	0.111	1	0.5	1	GO:0006260|GO:0006270|GO:0006275|GO:0014009|GO:0061351	DNA replication|DNA replication initiation|regulation of DNA replication|glial cell proliferation|neural precursor cell proliferation
V11474	A3SS_14374	clu_24886_NA	ATG5	chr6	-	106248149_106252463_106248149_106248240_106279660_106279823	14374	6,6,7	1,0,0	9,10,8	4,0,2	298	149	0.00119303	0.046459	0.75,1.0,1.0	0.529,1.0,0.667	-0.185	A3SS	6.33333	0.333333	9	2	6.66667	11	sig	chr6:106248149:106252463:-	chr6:106248149:106248240:-	Exclusion	0.75	1	1	0.529	1	0.667	GO:0000045|GO:0000422|GO:0001974|GO:0002718|GO:0006497|GO:0006501|GO:0006914|GO:0006995|GO:0009410|GO:0009620|GO:0010040|GO:0010659|GO:0010667|GO:0016236|GO:0016567|GO:0019883|GO:0031397|GO:0032480|GO:0035973|GO:0039689|GO:0042311|GO:0043687|GO:0044804|GO:0045060|GO:0045824|GO:0048840|GO:0050687|GO:0050765|GO:0051279|GO:0051649|GO:0055015|GO:0060047|GO:0060548|GO:0061684|GO:0061739|GO:0070254|GO:…	autophagosome assembly|autophagy of mitochondrion|blood vessel remodeling|regulation of cytokine production involved in immune response|protein lipidation|C-terminal protein lipidation|autophagy|cellular response to nitrogen starvation|response to xenobiotic stimulus|response to fungus|response to iron(II) ion|cardiac muscle cell apoptotic process|negative regulation of cardiac muscle cell apopto…
V11498	A3SS_14406	clu_137_NA	UBXN2A	chr2	+	23999654_24004909_23999671_24004909_23984672_23984831	14406	4,2,1	132,80,109	15,21,15	77,59,80	166	149	3.87912e-13	1.60493e-10	0.026,0.022,0.008	0.149,0.242,0.144	0.16	A3SS	2.33333	107	17	72	109.333	89	sig	chr2:23999654:24004909:+	chr2:23999671:24004909:+	Inclusion	0.026	0.022	0.008	0.149	0.242	0.144	GO:0000045|GO:0007030|GO:0031396|GO:0031468|GO:0042176|GO:0043161|GO:0061025|GO:1990830	autophagosome assembly|Golgi organization|regulation of protein ubiquitination|nuclear membrane reassembly|regulation of protein catabolic process|proteasome-mediated ubiquitin-dependent protein catabolic process|membrane fusion|cellular response to leukemia inhibitory factor
V11548	A3SS_14473	ENSG00000076984.17	MAP2K7	chr19	+	7911414_7911578_7911435_7911578_7911249_7911330	14473	9,7,8	98,89,102	29,20,25	102,91,105	170	149	4.59302e-06	0.000447798	0.074,0.064,0.064	0.199,0.162,0.173	0.111	A3SS	8	96.3333	24.6667	99.3333	104.333	124	sig	chr19:7911414:7911578:+	chr19:7911435:7911578:+	Inclusion	0.074	0.064	0.064	0.199	0.162	0.173	GO:0006468|GO:0006915|GO:0006970|GO:0007165|GO:0007254|GO:0009408|GO:0009411|GO:0009611|GO:0032212|GO:0034612|GO:0038095|GO:0043507|GO:0043525|GO:0045893|GO:0046330|GO:0051403|GO:0051973|GO:0070374|GO:0071222|GO:0071347|GO:0071470|GO:0072709|GO:0090398|GO:1904355|GO:2000671	protein phosphorylation|apoptotic process|response to osmotic stress|signal transduction|JNK cascade|response to heat|response to UV|response to wounding|positive regulation of telomere maintenance via telomerase|response to tumor necrosis factor|Fc-epsilon receptor signaling pathway|positive regulation of JUN kinase activity|positive regulation of neuron apoptotic process|positive regulation of …
V11708	A3SS_14692	stringtie.3511	NA	chr11	-	66721349_66721532_66721349_66721440_66725478_66727985	14692	31,11,8	0,5,3	4,4,3	0,1,0	241	149	0.000526098	0.0243637	1.0,0.576,0.622	1.0,0.712,1.0	0.171	A3SS	16.6667	2.66667	3.66667	0.333333	19.3333	4	sig	chr11:66721349:66721532:-	chr11:66721349:66721440:-	Inclusion	1	0.576	0.622	1	0.712	1	NA	NA
V11740	A3SS_14742	ENSG00000108395.13	TRIM37	chr17	-	59001597_59001741_59001597_59001714_59012327_59012446	14742	13,17,19	101,91,97	68,49,47	63,40,76	176	149	6.12843e-14	2.75969e-11	0.098,0.137,0.142	0.477,0.509,0.344	0.318	A3SS	16.3333	96.3333	54.6667	59.6667	112.667	114.333	sig	chr17:59001597:59001741:-	chr17:59001597:59001714:-	Inclusion	0.098	0.137	0.142	0.477	0.509	0.344	GO:0000122|GO:0006513|GO:0016558|GO:0032088|GO:0036353|GO:0045814|GO:0045893|GO:0046600|GO:0050821|GO:0051091|GO:0051092|GO:0051865|GO:0070842	negative regulation of transcription by RNA polymerase II|protein monoubiquitination|protein import into peroxisome matrix|negative regulation of NF-kappaB transcription factor activity|histone H2A-K119 monoubiquitination|negative regulation of gene expression, epigenetic|positive regulation of DNA-templated transcription|negative regulation of centriole replication|protein stabilization|positive…
V11767	A3SS_14771	clu_25500_NA	UBA1	chrX	+	47200409_47201000_47200893_47201000_47199479_47200544	14771	4,5,4	0,1,0	4,1,5	68,53,60	298	149	1.11022e-15	6.03266e-13	1.0,0.714,1.0	0.029,0.009,0.04	-0.879	A3SS	4.33333	0.333333	3.33333	60.3333	4.66667	63.6667	sig	chrX:47200409:47201000:+	chrX:47200893:47201000:+	Exclusion	1	0.714	1	0.029	0.009	0.04	GO:0006511|GO:0006974|GO:0016567	ubiquitin-dependent protein catabolic process|DNA damage response|protein ubiquitination
V11811	A3SS_14823	ENSG00000145029.13	NICN1	chr3	-	49424948_49425146_49424948_49425053_49425366_49425438	14823	15,10,6	20,39,27	5,5,1	37,26,46	242	149	0.00059093	0.0266543	0.316,0.136,0.12	0.077,0.106,0.013	-0.125	A3SS	10.3333	28.6667	3.66667	36.3333	39	40	sig	chr3:49424948:49425146:-	chr3:49424948:49425053:-	Exclusion	0.316	0.136	0.12	0.077	0.106	0.013
V11843	A3SS_14867	ENSG00000183077.15	AFMID	chr17	+	78197134_78197560_78197145_78197560_78190969_78191060	14867	1,2,0	3,8,3	7,8,13	6,7,11	160	149	0.000176237	0.00998738	0.237,0.189,0.0	0.521,0.516,0.524	0.378	A3SS	1	4.66667	9.33333	8	5.66667	17.3333	sig	chr17:78197134:78197560:+	chr17:78197145:78197560:+	Inclusion	0.237	0.189	0	0.521	0.516	0.524	GO:0019441|GO:0034354	tryptophan catabolic process to kynurenine|'de novo' NAD biosynthetic process from tryptophan
V11855	A3SS_14880	ENSG00000173818.16	ENDOV	chr17	+	80422139_80422245_80422205_80422245_80421827_80421962	14880	1,5,3	16,6,10	0,0,1	6,9,12	215	149	0.000226089	0.012228	0.042,0.366,0.172	0.0,0.0,0.055	-0.175	A3SS	3	10.6667	0.333333	9	13.6667	9.33333	sig	chr17:80422139:80422245:+	chr17:80422205:80422245:+	Exclusion	0.042	0.366	0.172	0	0	0.055	GO:0006281|GO:0090502	DNA repair|RNA phosphodiester bond hydrolysis, endonucleolytic
V11903	A3SS_14942	ENSG00000101639.18	CEP192	chr18	+	13038369_13038579_13038514_13038579_13037236_13037301	14942	70,66,64	1,2,1	64,37,43	4,4,5	294	149	0.00108057	0.0431097	0.973,0.944,0.97	0.89,0.824,0.813	-0.12	A3SS	66.6667	1.33333	48	4.33333	68	52.3333	sig	chr18:13038369:13038579:+	chr18:13038514:13038579:+	Exclusion	0.973	0.944	0.97	0.89	0.824	0.813	GO:0007099|GO:0009617|GO:0071539|GO:0090222|GO:0090307	centriole replication|response to bacterium|protein localization to centrosome|centrosome-templated microtubule nucleation|mitotic spindle assembly
V11922	A3SS_14961	clu_23179_NA	TRIM37	chr17	-	59001597_59001755_59001597_59001714_59012327_59012446	14961	3,8,11	101,91,97	23,13,15	63,40,76	190	149	8.80565e-07	0.000106803	0.023,0.064,0.082	0.223,0.203,0.134	0.13	A3SS	7.33333	96.3333	17	59.6667	103.667	76.6667	sig	chr17:59001597:59001755:-	chr17:59001597:59001714:-	Inclusion	0.023	0.064	0.082	0.223	0.203	0.134	GO:0000122|GO:0006513|GO:0016558|GO:0032088|GO:0036353|GO:0045814|GO:0045893|GO:0046600|GO:0050821|GO:0051091|GO:0051092|GO:0051865|GO:0070842	negative regulation of transcription by RNA polymerase II|protein monoubiquitination|protein import into peroxisome matrix|negative regulation of NF-kappaB transcription factor activity|histone H2A-K119 monoubiquitination|negative regulation of gene expression, epigenetic|positive regulation of DNA-templated transcription|negative regulation of centriole replication|protein stabilization|positive…
V11937	A3SS_14978	clu_23957_NA	TRIM38	chr6	+	25974789_25991226_25978534_25991226_25973172_25973285	14978	2,2,1	1,1,4	7,12,17	2,0,2	298	149	0.000712343	0.0310316	0.5,0.5,0.111	0.636,1.0,0.81	0.445	A3SS	1.66667	2	12	1.33333	3.66667	13.3333	sig	chr6:25974789:25991226:+	chr6:25978534:25991226:+	Inclusion	0.5	0.5	0.111	0.636	1	0.81	GO:0000209|GO:0010508|GO:0016925|GO:0032648|GO:0032880|GO:0043123|GO:0043161|GO:0045070|GO:0045087|GO:0045893|GO:0046596|GO:0046598|GO:0050687|GO:0051091|GO:0051092|GO:0070936	protein polyubiquitination|positive regulation of autophagy|protein sumoylation|regulation of interferon-beta production|regulation of protein localization|positive regulation of I-kappaB kinase/NF-kappaB signaling|proteasome-mediated ubiquitin-dependent protein catabolic process|positive regulation of viral genome replication|innate immune response|positive regulation of DNA-templated transcript…
V11938	A3SS_14979	clu_23957_NA	TRIM38	chr6	+	25974789_25991226_25978691_25991226_25973172_25973285	14979	5,2,3	5,5,13	11,15,15	2,2,3	298	149	1.32444e-07	1.99537e-05	0.333,0.167,0.103	0.733,0.789,0.714	0.544	A3SS	3.33333	7.66667	13.6667	2.33333	11	16	sig	chr6:25974789:25991226:+	chr6:25978691:25991226:+	Inclusion	0.333	0.167	0.103	0.733	0.789	0.714	GO:0000209|GO:0010508|GO:0016925|GO:0032648|GO:0032880|GO:0043123|GO:0043161|GO:0045070|GO:0045087|GO:0045893|GO:0046596|GO:0046598|GO:0050687|GO:0051091|GO:0051092|GO:0070936	protein polyubiquitination|positive regulation of autophagy|protein sumoylation|regulation of interferon-beta production|regulation of protein localization|positive regulation of I-kappaB kinase/NF-kappaB signaling|proteasome-mediated ubiquitin-dependent protein catabolic process|positive regulation of viral genome replication|innate immune response|positive regulation of DNA-templated transcript…
V11943	A3SS_14984	clu_23957_NA	TRIM38	chr6	+	25974804_25991226_25978691_25991226_25973172_25973285	14984	4,2,4	5,5,13	12,9,10	2,2,3	298	149	2.20484e-06	0.000240572	0.286,0.167,0.133	0.75,0.692,0.625	0.494	A3SS	3.33333	7.66667	10.3333	2.33333	11	12.6667	sig	chr6:25974804:25991226:+	chr6:25978691:25991226:+	Inclusion	0.286	0.167	0.133	0.75	0.692	0.625	GO:0000209|GO:0010508|GO:0016925|GO:0032648|GO:0032880|GO:0043123|GO:0043161|GO:0045070|GO:0045087|GO:0045893|GO:0046596|GO:0046598|GO:0050687|GO:0051091|GO:0051092|GO:0070936	protein polyubiquitination|positive regulation of autophagy|protein sumoylation|regulation of interferon-beta production|regulation of protein localization|positive regulation of I-kappaB kinase/NF-kappaB signaling|proteasome-mediated ubiquitin-dependent protein catabolic process|positive regulation of viral genome replication|innate immune response|positive regulation of DNA-templated transcript…
V11947	A3SS_14988	clu_23957_NA	TRIM38	chr6	+	25974902_25991226_25978691_25991226_25973172_25973285	14988	4,2,3	5,5,13	7,11,4	2,2,3	298	149	0.000246937	0.013172	0.286,0.167,0.103	0.636,0.733,0.4	0.404	A3SS	3	7.66667	7.33333	2.33333	10.6667	9.66667	sig	chr6:25974902:25991226:+	chr6:25978691:25991226:+	Inclusion	0.286	0.167	0.103	0.636	0.733	0.4	GO:0000209|GO:0010508|GO:0016925|GO:0032648|GO:0032880|GO:0043123|GO:0043161|GO:0045070|GO:0045087|GO:0045893|GO:0046596|GO:0046598|GO:0050687|GO:0051091|GO:0051092|GO:0070936	protein polyubiquitination|positive regulation of autophagy|protein sumoylation|regulation of interferon-beta production|regulation of protein localization|positive regulation of I-kappaB kinase/NF-kappaB signaling|proteasome-mediated ubiquitin-dependent protein catabolic process|positive regulation of viral genome replication|innate immune response|positive regulation of DNA-templated transcript…
V11956	A3SS_14997	clu_23957_NA	TRIM38	chr6	+	25978691_25991226_25983163_25991226_25973172_25974930	14997	5,5,4	3,0,2	5,3,6	17,13,13	298	149	0.001079	0.0430682	0.455,1.0,0.5	0.128,0.103,0.188	-0.512	A3SS	4.66667	1.66667	4.66667	14.3333	6.33333	19	sig	chr6:25978691:25991226:+	chr6:25983163:25991226:+	Exclusion	0.455	1	0.5	0.128	0.103	0.188	GO:0000209|GO:0010508|GO:0016925|GO:0032648|GO:0032880|GO:0043123|GO:0043161|GO:0045070|GO:0045087|GO:0045893|GO:0046596|GO:0046598|GO:0050687|GO:0051091|GO:0051092|GO:0070936	protein polyubiquitination|positive regulation of autophagy|protein sumoylation|regulation of interferon-beta production|regulation of protein localization|positive regulation of I-kappaB kinase/NF-kappaB signaling|proteasome-mediated ubiquitin-dependent protein catabolic process|positive regulation of viral genome replication|innate immune response|positive regulation of DNA-templated transcript…
V11976	A3SS_15024	stringtie.8040	FUS	chr16	+	31185151_31185179_31185163_31185179_31184938_31185058	15024	447435434	0,0,0	414261601	0,106,0	161	149	1.0656e-05	0.000939503	1.0,1.0,1.0	1.0,0.695,1.0	-0.102	A3SS	438.667	0	425.333	35.3333	438.667	460.667	sig	chr16:31185151:31185179:+	chr16:31185163:31185179:+	Exclusion	1	1	1	1	0.695	1	GO:0006351|GO:0006355|GO:0006357|GO:0008380|GO:0043484|GO:0045893|GO:0048255|GO:0051260|GO:1905168|GO:1990000	DNA-templated transcription|regulation of DNA-templated transcription|regulation of transcription by RNA polymerase II|RNA splicing|regulation of RNA splicing|positive regulation of DNA-templated transcription|mRNA stabilization|protein homooligomerization|positive regulation of double-strand break repair via homologous recombination|amyloid fibril formation
V11979	A3SS_15032	clu_8984_NA	PPP6R3	chr11	+	68600320_68600494_68600340_68600494_68596096_68596218	15032	1,0,0	245277274	41,26,24	156136156	169	149	0	0	0.004,0.0,0.0	0.188,0.144,0.119	0.149	A3SS	0.333333	265.333	30.3333	149.333	265.667	179.667	sig	chr11:68600320:68600494:+	chr11:68600340:68600494:+	Inclusion	0.004	0	0	0.188	0.144	0.119	GO:0043666	regulation of phosphoprotein phosphatase activity
V12005	A3SS_15065	stringtie.14750	CCDC66	chr3	+	56615903_56616053_56615921_56616053_56615127_56615272	15065	3,5,6	25,27,20	14,30,30	9,7,10	167	149	3.14859e-13	1.30933e-10	0.097,0.142,0.211	0.581,0.793,0.728	0.551	A3SS	4.66667	24	24.6667	8.66667	28.6667	33.3333	sig	chr3:56615903:56616053:+	chr3:56615921:56616053:+	Inclusion	0.097	0.142	0.211	0.581	0.793	0.728	GO:0001578|GO:0001895|GO:0050908|GO:0060271|GO:1903564	microtubule bundle formation|retina homeostasis|detection of light stimulus involved in visual perception|cilium assembly|regulation of protein localization to cilium
V12031	A3SS_15107	clu_21629_NA	NDUFC1	chr4	-	139295042_139295164_139295042_139295140_139295731_139295960	15107	40,34,33	2,0,0	27,32,33	4,5,2	173	149	0.000308448	0.0158714	0.945,1.0,1.0	0.853,0.846,0.934	-0.104	A3SS	35.6667	0.666667	30.6667	3.66667	36.3333	34.3333	sig	chr4:139295042:139295164:-	chr4:139295042:139295140:-	Exclusion	0.945	1	1	0.853	0.846	0.934	GO:0006120|GO:0009060|GO:0032981|GO:0042776	mitochondrial electron transport, NADH to ubiquinone|aerobic respiration|mitochondrial respiratory chain complex I assembly|proton motive force-driven mitochondrial ATP synthesis
V12047	A3SS_15124	clu_3807_NA	NBPF9	chr1	-	149092754_149094132_149092754_149092853_149098437_149098706	15124	13,13,9	9,7,9	13,20,10	0,0,1	298	149	2.17627e-10	5.766e-08	0.419,0.481,0.333	1.0,1.0,0.833	0.533	A3SS	11.6667	8.33333	14.3333	0.333333	20	14.6667	sig	chr1:149092754:149094132:-	chr1:149092754:149092853:-	Inclusion	0.419	0.481	0.333	1	1	0.833
V12066	A3SS_15148	ENSG00000099622.13	CIRBP	chr19	+	1273493_1273715_1273600_1273715_1271980_1272051	15148	80,77,93	0,1,0	64,62,86	5,11,4	256	149	8.6624e-08	1.3474e-05	1.0,0.978,1.0	0.882,0.766,0.926	-0.135	A3SS	83.3333	0.333333	70.6667	6.66667	83.6667	77.3333	sig	chr19:1273493:1273715:+	chr19:1273600:1273715:+	Exclusion	1	0.978	1	0.882	0.766	0.926	GO:0009409|GO:0009411|GO:0017148|GO:0034063|GO:0045727|GO:0048026|GO:0048255	response to cold|response to UV|negative regulation of translation|stress granule assembly|positive regulation of translation|positive regulation of mRNA splicing, via spliceosome|mRNA stabilization
V12084	A3SS_15167	clu_19957_NA	UBE3B	chr12	+	109508530_109509714_109509595_109509714_109507563_109508719	15167	0,0,0	2,3,6	1,5,3	3,1,4	298	149	6.45193e-06	0.000606541	0.0,0.0,0.0	0.143,0.714,0.273	0.377	A3SS	0	3.66667	3	2.66667	3.66667	5.66667	sig	chr12:109508530:109509714:+	chr12:109509595:109509714:+	Inclusion	0	0	0	0.143	0.714	0.273	GO:0000209|GO:0006511	protein polyubiquitination|ubiquitin-dependent protein catabolic process
V12191	A3SS_15299	stringtie.4939	MTERF2	chr12	-	106985114_106985225_106985114_106985215_106986968_106987166	15299	42,31,24	6,12,11	12,6,5	43,39,53	159	149	0	0	0.868,0.708,0.672	0.207,0.126,0.081	-0.611	A3SS	32.3333	9.66667	7.66667	45	42	52.6667	sig	chr12:106985114:106985225:-	chr12:106985114:106985215:-	Exclusion	0.868	0.708	0.672	0.207	0.126	0.081	GO:0006355|GO:0006393	regulation of DNA-templated transcription|termination of mitochondrial transcription
V12202	A3SS_15314	stringtie.7240	NA	chr15	-	82475477_82475637_82475477_82475615_82476785_82476940	15314	9,15,11	52,48,49	25,22,25	19,18,23	171	149	1.98863e-10	5.33176e-08	0.131,0.214,0.164	0.534,0.516,0.486	0.342	A3SS	11.6667	49.6667	24	20	61.3333	44	sig	chr15:82475477:82475637:-	chr15:82475477:82475615:-	Inclusion	0.131	0.214	0.164	0.534	0.516	0.486	NA	NA
V12298	A3SS_15431	ENSG00000167604.13	NFKBID	chr19	-	35896912_35897103_35896912_35897058_35897650_35897856	15431	2,0,0	8,6,6	4,2,4	9,8,12	194	149	0.00123274	0.0476415	0.161,0.0,0.0	0.254,0.161,0.204	0.153	A3SS	0.666667	6.66667	3.33333	9.66667	7.33333	13	sig	chr19:35896912:35897103:-	chr19:35896912:35897058:-	Inclusion	0.161	0	0	0.254	0.161	0.204	GO:0006954|GO:0010468|GO:0050852|GO:2000321	inflammatory response|regulation of gene expression|T cell receptor signaling pathway|positive regulation of T-helper 17 cell differentiation
V12344	A3SS_15492	clu_3654_NA	CAPZA1	chr1	+	112669895_112671619_112669947_112671619_112669542_112669605	15492	6,6,11	0,0,1	6,4,9	3,4,3	201	149	3.9015e-06	0.000388748	1.0,1.0,0.891	0.597,0.426,0.69	-0.393	A3SS	7.66667	0.333333	6.33333	3.33333	8	9.66667	sig	chr1:112669895:112671619:+	chr1:112669947:112671619:+	Exclusion	1	1	0.891	0.597	0.426	0.69	GO:0030036|GO:0034329|GO:0051016|GO:0065003	actin cytoskeleton organization|cell junction assembly|barbed-end actin filament capping|protein-containing complex assembly
V12395	A3SS_15559	clu_481_NA	MSH6	chr2	+	47749055_47791116_47790926_47791116_47708182_47708430	15559	7,4,3	6,7,5	10,6,7	2,1,1	298	149	0.00014398	0.00846753	0.368,0.222,0.231	0.714,0.75,0.778	0.474	A3SS	4.66667	6	7.66667	1.33333	10.6667	9	sig	chr2:47749055:47791116:+	chr2:47790926:47791116:+	Inclusion	0.368	0.222	0.231	0.714	0.75	0.778	GO:0000710|GO:0006281|GO:0006298|GO:0007283|GO:0008340|GO:0008630|GO:0009411|GO:0016446|GO:0016447|GO:0043570|GO:0045190|GO:0045910|GO:0051096|GO:0097193	meiotic mismatch repair|DNA repair|mismatch repair|spermatogenesis|determination of adult lifespan|intrinsic apoptotic signaling pathway in response to DNA damage|response to UV|somatic hypermutation of immunoglobulin genes|somatic recombination of immunoglobulin gene segments|maintenance of DNA repeat elements|isotype switching|negative regulation of DNA recombination|positive regulation of heli…
V12396	A3SS_15560	clu_481_NA	MSH6	chr2	+	47756580_47791116_47790926_47791116_47708182_47708430	15560	8,4,4	6,7,5	7,6,8	2,1,1	298	149	0.000732822	0.0318048	0.4,0.222,0.286	0.636,0.75,0.8	0.426	A3SS	5.33333	6	7	1.33333	11.3333	8.33333	sig	chr2:47756580:47791116:+	chr2:47790926:47791116:+	Inclusion	0.4	0.222	0.286	0.636	0.75	0.8	GO:0000710|GO:0006281|GO:0006298|GO:0007283|GO:0008340|GO:0008630|GO:0009411|GO:0016446|GO:0016447|GO:0043570|GO:0045190|GO:0045910|GO:0051096|GO:0097193	meiotic mismatch repair|DNA repair|mismatch repair|spermatogenesis|determination of adult lifespan|intrinsic apoptotic signaling pathway in response to DNA damage|response to UV|somatic hypermutation of immunoglobulin genes|somatic recombination of immunoglobulin gene segments|maintenance of DNA repeat elements|isotype switching|negative regulation of DNA recombination|positive regulation of heli…
V12400	A3SS_15564	clu_481_NA	MSH6	chr2	+	47749055_47791116_47790926_47791116_47737390_47762600	15564	7,4,3	0,0,1	7,5,7	4,0,3	298	149	0.000121546	0.00742079	1.0,1.0,0.6	0.467,1.0,0.538	-0.198	A3SS	4.66667	0.333333	6.33333	2.33333	5	8.66667	sig	chr2:47749055:47791116:+	chr2:47790926:47791116:+	Exclusion	1	1	0.6	0.467	1	0.538	GO:0000710|GO:0006281|GO:0006298|GO:0007283|GO:0008340|GO:0008630|GO:0009411|GO:0016446|GO:0016447|GO:0043570|GO:0045190|GO:0045910|GO:0051096|GO:0097193	meiotic mismatch repair|DNA repair|mismatch repair|spermatogenesis|determination of adult lifespan|intrinsic apoptotic signaling pathway in response to DNA damage|response to UV|somatic hypermutation of immunoglobulin genes|somatic recombination of immunoglobulin gene segments|maintenance of DNA repeat elements|isotype switching|negative regulation of DNA recombination|positive regulation of heli…
V12456	A3SS_15642	stringtie.7188	WDR61	chr15	-	78292615_78292885_78292615_78292788_78294945_78294973	15642	11,10,24	0,1,6	15,17,18	1,0,0	246	149	0.00109001	0.04338	1.0,0.858,0.708	0.901,1.0,1.0	0.112	A3SS	15	2.33333	16.6667	0.333333	17.3333	17	sig	chr15:78292615:78292885:-	chr15:78292615:78292788:-	Inclusion	1	0.858	0.708	0.901	1	1
V12458	A3SS_15644	stringtie.19518	LETM2	chr8	+	38392541_38392995_38392612_38392995_38387949_38388030	15644	30,21,27	0,0,1	23,24,30	3,3,4	220	149	8.42932e-05	0.00544406	1.0,1.0,0.948	0.839,0.844,0.836	-0.143	A3SS	26	0.333333	25.6667	3.33333	26.3333	29	sig	chr8:38392541:38392995:+	chr8:38392612:38392995:+	Exclusion	1	1	0.948	0.839	0.844	0.836	GO:0030003	intracellular monoatomic cation homeostasis
V12471	A3SS_15664	clu_7340_NA	CABIN1	chr22	+	24088979_24091843_24091582_24091843_24087451_24089199	15664	2,4,8	0,1,1	2,1,1	4,1,1	298	149	1.00389e-05	0.000894243	1.0,0.667,0.8	0.2,0.333,0.333	-0.534	A3SS	4.66667	0.666667	1.33333	2	5.33333	3.33333	sig	chr22:24088979:24091843:+	chr22:24091582:24091843:+	Exclusion	1	0.667	0.8	0.2	0.333	0.333	GO:0006334|GO:0007166	nucleosome assembly|cell surface receptor signaling pathway
V12479	A3SS_15674	stringtie.15271	MFN1	chr3	+	179348844_179348963_179348847_179348963_179347734_179347810	15674	47,49,54	7,6,6	44,39,51	16,23,24	152	149	1.88119e-06	0.000208044	0.868,0.889,0.898	0.729,0.624,0.676	-0.209	A3SS	50	6.33333	44.6667	21	56.3333	65.6667	sig	chr3:179348844:179348963:+	chr3:179348847:179348963:+	Exclusion	0.868	0.889	0.898	0.729	0.624	0.676	GO:0008053|GO:0010918|GO:0046039|GO:0051646	mitochondrial fusion|positive regulation of mitochondrial membrane potential|GTP metabolic process|mitochondrion localization
V12540	A3SS_15759	clu_20464_NA	ANKLE2	chr12	-	132734384_132734496_132734384_132734492_132735405_132735512	15759	11,17,21	5,4,7	11,23,26	4,0,0	153	149	0.000840237	0.0353194	0.682,0.805,0.745	0.728,1.0,1.0	0.165	A3SS	16.3333	5.33333	20	1.33333	21.6667	21.3333	sig	chr12:132734384:132734496:-	chr12:132734384:132734492:-	Inclusion	0.682	0.805	0.745	0.728	1	1	GO:0007084|GO:0007417|GO:0035307|GO:0042326|GO:0043066|GO:0050790|GO:0051301	mitotic nuclear membrane reassembly|central nervous system development|positive regulation of protein dephosphorylation|negative regulation of phosphorylation|negative regulation of apoptotic process|regulation of catalytic activity|cell division
V12563	A3SS_15791	stringtie.7332	TTLL13P	chr15	+	90258037_90258269_90258182_90258269_90257636_90257722	15791	1,2,4	2,0,3	4,4,9	0,0,0	294	149	0.000300623	0.0155264	0.202,1.0,0.403	1.0,1.0,1.0	0.465	A3SS	2.33333	1.66667	5.66667	0	4	5.66667	sig	chr15:90258037:90258269:+	chr15:90258182:90258269:+	Inclusion	0.202	1	0.403	1	1	1
V12603	A3SS_15841	clu_15750_NA	AC020915.3	chr19	-	58257269_58274853_58257269_58267025_58278522_58278808	15841	6,3,2	0,2,0	0,3,4	2,3,2	298	149	0.000344021	0.0174052	1.0,0.429,1.0	0.0,0.333,0.5	-0.532	A3SS	3.66667	0.666667	2.33333	2.33333	4.33333	4.66667	sig	chr19:58257269:58274853:-	chr19:58257269:58267025:-	Exclusion	1	0.429	1	0	0.333	0.5
V12613	A3SS_15853	stringtie.1444	NA	chr1	-	156562586_156562674_156562586_156562665_156563133_156563312	15853	3,1,0	39,51,58	11,25,11	25,22,27	158	149	1.80078e-13	7.64451e-11	0.068,0.018,0.0	0.293,0.517,0.278	0.334	A3SS	1.33333	49.3333	15.6667	24.6667	50.6667	40.3333	sig	chr1:156562586:156562674:-	chr1:156562586:156562665:-	Inclusion	0.068	0.018	0	0.293	0.517	0.278	NA	NA
V12628	A3SS_15875	clu_7194_NA	COMT	chr22	+	19962557_19962815_19962658_19962815_19961198_19961289	15875	200228268	0,0,0	208190244	14,21,27	250	149	0	0	1.0,1.0,1.0	0.899,0.844,0.843	-0.138	A3SS	232	0	214	20.6667	232	234.667	sig	chr22:19962557:19962815:+	chr22:19962658:19962815:+	Exclusion	1	1	1	0.899	0.844	0.843	GO:0006629|GO:0016036|GO:0032259|GO:0032502|GO:0042135|GO:0042417|GO:0042420|GO:0042424	lipid metabolic process|cellular response to phosphate starvation|methylation|developmental process|neurotransmitter catabolic process|dopamine metabolic process|dopamine catabolic process|catecholamine catabolic process
V12645	A3SS_15894	ENSG00000125991.19	ERGIC3	chr20	+	35556876_35557109_35556954_35557109_35556206_35556271	15894	18,16,14	3,3,3	16,9,24	140,90,123	227	149	0	0	0.798,0.778,0.754	0.07,0.062,0.114	-0.695	A3SS	16	3	16.3333	117.667	19	134	sig	chr20:35556876:35557109:+	chr20:35556954:35557109:+	Exclusion	0.798	0.778	0.754	0.07	0.062	0.114	GO:0006888|GO:0006890|GO:0090316	endoplasmic reticulum to Golgi vesicle-mediated transport|retrograde vesicle-mediated transport, Golgi to endoplasmic reticulum|positive regulation of intracellular protein transport
V12647	A3SS_15896	ENSG00000125991.19	ERGIC3	chr20	+	35556954_35557109_35556972_35557109_35556206_35556271	15896	22,10,16	447441484	189126156	431341393	167	149	0	0	0.042,0.02,0.029	0.281,0.248,0.262	0.233	A3SS	16	457.333	157	388.333	473.333	545.333	sig	chr20:35556954:35557109:+	chr20:35556972:35557109:+	Inclusion	0.042	0.02	0.029	0.281	0.248	0.262	GO:0006888|GO:0006890|GO:0090316	endoplasmic reticulum to Golgi vesicle-mediated transport|retrograde vesicle-mediated transport, Golgi to endoplasmic reticulum|positive regulation of intracellular protein transport
V12734	A3SS_16013	clu_9309_NA	CUL5	chr11	+	108079128_108088659_108082665_108088659_108078175_108078240	16013	3,5,2	2,0,3	2,3,11	0,0,0	298	149	0.000401615	0.0196837	0.429,1.0,0.25	1.0,1.0,1.0	0.44	A3SS	3.33333	1.66667	5.33333	0	5	5.33333	sig	chr11:108079128:108088659:+	chr11:108082665:108088659:+	Inclusion	0.429	1	0.25	1	1	1	GO:0000082|GO:0016567|GO:0031146|GO:0038128|GO:0070588|GO:0097193	G1/S transition of mitotic cell cycle|protein ubiquitination|SCF-dependent proteasomal ubiquitin-dependent protein catabolic process|ERBB2 signaling pathway|calcium ion transmembrane transport|intrinsic apoptotic signaling pathway
V12744	A3SS_16028	clu_26841_NA	SEC23B	chr20	+	18508174_18511056_18510832_18511056_18507554_18507972	16028	22,18,26	1,0,0	29,15,23	3,4,1	298	149	0.00019954	0.0110188	0.917,1.0,1.0	0.829,0.652,0.92	-0.172	A3SS	22	0.333333	22.3333	2.66667	22.3333	25	sig	chr20:18508174:18511056:+	chr20:18510832:18511056:+	Exclusion	0.917	1	1	0.829	0.652	0.92	GO:0006886|GO:0090110	intracellular protein transport|COPII-coated vesicle cargo loading
V12746	A3SS_16030	clu_26841_NA	SEC23B	chr20	+	18509615_18511056_18510832_18511056_18507554_18507972	16030	26,24,26	1,0,0	27,15,23	3,4,1	298	149	0.000136181	0.00809006	0.929,1.0,1.0	0.818,0.652,0.92	-0.18	A3SS	25.3333	0.333333	21.6667	2.66667	25.6667	24.3333	sig	chr20:18509615:18511056:+	chr20:18510832:18511056:+	Exclusion	0.929	1	1	0.818	0.652	0.92	GO:0006886|GO:0090110	intracellular protein transport|COPII-coated vesicle cargo loading
V12765	A3SS_16057	stringtie.1230	GPR89B	chr1	+	147968874_147968963_147968894_147968963_147968331_147968428	16057	1,2,3	2,5,3	7,5,13	0,0,1	169	149	6.15135e-09	1.21988e-06	0.306,0.261,0.469	1.0,1.0,0.92	0.628	A3SS	2	3.33333	8.33333	0.333333	5.33333	8.66667	sig	chr1:147968874:147968963:+	chr1:147968894:147968963:+	Inclusion	0.306	0.261	0.469	1	1	0.92	GO:0015031|GO:0030217|GO:0034765|GO:0051452|GO:0098656	protein transport|T cell differentiation|regulation of monoatomic ion transmembrane transport|intracellular pH reduction|monoatomic anion transmembrane transport
V12797	A3SS_16092	clu_10310_NA	PPP6C	chr9	-	125146573_125152518_125146573_125150766_125153532_125153742	16092	3,2,11	0,1,1	5,4,4	1,4,2	298	149	0.000963732	0.0393534	1.0,0.5,0.846	0.714,0.333,0.5	-0.266	A3SS	5.33333	0.666667	4.33333	2.33333	6	6.66667	sig	chr9:125146573:125152518:-	chr9:125146573:125150766:-	Exclusion	1	0.5	0.846	0.714	0.333	0.5	GO:0000082|GO:0006470|GO:0045087|GO:0045824|GO:0048208	G1/S transition of mitotic cell cycle|protein dephosphorylation|innate immune response|negative regulation of innate immune response|COPII vesicle coating
V12909	A3SS_16250	ENSG00000099953.9	MMP11	chr22	+	23781787_23782483_23782367_23782483_23781192_23781409	16250	14,7,6	0,1,0	6,8,11	4,1,1	298	149	0.000560766	0.0256055	1.0,0.778,1.0	0.429,0.8,0.846	-0.234	A3SS	9	0.333333	8.33333	2	9.33333	10.3333	sig	chr22:23781787:23782483:+	chr22:23782367:23782483:+	Exclusion	1	0.778	1	0.429	0.8	0.846	GO:0006508|GO:0022617|GO:0030198|GO:0030199|GO:0030574|GO:0045599|GO:0071711	proteolysis|extracellular matrix disassembly|extracellular matrix organization|collagen fibril organization|collagen catabolic process|negative regulation of fat cell differentiation|basement membrane organization
V12956	A3SS_16316	stringtie.4137	RPL13P5	chr12	+	6916416_6916512_6916434_6916512_6915820_6915917	16316	54,64,78	0,0,0	19,27,28	13,8,14	167	149	0	0	1.0,1.0,1.0	0.566,0.751,0.641	-0.347	A3SS	65.3333	0	24.6667	11.6667	65.3333	36.3333	sig	chr12:6916416:6916512:+	chr12:6916434:6916512:+	Exclusion	1	1	1	0.566	0.751	0.641
V13020	A3SS_16398	clu_3735_NA	SEC22B	chr1	-	120150897_120159422_120150897_120157443_120160383_120160530	16398	4,4,6	0,0,0	3,3,4	2,3,3	298	149	6.92933e-09	1.35115e-06	1.0,1.0,1.0	0.429,0.333,0.4	-0.613	A3SS	4.66667	0	3.33333	2.66667	4.66667	6	sig	chr1:120150897:120159422:-	chr1:120150897:120157443:-	Exclusion	1	1	1	0.429	0.333	0.4	GO:0006888|GO:0006890|GO:0015031|GO:0045732|GO:0048280|GO:1902902	endoplasmic reticulum to Golgi vesicle-mediated transport|retrograde vesicle-mediated transport, Golgi to endoplasmic reticulum|protein transport|positive regulation of protein catabolic process|vesicle fusion with Golgi apparatus|negative regulation of autophagosome assembly
V13026	A3SS_16407	clu_23333_NA	GNA13	chr17	-	65010714_65016040_65010714_65014844_65018252_65018303	16407	2,2,6	0,0,0	0,5,6	5,0,3	298	149	4.24791e-06	0.000419165	1.0,1.0,1.0	0.0,1.0,0.5	-0.5	A3SS	3.33333	0	3.66667	2.66667	3.33333	6.33333	sig	chr17:65010714:65016040:-	chr17:65010714:65014844:-	Exclusion	1	1	1	0	1	0.5	GO:0001569|GO:0001701|GO:0007165|GO:0007188|GO:0007189|GO:0007204|GO:0007266|GO:0008217|GO:0008360|GO:0010259|GO:0010762|GO:0030154|GO:0030168|GO:0031584|GO:0051056|GO:1904706|GO:1904753	branching involved in blood vessel morphogenesis|in utero embryonic development|signal transduction|adenylate cyclase-modulating G protein-coupled receptor signaling pathway|adenylate cyclase-activating G protein-coupled receptor signaling pathway|positive regulation of cytosolic calcium ion concentration|Rho protein signal transduction|regulation of blood pressure|regulation of cell shape|multic…
V13051	A3SS_16440	clu_6265_NA	C14orf119	chr14	+	23097769_23098271_23136988_23098271_23095524_23095619	16440	4,3,6	0,0,0	7,6,3	1,3,2	298	149	2.28281e-05	0.00182773	1.0,1.0,1.0	0.778,0.5,0.429	-0.431	A3SS	4.33333	0	5.33333	2	4.33333	7.33333	sig	chr14:23097769:23098271:+	chr14:23136988:23098271:+	Exclusion	1	1	1	0.778	0.5	0.429
V13152	A3SS_16592	clu_29266_NA	STAG3L5P-PVRIG2P-PILRB	chr7	+	100358226_100358366_100358230_100358366_100356749_100356883	16592	4,5,4	0,0,0	36,35,29	3,5,9	153	149	3.77494e-05	0.00275453	1.0,1.0,1.0	0.921,0.872,0.758	-0.15	A3SS	4.33333	0	33.3333	5.66667	4.33333	39	sig	chr7:100358226:100358366:+	chr7:100358230:100358366:+	Exclusion	1	1	1	0.921	0.872	0.758
V13173	A3SS_16617	clu_20656_NA	DYRK1A	chr21	+	37488243_37490461_37490174_37490461_37486466_37488351	16617	3,5,3	3,3,2	1,4,7	0,0,0	298	149	4.55398e-09	9.37314e-07	0.333,0.455,0.429	1.0,1.0,1.0	0.594	A3SS	3.66667	2.66667	4	0	6.33333	4	sig	chr21:37488243:37490461:+	chr21:37490174:37490461:+	Inclusion	0.333	0.455	0.429	1	1	1	GO:0006468|GO:0007399|GO:0007623|GO:0016570|GO:0018105|GO:0018107|GO:0018108|GO:0031115|GO:0033120|GO:0034205|GO:0036289|GO:0038083|GO:0043518|GO:0045893|GO:0046777|GO:0048025|GO:0090310|GO:0090312	protein phosphorylation|nervous system development|circadian rhythm|histone modification|peptidyl-serine phosphorylation|peptidyl-threonine phosphorylation|peptidyl-tyrosine phosphorylation|negative regulation of microtubule polymerization|positive regulation of RNA splicing|amyloid-beta formation|peptidyl-serine autophosphorylation|peptidyl-tyrosine autophosphorylation|negative regulation of DNA…
V13196	A3SS_16654	clu_24937_NA	MICAL1	chr6	-	109445770_109445901_109445770_109445875_109446135_109446772	16654	9,12,10	2,1,0	6,7,10	14,14,15	175	149	2.74931e-10	7.15926e-08	0.793,0.911,1.0	0.267,0.299,0.362	-0.592	A3SS	10.3333	1	7.66667	14.3333	11.3333	22	sig	chr6:109445770:109445901:-	chr6:109445770:109445875:-	Exclusion	0.793	0.911	1	0.267	0.299	0.362	GO:0001933|GO:0007010|GO:0007165|GO:0019417|GO:0030042|GO:0043154|GO:0051017|GO:1903305	negative regulation of protein phosphorylation|cytoskeleton organization|signal transduction|sulfur oxidation|actin filament depolymerization|negative regulation of cysteine-type endopeptidase activity involved in apoptotic process|actin filament bundle assembly|regulation of regulated secretory pathway
V13197	A3SS_16655	clu_24937_NA	MICAL1	chr6	-	109445770_109445952_109445770_109445875_109446135_109446772	16655	27,24,17	2,1,0	35,27,31	14,14,15	226	149	5.94768e-09	1.18678e-06	0.899,0.941,1.0	0.622,0.56,0.577	-0.36	A3SS	22.6667	1	31	14.3333	23.6667	45.3333	sig	chr6:109445770:109445952:-	chr6:109445770:109445875:-	Exclusion	0.899	0.941	1	0.622	0.56	0.577	GO:0001933|GO:0007010|GO:0007165|GO:0019417|GO:0030042|GO:0043154|GO:0051017|GO:1903305	negative regulation of protein phosphorylation|cytoskeleton organization|signal transduction|sulfur oxidation|actin filament depolymerization|negative regulation of cysteine-type endopeptidase activity involved in apoptotic process|actin filament bundle assembly|regulation of regulated secretory pathway
V13198	A3SS_16656	clu_24937_NA	MICAL1	chr6	-	109445770_109445962_109445770_109445875_109446135_109446772	16656	14,18,9	2,1,0	29,19,25	14,14,15	236	149	7.17979e-07	8.98918e-05	0.815,0.919,1.0	0.567,0.461,0.513	-0.398	A3SS	13.6667	1	24.3333	14.3333	14.6667	38.6667	sig	chr6:109445770:109445962:-	chr6:109445770:109445875:-	Exclusion	0.815	0.919	1	0.567	0.461	0.513	GO:0001933|GO:0007010|GO:0007165|GO:0019417|GO:0030042|GO:0043154|GO:0051017|GO:1903305	negative regulation of protein phosphorylation|cytoskeleton organization|signal transduction|sulfur oxidation|actin filament depolymerization|negative regulation of cysteine-type endopeptidase activity involved in apoptotic process|actin filament bundle assembly|regulation of regulated secretory pathway
V13199	A3SS_16657	clu_24937_NA	MICAL1	chr6	-	109445770_109445952_109445770_109445901_109446135_109446772	16657	20,18,12	2,6,5	29,20,22	0,0,1	200	149	9.67273e-07	0.000116625	0.882,0.691,0.641	1.0,1.0,0.942	0.243	A3SS	16.6667	4.33333	23.6667	0.333333	21	24	sig	chr6:109445770:109445952:-	chr6:109445770:109445901:-	Inclusion	0.882	0.691	0.641	1	1	0.942	GO:0001933|GO:0007010|GO:0007165|GO:0019417|GO:0030042|GO:0043154|GO:0051017|GO:1903305	negative regulation of protein phosphorylation|cytoskeleton organization|signal transduction|sulfur oxidation|actin filament depolymerization|negative regulation of cysteine-type endopeptidase activity involved in apoptotic process|actin filament bundle assembly|regulation of regulated secretory pathway
V13200	A3SS_16658	clu_24937_NA	MICAL1	chr6	-	109445770_109445962_109445770_109445901_109446135_109446772	16658	7,12,4	2,6,5	23,12,16	0,0,1	210	149	5.46642e-08	8.75336e-06	0.713,0.587,0.362	1.0,1.0,0.919	0.419	A3SS	7.66667	4.33333	17	0.333333	12	17.3333	sig	chr6:109445770:109445962:-	chr6:109445770:109445901:-	Inclusion	0.713	0.587	0.362	1	1	0.919	GO:0001933|GO:0007010|GO:0007165|GO:0019417|GO:0030042|GO:0043154|GO:0051017|GO:1903305	negative regulation of protein phosphorylation|cytoskeleton organization|signal transduction|sulfur oxidation|actin filament depolymerization|negative regulation of cysteine-type endopeptidase activity involved in apoptotic process|actin filament bundle assembly|regulation of regulated secretory pathway
V13201	A3SS_16659	clu_24937_NA	MICAL1	chr6	-	109445770_109445962_109445770_109445952_109446135_109446772	16659	0,2,0	13,8,8	7,3,10	13,11,16	159	149	1.20989e-05	0.00104574	0.0,0.19,0.0	0.335,0.204,0.369	0.239	A3SS	0.666667	9.66667	6.66667	13.3333	10.3333	20	sig	chr6:109445770:109445962:-	chr6:109445770:109445952:-	Inclusion	0	0.19	0	0.335	0.204	0.369	GO:0001933|GO:0007010|GO:0007165|GO:0019417|GO:0030042|GO:0043154|GO:0051017|GO:1903305	negative regulation of protein phosphorylation|cytoskeleton organization|signal transduction|sulfur oxidation|actin filament depolymerization|negative regulation of cysteine-type endopeptidase activity involved in apoptotic process|actin filament bundle assembly|regulation of regulated secretory pathway
V13205	A3SS_16665	ENSG00000125354.22	2023-09-06	chrX	-	119625334_119625396_119625334_119625379_119629317_119629508	16665	11,32,21	414350403	271280272	168142173	166	149	0	0	0.023,0.076,0.045	0.591,0.639,0.585	0.557	A3SS	21.3333	389	274.333	161	410.333	435.333	sig	chrX:119625334:119625396:-	chrX:119625334:119625379:-	Inclusion	0.023	0.076	0.045	0.591	0.639	0.585
V13208	A3SS_16669	clu_7311_NA	GUSBP11	chr22	-	23694118_23697999_23694118_23695512_23700725_23700845	16669	5,5,13	0,0,0	5,0,6	0,3,2	298	149	0.000350943	0.0177004	1.0,1.0,1.0	1.0,0.0,0.6	-0.467	A3SS	7.66667	0	3.66667	1.66667	7.66667	5.33333	sig	chr22:23694118:23697999:-	chr22:23694118:23695512:-	Exclusion	1	1	1	1	0	0.6
V13210	A3SS_16671	clu_7311_NA	GUSBP11	chr22	-	23694118_23697999_23694118_23695517_23700725_23700845	16671	3,4,10	17,18,12	4,0,3	33,29,46	298	149	0.000306198	0.0157856	0.081,0.1,0.294	0.057,0.0,0.032	-0.129	A3SS	5.66667	15.6667	2.33333	36	21.3333	38.3333	sig	chr22:23694118:23697999:-	chr22:23694118:23695517:-	Exclusion	0.081	0.1	0.294	0.057	0	0.032
V13212	A3SS_16673	clu_7311_NA	GUSBP11	chr22	-	23694118_23699705_23694118_23697999_23700725_23700845	16673	0,0,0	2,2,5	0,2,5	2,0,0	298	149	5.34973e-05	0.00370885	0.0,0.0,0.0	0.0,1.0,1.0	0.667	A3SS	0	3	2.33333	0.666667	3	3	sig	chr22:23694118:23699705:-	chr22:23694118:23697999:-	Inclusion	0	0	0	0	1	1
V13257	A3SS_16725	clu_8848_NA	YIF1A	chr11	-	66285380_66285597_66285380_66285536_66285700_66287120	16725	8,4,3	140179138	18,18,33	106,64,89	210	149	5.66214e-15	2.79696e-12	0.039,0.016,0.015	0.108,0.166,0.208	0.137	A3SS	5	152.333	23	86.3333	157.333	109.333	sig	chr11:66285380:66285597:-	chr11:66285380:66285536:-	Inclusion	0.039	0.016	0.015	0.108	0.166	0.208	GO:0006888|GO:0015031	endoplasmic reticulum to Golgi vesicle-mediated transport|protein transport
V13265	A3SS_16733	ENSG00000071889.16	FAM3A	chrX	-	154508473_154508652_154508473_154508597_154511847_154511871	16733	3,5,6	66,78,69	13,19,10	58,37,43	204	149	1.27609e-06	0.000150957	0.032,0.045,0.06	0.141,0.273,0.145	0.141	A3SS	4.66667	71	14	46	75.6667	60	sig	chrX:154508473:154508652:-	chrX:154508473:154508597:-	Inclusion	0.032	0.045	0.06	0.141	0.273	0.145	GO:0019732|GO:0061844|GO:1905035	antifungal humoral response|antimicrobial humoral immune response mediated by antimicrobial peptide|negative regulation of antifungal innate immune response
V13318	A3SS_16798	ENSG00000137776.16	SLTM	chr15	-	58916934_58917020_58916934_58916999_58932355_58932443	16798	2,11,7	170152145	49,50,25	99125103	170	149	0	0	0.01,0.06,0.041	0.303,0.26,0.175	0.209	A3SS	6.66667	155.667	41.3333	109	162.333	150.333	sig	chr15:58916934:58917020:-	chr15:58916934:58916999:-	Inclusion	0.01	0.06	0.041	0.303	0.26	0.175	GO:0006357|GO:0006915|GO:0050684	regulation of transcription by RNA polymerase II|apoptotic process|regulation of mRNA processing
V13363	A3SS_16859	clu_23297_NA	SMARCD2	chr17	-	63834704_63835031_63834704_63835020_63835411_63835567	16859	7,2,2	1,2,0	0,2,1	4,2,4	160	149	3.88416e-05	0.00281908	0.867,0.482,1.0	0.0,0.482,0.189	-0.559	A3SS	3.66667	1	1	3.33333	4.66667	4.33333	sig	chr17:63834704:63835031:-	chr17:63834704:63835020:-	Exclusion	0.867	0.482	1	0	0.482	0.189	GO:0006337|GO:0006338|GO:0006351|GO:0006357|GO:0030071|GO:0045582|GO:0045597|GO:0045663|GO:0045893|GO:0070316|GO:2000045|GO:2000781|GO:2000819	nucleosome disassembly|chromatin remodeling|DNA-templated transcription|regulation of transcription by RNA polymerase II|regulation of mitotic metaphase/anaphase transition|positive regulation of T cell differentiation|positive regulation of cell differentiation|positive regulation of myoblast differentiation|positive regulation of DNA-templated transcription|regulation of G0 to G1 transition|reg…
V13418	A3SS_16933	clu_4183_NA	PEA15	chr1	+	160207027_160207237_160207129_160207237_160205420_160205522	16933	26,26,18	2,6,3	24,18,24	0,1,0	251	149	2.05432e-05	0.00167943	0.885,0.72,0.781	1.0,0.914,1.0	0.176	A3SS	23.3333	3.66667	22	0.333333	27	22.3333	sig	chr1:160207027:160207237:+	chr1:160207129:160207237:+	Inclusion	0.885	0.72	0.781	1	0.914	1	GO:0000165|GO:0006915|GO:0008643|GO:0043278|GO:0046325|GO:1902042|GO:1902043	MAPK cascade|apoptotic process|carbohydrate transport|response to morphine|negative regulation of glucose import|negative regulation of extrinsic apoptotic signaling pathway via death domain receptors|positive regulation of extrinsic apoptotic signaling pathway via death domain receptors
V13422	A3SS_16937	stringtie.784	NA	chr1	+	52414740_52414859_52414761_52414859_52414620_52414647	16937	19,17,11	278280267	68,80,74	230160202	170	149	0	0	0.057,0.051,0.035	0.206,0.305,0.243	0.204	A3SS	15.6667	275	74	197.333	290.667	271.333	sig	chr1:52414740:52414859:+	chr1:52414761:52414859:+	Inclusion	0.057	0.051	0.035	0.206	0.305	0.243	NA	NA
V13457	A3SS_16975	ENSG00000069493.14	CLEC2D	chr12	+	9693415_9693948_9693824_9693948_9693033_9693115	16975	18,9,10	0,3,5	13,12,20	1,0,0	298	149	9.81334e-05	0.00617165	1.0,0.6,0.5	0.867,1.0,1.0	0.256	A3SS	12.3333	2.66667	15	0.333333	15	15.3333	sig	chr12:9693415:9693948:+	chr12:9693824:9693948:+	Inclusion	1	0.6	0.5	0.867	1	1	GO:0007166	cell surface receptor signaling pathway
V13509	A3SS_17032	clu_10393_NA	CIZ1	chr9	-	128190328_128190428_128190328_128190425_128190687_128190862	17032	6,10,9	0,0,1	5,9,5	2,3,2	152	149	0.000158708	0.00915475	1.0,1.0,0.898	0.71,0.746,0.71	-0.244	A3SS	8.33333	0.333333	6.33333	2.33333	8.66667	8.66667	sig	chr9:128190328:128190428:-	chr9:128190328:128190425:-	Exclusion	1	1	0.898	0.71	0.746	0.71	GO:0032298|GO:0051457	positive regulation of DNA-templated DNA replication initiation|maintenance of protein location in nucleus
V13522	A3SS_17047	clu_7074_NA	INF2	chr14	+	104710881_104711007_104710918_104711007_104710087_104710188	17047	6,1,1	1,0,0	2,0,0	3,4,5	186	149	3.97192e-10	9.99182e-08	0.828,1.0,1.0	0.348,0.0,0.0	-0.827	A3SS	2.66667	0.333333	0.666667	4	3	4.66667	sig	chr14:104710881:104711007:+	chr14:104710918:104711007:+	Exclusion	0.828	1	1	0.348	0	0	GO:0030041|GO:0090140	actin filament polymerization|regulation of mitochondrial fission
V13532	A3SS_17059	stringtie.1640	ACBD6	chr1	-	180273337_180273408_180273337_180273398_180273936_180274112	17059	0,0,0	4,9,3	6,3,9	12,6,11	159	149	3.99796e-08	6.77459e-06	0.0,0.0,0.0	0.319,0.319,0.434	0.357	A3SS	0	5.33333	6	9.66667	5.33333	15.6667	sig	chr1:180273337:180273408:-	chr1:180273337:180273398:-	Inclusion	0	0	0	0.319	0.319	0.434
V13576	A3SS_17112	stringtie.16343	AC025171.1	chr5	+	43044442_43045390_43044698_43045390_43043471_43043567	17112	5,8,3	0,0,1	9,10,17	2,4,3	298	149	0.000176329	0.00998738	1.0,1.0,0.6	0.692,0.556,0.739	-0.204	A3SS	5.33333	0.333333	12	3	5.66667	15	sig	chr5:43044442:43045390:+	chr5:43044698:43045390:+	Exclusion	1	1	0.6	0.692	0.556	0.739
V13578	A3SS_17115	stringtie.2035	ZNF124	chr1	-	247159686_247159859_247159686_247159813_247171847_247172016	17115	4,3,4	43,52,49	11,11,13	39,45,40	195	149	6.74512e-05	0.0045137	0.066,0.042,0.059	0.177,0.157,0.199	0.122	A3SS	3.66667	48	11.6667	41.3333	51.6667	53	sig	chr1:247159686:247159859:-	chr1:247159686:247159813:-	Inclusion	0.066	0.042	0.059	0.177	0.157	0.199	GO:0000122	negative regulation of transcription by RNA polymerase II
V13579	A3SS_17116	stringtie.2035	ZNF124	chr1	-	247159686_247159867_247159686_247159859_247171847_247172016	17116	3,7,3	0,0,0	5,5,2	3,8,8	157	149	3.06133e-10	7.92118e-08	1.0,1.0,1.0	0.613,0.372,0.192	-0.608	A3SS	4.33333	0	4	6.33333	4.33333	10.3333	sig	chr1:247159686:247159867:-	chr1:247159686:247159859:-	Exclusion	1	1	1	0.613	0.372	0.192	GO:0000122	negative regulation of transcription by RNA polymerase II
V13581	A3SS_17118	stringtie.2036	NA	chr1	-	247201567_247202095_247201567_247202080_247210690_247210993	17118	25,28,32	19,18,29	47,50,60	9,5,5	164	149	2.91411e-11	9.03109e-09	0.545,0.586,0.501	0.826,0.901,0.916	0.337	A3SS	28.3333	22	52.3333	6.33333	50.3333	58.6667	sig	chr1:247201567:247202095:-	chr1:247201567:247202080:-	Inclusion	0.545	0.586	0.501	0.826	0.901	0.916	NA	NA
V13623	A3SS_17167	stringtie.15038	TMCC1-AS1	chr3	+	129905020_129908911_129905626_129908911_129901706_129901860	17167	9,14,9	15,20,11	5,4,5	43,43,28	298	149	7.73786e-07	9.56849e-05	0.231,0.259,0.29	0.055,0.044,0.082	-0.2	A3SS	10.6667	15.3333	4.66667	38	26	42.6667	sig	chr3:129905020:129908911:+	chr3:129905626:129908911:+	Exclusion	0.231	0.259	0.29	0.055	0.044	0.082
V13640	A3SS_17187	stringtie.2619	HELLS	chr10	+	94546360_94546498_94546376_94546498_94545789_94545907	17187	0,2,2	72,78,64	33,26,61	73,72,75	165	149	0	0	0.0,0.023,0.027	0.29,0.246,0.423	0.303	A3SS	1.33333	71.3333	40	73.3333	72.6667	113.333	sig	chr10:94546360:94546498:+	chr10:94546376:94546498:+	Inclusion	0	0.023	0.027	0.29	0.246	0.423	GO:0001655|GO:0001822|GO:0006306|GO:0006346|GO:0006915|GO:0007049|GO:0031508|GO:0044027|GO:0046651|GO:0051301|GO:1990830|GO:2001243	urogenital system development|kidney development|DNA methylation|DNA methylation-dependent heterochromatin formation|apoptotic process|cell cycle|pericentric heterochromatin formation|negative regulation of gene expression via CpG island methylation|lymphocyte proliferation|cell division|cellular response to leukemia inhibitory factor|negative regulation of intrinsic apoptotic signaling pathway
V13641	A3SS_17188	stringtie.2619	HELLS	chr10	+	94546360_94546498_94546376_94546498_94545921_94545952	17188	0,2,4	72,92,102	13,12,25	116,82,109	165	149	2.92666e-09	6.26089e-07	0.0,0.019,0.034	0.092,0.117,0.172	0.109	A3SS	2	88.6667	16.6667	102.333	90.6667	119	sig	chr10:94546360:94546498:+	chr10:94546376:94546498:+	Inclusion	0	0.019	0.034	0.092	0.117	0.172	GO:0001655|GO:0001822|GO:0006306|GO:0006346|GO:0006915|GO:0007049|GO:0031508|GO:0044027|GO:0046651|GO:0051301|GO:1990830|GO:2001243	urogenital system development|kidney development|DNA methylation|DNA methylation-dependent heterochromatin formation|apoptotic process|cell cycle|pericentric heterochromatin formation|negative regulation of gene expression via CpG island methylation|lymphocyte proliferation|cell division|cellular response to leukemia inhibitory factor|negative regulation of intrinsic apoptotic signaling pathway
V13646	A3SS_17195	stringtie.2664	NA	chr10	+	97744711_97744915_97744728_97744915_97738476_97738674	17195	2,5,1	14,14,10	21,11,14	7,5,4	166	149	6.36231e-10	1.53877e-07	0.114,0.243,0.082	0.729,0.664,0.759	0.571	A3SS	2.66667	12.6667	15.3333	5.33333	15.3333	20.6667	sig	chr10:97744711:97744915:+	chr10:97744728:97744915:+	Inclusion	0.114	0.243	0.082	0.729	0.664	0.759	NA	NA
V13647	A3SS_17196	stringtie.2664	NA	chr10	+	97744711_97744915_97744728_97744915_97743093_97743164	17196	2,5,1	92,84,82	29,25,26	46,47,42	166	149	0	0	0.019,0.051,0.011	0.361,0.323,0.357	0.32	A3SS	2.66667	86	26.6667	45	88.6667	71.6667	sig	chr10:97744711:97744915:+	chr10:97744728:97744915:+	Inclusion	0.019	0.051	0.011	0.361	0.323	0.357	NA	NA
V13656	A3SS_17214	clu_12840_NA	CENPK	chr5	-	65554796_65557377_65554796_65554933_65561462_65561564	17214	23,25,21	1,0,0	25,22,26	4,3,1	298	149	0.000299222	0.0154651	0.92,1.0,1.0	0.758,0.786,0.929	-0.149	A3SS	23	0.333333	24.3333	2.66667	23.3333	27	sig	chr5:65554796:65557377:-	chr5:65554796:65554933:-	Exclusion	0.92	1	1	0.758	0.786	0.929	GO:0000070|GO:0051382	mitotic sister chromatid segregation|kinetochore assembly
V13709	A3SS_17281	clu_19987_NA	ANKRD13A	chr12	+	110032446_110033957_110033721_110033957_110030644_110030758	17281	3,3,3	1,3,3	3,2,4	0,0,0	298	149	1.97789e-08	3.58438e-06	0.6,0.333,0.333	1.0,1.0,1.0	0.578	A3SS	3	2.33333	3	0	5.33333	3	sig	chr12:110032446:110033957:+	chr12:110033721:110033957:+	Inclusion	0.6	0.333	0.333	1	1	1	GO:0002091|GO:1905667	negative regulation of receptor internalization|negative regulation of protein localization to endosome
V13711	A3SS_17285	stringtie.3221	NA	chr11	+	43445930_43448122_43448001_43448122_43444055_43444209	17285	76,71,81	48,53,53	48,40,51	73,55,79	298	149	3.15773e-06	0.000324557	0.442,0.401,0.433	0.247,0.267,0.244	-0.173	A3SS	76	51.3333	46.3333	69	127.333	115.333	sig	chr11:43445930:43448122:+	chr11:43448001:43448122:+	Exclusion	0.442	0.401	0.433	0.247	0.267	0.244	NA	NA
V13734	A3SS_17313	clu_1247_NA	R3HDM1	chr2	+	135533733_135602708_135602499_135602708_135531512_135533900	17313	1,2,1	0,5,2	4,3,1	0,1,0	298	149	7.66305e-06	0.000707249	1.0,0.167,0.2	1.0,0.6,1.0	0.411	A3SS	1.33333	2.33333	2.66667	0.333333	3.66667	3	sig	chr2:135533733:135602708:+	chr2:135602499:135602708:+	Inclusion	1	0.167	0.2	1	0.6	1
V13753	A3SS_17336	stringtie.3459	NA	chr11	+	65622205_65622366_65622223_65622366_65620830_65620966	17336	44,59,43	3,7,3	47,25,48	25,21,35	167	149	1.83209e-12	6.78756e-10	0.929,0.883,0.927	0.626,0.515,0.55	-0.349	A3SS	48.6667	4.33333	40	27	53	67	sig	chr11:65622205:65622366:+	chr11:65622223:65622366:+	Exclusion	0.929	0.883	0.927	0.626	0.515	0.55	NA	NA
V13755	A3SS_17338	stringtie.3459	NA	chr11	+	65622223_65622366_65622244_65622366_65620830_65620966	17338	18,22,14	52,59,53	42,28,50	49,42,38	170	149	1.37218e-05	0.00116805	0.233,0.246,0.188	0.429,0.369,0.536	0.222	A3SS	18	54.6667	40	43	72.6667	83	sig	chr11:65622223:65622366:+	chr11:65622244:65622366:+	Inclusion	0.233	0.246	0.188	0.429	0.369	0.536	NA	NA
V13776	A3SS_17359	stringtie.3596	NA	chr11	+	72228646_72228847_72228726_72228847_72228347_72228498	17359	14,13,34	139175153	53,44,44	60,64,51	229	149	0	0	0.062,0.046,0.126	0.365,0.309,0.36	0.267	A3SS	20.3333	155.667	47	58.3333	176	105.333	sig	chr11:72228646:72228847:+	chr11:72228726:72228847:+	Inclusion	0.062	0.046	0.126	0.365	0.309	0.36	NA	NA
V13835	A3SS_17426	clu_4676_NA	SMYD2	chr1	+	214334728_214337130_214335667_214337130_214330949_214334308	17426	6,6,3	0,0,0	2,1,3	4,0,6	298	149	1.97789e-07	2.81344e-05	1.0,1.0,1.0	0.2,1.0,0.2	-0.533	A3SS	5	0	2	3.33333	5	5.33333	sig	chr1:214334728:214337130:+	chr1:214335667:214337130:+	Exclusion	1	1	1	0.2	1	0.2	GO:0000122|GO:0006325|GO:0007507|GO:0008285|GO:0018026|GO:0018027|GO:0034968|GO:0043516|GO:1901796	negative regulation of transcription by RNA polymerase II|chromatin organization|heart development|negative regulation of cell population proliferation|peptidyl-lysine monomethylation|peptidyl-lysine dimethylation|histone lysine methylation|regulation of DNA damage response, signal transduction by p53 class mediator|regulation of signal transduction by p53 class mediator
V13838	A3SS_17429	clu_4676_NA	SMYD2	chr1	+	214334728_214337130_214336703_214337130_214330949_214335709	17429	18,22,26	0,0,0	20,9,13	3,0,3	298	149	0.00131089	0.0499636	1.0,1.0,1.0	0.769,1.0,0.684	-0.182	A3SS	22	0	14	2	22	16	sig	chr1:214334728:214337130:+	chr1:214336703:214337130:+	Exclusion	1	1	1	0.769	1	0.684	GO:0000122|GO:0006325|GO:0007507|GO:0008285|GO:0018026|GO:0018027|GO:0034968|GO:0043516|GO:1901796	negative regulation of transcription by RNA polymerase II|chromatin organization|heart development|negative regulation of cell population proliferation|peptidyl-lysine monomethylation|peptidyl-lysine dimethylation|histone lysine methylation|regulation of DNA damage response, signal transduction by p53 class mediator|regulation of signal transduction by p53 class mediator
V13855	A3SS_17447	stringtie.4168	RIMKLB	chr12	+	8780574_8780739_8780577_8780739_8780034_8780112	17447	9,2,8	5,3,7	18,9,13	3,0,2	152	149	0.000273208	0.0143758	0.638,0.395,0.528	0.855,1.0,0.864	0.386	A3SS	6.33333	5	13.3333	1.66667	11.3333	15	sig	chr12:8780574:8780739:+	chr12:8780577:8780739:+	Inclusion	0.638	0.395	0.528	0.855	1	0.864	GO:0009064|GO:0036211	glutamine family amino acid metabolic process|protein modification process
V13878	A3SS_17477	clu_8510_NA	VWCE	chr11	-	61268921_61269352_61268921_61269014_61271674_61271760	17477	14,15,16	1,0,0	3,10,4	2,1,2	298	149	0.00095604	0.0391433	0.875,1.0,1.0	0.429,0.833,0.5	-0.371	A3SS	15	0.333333	5.66667	1.66667	15.3333	7.33333	sig	chr11:61268921:61269352:-	chr11:61268921:61269014:-	Exclusion	0.875	1	1	0.429	0.833	0.5	GO:0098586	cellular response to virus
V13932	A3SS_17545	stringtie.4788	E2F7	chr12	-	77064542_77064653_77064542_77064635_77065344_77065580	17545	2,0,0	26,22,30	8,5,4	30,19,32	167	149	7.98996e-06	0.000735022	0.064,0.0,0.0	0.192,0.19,0.1	0.139	A3SS	0.666667	26	5.66667	27	26.6667	32.6667	sig	chr12:77064542:77064653:-	chr12:77064542:77064635:-	Inclusion	0.064	0	0	0.192	0.19	0.1	GO:0000122|GO:0001890|GO:0002040|GO:0006357|GO:0008285|GO:0030330|GO:0032466|GO:0032877|GO:0045944|GO:0060707|GO:0060718|GO:0070365|GO:0071930|GO:2000134	negative regulation of transcription by RNA polymerase II|placenta development|sprouting angiogenesis|regulation of transcription by RNA polymerase II|negative regulation of cell population proliferation|DNA damage response, signal transduction by p53 class mediator|negative regulation of cytokinesis|positive regulation of DNA endoreduplication|positive regulation of transcription by RNA polymera…
V13935	A3SS_17548	stringtie.4825	NA	chr12	-	93545070_93545398_93545070_93545358_93565612_93565744	17548	7,2,7	6,4,8	35,16,28	1,0,0	189	149	1.1291e-13	4.89512e-11	0.479,0.283,0.408	0.965,1.0,1.0	0.598	A3SS	5.33333	6	26.3333	0.333333	11.3333	26.6667	sig	chr12:93545070:93545398:-	chr12:93545070:93545358:-	Inclusion	0.479	0.283	0.408	0.965	1	1	NA	NA
V13936	A3SS_17549	stringtie.4825	NA	chr12	-	93545070_93545398_93545070_93545358_93566743_93566970	17549	10,3,11	20,18,10	54,32,55	1,0,1	189	149	0	0	0.283,0.116,0.464	0.977,1.0,0.977	0.697	A3SS	8	16	47	0.666667	24	47.6667	sig	chr12:93545070:93545398:-	chr12:93545070:93545358:-	Inclusion	0.283	0.116	0.464	0.977	1	0.977	NA	NA
V13977	A3SS_17592	clu_20334_NA	EIF2B1	chr12	-	123624786_123624923_123624786_123624878_123626424_123626493	17592	14,20,17	2,0,0	22,15,19	3,4,3	194	149	0.000644431	0.0286469	0.843,1.0,1.0	0.849,0.742,0.829	-0.141	A3SS	17	0.666667	18.6667	3.33333	17.6667	22	sig	chr12:123624786:123624923:-	chr12:123624786:123624878:-	Exclusion	0.843	1	1	0.849	0.742	0.829	GO:0006413|GO:0009408|GO:0009749|GO:0014003|GO:0043434|GO:0050852	translational initiation|response to heat|response to glucose|oligodendrocyte development|response to peptide hormone|T cell receptor signaling pathway
V13995	A3SS_17612	stringtie.5220	FBRSL1	chr12	+	132571067_132571524_132571306_132571524_132570334_132570540	17612	233268203	102,116,98	183148153	189137167	298	149	3.36209e-11	1.0225e-08	0.533,0.536,0.509	0.326,0.351,0.314	-0.196	A3SS	234.667	105.333	161.333	164.333	340	325.667	sig	chr12:132571067:132571524:+	chr12:132571306:132571524:+	Exclusion	0.533	0.536	0.509	0.326	0.351	0.314
V14014	A3SS_17633	stringtie.19774	RIDA	chr8	-	98108645_98108768_98108645_98108751_98117031_98117241	17633	2,2,5	152177202	23,21,19	148133124	166	149	2.95319e-14	1.34471e-11	0.012,0.01,0.022	0.122,0.124,0.121	0.108	A3SS	3	177	21	135	180	156	sig	chr8:98108645:98108768:-	chr8:98108645:98108751:-	Inclusion	0.012	0.01	0.022	0.122	0.124	0.121	GO:0001822|GO:0006402|GO:0006629|GO:0007420|GO:0017148|GO:0019518|GO:0030324|GO:0033993|GO:0050680|GO:0061157|GO:0070314|GO:0090502|GO:1901565|GO:1902074	kidney development|mRNA catabolic process|lipid metabolic process|brain development|negative regulation of translation|L-threonine catabolic process to glycine|lung development|response to lipid|negative regulation of epithelial cell proliferation|mRNA destabilization|G1 to G0 transition|RNA phosphodiester bond hydrolysis, endonucleolytic|organonitrogen compound catabolic process|response to salt
V14016	A3SS_17635	stringtie.5380	NAA16	chr13	+	41373660_41373880_41373767_41373880_41372731_41372830	17635	43,39,53	3,3,0	8,12,18	11,9,15	256	149	3.4639e-14	1.56849e-11	0.893,0.883,1.0	0.297,0.437,0.411	-0.544	A3SS	45	2	12.6667	11.6667	47	24.3333	sig	chr13:41373660:41373880:+	chr13:41373767:41373880:+	Exclusion	0.893	0.883	1	0.297	0.437	0.411	GO:0006474|GO:0017196|GO:0043066|GO:0045893|GO:0050821	N-terminal protein amino acid acetylation|N-terminal peptidyl-methionine acetylation|negative regulation of apoptotic process|positive regulation of DNA-templated transcription|protein stabilization
V14057	A3SS_17685	clu_3009_NA	KDM4A	chr1	+	43670421_43671875_43671504_43671875_43669099_43670519	17685	2,8,6	4,0,2	3,5,5	0,1,0	298	149	0.000643247	0.0286375	0.2,1.0,0.6	1.0,0.714,1.0	0.305	A3SS	5.33333	2	4.33333	0.333333	7.33333	4.66667	sig	chr1:43670421:43671875:+	chr1:43671504:43671875:+	Inclusion	0.2	1	0.6	1	0.714	1	GO:0006338|GO:0010507|GO:0010628|GO:0010629|GO:0014898|GO:0016570|GO:0031667|GO:0045666|GO:0045892|GO:0048712|GO:0060548	chromatin remodeling|negative regulation of autophagy|positive regulation of gene expression|negative regulation of gene expression|cardiac muscle hypertrophy in response to stress|histone modification|response to nutrient levels|positive regulation of neuron differentiation|negative regulation of DNA-templated transcription|negative regulation of astrocyte differentiation|negative regulation of …
V14076	A3SS_17713	clu_15952_NA	NUBP2	chr16	+	1786536_1787831_1787676_1787831_1786536_1786756	17713	20,14,18	0,0,0	11,12,16	2,5,1	298	149	3.18378e-06	0.000326412	1.0,1.0,1.0	0.733,0.545,0.889	-0.278	A3SS	17.3333	0	13	2.66667	17.3333	15.6667	sig	chr16:1786536:1787831:+	chr16:1787676:1787831:+	Exclusion	1	1	1	0.733	0.545	0.889	GO:0016226|GO:0030030	iron-sulfur cluster assembly|cell projection organization
V14078	A3SS_17715	clu_16028_NA	TBC1D24	chr16	+	2498941_2499420_2499356_2499420_2498237_2499198	17715	3,1,2	1,2,3	6,3,7	0,0,0	298	149	1.47529e-07	2.19425e-05	0.6,0.2,0.25	1.0,1.0,1.0	0.65	A3SS	2	2	5.33333	0	4	5.33333	sig	chr16:2498941:2499420:+	chr16:2499356:2499420:+	Inclusion	0.6	0.2	0.25	1	1	1	GO:0016358|GO:0031175|GO:0036475|GO:0048488|GO:0050775|GO:0061564|GO:1902017|GO:1902083|GO:1903204|GO:2000463|GO:2001224	dendrite development|neuron projection development|neuron death in response to oxidative stress|synaptic vesicle endocytosis|positive regulation of dendrite morphogenesis|axon development|regulation of cilium assembly|negative regulation of peptidyl-cysteine S-nitrosylation|negative regulation of oxidative stress-induced neuron death|positive regulation of excitatory postsynaptic potential|positi…
V14094	A3SS_17736	stringtie.19069	NA	chr7	+	128577952_128578033_128577963_128578033_128574719_128574791	17736	21,23,23	0,0,2	12,14,14	7,16,9	160	149	5.06395e-12	1.71976e-09	1.0,1.0,0.915	0.615,0.449,0.592	-0.42	A3SS	22.3333	0.666667	13.3333	10.6667	23	24	sig	chr7:128577952:128578033:+	chr7:128577963:128578033:+	Exclusion	1	1	0.915	0.615	0.449	0.592	NA	NA
V14098	A3SS_17740	clu_7866_NA	SELENOO	chr22	+	50201885_50206520_50206320_50206520_50200978_50201590	17740	12,19,8	3,4,3	15,8,11	0,1,1	298	149	0.000307252	0.0158299	0.667,0.704,0.571	1.0,0.8,0.846	0.235	A3SS	13	3.33333	11.3333	0.666667	16.3333	12	sig	chr22:50201885:50206520:+	chr22:50206320:50206520:+	Inclusion	0.667	0.704	0.571	1	0.8	0.846	GO:0018117	protein adenylylation
V14103	A3SS_17745	clu_7866_NA	SELENOO	chr22	+	50201885_50206520_50206320_50206520_50200978_50205024	17745	11,14,8	0,3,4	11,6,9	0,1,0	298	149	0.00012337	0.00751523	1.0,0.7,0.5	1.0,0.75,1.0	0.183	A3SS	11	2.33333	8.66667	0.333333	13.3333	9	sig	chr22:50201885:50206520:+	chr22:50206320:50206520:+	Inclusion	1	0.7	0.5	1	0.75	1	GO:0018117	protein adenylylation
V14121	A3SS_17764	clu_24297_NA	PFDN6	chr6	+	33289838_33289920_33289841_33289920_33289301_33289620	17764	9,20,16	0,0,0	6,11,14	0,9,6	152	149	3.80036e-07	5.04482e-05	1.0,1.0,1.0	1.0,0.545,0.696	-0.253	A3SS	15	0	10.3333	5	15	15.3333	sig	chr6:33289838:33289920:+	chr6:33289841:33289920:+	Exclusion	1	1	1	1	0.545	0.696	GO:0006457|GO:0050821|GO:0051131|GO:1905907	protein folding|protein stabilization|chaperone-mediated protein complex assembly|negative regulation of amyloid fibril formation
V14122	A3SS_17765	clu_24297_NA	PFDN6	chr6	+	33289838_33289920_33289841_33289920_33289595_33289628	17765	6,12,17	12,0,0	9,5,5	11,14,14	152	149	0.000230688	0.0124437	0.329,1.0,1.0	0.445,0.259,0.259	-0.455	A3SS	11.6667	4	6.33333	13	15.6667	19.3333	sig	chr6:33289838:33289920:+	chr6:33289841:33289920:+	Exclusion	0.329	1	1	0.445	0.259	0.259	GO:0006457|GO:0050821|GO:0051131|GO:1905907	protein folding|protein stabilization|chaperone-mediated protein complex assembly|negative regulation of amyloid fibril formation
V14214	A3SS_17875	clu_26246_NA	RFC3	chr13	+	33843691_33837496_33934806_33837496_33835147_33835217	17875	3,1,1	0,4,1	7,2,3	0,0,0	298	149	0.000480236	0.0227174	1.0,0.111,0.333	1.0,1.0,1.0	0.519	A3SS	1.66667	1.66667	4	0	3.33333	4	sig	chr13:33843691:33837496:+	chr13:33934806:33837496:+	Inclusion	1	0.111	0.333	1	1	1	GO:0000731|GO:0006260|GO:0006261|GO:0006271|GO:0006281|GO:0032508|GO:0046683|GO:1900264	DNA synthesis involved in DNA repair|DNA replication|DNA-templated DNA replication|DNA strand elongation involved in DNA replication|DNA repair|DNA duplex unwinding|response to organophosphorus|positive regulation of DNA-directed DNA polymerase activity
V14282	A3SS_17954	stringtie.7445	WDR90	chr16	+	658509_658653_658524_658653_658182_658344	17954	4,1,3	58,56,54	35,19,37	30,29,38	164	149	0	0	0.059,0.016,0.048	0.515,0.373,0.469	0.411	A3SS	2.66667	56	30.3333	32.3333	58.6667	62.6667	sig	chr16:658509:658653:+	chr16:658524:658653:+	Inclusion	0.059	0.016	0.048	0.515	0.373	0.469	GO:0060271	cilium assembly
V14295	A3SS_17968	stringtie.7459	CHTF18	chr16	+	794033_794201_794053_794201_793143_793274	17968	4,4,8	158185210	115,97,106	84,76,72	169	149	0	0	0.022,0.019,0.032	0.547,0.529,0.565	0.523	A3SS	5.33333	184.333	106	77.3333	189.667	183.333	sig	chr16:794033:794201:+	chr16:794053:794201:+	Inclusion	0.022	0.019	0.032	0.547	0.529	0.565	GO:0006260|GO:0007049|GO:0032508|GO:1900264	DNA replication|cell cycle|DNA duplex unwinding|positive regulation of DNA-directed DNA polymerase activity
V14329	A3SS_18010	stringtie.7753	NPIPP1	chr16	-	15132720_15133061_15132720_15132873_15133263_15133423	18010	66,56,64	1,7,3	58,73,51	13,9,12	298	149	0.000795879	0.0340162	0.971,0.8,0.914	0.69,0.802,0.68	-0.171	A3SS	62	3.66667	60.6667	11.3333	65.6667	72	sig	chr16:15132720:15133061:-	chr16:15132720:15132873:-	Exclusion	0.971	0.8	0.914	0.69	0.802	0.68
V14388	A3SS_18078	stringtie.7970	INO80E	chr16	+	30005220_30005793_30005367_30005793_30001413_30001530	18078	251282309	3,0,4	255243285	45,36,37	296	149	0	0	0.977,1.0,0.975	0.74,0.773,0.795	-0.215	A3SS	280.667	2.33333	261	39.3333	283	300.333	sig	chr16:30005220:30005793:+	chr16:30005367:30005793:+	Exclusion	0.977	1	0.975	0.74	0.773	0.795	GO:0000723|GO:0006275|GO:0006281|GO:0006282|GO:0006310|GO:0006338|GO:0033044|GO:0045739|GO:0045893|GO:0045995|GO:0051726|GO:0060382|GO:1904507	telomere maintenance|regulation of DNA replication|DNA repair|regulation of DNA repair|DNA recombination|chromatin remodeling|regulation of chromosome organization|positive regulation of DNA repair|positive regulation of DNA-templated transcription|regulation of embryonic development|regulation of cell cycle|regulation of DNA strand elongation|positive regulation of telomere maintenance in respon…
V14453	A3SS_18158	stringtie.15259	ECT2	chr3	+	172762397_172762546_172762415_172762546_172761609_172761683	18158	0,0,0	132107108	39,25,24	56,61,74	167	149	0	0	0.0,0.0,0.0	0.383,0.268,0.224	0.292	A3SS	0	115.667	29.3333	63.6667	115.667	93	sig	chr3:172762397:172762546:+	chr3:172762415:172762546:+	Inclusion	0	0	0	0.383	0.268	0.224	GO:0000281|GO:0000902|GO:0007399|GO:0015031|GO:0030154|GO:0032147|GO:0032467|GO:0035556|GO:0042307|GO:0043065|GO:0043123|GO:0043547|GO:0045666|GO:0045859|GO:0051056|GO:0051260|GO:0051988|GO:0070301|GO:0070830|GO:0071277|GO:0071479|GO:0090630|GO:2000431	mitotic cytokinesis|cell morphogenesis|nervous system development|protein transport|cell differentiation|activation of protein kinase activity|positive regulation of cytokinesis|intracellular signal transduction|positive regulation of protein import into nucleus|positive regulation of apoptotic process|positive regulation of I-kappaB kinase/NF-kappaB signaling|positive regulation of GTPase activi…
V14476	A3SS_18187	stringtie.8698	ZNF232	chr17	-	5105772_5106533_5105772_5106506_5108925_5109052	18187	74,57,60	7,9,8	44,36,38	16,10,26	176	149	5.07697e-05	0.00355807	0.899,0.843,0.864	0.7,0.753,0.553	-0.2	A3SS	63.6667	8	39.3333	17.3333	71.6667	56.6667	sig	chr17:5105772:5106533:-	chr17:5105772:5106506:-	Exclusion	0.899	0.843	0.864	0.7	0.753	0.553	GO:0006357	regulation of transcription by RNA polymerase II
V14489	A3SS_18202	stringtie.8779	CNTROB	chr17	+	7932927_7933349_7933092_7933349_7932241_7932800	18202	87,80,73	0,2,0	73,61,72	7,7,10	298	149	9.74319e-09	1.86415e-06	1.0,0.952,1.0	0.839,0.813,0.783	-0.172	A3SS	80	0.666667	68.6667	8	80.6667	76.6667	sig	chr17:7932927:7933349:+	chr17:7933092:7933349:+	Exclusion	1	0.952	1	0.839	0.813	0.783	GO:0007099|GO:0051299|GO:1902017|GO:1902410	centriole replication|centrosome separation|regulation of cilium assembly|mitotic cytokinetic process
V14511	A3SS_18229	stringtie.8913	MIEF2	chr17	+	18263672_18266552_18263709_18266552_18263085_18263248	18229	0,6,4	11,17,16	0,1,0	28,13,11	186	149	9.52402e-05	0.00600824	0.0,0.22,0.167	0.0,0.058,0.0	-0.11	A3SS	3.33333	14.6667	0.333333	17.3333	18	17.6667	sig	chr17:18263672:18266552:+	chr17:18263709:18266552:+	Exclusion	0	0.22	0.167	0	0.058	0	GO:0003374|GO:0007005|GO:0008053|GO:0010821|GO:0090141|GO:0090314	dynamin family protein polymerization involved in mitochondrial fission|mitochondrion organization|mitochondrial fusion|regulation of mitochondrion organization|positive regulation of mitochondrial fission|positive regulation of protein targeting to membrane
V14527	A3SS_18246	stringtie.8993	ALDOC	chr17	-	28575964_28576020_28575964_28576017_28576800_28577264	18246	22,21,21	3,4,5	49,33,33	0,4,0	152	149	0.000537811	0.0247654	0.878,0.837,0.805	1.0,0.89,1.0	0.123	A3SS	21.3333	4	38.3333	1.33333	25.3333	39.6667	sig	chr17:28575964:28576020:-	chr17:28575964:28576017:-	Inclusion	0.878	0.837	0.805	1	0.89	1	GO:0006000|GO:0006094|GO:0006096|GO:0030388|GO:0030855	fructose metabolic process|gluconeogenesis|glycolytic process|fructose 1,6-bisphosphate metabolic process|epithelial cell differentiation
V14536	A3SS_18256	clu_5775_NA	R3HCC1L	chr10	+	98159216_98162975_98162882_98162975_98156092_98156147	18256	4,3,1	8,4,12	1,0,0	7,7,6	298	149	0.00118579	0.0462714	0.2,0.273,0.04	0.067,0.0,0.0	-0.149	A3SS	2.66667	8	0.333333	6.66667	10.6667	7	sig	chr10:98159216:98162975:+	chr10:98162882:98162975:+	Exclusion	0.2	0.273	0.04	0.067	0	0
V14543	A3SS_18263	stringtie.9235	NA	chr17	+	39530603_39535146_39530630_39535146_39525863_39526316	18263	58,33,54	39,50,43	68,55,52	31,22,19	176	149	0.000849531	0.0356183	0.557,0.358,0.515	0.65,0.679,0.699	0.199	A3SS	48.3333	44	58.3333	24	92.3333	82.3333	sig	chr17:39530603:39535146:+	chr17:39530630:39535146:+	Inclusion	0.557	0.358	0.515	0.65	0.679	0.699	NA	NA
V14582	A3SS_18305	stringtie.9431	CDC27	chr17	-	47138738_47138906_47138738_47138891_47141852_47142025	18305	0,1,0	162164163	12,12,16	92,81,85	164	149	2.22045e-16	1.26559e-13	0.0,0.006,0.0	0.106,0.119,0.146	0.122	A3SS	0.333333	163	13.3333	86	163.333	99.3333	sig	chr17:47138738:47138906:-	chr17:47138738:47138891:-	Inclusion	0	0.006	0	0.106	0.119	0.146	GO:0007091|GO:0007346|GO:0031145|GO:0051301|GO:0051445|GO:0070979	metaphase/anaphase transition of mitotic cell cycle|regulation of mitotic cell cycle|anaphase-promoting complex-dependent catabolic process|cell division|regulation of meiotic cell cycle|protein K11-linked ubiquitination
V14594	A3SS_18321	stringtie.9573	NA	chr17	-	59070822_59070968_59070822_59070947_59075646_59075714	18321	1,1,2	77,91,88	28,44,34	61,61,62	170	149	0	0	0.011,0.01,0.02	0.287,0.387,0.325	0.319	A3SS	1.33333	85.3333	35.3333	61.3333	86.6667	96.6667	sig	chr17:59070822:59070968:-	chr17:59070822:59070947:-	Inclusion	0.011	0.01	0.02	0.287	0.387	0.325	NA	NA
V14625	A3SS_18354	stringtie.15598	STIM2	chr4	+	27019399_27021612_27021493_27021612_27017710_27017984	18354	72,72,58	1,1,0	75,70,79	8,9,13	298	149	2.8966e-09	6.21291e-07	0.973,0.973,1.0	0.824,0.795,0.752	-0.192	A3SS	67.3333	0.666667	74.6667	10	68	84.6667	sig	chr4:27019399:27021612:+	chr4:27021493:27021612:+	Exclusion	0.973	0.973	1	0.824	0.795	0.752	GO:0002115|GO:0006874|GO:0032237|GO:0051928|GO:0070588	store-operated calcium entry|intracellular calcium ion homeostasis|activation of store-operated calcium channel activity|positive regulation of calcium ion transport|calcium ion transmembrane transport
V14640	A3SS_18369	stringtie.11479	ISOC2	chr19	-	55455259_55455378_55455259_55455330_55456348_55456489	18369	31,43,43	54,57,67	23,26,17	72,71,67	197	149	0.000170033	0.009705	0.303,0.363,0.327	0.195,0.217,0.161	-0.14	A3SS	39	59.3333	22	70	98.3333	92	sig	chr19:55455259:55455378:-	chr19:55455259:55455330:-	Exclusion	0.303	0.363	0.327	0.195	0.217	0.161	GO:0031648	protein destabilization
V14679	A3SS_18416	ENSG00000146350.13	TBC1D32	chr6	-	121317494_121317690_121317494_121317672_121321632_121321794	18416	0,0,0	3,6,11	3,3,0	3,2,3	167	149	0.000352804	0.0177723	0.0,0.0,0.0	0.472,0.572,0.0	0.348	A3SS	0	6.66667	2	2.66667	6.66667	4.66667	sig	chr6:121317494:121317690:-	chr6:121317494:121317672:-	Inclusion	0	0	0	0.472	0.572	0	GO:0001822|GO:0002088|GO:0003406|GO:0007368|GO:0007507|GO:0042733|GO:0060021|GO:0060831|GO:0061512|GO:1905515	kidney development|lens development in camera-type eye|retinal pigment epithelium development|determination of left/right symmetry|heart development|embryonic digit morphogenesis|roof of mouth development|smoothened signaling pathway involved in dorsal/ventral neural tube patterning|protein localization to cilium|non-motile cilium assembly
V14689	A3SS_18429	stringtie.10355	ABCA7	chr19	+	1041830_1042176_1042063_1042176_1041509_1041603	18429	8,8,6	3,3,6	10,7,10	2,0,1	298	149	0.00105792	0.0423512	0.571,0.571,0.333	0.714,1.0,0.833	0.357	A3SS	7.33333	4	9	1	11.3333	10	sig	chr19:1041830:1042176:+	chr19:1042063:1042176:+	Inclusion	0.571	0.571	0.333	0.714	1	0.833	GO:0006909|GO:0007613|GO:0008542|GO:0010875|GO:0018149|GO:0019216|GO:0033344|GO:0033700|GO:0034205|GO:0034380|GO:0034504|GO:0038027|GO:0042985|GO:0043409|GO:0044857|GO:0045332|GO:0045806|GO:0050766|GO:0055085|GO:0070374|GO:0150094|GO:1900223|GO:1901076|GO:1902430|GO:1902991|GO:1902995|GO:1903898|GO:2000010	phagocytosis|memory|visual learning|positive regulation of cholesterol efflux|peptide cross-linking|regulation of lipid metabolic process|cholesterol efflux|phospholipid efflux|amyloid-beta formation|high-density lipoprotein particle assembly|protein localization to nucleus|apolipoprotein A-I-mediated signaling pathway|negative regulation of amyloid precursor protein biosynthetic process|negative…
V14700	A3SS_18440	stringtie.7456	HAGHL	chr16	+	729008_729733_729287_729733_728793_728895	18440	40,30,32	0,0,2	27,21,33	5,2,2	298	149	0.000512741	0.0238672	1.0,1.0,0.889	0.73,0.84,0.892	-0.142	A3SS	34	0.666667	27	3	34.6667	30	sig	chr16:729008:729733:+	chr16:729287:729733:+	Exclusion	1	1	0.889	0.73	0.84	0.892
V14777	A3SS_18527	stringtie.14052	NA	chr22	+	36935314_36935441_36935350_36935441_36933831_36933994	18527	11,14,8	65,82,74	26,17,10	62,35,47	185	149	0.000825424	0.0348405	0.12,0.121,0.08	0.252,0.281,0.146	0.119	A3SS	11	73.6667	17.6667	48	84.6667	65.6667	sig	chr22:36935314:36935441:+	chr22:36935350:36935441:+	Inclusion	0.12	0.121	0.08	0.252	0.281	0.146	NA	NA
V14785	A3SS_18535	clu_8527_NA	TMEM138	chr11	+	61368599_61368769_61373042_61368769_61367922_61367998	18535	5,5,2	1,0,1	3,5,4	6,6,7	298	149	3.04994e-05	0.00229749	0.714,1.0,0.5	0.2,0.294,0.222	-0.499	A3SS	4	0.666667	4	6.33333	4.66667	10.3333	sig	chr11:61368599:61368769:+	chr11:61373042:61368769:+	Exclusion	0.714	1	0.5	0.2	0.294	0.222	GO:0060271	cilium assembly
V14791	A3SS_18542	ENSG00000274349.4	ZNF658	chr9	+	66908237_66908364_66908255_66908364_66903517_66903576	18542	4,4,2	4,2,0	6,2,2	0,1,0	167	149	0.00110616	0.0438729	0.472,0.641,1.0	1.0,0.641,1.0	0.176	A3SS	3.33333	2	3.33333	0.333333	5.33333	3.66667	sig	chr9:66908237:66908364:+	chr9:66908255:66908364:+	Inclusion	0.472	0.641	1	1	0.641	1	GO:0042254|GO:0045892|GO:0045944|GO:0071294	ribosome biogenesis|negative regulation of DNA-templated transcription|positive regulation of transcription by RNA polymerase II|cellular response to zinc ion
V14856	A3SS_18623	stringtie.11333	PIH1D1	chr19	-	49446550_49446794_49446550_49446744_49447023_49447099	18623	12,11,9	7,1,1	22,15,10	0,0,0	199	149	5.47483e-06	0.000524361	0.562,0.892,0.871	1.0,1.0,1.0	0.225	A3SS	10.6667	3	15.6667	0	13.6667	15.6667	sig	chr19:49446550:49446794:-	chr19:49446550:49446744:-	Inclusion	0.562	0.892	0.871	1	1	1	GO:0000492|GO:0006338|GO:0006364|GO:0030855|GO:0048254|GO:0050821|GO:0071902|GO:1901838|GO:1902661|GO:1903939|GO:1904263|GO:1905669|GO:2001268	box C/D snoRNP assembly|chromatin remodeling|rRNA processing|epithelial cell differentiation|snoRNA localization|protein stabilization|positive regulation of protein serine/threonine kinase activity|positive regulation of transcription of nucleolar large rRNA by RNA polymerase I|positive regulation of glucose mediated signaling pathway|regulation of TORC2 signaling|positive regulation of TORC1 si…
V14871	A3SS_18641	stringtie.11465	LENG8	chr19	+	54459408_54462889_54459520_54462889_54458313_54459352	18641	62,47,92	11,0,10	73,66,80	0,2,0	261	149	1.51439e-06	0.000174585	0.763,1.0,0.84	1.0,0.95,1.0	0.116	A3SS	67	7	73	0.666667	74	73.6667	sig	chr19:54459408:54462889:+	chr19:54459520:54462889:+	Inclusion	0.763	1	0.84	1	0.95	1
V14873	A3SS_18643	stringtie.11465	LENG8	chr19	+	54459464_54462889_54459520_54462889_54458313_54459352	18643	39,38,55	11,0,10	38,31,46	0,2,0	205	149	8.46325e-06	0.000773325	0.72,1.0,0.8	1.0,0.918,1.0	0.133	A3SS	44	7	38.3333	0.666667	51	39	sig	chr19:54459464:54462889:+	chr19:54459520:54462889:+	Inclusion	0.72	1	0.8	1	0.918	1
V14876	A3SS_18646	stringtie.11465	LENG8	chr19	+	54459464_54462889_54459520_54462889_54458313_54459408	18646	69,64,51	0,1,0	50,31,41	11,23,33	205	149	0	0	1.0,0.979,1.0	0.768,0.495,0.475	-0.414	A3SS	61.3333	0.333333	40.6667	22.3333	61.6667	63	sig	chr19:54459464:54462889:+	chr19:54459520:54462889:+	Exclusion	1	0.979	1	0.768	0.495	0.475
V14878	A3SS_18648	stringtie.11465	LENG8	chr19	+	54459520_54462889_54459632_54462889_54458313_54459408	18648	60,61,47	0,0,27	51,77,82	0,0,0	261	149	0.000519552	0.0241429	1.0,1.0,0.498	1.0,1.0,1.0	0.167	A3SS	56	9	70	0	65	70	sig	chr19:54459520:54462889:+	chr19:54459632:54462889:+	Inclusion	1	1	0.498	1	1	1
V14881	A3SS_18651	stringtie.11472	NA	chr19	-	55265277_55265389_55265277_55265378_55265885_55265982	18651	135179156	23,12,9	113104148	54,53,54	160	149	1.33227e-15	7.14393e-13	0.845,0.933,0.942	0.661,0.646,0.718	-0.232	A3SS	156.667	14.6667	121.667	53.6667	171.333	175.333	sig	chr19:55265277:55265389:-	chr19:55265277:55265378:-	Exclusion	0.845	0.933	0.942	0.661	0.646	0.718	NA	NA
V14892	A3SS_18662	stringtie.11505	ZNF547	chr19	+	57398412_57399207_57398429_57399207_57397047_57397174	18662	0,0,0	22,20,15	21,27,28	8,15,13	166	149	0	0	0.0,0.0,0.0	0.702,0.618,0.659	0.66	A3SS	0	19	25.3333	12	19	37.3333	sig	chr19:57398412:57399207:+	chr19:57398429:57399207:+	Inclusion	0	0	0	0.702	0.618	0.659	GO:0006355	regulation of DNA-templated transcription
V14906	A3SS_18680	clu_24438_NA	NFYA	chr6	+	41075211_41079164_41079004_41079164_41072944_41073084	18680	5,2,8	0,0,0	8,8,7	38,35,46	298	149	1.22125e-15	6.59197e-13	1.0,1.0,1.0	0.095,0.103,0.071	-0.91	A3SS	5	0	7.66667	39.6667	5	47.3333	sig	chr6:41075211:41079164:+	chr6:41079004:41079164:+	Exclusion	1	1	1	0.095	0.103	0.071	GO:0006355|GO:0006357|GO:0006366|GO:0035065|GO:0045893|GO:0045944|GO:0048511|GO:0080182	regulation of DNA-templated transcription|regulation of transcription by RNA polymerase II|transcription by RNA polymerase II|regulation of histone acetylation|positive regulation of DNA-templated transcription|positive regulation of transcription by RNA polymerase II|rhythmic process|histone H3-K4 trimethylation
V14912	A3SS_18686	clu_24438_NA	NFYA	chr6	+	41075211_41079164_41079028_41079164_41072944_41075386	18686	1,3,1	2,3,4	16,15,15	1,0,3	298	149	6.95445e-07	8.74736e-05	0.2,0.333,0.111	0.889,1.0,0.714	0.653	A3SS	1.66667	3	15.3333	1.33333	4.66667	16.6667	sig	chr6:41075211:41079164:+	chr6:41079028:41079164:+	Inclusion	0.2	0.333	0.111	0.889	1	0.714	GO:0006355|GO:0006357|GO:0006366|GO:0035065|GO:0045893|GO:0045944|GO:0048511|GO:0080182	regulation of DNA-templated transcription|regulation of transcription by RNA polymerase II|transcription by RNA polymerase II|regulation of histone acetylation|positive regulation of DNA-templated transcription|positive regulation of transcription by RNA polymerase II|rhythmic process|histone H3-K4 trimethylation
V14913	A3SS_18687	clu_24438_NA	NFYA	chr6	+	41079004_41079164_41079028_41079164_41072944_41075386	18687	1,2,1	2,3,4	13,15,15	1,0,3	173	149	6.5995e-07	8.35247e-05	0.301,0.365,0.177	0.918,1.0,0.812	0.629	A3SS	1.33333	3	14.3333	1.33333	4.33333	15.6667	sig	chr6:41079004:41079164:+	chr6:41079028:41079164:+	Inclusion	0.301	0.365	0.177	0.918	1	0.812	GO:0006355|GO:0006357|GO:0006366|GO:0035065|GO:0045893|GO:0045944|GO:0048511|GO:0080182	regulation of DNA-templated transcription|regulation of transcription by RNA polymerase II|transcription by RNA polymerase II|regulation of histone acetylation|positive regulation of DNA-templated transcription|positive regulation of transcription by RNA polymerase II|rhythmic process|histone H3-K4 trimethylation
V14940	A3SS_18717	clu_6067_NA	NSMCE4A	chr10	-	121959500_121960218_121959500_121959595_121960357_121960406	18717	45,53,49	217242174	46,43,54	77,63,76	298	149	2.00796e-10	5.36593e-08	0.094,0.099,0.123	0.23,0.254,0.262	0.143	A3SS	49	211	47.6667	72	260	119.667	sig	chr10:121959500:121960218:-	chr10:121959500:121959595:-	Inclusion	0.094	0.099	0.123	0.23	0.254	0.262	GO:0000724|GO:0006281|GO:0006974|GO:0016925|GO:0032204	double-strand break repair via homologous recombination|DNA repair|DNA damage response|protein sumoylation|regulation of telomere maintenance
V14949	A3SS_18727	stringtie.12205	NA	chr2	-	102732321_102732426_102732321_102732409_102736645_102736888	18727	4,1,1	37,20,29	25,26,34	7,5,8	166	149	0	0	0.088,0.043,0.03	0.762,0.824,0.792	0.739	A3SS	2	28.6667	28.3333	6.66667	30.6667	35	sig	chr2:102732321:102732426:-	chr2:102732321:102732409:-	Inclusion	0.088	0.043	0.03	0.762	0.824	0.792	NA	NA
V14957	A3SS_18741	clu_16377_NA	GGA2	chr16	-	23494302_23495170_23494302_23494424_23495693_23495778	18741	7,15,10	0,0,0	10,11,13	2,2,3	298	149	2.67169e-05	0.00206798	1.0,1.0,1.0	0.714,0.733,0.684	-0.29	A3SS	10.6667	0	11.3333	2.33333	10.6667	13.6667	sig	chr16:23494302:23495170:-	chr16:23494302:23494424:-	Exclusion	1	1	1	0.714	0.733	0.684	GO:0006886|GO:0006893|GO:0034394|GO:0043001	intracellular protein transport|Golgi to plasma membrane transport|protein localization to cell surface|Golgi to plasma membrane protein transport
V14974	A3SS_18762	stringtie.12489	FASTKD1	chr2	-	169531351_169531508_169531351_169531490_169537226_169537340	18762	2,5,9	100123134	25,30,40	65,59,68	167	149	0	0	0.018,0.035,0.057	0.255,0.312,0.344	0.267	A3SS	5.33333	119	31.6667	64	124.333	95.6667	sig	chr2:169531351:169531508:-	chr2:169531351:169531490:-	Inclusion	0.018	0.035	0.057	0.255	0.312	0.344	GO:0000959|GO:0000963|GO:0044528	mitochondrial RNA metabolic process|mitochondrial RNA processing|regulation of mitochondrial mRNA stability
V14980	A3SS_18769	stringtie.12555	NFE2L2	chr2	-	177230304_177232030_177230304_177232008_177232391_177232583	18769	5,4,4	94103102	16,14,22	100,103,83	171	149	5.70331e-07	7.32054e-05	0.044,0.033,0.033	0.122,0.106,0.188	0.102	A3SS	4.33333	99.6667	17.3333	95.3333	104	112.667	sig	chr2:177230304:177232030:-	chr2:177230304:177232008:-	Inclusion	0.044	0.033	0.033	0.122	0.106	0.188	GO:0006357|GO:0006954|GO:0007568|GO:0010226|GO:0010499|GO:0010628|GO:0010667|GO:0010976|GO:0016567|GO:0030194|GO:0030968|GO:0034599|GO:0036003|GO:0036499|GO:0042149|GO:0043161|GO:0043536|GO:0045088|GO:0045454|GO:0045766|GO:0045944|GO:0045995|GO:0046223|GO:0046326|GO:0061419|GO:0070301|GO:0071280|GO:0071356|GO:0071466|GO:0071498|GO:0071499|GO:0140467|GO:1900407|GO:1902037|GO:1902176|GO:1903071|GO:…	regulation of transcription by RNA polymerase II|inflammatory response|aging|response to lithium ion|proteasomal ubiquitin-independent protein catabolic process|positive regulation of gene expression|negative regulation of cardiac muscle cell apoptotic process|positive regulation of neuron projection development|protein ubiquitination|positive regulation of blood coagulation|endoplasmic reticulum…
V14993	A3SS_18785	clu_72_NA	NOL10	chr2	-	10607184_10634558_10607184_10621159_10644319_10644372	18785	8,6,2	1,0,1	4,2,1	7,2,0	298	149	0.000456255	0.0217853	0.8,1.0,0.5	0.222,0.333,1.0	-0.248	A3SS	5.33333	0.666667	2.33333	3	6	5.33333	sig	chr2:10607184:10634558:-	chr2:10607184:10621159:-	Exclusion	0.8	1	0.5	0.222	0.333	1	GO:0000462	maturation of SSU-rRNA from tricistronic rRNA transcript (SSU-rRNA, 5.8S rRNA, LSU-rRNA)
V14997	A3SS_18793	stringtie.12798	NA	chr2	-	218658979_218659130_218658979_218659035_218659368_218659655	18793	50,74,74	6,6,7	66,55,74	0,0,0	244	149	5.40959e-08	8.69771e-06	0.836,0.883,0.866	1.0,1.0,1.0	0.138	A3SS	66	6.33333	65	0	72.3333	65	sig	chr2:218658979:218659130:-	chr2:218658979:218659035:-	Inclusion	0.836	0.883	0.866	1	1	1	NA	NA
V15037	A3SS_18851	stringtie.5044	MED13L	chr12	-	115975170_115975349_115975170_115975313_115975514_115975738	18851	3,1,11	40,36,43	43,29,35	44,45,37	185	149	4.24237e-11	1.26197e-08	0.057,0.022,0.171	0.44,0.342,0.432	0.321	A3SS	5	39.6667	35.6667	42	44.6667	77.6667	sig	chr12:115975170:115975349:-	chr12:115975170:115975313:-	Inclusion	0.057	0.022	0.171	0.44	0.342	0.432	GO:0006351|GO:0006357	DNA-templated transcription|regulation of transcription by RNA polymerase II
V15053	A3SS_18868	stringtie.13347	STAU1	chr20	-	49124374_49124605_49124374_49124587_49135832_49135931	18868	27,33,32	149144153	52,47,49	127,99,92	167	149	1.40636e-06	0.000163508	0.139,0.17,0.157	0.268,0.298,0.322	0.141	A3SS	30.6667	148.667	49.3333	106	179.333	155.333	sig	chr20:49124374:49124605:-	chr20:49124374:49124587:-	Inclusion	0.139	0.17	0.157	0.268	0.298	0.322	GO:0034599|GO:0035418|GO:0045070|GO:0046726|GO:0098964|GO:0099010|GO:1900273	cellular response to oxidative stress|protein localization to synapse|positive regulation of viral genome replication|positive regulation by virus of viral protein levels in host cell|anterograde dendritic transport of messenger ribonucleoprotein complex|modification of postsynaptic structure|positive regulation of long-term synaptic potentiation
V15056	A3SS_18876	stringtie.13350	ZNFX1	chr20	-	49275778_49275887_49275778_49275879_49278020_49278426	18876	14,29,24	2,5,7	17,13,17	1,1,0	157	149	0.000135381	0.00806016	0.869,0.846,0.765	0.942,0.925,1.0	0.129	A3SS	22.3333	4.66667	15.6667	0.666667	27	16.3333	sig	chr20:49275778:49275887:-	chr20:49275778:49275879:-	Inclusion	0.869	0.846	0.765	0.942	0.925	1	GO:0002218|GO:0031048|GO:0042742|GO:0045071|GO:0045087|GO:0051607	activation of innate immune response|small ncRNA-mediated heterochromatin formation|defense response to bacterium|negative regulation of viral genome replication|innate immune response|defense response to virus
V15066	A3SS_18886	clu_22605_NA	MYO19	chr17	-	36499074_36500406_36499074_36499160_36500829_36500959	18886	8,12,13	96,94,95	40,33,37	99,100,90	298	149	2.15109e-08	3.85334e-06	0.04,0.06,0.064	0.168,0.142,0.171	0.106	A3SS	11	95	36.6667	96.3333	106	133	sig	chr17:36499074:36500406:-	chr17:36499074:36499160:-	Inclusion	0.04	0.06	0.064	0.168	0.142	0.171	GO:0007015|GO:0030050|GO:0032465|GO:0034642|GO:0090140|GO:0160040	actin filament organization|vesicle transport along actin filament|regulation of cytokinesis|mitochondrion migration along actin filament|regulation of mitochondrial fission|mitocytosis
V15113	A3SS_18936	clu_25700_NA	NONO	chrX	+	71285364_71290791_71290610_71290791_71284396_71284453	18936	10,7,11	2,0,0	5,8,6	9,7,11	298	149	9.97174e-09	1.90341e-06	0.714,1.0,1.0	0.217,0.364,0.214	-0.64	A3SS	9.33333	0.666667	6.33333	9	10	15.3333	sig	chrX:71285364:71290791:+	chrX:71290610:71290791:+	Exclusion	0.714	1	1	0.217	0.364	0.214	GO:0002218|GO:0006281|GO:0006310|GO:0006355|GO:0006397|GO:0007623|GO:0008380|GO:0042752|GO:0045087|GO:0045892|GO:1903377	activation of innate immune response|DNA repair|DNA recombination|regulation of DNA-templated transcription|mRNA processing|circadian rhythm|RNA splicing|regulation of circadian rhythm|innate immune response|negative regulation of DNA-templated transcription|negative regulation of oxidative stress-induced neuron intrinsic apoptotic signaling pathway
V15265	A3SS_19134	clu_5892_NA	MFSD13A	chr10	+	102470220_102471117_102470664_102471117_102469992_102470494	19134	5,3,2	3,5,3	0,0,2	5,3,2	298	149	0.00103084	0.0416223	0.455,0.231,0.25	0.0,0.0,0.333	-0.201	A3SS	3.33333	3.66667	0.666667	3.33333	7	4	sig	chr10:102470220:102471117:+	chr10:102470664:102471117:+	Exclusion	0.455	0.231	0.25	0	0	0.333
V15266	A3SS_19135	stringtie.15441	NA	chr3	-	197065275_197065464_197065275_197065448_197065707_197065809	19135	7,3,9	115111143	25,20,17	33,41,36	165	149	0	0	0.052,0.024,0.054	0.406,0.306,0.299	0.294	A3SS	6.33333	123	20.6667	36.6667	129.333	57.3333	sig	chr3:197065275:197065464:-	chr3:197065275:197065448:-	Inclusion	0.052	0.024	0.054	0.406	0.306	0.299	NA	NA
V15275	A3SS_19146	stringtie.15567	NA	chr4	-	17800654_17804771_17800654_17804756_17805106_17805225	19146	101,83,116	36,28,49	83,101,83	9,11,8	164	149	6.0802e-09	1.20871e-06	0.718,0.729,0.683	0.893,0.893,0.904	0.187	A3SS	100	37.6667	89	9.33333	137.667	98.3333	sig	chr4:17800654:17804771:-	chr4:17800654:17804756:-	Inclusion	0.718	0.729	0.683	0.893	0.893	0.904	NA	NA
V15321	A3SS_19202	stringtie.18884	NA	chr7	+	100349716_100349887_100349730_100349887_100345864_100345968	19202	28,26,22	6,12,14	28,36,39	6,1,4	163	149	0.000383139	0.0189952	0.81,0.664,0.59	0.81,0.971,0.899	0.205	A3SS	25.3333	10.6667	34.3333	3.66667	36	38	sig	chr7:100349716:100349887:+	chr7:100349730:100349887:+	Inclusion	0.81	0.664	0.59	0.81	0.971	0.899	NA	NA
V15322	A3SS_19203	stringtie.18884	NA	chr7	+	100349716_100349887_100349798_100349887_100345864_100345968	19203	84,81,78	8,11,7	88,92,114	2,0,2	231	149	2.17529e-07	3.05688e-05	0.871,0.826,0.878	0.966,1.0,0.974	0.122	A3SS	81	8.66667	98	1.33333	89.6667	99.3333	sig	chr7:100349716:100349887:+	chr7:100349798:100349887:+	Inclusion	0.871	0.826	0.878	0.966	1	0.974	NA	NA
V15323	A3SS_19204	stringtie.18884	NA	chr7	+	100358219_100358366_100358226_100358366_100356749_100356883	19204	115,75,113	2,0,1	53,55,46	29,34,27	156	149	0	0	0.982,1.0,0.991	0.636,0.607,0.619	-0.37	A3SS	101	1	51.3333	30	102	81.3333	sig	chr7:100358219:100358366:+	chr7:100358226:100358366:+	Exclusion	0.982	1	0.991	0.636	0.607	0.619	NA	NA
V15339	A3SS_19224	stringtie.16586	NA	chr5	+	87372099_87372195_87372117_87372195_87369812_87369900	19224	0,1,1	63,56,70	10,5,6	37,62,61	167	149	5.98508e-07	7.64608e-05	0.0,0.016,0.013	0.194,0.067,0.081	0.104	A3SS	0.666667	63	7	53.3333	63.6667	60.3333	sig	chr5:87372099:87372195:+	chr5:87372117:87372195:+	Inclusion	0	0.016	0.013	0.194	0.067	0.081	NA	NA
V15343	A3SS_19228	clu_13366_NA	ANKHD1-EIF4EBP3	chr5	+	140548888_140549076_140548905_140549076_140542171_140542281	19228	1,4,1	44,64,44	11,11,5	37,44,45	166	149	1.06877e-05	0.000939711	0.02,0.053,0.02	0.211,0.183,0.091	0.131	A3SS	2	50.6667	9	42	52.6667	51	sig	chr5:140548888:140549076:+	chr5:140548905:140549076:+	Inclusion	0.02	0.053	0.02	0.211	0.183	0.091
V15344	A3SS_19229	clu_13366_NA	ANKHD1-EIF4EBP3	chr5	+	140548888_140549076_140548905_140549076_140542171_140547886	19229	1,2,1	2,1,4	5,2,3	1,1,0	166	149	7.29009e-05	0.00481903	0.31,0.642,0.183	0.818,0.642,1.0	0.442	A3SS	1.33333	2.33333	3.33333	0.666667	3.66667	4	sig	chr5:140548888:140549076:+	chr5:140548905:140549076:+	Inclusion	0.31	0.642	0.183	0.818	0.642	1
V15365	A3SS_19257	stringtie.16885	MZB1	chr5	-	139388460_139388601_139388460_139388585_139389679_139390081	19257	46,50,52	455433425	417380450	63,83,83	165	149	0	0	0.084,0.094,0.099	0.857,0.805,0.83	0.738	A3SS	49.3333	437.667	415.667	76.3333	487	492	sig	chr5:139388460:139388601:-	chr5:139388460:139388585:-	Inclusion	0.084	0.094	0.099	0.857	0.805	0.83	GO:0002639|GO:0006915|GO:0008284|GO:0030888|GO:0033622|GO:0042127|GO:0046626	positive regulation of immunoglobulin production|apoptotic process|positive regulation of cell population proliferation|regulation of B cell proliferation|integrin activation|regulation of cell population proliferation|regulation of insulin receptor signaling pathway
V15366	A3SS_19258	stringtie.16885	MZB1	chr5	-	139388460_139388667_139388460_139388585_139389679_139390081	19258	152163160	455433425	133110143	63,83,83	231	149	0	0	0.177,0.195,0.195	0.577,0.461,0.526	0.332	A3SS	158.333	437.667	128.667	76.3333	596	205	sig	chr5:139388460:139388667:-	chr5:139388460:139388585:-	Inclusion	0.177	0.195	0.195	0.577	0.461	0.526	GO:0002639|GO:0006915|GO:0008284|GO:0030888|GO:0033622|GO:0042127|GO:0046626	positive regulation of immunoglobulin production|apoptotic process|positive regulation of cell population proliferation|regulation of B cell proliferation|integrin activation|regulation of cell population proliferation|regulation of insulin receptor signaling pathway
V15367	A3SS_19259	stringtie.16885	MZB1	chr5	-	139388460_139388667_139388460_139388601_139389679_139390081	19259	116129118	10,16,10	52,43,55	336313362	215	149	0	0	0.889,0.848,0.891	0.097,0.087,0.095	-0.783	A3SS	121	12	50	337	133	387	sig	chr5:139388460:139388667:-	chr5:139388460:139388601:-	Exclusion	0.889	0.848	0.891	0.097	0.087	0.095	GO:0002639|GO:0006915|GO:0008284|GO:0030888|GO:0033622|GO:0042127|GO:0046626	positive regulation of immunoglobulin production|apoptotic process|positive regulation of cell population proliferation|regulation of B cell proliferation|integrin activation|regulation of cell population proliferation|regulation of insulin receptor signaling pathway
V15368	A3SS_19260	stringtie.16885	MZB1	chr5	-	139389326_139389436_139389326_139389420_139389679_139390081	19260	16,24,11	46,49,44	141122124	13,20,15	165	149	0	0	0.239,0.307,0.184	0.907,0.846,0.882	0.635	A3SS	17	46.3333	129	16	63.3333	145	sig	chr5:139389326:139389436:-	chr5:139389326:139389420:-	Inclusion	0.239	0.307	0.184	0.907	0.846	0.882	GO:0002639|GO:0006915|GO:0008284|GO:0030888|GO:0033622|GO:0042127|GO:0046626	positive regulation of immunoglobulin production|apoptotic process|positive regulation of cell population proliferation|regulation of B cell proliferation|integrin activation|regulation of cell population proliferation|regulation of insulin receptor signaling pathway
V15458	A3SS_19385	stringtie.17996	NA	chr6	-	109445770_109445875_109445770_109445862_109446135_109446412	19385	5,4,1	58,68,61	16,18,17	12,19,15	162	149	0	0	0.073,0.051,0.015	0.551,0.466,0.51	0.463	A3SS	3.33333	62.3333	17	15.3333	65.6667	32.3333	sig	chr6:109445770:109445875:-	chr6:109445770:109445862:-	Inclusion	0.073	0.051	0.015	0.551	0.466	0.51	NA	NA
V15497	A3SS_19428	stringtie.8215	FBXL8	chr16	+	67167460_67167599_67167503_67167599_67167119_67167222	19428	6,5,6	0,0,0	4,13,8	3,0,3	192	149	0.00104809	0.0420913	1.0,1.0,1.0	0.509,1.0,0.674	-0.272	A3SS	5.66667	0	8.33333	2	5.66667	10.3333	sig	chr16:67167460:67167599:+	chr16:67167503:67167599:+	Exclusion	1	1	1	0.509	1	0.674	GO:0031146	SCF-dependent proteasomal ubiquitin-dependent protein catabolic process
V15506	A3SS_19439	stringtie.18309	NA	chr7	+	849831_850033_849922_850033_849519_849603	19439	28,38,37	57,46,62	36,48,48	19,20,30	240	149	2.61331e-07	3.60119e-05	0.234,0.339,0.27	0.541,0.598,0.498	0.265	A3SS	34.3333	55	44	23	89.3333	67	sig	chr7:849831:850033:+	chr7:849922:850033:+	Inclusion	0.234	0.339	0.27	0.541	0.598	0.498	NA	NA
V15548	A3SS_19485	stringtie.18822	CASD1	chr7	+	94533188_94533249_94533204_94533249_94528187_94528250	19485	2,4,4	63,55,51	13,25,17	35,15,27	165	149	5.92478e-10	1.45017e-07	0.028,0.062,0.066	0.251,0.601,0.362	0.353	A3SS	3.33333	56.3333	18.3333	25.6667	59.6667	44	sig	chr7:94533188:94533249:+	chr7:94533204:94533249:+	Inclusion	0.028	0.062	0.066	0.251	0.601	0.362	GO:0005975	carbohydrate metabolic process
V15554	A3SS_19491	clu_14103_NA	LONP1	chr19	-	5700788_5704255_5700788_5704218_5705771_5705992	19491	1,0,1	3,4,4	5,5,2	3,1,0	186	149	9.42486e-07	0.000113805	0.211,0.0,0.167	0.572,0.8,1.0	0.665	A3SS	0.666667	3.66667	4	1.33333	4.33333	5.33333	sig	chr19:5700788:5704255:-	chr19:5700788:5704218:-	Inclusion	0.211	0	0.167	0.572	0.8	1	GO:0000002|GO:0001666|GO:0006515|GO:0007005|GO:0007568|GO:0009725|GO:0010044|GO:0032042|GO:0034599|GO:0046627|GO:0050730|GO:0051131|GO:0051603|GO:0070407	mitochondrial genome maintenance|response to hypoxia|protein quality control for misfolded or incompletely synthesized proteins|mitochondrion organization|aging|response to hormone|response to aluminum ion|mitochondrial DNA metabolic process|cellular response to oxidative stress|negative regulation of insulin receptor signaling pathway|regulation of peptidyl-tyrosine phosphorylation|chaperone-med…
V15564	A3SS_19504	stringtie.18891	SAP25	chr7	-	100573296_100575304_100573296_100574356_100575704_100575782	19504	73,75,81	35,51,39	66,64,53	64,50,71	298	149	0.00110934	0.0439479	0.51,0.424,0.509	0.34,0.39,0.272	-0.147	A3SS	76.3333	41.6667	61	61.6667	118	122.667	sig	chr7:100573296:100575304:-	chr7:100573296:100574356:-	Exclusion	0.51	0.424	0.509	0.34	0.39	0.272	GO:0006355	regulation of DNA-templated transcription
V15577	A3SS_19518	clu_4056_NA	CLK2	chr1	-	155268009_155268197_155268009_155268186_155268292_155269363	19518	2,1,6	0,0,0	14,11,14	1,4,2	160	149	0.000737214	0.0319614	1.0,1.0,1.0	0.929,0.719,0.867	-0.162	A3SS	3	0	13	2.33333	3	15.3333	sig	chr1:155268009:155268197:-	chr1:155268009:155268186:-	Exclusion	1	1	1	0.929	0.719	0.867	GO:0006468|GO:0010212|GO:0018108|GO:0043484|GO:0045721|GO:0046777	protein phosphorylation|response to ionizing radiation|peptidyl-tyrosine phosphorylation|regulation of RNA splicing|negative regulation of gluconeogenesis|protein autophosphorylation
V15587	A3SS_19528	clu_10254_NA	CNTRL	chr9	+	121173356_121173509_121173366_121173509_121169610_121169816	19528	5,6,6	0,0,0	22,17,18	4,1,6	159	149	2.50642e-05	0.0019681	1.0,1.0,1.0	0.838,0.941,0.738	-0.161	A3SS	5.66667	0	19	3.66667	5.66667	22.6667	sig	chr9:121173356:121173509:+	chr9:121173366:121173509:+	Exclusion	1	1	1	0.838	0.941	0.738	GO:0001822|GO:0003281|GO:0007049|GO:0035904|GO:0051301|GO:0060976	kidney development|ventricular septum development|cell cycle|aorta development|cell division|coronary vasculature development
V15590	A3SS_19531	clu_10254_NA	CNTRL	chr9	+	121173356_121173509_121173366_121173509_121171407_121171548	19531	5,2,7	0,0,0	16,8,12	4,1,6	159	149	2.86314e-06	0.000299183	1.0,1.0,1.0	0.789,0.882,0.652	-0.226	A3SS	4.66667	0	12	3.66667	4.66667	15.6667	sig	chr9:121173356:121173509:+	chr9:121173366:121173509:+	Exclusion	1	1	1	0.789	0.882	0.652	GO:0001822|GO:0003281|GO:0007049|GO:0035904|GO:0051301|GO:0060976	kidney development|ventricular septum development|cell cycle|aorta development|cell division|coronary vasculature development
V15612	A3SS_19560	stringtie.19513	DDHD2	chr8	+	38238088_38238209_38238106_38238209_38237537_38237627	19560	232257284	9,10,5	163163177	55,59,42	167	149	0	0	0.958,0.958,0.981	0.726,0.711,0.79	-0.223	A3SS	257.667	8	167.667	52	265.667	219.667	sig	chr8:38238088:38238209:+	chr8:38238106:38238209:+	Exclusion	0.958	0.958	0.981	0.726	0.711	0.79	GO:0000266|GO:0007626|GO:0008542|GO:0019433|GO:0034389|GO:0090141	mitochondrial fission|locomotory behavior|visual learning|triglyceride catabolic process|lipid droplet organization|positive regulation of mitochondrial fission
V15628	A3SS_19576	clu_16342_NA	UQCRC2	chr16	+	21967121_21968685_21968627_21968685_21965407_21967230	19576	21,16,21	1,2,1	15,14,26	5,6,5	298	149	0.00115929	0.045537	0.913,0.8,0.913	0.6,0.538,0.722	-0.255	A3SS	19.3333	1.33333	18.3333	5.33333	20.6667	23.6667	sig	chr16:21967121:21968685:+	chr16:21968627:21968685:+	Exclusion	0.913	0.8	0.913	0.6	0.538	0.722	GO:0006119|GO:0006122|GO:0006508|GO:0009060|GO:0045333	oxidative phosphorylation|mitochondrial electron transport, ubiquinol to cytochrome c|proteolysis|aerobic respiration|cellular respiration
V15640	A3SS_19588	clu_13286_NA	PCBD2	chr5	+	134905400_134910466_134910341_134910466_134905119_134905223	19588	13,9,7	0,0,1	7,8,12	2,3,3	298	149	2.78462e-05	0.00214222	1.0,1.0,0.778	0.636,0.571,0.667	-0.301	A3SS	9.66667	0.333333	9	2.66667	10	11.6667	sig	chr5:134905400:134910466:+	chr5:134910341:134910466:+	Exclusion	1	1	0.778	0.636	0.571	0.667	GO:0006729|GO:0019293|GO:0045893	tetrahydrobiopterin biosynthetic process|tyrosine biosynthetic process, by oxidation of phenylalanine|positive regulation of DNA-templated transcription
V15645	A3SS_19593	stringtie.19923	NA	chr8	-	130361669_130361788_130361669_130361771_130401884_130401970	19593	1,1,2	12,14,14	28,24,26	5,8,14	166	149	9.21485e-15	4.44418e-12	0.07,0.06,0.114	0.834,0.729,0.625	0.648	A3SS	1.33333	13.3333	26	9	14.6667	35	sig	chr8:130361669:130361788:-	chr8:130361669:130361771:-	Inclusion	0.07	0.06	0.114	0.834	0.729	0.625	NA	NA
V15652	A3SS_19602	clu_18955_NA	RIMKLB	chr12	+	8775330_8777632_8776672_8777632_8773320_8773466	19602	29,27,17	0,0,0	20,25,21	7,2,0	298	149	2.97044e-05	0.00224799	1.0,1.0,1.0	0.588,0.862,1.0	-0.183	A3SS	24.3333	0	22	3	24.3333	25	sig	chr12:8775330:8777632:+	chr12:8776672:8777632:+	Exclusion	1	1	1	0.588	0.862	1	GO:0009064|GO:0036211	glutamine family amino acid metabolic process|protein modification process
V15658	A3SS_19608	clu_18955_NA	RIMKLB	chr12	+	8775330_8777632_8777589_8777632_8773320_8777077	19608	34,42,45	0,0,0	61,41,39	8,5,6	298	149	1.55383e-08	2.89809e-06	1.0,1.0,1.0	0.792,0.804,0.765	-0.213	A3SS	40.3333	0	47	6.33333	40.3333	53.3333	sig	chr12:8775330:8777632:+	chr12:8777589:8777632:+	Exclusion	1	1	1	0.792	0.804	0.765	GO:0009064|GO:0036211	glutamine family amino acid metabolic process|protein modification process
V15674	A3SS_19631	clu_25517_NA	ARAF	chrX	+	47562681_47563063_47562908_47563063_47561099_47562762	19631	11,15,10	2,0,2	11,11,2	15,10,16	298	149	1.77713e-07	2.5682e-05	0.733,1.0,0.714	0.268,0.355,0.059	-0.588	A3SS	12	1.33333	8	13.6667	13.3333	21.6667	sig	chrX:47562681:47563063:+	chrX:47562908:47563063:+	Exclusion	0.733	1	0.714	0.268	0.355	0.059	GO:0006468|GO:0007165|GO:0032006|GO:0032434|GO:0033138|GO:0036211|GO:0043066	protein phosphorylation|signal transduction|regulation of TOR signaling|regulation of proteasomal ubiquitin-dependent protein catabolic process|positive regulation of peptidyl-serine phosphorylation|protein modification process|negative regulation of apoptotic process
V15677	A3SS_19634	stringtie.20282	ZFAND5	chr9	-	72363469_72363631_72363469_72363606_72364695_72365235	19634	7,0,8	48,69,60	17,11,21	48,41,47	174	149	1.7145e-06	0.000193817	0.111,0.0,0.102	0.233,0.187,0.277	0.161	A3SS	5	59	16.3333	45.3333	64	61.6667	sig	chr9:72363469:72363631:-	chr9:72363469:72363606:-	Inclusion	0.111	0	0.102	0.233	0.187	0.277	GO:0001701|GO:0001944|GO:0003016|GO:0008150|GO:0010761|GO:0048008|GO:0048705|GO:0048745|GO:0060324	in utero embryonic development|vasculature development|respiratory system process|biological_process|fibroblast migration|platelet-derived growth factor receptor signaling pathway|skeletal system morphogenesis|smooth muscle tissue development|face development
V15705	A3SS_19667	clu_24286_NA	VPS52	chr6	-	33251859_33261463_33251859_33260995_33263483_33263549	19667	3,2,4	0,1,0	2,4,9	4,2,0	298	149	0.000757357	0.0326782	1.0,0.5,1.0	0.2,0.5,1.0	-0.267	A3SS	3	0.333333	5	2	3.33333	7	sig	chr6:33251859:33261463:-	chr6:33251859:33260995:-	Exclusion	1	0.5	1	0.2	0.5	1	GO:0006605|GO:0006896|GO:0007041|GO:0010668|GO:0032456|GO:0042147|GO:0048611|GO:0090119	protein targeting|Golgi to vacuole transport|lysosomal transport|ectodermal cell differentiation|endocytic recycling|retrograde transport, endosome to Golgi|embryonic ectodermal digestive tract development|vesicle-mediated cholesterol transport
V15711	A3SS_19674	stringtie.20517	RBM18	chr9	-	122261379_122261508_122261379_122261498_122264714_122264839	19674	121128126	9,6,6	103,76,89	64,71,61	159	149	0	0	0.926,0.952,0.952	0.601,0.501,0.578	-0.383	A3SS	125	7	89.3333	65.3333	132	154.667	sig	chr9:122261379:122261508:-	chr9:122261379:122261498:-	Exclusion	0.926	0.952	0.952	0.601	0.501	0.578
V15769	A3SS_19742	clu_8609_NA	TAF6L	chr11	+	62778895_62778963_62778909_62778963_62778284_62778335	19742	21,29,27	1,0,0	19,8,12	4,1,10	163	149	3.63766e-07	4.85256e-05	0.95,1.0,1.0	0.813,0.88,0.523	-0.245	A3SS	25.6667	0.333333	13	5	26	18	sig	chr11:62778895:62778963:+	chr11:62778909:62778963:+	Exclusion	0.95	1	1	0.813	0.88	0.523	GO:0006282|GO:0006338|GO:0006355|GO:0006357|GO:0016573|GO:0035521|GO:0035522|GO:0043484|GO:0043966|GO:0045893|GO:0051123|GO:1904672	regulation of DNA repair|chromatin remodeling|regulation of DNA-templated transcription|regulation of transcription by RNA polymerase II|histone acetylation|monoubiquitinated histone deubiquitination|monoubiquitinated histone H2A deubiquitination|regulation of RNA splicing|histone H3 acetylation|positive regulation of DNA-templated transcription|RNA polymerase II preinitiation complex assembly|re…
V15770	A3SS_19743	clu_8609_NA	TAF6L	chr11	+	62778895_62778963_62778921_62778963_62778284_62778335	19743	32,43,36	0,2,1	30,20,22	4,6,1	175	149	0.000545885	0.0250664	1.0,0.948,0.968	0.865,0.739,0.949	-0.121	A3SS	37	1	24	3.66667	38	27.6667	sig	chr11:62778895:62778963:+	chr11:62778921:62778963:+	Exclusion	1	0.948	0.968	0.865	0.739	0.949	GO:0006282|GO:0006338|GO:0006355|GO:0006357|GO:0016573|GO:0035521|GO:0035522|GO:0043484|GO:0043966|GO:0045893|GO:0051123|GO:1904672	regulation of DNA repair|chromatin remodeling|regulation of DNA-templated transcription|regulation of transcription by RNA polymerase II|histone acetylation|monoubiquitinated histone deubiquitination|monoubiquitinated histone H2A deubiquitination|regulation of RNA splicing|histone H3 acetylation|positive regulation of DNA-templated transcription|RNA polymerase II preinitiation complex assembly|re…
V15806	A3SS_19789	stringtie.5611	NA	chr13	+	102646279_102646390_102646293_102646390_102644908_102645009	19789	14,13,15	193177194	28,24,30	48,32,51	163	149	0	0	0.062,0.063,0.066	0.348,0.407,0.35	0.305	A3SS	14	188	27.3333	43.6667	202	71	sig	chr13:102646279:102646390:+	chr13:102646293:102646390:+	Inclusion	0.062	0.063	0.066	0.348	0.407	0.35	NA	NA
V15820	A3SS_19805	clu_480_NA	MSH6	chr2	+	47698817_47709833_47699271_47709833_47695529_47696097	19805	9,13,6	5,3,4	96,91,80	7,4,4	298	149	7.56081e-05	0.00496977	0.474,0.684,0.429	0.873,0.919,0.909	0.371	A3SS	9.33333	4	89	5	13.3333	94	sig	chr2:47698817:47709833:+	chr2:47699271:47709833:+	Inclusion	0.474	0.684	0.429	0.873	0.919	0.909	GO:0000710|GO:0006281|GO:0006298|GO:0007283|GO:0008340|GO:0008630|GO:0009411|GO:0016446|GO:0016447|GO:0043570|GO:0045190|GO:0045910|GO:0051096|GO:0097193	meiotic mismatch repair|DNA repair|mismatch repair|spermatogenesis|determination of adult lifespan|intrinsic apoptotic signaling pathway in response to DNA damage|response to UV|somatic hypermutation of immunoglobulin genes|somatic recombination of immunoglobulin gene segments|maintenance of DNA repeat elements|isotype switching|negative regulation of DNA recombination|positive regulation of heli…
V15821	A3SS_19806	clu_480_NA	MSH6	chr2	+	47698817_47709833_47708182_47709833_47695529_47696097	19806	20,20,16	110115118	102,93,85	73,81,77	298	149	0	0	0.083,0.08,0.063	0.411,0.365,0.356	0.302	A3SS	18.6667	114.333	93.3333	77	133	170.333	sig	chr2:47698817:47709833:+	chr2:47708182:47709833:+	Inclusion	0.083	0.08	0.063	0.411	0.365	0.356	GO:0000710|GO:0006281|GO:0006298|GO:0007283|GO:0008340|GO:0008630|GO:0009411|GO:0016446|GO:0016447|GO:0043570|GO:0045190|GO:0045910|GO:0051096|GO:0097193	meiotic mismatch repair|DNA repair|mismatch repair|spermatogenesis|determination of adult lifespan|intrinsic apoptotic signaling pathway in response to DNA damage|response to UV|somatic hypermutation of immunoglobulin genes|somatic recombination of immunoglobulin gene segments|maintenance of DNA repeat elements|isotype switching|negative regulation of DNA recombination|positive regulation of heli…
V15830	A3SS_19815	clu_8456_NA	SSRP1	chr11	-	57332958_57333194_57332958_57333071_57333434_57333540	19815	776875833	0,1,0	744671755	72,68,77	272	149	0	0	1.0,0.998,1.0	0.85,0.844,0.843	-0.154	A3SS	828	0.333333	723.333	72.3333	828.333	795.667	sig	chr11:57332958:57333194:-	chr11:57332958:57333071:-	Exclusion	1	0.998	1	0.85	0.844	0.843	GO:0006260|GO:0006281|GO:0006334|GO:0006337|GO:1902275	DNA replication|DNA repair|nucleosome assembly|nucleosome disassembly|regulation of chromatin organization
V15833	A3SS_19819	clu_4940_NA	EFCAB2	chr1	+	245083939_245086961_245087249_245086961_245083621_245083688	19819	3,2,4	1,0,1	8,0,0	0,1,2	298	149	0.000968031	0.0394699	0.6,1.0,0.667	1.0,0.0,0.0	-0.422	A3SS	3	0.666667	2.66667	1	3.66667	3.66667	sig	chr1:245083939:245086961:+	chr1:245087249:245086961:+	Exclusion	0.6	1	0.667	1	0	0
V15835	A3SS_19821	clu_4940_NA	EFCAB2	chr1	+	245083939_245086961_245124693_245086961_245083621_245083688	19821	3,2,4	0,0,1	8,0,0	4,6,7	298	149	1.5193e-07	2.24741e-05	1.0,1.0,0.667	0.5,0.0,0.0	-0.722	A3SS	3	0.333333	2.66667	5.66667	3.33333	8.33333	sig	chr1:245083939:245086961:+	chr1:245124693:245086961:+	Exclusion	1	1	0.667	0.5	0	0
V15836	A3SS_19822	clu_4940_NA	EFCAB2	chr1	+	245083939_245086961_245124704_245086961_245083621_245083688	19822	3,2,4	5,0,0	8,0,0	20,30,29	298	149	9.51425e-05	0.00600673	0.231,1.0,1.0	0.167,0.0,0.0	-0.688	A3SS	3	1.66667	2.66667	26.3333	4.66667	29	sig	chr1:245083939:245086961:+	chr1:245124704:245086961:+	Exclusion	0.231	1	1	0.167	0	0
V15856	A3SS_19842	clu_2962_NA	PPIH	chr1	+	42675366_42676758_42675737_42676758_42667350_42667440	19842	24,18,31	6,0,3	20,30,33	25,23,22	298	149	1.79474e-06	0.000200064	0.667,1.0,0.838	0.286,0.395,0.429	-0.465	A3SS	24.3333	3	27.6667	23.3333	27.3333	51	sig	chr1:42675366:42676758:+	chr1:42675737:42676758:+	Exclusion	0.667	1	0.838	0.286	0.395	0.429	GO:0000398|GO:0000413|GO:0006457|GO:0045070|GO:0065003	mRNA splicing, via spliceosome|protein peptidyl-prolyl isomerization|protein folding|positive regulation of viral genome replication|protein-containing complex assembly
V15859	A3SS_19845	clu_2962_NA	PPIH	chr1	+	42675732_42676758_42675737_42676758_42667350_42667440	19845	23,16,14	6,0,3	17,26,12	25,23,22	154	149	1.66955e-07	2.43432e-05	0.788,1.0,0.819	0.397,0.522,0.345	-0.448	A3SS	17.6667	3	18.3333	23.3333	20.6667	41.6667	sig	chr1:42675732:42676758:+	chr1:42675737:42676758:+	Exclusion	0.788	1	0.819	0.397	0.522	0.345	GO:0000398|GO:0000413|GO:0006457|GO:0045070|GO:0065003	mRNA splicing, via spliceosome|protein peptidyl-prolyl isomerization|protein folding|positive regulation of viral genome replication|protein-containing complex assembly
V15878	A3SS_19865	clu_20651_NA	TTC3	chr21	+	37200213_37200324_37200231_37200324_37197881_37198016	19865	1,3,1	4,6,11	9,7,4	2,7,3	167	149	0.000342252	0.0173265	0.182,0.308,0.075	0.801,0.472,0.543	0.417	A3SS	1.66667	7	6.66667	4	8.66667	10.6667	sig	chr21:37200213:37200324:+	chr21:37200231:37200324:+	Inclusion	0.182	0.308	0.075	0.801	0.472	0.543	GO:0006511|GO:0070936	ubiquitin-dependent protein catabolic process|protein K48-linked ubiquitination
V15887	A3SS_19874	clu_432_NA	DYNC2LI1	chr2	+	43774402_43776899_43776781_43776899_43774063_43774146	19874	0,4,4	72,76,82	13,30,17	58,54,48	298	149	1.02696e-13	4.50017e-11	0.0,0.026,0.024	0.101,0.217,0.15	0.139	A3SS	2.66667	76.6667	20	53.3333	79.3333	73.3333	sig	chr2:43774402:43776899:+	chr2:43776781:43776899:+	Inclusion	0	0.026	0.024	0.101	0.217	0.15	GO:0007368|GO:0035721|GO:0035735|GO:1902017	determination of left/right symmetry|intraciliary retrograde transport|intraciliary transport involved in cilium assembly|regulation of cilium assembly
V15894	A3SS_19881	clu_13881_NA	DAZAP1	chr19	+	1423419_1425960_1425877_1425960_1422347_1423455	19881	80,74,89	4,4,1	103,69,82	21,9,14	298	149	1.28272e-06	0.00015152	0.909,0.902,0.978	0.71,0.793,0.745	-0.18	A3SS	81	3	84.6667	14.6667	84	99.3333	sig	chr19:1423419:1425960:+	chr19:1425877:1425960:+	Exclusion	0.909	0.902	0.978	0.71	0.793	0.745	GO:0001893|GO:0007283|GO:0030154|GO:0048026|GO:0048144	maternal placenta development|spermatogenesis|cell differentiation|positive regulation of mRNA splicing, via spliceosome|fibroblast proliferation
V15901	A3SS_19888	clu_17291_NA	AFG3L1P	chr16	+	89977604_89977802_89977714_89977802_89972616_89972765	19888	36,27,25	2,1,1	30,25,30	8,12,9	259	149	1.07639e-06	0.000128264	0.912,0.94,0.935	0.683,0.545,0.657	-0.301	A3SS	29.3333	1.33333	28.3333	9.66667	30.6667	38	sig	chr16:89977604:89977802:+	chr16:89977714:89977802:+	Exclusion	0.912	0.94	0.935	0.683	0.545	0.657
V15902	A3SS_19889	clu_17291_NA	AFG3L1P	chr16	+	89980220_89980336_89980241_89980336_89977714_89977802	19889	0,0,2	18,15,24	4,5,1	15,19,15	170	149	0.000362882	0.0181901	0.0,0.0,0.068	0.189,0.187,0.055	0.121	A3SS	0.666667	19	3.33333	16.3333	19.6667	19.6667	sig	chr16:89980220:89980336:+	chr16:89980241:89980336:+	Inclusion	0	0	0.068	0.189	0.187	0.055
V15913	A3SS_19900	clu_7544_NA	APOL2	chr22	-	36231339_36231434_36231339_36231425_36233152_36233241	19900	5,1,5	0,0,0	8,8,10	3,4,4	158	149	1.52359e-06	0.000175398	1.0,1.0,1.0	0.715,0.654,0.702	-0.31	A3SS	3.66667	0	8.66667	3.66667	3.66667	12.3333	sig	chr22:36231339:36231434:-	chr22:36231339:36231425:-	Exclusion	1	1	1	0.715	0.654	0.702	GO:0006629|GO:0006869|GO:0006953|GO:0008203|GO:0042157|GO:0060135	lipid metabolic process|lipid transport|acute-phase response|cholesterol metabolic process|lipoprotein metabolic process|maternal process involved in female pregnancy
V15927	A3SS_19914	clu_24822_NA	BACH2	chr6	-	90088960_90131458_90088960_90127292_90206568_90206681	19914	8,9,6	0,1,0	5,7,2	1,2,2	298	149	0.000602503	0.0270715	1.0,0.818,1.0	0.714,0.636,0.333	-0.378	A3SS	7.66667	0.333333	4.66667	1.66667	8	6.33333	sig	chr6:90088960:90131458:-	chr6:90088960:90127292:-	Exclusion	1	0.818	1	0.714	0.636	0.333	GO:0000122|GO:0006357|GO:0051170|GO:0090721	negative regulation of transcription by RNA polymerase II|regulation of transcription by RNA polymerase II|import into nucleus|primary adaptive immune response involving T cells and B cells
V15935	A3SS_19922	clu_24822_NA	BACH2	chr6	-	90088960_90194733_90088960_90131458_90206568_90206681	19922	1,0,1	8,9,6	7,10,8	5,4,1	298	149	3.33897e-09	7.06872e-07	0.059,0.0,0.077	0.412,0.556,0.8	0.544	A3SS	0.666667	7.66667	8.33333	3.33333	8.33333	11.6667	sig	chr6:90088960:90194733:-	chr6:90088960:90131458:-	Inclusion	0.059	0	0.077	0.412	0.556	0.8	GO:0000122|GO:0006357|GO:0051170|GO:0090721	negative regulation of transcription by RNA polymerase II|regulation of transcription by RNA polymerase II|import into nucleus|primary adaptive immune response involving T cells and B cells
V15939	A3SS_19926	clu_24822_NA	BACH2	chr6	-	90088960_90193087_90088960_90176820_90206568_90206681	19926	3,1,4	0,3,0	1,1,0	1,4,2	298	149	3.55179e-05	0.00261747	1.0,0.143,1.0	0.333,0.111,0.0	-0.566	A3SS	2.66667	1	0.666667	2.33333	3.66667	3	sig	chr6:90088960:90193087:-	chr6:90088960:90176820:-	Exclusion	1	0.143	1	0.333	0.111	0	GO:0000122|GO:0006357|GO:0051170|GO:0090721	negative regulation of transcription by RNA polymerase II|regulation of transcription by RNA polymerase II|import into nucleus|primary adaptive immune response involving T cells and B cells
V15942	A3SS_19929	clu_132_NA	ATAD2B	chr2	-	23754646_23754798_23754646_23754774_23757417_23758101	19929	0,4,5	24,33,39	11,14,14	17,16,14	173	149	1.82369e-09	4.09481e-07	0.0,0.095,0.099	0.358,0.43,0.463	0.352	A3SS	3	32	13	15.6667	35	28.6667	sig	chr2:23754646:23754798:-	chr2:23754646:23754774:-	Inclusion	0	0.095	0.099	0.358	0.43	0.463	GO:0045944	positive regulation of transcription by RNA polymerase II
V15957	A3SS_19945	clu_16292_NA	XYLT1	chr16	-	17358011_17449347_17358011_17446062_17470433_17470881	19945	6,6,4	0,0,0	4,3,5	5,13,13	298	149	6.42486e-13	2.56373e-10	1.0,1.0,1.0	0.286,0.103,0.161	-0.817	A3SS	5.33333	0	4	10.3333	5.33333	14.3333	sig	chr16:17358011:17449347:-	chr16:17358011:17446062:-	Exclusion	1	1	1	0.286	0.103	0.161	GO:0006024|GO:0015012|GO:0030166|GO:0030203|GO:0030206|GO:0043931|GO:0048706|GO:0050650	glycosaminoglycan biosynthetic process|heparan sulfate proteoglycan biosynthetic process|proteoglycan biosynthetic process|glycosaminoglycan metabolic process|chondroitin sulfate biosynthetic process|ossification involved in bone maturation|embryonic skeletal system development|chondroitin sulfate proteoglycan biosynthetic process
V15959	A3SS_19947	clu_17234_NA	SPG7	chr16	+	89526757_89529579_89529359_89529579_89526328_89526468	19947	12,12,7	0,0,0	17,17,10	4,4,0	298	149	1.1816e-05	0.00102564	1.0,1.0,1.0	0.68,0.68,1.0	-0.213	A3SS	10.3333	0	14.6667	2.66667	10.3333	17.3333	sig	chr16:89526757:89529579:+	chr16:89529359:89529579:+	Exclusion	1	1	1	0.68	0.68	1	GO:0006508|GO:0007399|GO:0008089|GO:0034982|GO:0046902|GO:1902686	proteolysis|nervous system development|anterograde axonal transport|mitochondrial protein processing|regulation of mitochondrial membrane permeability|mitochondrial outer membrane permeabilization involved in programmed cell death
V15961	A3SS_19949	clu_17234_NA	SPG7	chr16	+	89529134_89529579_89529359_89529579_89526328_89526468	19949	10,4,9	0,0,0	15,11,6	4,4,0	298	149	5.75216e-06	0.000547066	1.0,1.0,1.0	0.652,0.579,1.0	-0.256	A3SS	7.66667	0	10.6667	2.66667	7.66667	13.3333	sig	chr16:89529134:89529579:+	chr16:89529359:89529579:+	Exclusion	1	1	1	0.652	0.579	1	GO:0006508|GO:0007399|GO:0008089|GO:0034982|GO:0046902|GO:1902686	proteolysis|nervous system development|anterograde axonal transport|mitochondrial protein processing|regulation of mitochondrial membrane permeability|mitochondrial outer membrane permeabilization involved in programmed cell death
V15966	A3SS_19954	clu_17234_NA	SPG7	chr16	+	89526757_89529579_89529476_89529579_89526328_89527023	19954	7,9,4	0,0,0	12,10,7	11,2,3	298	149	3.52403e-09	7.44117e-07	1.0,1.0,1.0	0.353,0.714,0.538	-0.465	A3SS	6.66667	0	9.66667	5.33333	6.66667	15	sig	chr16:89526757:89529579:+	chr16:89529476:89529579:+	Exclusion	1	1	1	0.353	0.714	0.538	GO:0006508|GO:0007399|GO:0008089|GO:0034982|GO:0046902|GO:1902686	proteolysis|nervous system development|anterograde axonal transport|mitochondrial protein processing|regulation of mitochondrial membrane permeability|mitochondrial outer membrane permeabilization involved in programmed cell death
V15968	A3SS_19956	clu_17234_NA	SPG7	chr16	+	89529134_89529579_89529476_89529579_89526328_89527023	19956	7,9,4	0,0,0	12,10,8	11,2,3	298	149	4.67377e-09	9.59547e-07	1.0,1.0,1.0	0.353,0.714,0.571	-0.454	A3SS	6.66667	0	10	5.33333	6.66667	15.3333	sig	chr16:89529134:89529579:+	chr16:89529476:89529579:+	Exclusion	1	1	1	0.353	0.714	0.571	GO:0006508|GO:0007399|GO:0008089|GO:0034982|GO:0046902|GO:1902686	proteolysis|nervous system development|anterograde axonal transport|mitochondrial protein processing|regulation of mitochondrial membrane permeability|mitochondrial outer membrane permeabilization involved in programmed cell death
V15969	A3SS_19957	clu_17234_NA	SPG7	chr16	+	89529359_89529579_89529476_89529579_89526328_89527023	19957	7,9,4	0,0,0	13,10,7	11,2,3	266	149	7.42627e-09	1.43773e-06	1.0,1.0,1.0	0.398,0.737,0.567	-0.433	A3SS	6.66667	0	10	5.33333	6.66667	15.3333	sig	chr16:89529359:89529579:+	chr16:89529476:89529579:+	Exclusion	1	1	1	0.398	0.737	0.567	GO:0006508|GO:0007399|GO:0008089|GO:0034982|GO:0046902|GO:1902686	proteolysis|nervous system development|anterograde axonal transport|mitochondrial protein processing|regulation of mitochondrial membrane permeability|mitochondrial outer membrane permeabilization involved in programmed cell death
V15999	A3SS_19987	clu_9760_NA	CD72	chr9	-	35615942_35616270_35615942_35616258_35616599_35616689	19987	9,16,12	0,1,1	22,15,21	7,5,0	161	149	0.000807677	0.0343763	1.0,0.937,0.917	0.744,0.735,1.0	-0.125	A3SS	12.3333	0.666667	19.3333	4	13	23.3333	sig	chr9:35615942:35616270:-	chr9:35615942:35616258:-	Exclusion	1	0.937	0.917	0.744	0.735	1	GO:0007155	cell adhesion
V16000	A3SS_19988	clu_5251_NA	PARD3	chr10	-	34696317_34696440_34696317_34696419_34814875_34815321	19988	2,1,1	33,46,43	10,7,8	33,36,27	170	149	4.67259e-07	6.0935e-05	0.05,0.019,0.02	0.21,0.146,0.206	0.158	A3SS	1.33333	40.6667	8.33333	32	42	40.3333	sig	chr10:34696317:34696440:-	chr10:34696317:34696419:-	Inclusion	0.05	0.019	0.02	0.21	0.146	0.206	GO:0000226|GO:0006612|GO:0007049|GO:0007155|GO:0007163|GO:0007205|GO:0007409|GO:0008104|GO:0008356|GO:0010801|GO:0022011|GO:0030010|GO:0031643|GO:0045197|GO:0051660|GO:0065003|GO:0070830|GO:0090162	microtubule cytoskeleton organization|protein targeting to membrane|cell cycle|cell adhesion|establishment or maintenance of cell polarity|protein kinase C-activating G protein-coupled receptor signaling pathway|axonogenesis|protein localization|asymmetric cell division|negative regulation of peptidyl-threonine phosphorylation|myelination in peripheral nervous system|establishment of cell polarit…
V16003	A3SS_19991	clu_18976_NA	DDX12P	chr12	-	9421387_9421546_9421387_9421491_9421817_9421890	19991	6,11,16	52,68,49	38,23,37	48,52,51	204	149	1.7337e-06	0.000195445	0.078,0.106,0.193	0.366,0.244,0.346	0.193	A3SS	11	56.3333	32.6667	50.3333	67.3333	83	sig	chr12:9421387:9421546:-	chr12:9421387:9421491:-	Inclusion	0.078	0.106	0.193	0.366	0.244	0.346
V16007	A3SS_19995	clu_18976_NA	DDX12P	chr12	-	9421387_9421731_9421387_9421546_9421817_9421890	19995	18,27,28	0,1,0	12,15,31	16,7,11	298	149	7.36156e-12	2.44902e-09	1.0,0.931,1.0	0.273,0.517,0.585	-0.519	A3SS	24.3333	0.333333	19.3333	11.3333	24.6667	30.6667	sig	chr12:9421387:9421731:-	chr12:9421387:9421546:-	Exclusion	1	0.931	1	0.273	0.517	0.585
V16008	A3SS_19996	clu_8673_NA	VEGFB	chr11	+	64235439_64235500_64235457_64235500_64234537_64234893	19996	4,1,4	74,78,80	10,13,8	57,51,49	167	149	2.27759e-06	0.000246858	0.046,0.011,0.043	0.135,0.185,0.127	0.116	A3SS	3	77.3333	10.3333	52.3333	80.3333	62.6667	sig	chr11:64235439:64235500:+	chr11:64235457:64235500:+	Inclusion	0.046	0.011	0.043	0.135	0.185	0.127	GO:0001666|GO:0001934|GO:0001938|GO:0002040|GO:0006493|GO:0038084|GO:0045766|GO:0048010|GO:0050918|GO:0050930|GO:0051781|GO:0060048|GO:0060754|GO:0060976	response to hypoxia|positive regulation of protein phosphorylation|positive regulation of endothelial cell proliferation|sprouting angiogenesis|protein O-linked glycosylation|vascular endothelial growth factor signaling pathway|positive regulation of angiogenesis|vascular endothelial growth factor receptor signaling pathway|positive chemotaxis|induction of positive chemotaxis|positive regulation …
V16011	A3SS_19999	clu_8546_NA	FADS3	chr11	-	61876358_61876479_61876358_61876474_61876865_61876963	19999	9,14,7	0,0,0	18,15,15	6,7,2	154	149	4.46454e-07	5.85027e-05	1.0,1.0,1.0	0.744,0.675,0.879	-0.234	A3SS	10	0	16	5	10	21	sig	chr11:61876358:61876479:-	chr11:61876358:61876474:-	Exclusion	1	1	1	0.744	0.675	0.879	GO:0006629|GO:0006636|GO:0006665	lipid metabolic process|unsaturated fatty acid biosynthetic process|sphingolipid metabolic process
V16017	A3SS_20007	clu_20750_NA	TRPM2	chr21	+	44418947_44422419_44422042_44422419_44418422_44418555	20007	30,30,32	4,4,0	24,26,34	0,0,0	298	149	0.000193673	0.0107898	0.789,0.789,1.0	1.0,1.0,1.0	0.141	A3SS	30.6667	2.66667	28	0	33.3333	28	sig	chr21:44418947:44422419:+	chr21:44422042:44422419:+	Inclusion	0.789	0.789	1	1	1	1	GO:0001659|GO:0002407|GO:0006816|GO:0009408|GO:0014074|GO:0032024|GO:0033194|GO:0035584|GO:0035725|GO:0044849|GO:0051209|GO:0051289|GO:0051489|GO:0070301|GO:0070588|GO:0071277|GO:0071415|GO:0071421|GO:0071502|GO:0071577|GO:0097028|GO:0097553|GO:0098703|GO:1903223|GO:2000249	temperature homeostasis|dendritic cell chemotaxis|calcium ion transport|response to heat|response to purine-containing compound|positive regulation of insulin secretion|response to hydroperoxide|calcium-mediated signaling using intracellular calcium source|sodium ion transmembrane transport|estrous cycle|release of sequestered calcium ion into cytosol|protein homotetramerization|regulation of fil…
V16021	A3SS_20011	clu_28582_NA	C1GALT1	chr7	+	7183425_7234539_7215041_7234539_7182614_7182820	20011	0,0,2	2,5,8	7,3,5	7,4,8	298	149	6.54133e-05	0.00440626	0.0,0.0,0.111	0.333,0.273,0.238	0.244	A3SS	0.666667	5	5	6.33333	5.66667	11.3333	sig	chr7:7183425:7234539:+	chr7:7215041:7234539:+	Inclusion	0	0	0.111	0.333	0.273	0.238	GO:0001525|GO:0001822|GO:0016267|GO:0060576	angiogenesis|kidney development|O-glycan processing, core 1|intestinal epithelial cell development
V16038	A3SS_20029	clu_12784_NA	MTREX	chr5	+	55423543_55425581_55424719_55425581_55422877_55423619	20029	17,18,23	2,1,0	23,19,18	11,7,5	298	149	4.75334e-06	0.000462874	0.81,0.9,1.0	0.511,0.576,0.643	-0.327	A3SS	19.3333	1	20	7.66667	20.3333	27.6667	sig	chr5:55423543:55425581:+	chr5:55424719:55425581:+	Exclusion	0.81	0.9	1	0.511	0.576	0.643	GO:0000398|GO:0000460|GO:0006364|GO:0006401|GO:0006974|GO:0016076	mRNA splicing, via spliceosome|maturation of 5.8S rRNA|rRNA processing|RNA catabolic process|DNA damage response|snRNA catabolic process
V16073	A3SS_20067	clu_28023_NA	NDUFAF6	chr8	+	94986382_94989348_94987643_94989348_94980907_94980973	20067	13,8,8	0,0,0	12,6,13	4,0,7	298	149	8.7702e-07	0.000106531	1.0,1.0,1.0	0.6,1.0,0.481	-0.306	A3SS	9.66667	0	10.3333	3.66667	9.66667	14	sig	chr8:94986382:94989348:+	chr8:94987643:94989348:+	Exclusion	1	1	1	0.6	1	0.481	GO:0009058|GO:0032981	biosynthetic process|mitochondrial respiratory chain complex I assembly
V16074	A3SS_20068	clu_28023_NA	NDUFAF6	chr8	+	94986382_94989348_94987649_94989348_94980907_94980973	20068	12,6,7	0,0,0	12,6,13	4,2,0	298	149	0.000616732	0.0275891	1.0,1.0,1.0	0.6,0.6,1.0	-0.267	A3SS	8.33333	0	10.3333	2	8.33333	12.3333	sig	chr8:94986382:94989348:+	chr8:94987649:94989348:+	Exclusion	1	1	1	0.6	0.6	1	GO:0009058|GO:0032981	biosynthetic process|mitochondrial respiratory chain complex I assembly
V16078	A3SS_20073	clu_28023_NA	NDUFAF6	chr8	+	94986382_94989348_94988357_94989348_94980907_94987776	20073	10,10,10	3,0,0	10,14,9	5,5,5	298	149	0.000743906	0.0322	0.625,1.0,1.0	0.5,0.583,0.474	-0.356	A3SS	10	1	11	5	11	16	sig	chr8:94986382:94989348:+	chr8:94988357:94989348:+	Exclusion	0.625	1	1	0.5	0.583	0.474	GO:0009058|GO:0032981	biosynthetic process|mitochondrial respiratory chain complex I assembly
V16081	A3SS_20076	clu_2996_NA	SZT2	chr1	+	43432061_43432439_43432271_43432439_43431715_43431901	20076	1,3,2	22,24,17	8,6,6	24,14,15	298	149	0.000924824	0.0381965	0.022,0.059,0.056	0.143,0.176,0.167	0.116	A3SS	2	21	6.66667	17.6667	23	24.3333	sig	chr1:43432061:43432439:+	chr1:43432271:43432439:+	Inclusion	0.022	0.059	0.056	0.143	0.176	0.167	GO:0007417|GO:0009791|GO:0021540|GO:0034198|GO:0042149|GO:0043473|GO:0061462|GO:1901668|GO:1904262	central nervous system development|post-embryonic development|corpus callosum morphogenesis|cellular response to amino acid starvation|cellular response to glucose starvation|pigmentation|protein localization to lysosome|regulation of superoxide dismutase activity|negative regulation of TORC1 signaling
V16094	A3SS_20089	clu_10587_NA	TSC1	chr9	-	132928766_132934540_132928766_132931427_132935032_132935095	20089	0,1,0	1,4,3	2,3,1	0,1,4	298	149	0.00106707	0.0426753	0.0,0.111,0.0	1.0,0.6,0.111	0.533	A3SS	0.333333	2.66667	2	1.66667	3	3.66667	sig	chr9:132928766:132934540:-	chr9:132928766:132931427:-	Inclusion	0	0.111	0	1	0.6	0.111	GO:0001822|GO:0001843|GO:0001952|GO:0002250|GO:0006407|GO:0006417|GO:0006813|GO:0007160|GO:0008283|GO:0008285|GO:0008306|GO:0008344|GO:0010977|GO:0016239|GO:0016242|GO:0017148|GO:0021766|GO:0021987|GO:0030030|GO:0032007|GO:0032780|GO:0032868|GO:0034260|GO:0042552|GO:0043379|GO:0043666|GO:0045792|GO:0045859|GO:0046323|GO:0050808|GO:0050821|GO:0051492|GO:0051496|GO:0051726|GO:0051894|GO:0055007|GO:…	kidney development|neural tube closure|regulation of cell-matrix adhesion|adaptive immune response|rRNA export from nucleus|regulation of translation|potassium ion transport|cell-matrix adhesion|cell population proliferation|negative regulation of cell population proliferation|associative learning|adult locomotory behavior|negative regulation of neuron projection development|positive regulation o…
V16101	A3SS_20097	clu_5058_NA	ATP5F1C	chr10	+	7799590_7799915_7799744_7799915_7798989_7799194	20097	19,14,21	0,0,0	74,66,86	7,10,13	298	149	2.88763e-07	3.91612e-05	1.0,1.0,1.0	0.841,0.767,0.768	-0.208	A3SS	18	0	75.3333	10	18	85.3333	sig	chr10:7799590:7799915:+	chr10:7799744:7799915:+	Exclusion	1	1	1	0.841	0.767	0.768	GO:0006119|GO:0006754|GO:0015986|GO:0042776|GO:1902600	oxidative phosphorylation|ATP biosynthetic process|proton motive force-driven ATP synthesis|proton motive force-driven mitochondrial ATP synthesis|proton transmembrane transport
V16104	A3SS_20100	clu_5058_NA	ATP5F1C	chr10	+	7799590_7799915_7799771_7799915_7798989_7799683	20100	22,19,24	4,0,1	37,44,36	43,32,41	298	149	3.45785e-10	8.77992e-08	0.733,1.0,0.923	0.301,0.407,0.305	-0.548	A3SS	21.6667	1.66667	39	38.6667	23.3333	77.6667	sig	chr10:7799590:7799915:+	chr10:7799771:7799915:+	Exclusion	0.733	1	0.923	0.301	0.407	0.305	GO:0006119|GO:0006754|GO:0015986|GO:0042776|GO:1902600	oxidative phosphorylation|ATP biosynthetic process|proton motive force-driven ATP synthesis|proton motive force-driven mitochondrial ATP synthesis|proton transmembrane transport
V16113	A3SS_20109	clu_13044_NA	POLR3G	chr5	+	90478345_90485684_90485028_90485684_90474863_90475020	20109	4,0,1	1,4,6	5,1,7	2,0,0	298	149	1.12692e-05	0.00098552	0.667,0.0,0.077	0.556,1.0,1.0	0.604	A3SS	1.66667	3.66667	4.33333	0.666667	5.33333	5	sig	chr5:90478345:90485684:+	chr5:90485028:90485684:+	Inclusion	0.667	0	0.077	0.556	1	1	GO:0006359|GO:0006383|GO:0008283|GO:0032728|GO:0045087|GO:0045089|GO:0051607	regulation of transcription by RNA polymerase III|transcription by RNA polymerase III|cell population proliferation|positive regulation of interferon-beta production|innate immune response|positive regulation of innate immune response|defense response to virus
V16120	A3SS_20116	clu_13044_NA	POLR3G	chr5	+	90478345_90485684_90485524_90485684_90474888_90478455	20116	8,8,3	2,0,0	5,1,0	4,6,2	298	149	2.60776e-07	3.60119e-05	0.667,1.0,1.0	0.385,0.077,0.0	-0.735	A3SS	6.33333	0.666667	2	4	7	6	sig	chr5:90478345:90485684:+	chr5:90485524:90485684:+	Exclusion	0.667	1	1	0.385	0.077	0	GO:0006359|GO:0006383|GO:0008283|GO:0032728|GO:0045087|GO:0045089|GO:0051607	regulation of transcription by RNA polymerase III|transcription by RNA polymerase III|cell population proliferation|positive regulation of interferon-beta production|innate immune response|positive regulation of innate immune response|defense response to virus
V16122	A3SS_20118	clu_13044_NA	POLR3G	chr5	+	90485028_90485684_90485524_90485684_90474888_90478455	20118	9,9,3	2,0,0	6,1,0	4,6,2	298	149	2.84291e-07	3.86835e-05	0.692,1.0,1.0	0.429,0.077,0.0	-0.729	A3SS	7	0.666667	2.33333	4	7.66667	6.33333	sig	chr5:90485028:90485684:+	chr5:90485524:90485684:+	Exclusion	0.692	1	1	0.429	0.077	0	GO:0006359|GO:0006383|GO:0008283|GO:0032728|GO:0045087|GO:0045089|GO:0051607	regulation of transcription by RNA polymerase III|transcription by RNA polymerase III|cell population proliferation|positive regulation of interferon-beta production|innate immune response|positive regulation of innate immune response|defense response to virus
V16136	A3SS_20134	clu_11522_NA	NISCH	chr3	+	52482641_52484637_52484512_52484637_52480878_52482767	20134	15,10,18	2,1,0	13,14,10	3,3,6	298	149	0.000891919	0.0370902	0.789,0.833,1.0	0.684,0.7,0.455	-0.261	A3SS	14.3333	1	12.3333	4	15.3333	16.3333	sig	chr3:52482641:52484637:+	chr3:52484512:52484637:+	Exclusion	0.789	0.833	1	0.684	0.7	0.455	GO:0006915|GO:0016601|GO:0030036|GO:0030336|GO:0036158	apoptotic process|Rac protein signal transduction|actin cytoskeleton organization|negative regulation of cell migration|outer dynein arm assembly
V16137	A3SS_20135	clu_8611_NA	TMEM179B	chr11	+	62789009_62789210_62789022_62789210_62787426_62787527	20135	1,0,2	88,118,84	16,7,16	66,61,88	162	149	2.20723e-12	7.9603e-10	0.01,0.0,0.021	0.182,0.095,0.143	0.13	A3SS	1	96.6667	13	71.6667	97.6667	84.6667	sig	chr11:62789009:62789210:+	chr11:62789022:62789210:+	Inclusion	0.01	0	0.021	0.182	0.095	0.143
V16187	A3SS_20185	clu_21889_NA	SGSM2	chr17	+	2372585_2373081_2372624_2373081_2372342_2372488	20185	7,8,11	0,0,0	9,3,9	7,6,8	188	149	4.74432e-11	1.38104e-08	1.0,1.0,1.0	0.505,0.284,0.471	-0.58	A3SS	8.66667	0	7	7	8.66667	14	sig	chr17:2372585:2373081:+	chr17:2372624:2373081:+	Exclusion	1	1	1	0.505	0.284	0.471	GO:0034499|GO:0043547|GO:0090630	late endosome to Golgi transport|positive regulation of GTPase activity|activation of GTPase activity
V16190	A3SS_20188	clu_21889_NA	SGSM2	chr17	+	2372585_2373081_2372952_2373081_2372342_2372786	20188	15,20,25	3,1,6	15,15,16	11,10,8	298	149	0.000941935	0.0387158	0.714,0.909,0.676	0.405,0.429,0.5	-0.322	A3SS	20	3.33333	15.3333	9.66667	23.3333	25	sig	chr17:2372585:2373081:+	chr17:2372952:2373081:+	Exclusion	0.714	0.909	0.676	0.405	0.429	0.5	GO:0034499|GO:0043547|GO:0090630	late endosome to Golgi transport|positive regulation of GTPase activity|activation of GTPase activity
V16193	A3SS_20191	clu_13964_NA	LMNB2	chr19	-	2435000_2437796_2435000_2437722_2438162_2438288	20191	10,3,2	2,0,0	1,2,1	6,4,6	223	149	5.28491e-09	1.07419e-06	0.77,1.0,1.0	0.1,0.25,0.1	-0.773	A3SS	5	0.666667	1.33333	5.33333	5.66667	6.66667	sig	chr19:2435000:2437796:-	chr19:2435000:2437722:-	Exclusion	0.77	1	1	0.1	0.25	0.1	GO:0006998|GO:0007010|GO:0007097|GO:0008150|GO:0031507|GO:0051664|GO:0090435	nuclear envelope organization|cytoskeleton organization|nuclear migration|biological_process|heterochromatin formation|nuclear pore localization|protein localization to nuclear envelope
V16208	A3SS_20209	clu_28892_NA	ZNF138	chr7	+	64796979_64814147_64797551_64814147_64794427_64794571	20209	3,4,2	0,0,0	3,4,4	2,0,3	298	149	0.000699923	0.0305723	1.0,1.0,1.0	0.429,1.0,0.4	-0.39	A3SS	3	0	3.66667	1.66667	3	5.33333	sig	chr7:64796979:64814147:+	chr7:64797551:64814147:+	Exclusion	1	1	1	0.429	1	0.4	GO:0006355|GO:0006357	regulation of DNA-templated transcription|regulation of transcription by RNA polymerase II
V16229	A3SS_20231	clu_4462_NA	TPR	chr1	-	186332194_186332361_186332194_186332327_186333121_186333394	20231	30,31,22	1,2,0	23,19,24	7,3,3	183	149	0.000291382	0.0151174	0.961,0.927,1.0	0.728,0.838,0.867	-0.152	A3SS	27.6667	1	22	4.33333	28.6667	26.3333	sig	chr1:186332194:186332361:-	chr1:186332194:186332327:-	Exclusion	0.961	0.927	1	0.728	0.838	0.867	GO:0000122|GO:0006404|GO:0006405|GO:0006406|GO:0006606|GO:0006611|GO:0006913|GO:0006999|GO:0007094|GO:0010793|GO:0010965|GO:0031453|GO:0031647|GO:0031990|GO:0032880|GO:0034605|GO:0035457|GO:0042306|GO:0042307|GO:0043578|GO:0045947|GO:0046825|GO:0046827|GO:0046832|GO:0051292|GO:0051301|GO:0070849|GO:0090267|GO:0090316|GO:1901673	negative regulation of transcription by RNA polymerase II|RNA import into nucleus|RNA export from nucleus|mRNA export from nucleus|protein import into nucleus|protein export from nucleus|nucleocytoplasmic transport|nuclear pore organization|mitotic spindle assembly checkpoint signaling|regulation of mRNA export from nucleus|regulation of mitotic sister chromatid separation|positive regulation of …
V16243	A3SS_20245	clu_25176_NA	MTHFD1L	chr6	+	150934658_150936940_150936803_150936940_150926121_150935146	20245	2,1,3	2,2,2	1,0,0	4,1,5	298	149	0.000702979	0.0306893	0.333,0.2,0.429	0.111,0.0,0.0	-0.284	A3SS	2	2	0.333333	3.33333	4	3.66667	sig	chr6:150934658:150936940:+	chr6:150936803:150936940:+	Exclusion	0.333	0.2	0.429	0.111	0	0	GO:0001843|GO:0006760|GO:0009257|GO:0015942|GO:0035999|GO:0048702|GO:0048703	neural tube closure|folic acid-containing compound metabolic process|10-formyltetrahydrofolate biosynthetic process|formate metabolic process|tetrahydrofolate interconversion|embryonic neurocranium morphogenesis|embryonic viscerocranium morphogenesis
V16275	A3SS_20278	clu_14980_NA	LINC00665	chr19	-	36322129_36325887_36322129_36322222_36330252_36330492	20278	2,0,3	1,5,0	1,6,3	0,0,0	298	149	0.000147102	0.0086195	0.5,0.0,1.0	1.0,1.0,1.0	0.5	A3SS	1.66667	2	3.33333	0	3.66667	3.33333	sig	chr19:36322129:36325887:-	chr19:36322129:36322222:-	Inclusion	0.5	0	1	1	1	1
V16276	A3SS_20279	clu_14980_NA	LINC00665	chr19	-	36322129_36327170_36322129_36322222_36330252_36330492	20279	6,15,9	1,5,0	11,12,5	0,0,0	298	149	0.000964208	0.0393534	0.75,0.6,1.0	1.0,1.0,1.0	0.217	A3SS	10	2	9.33333	0	12	9.33333	sig	chr19:36322129:36327170:-	chr19:36322129:36322222:-	Inclusion	0.75	0.6	1	1	1	1
V16282	A3SS_20285	clu_28775_NA	POLR2J4	chr7	-	43973209_43986312_43973209_43973323_43986600_43986677	20285	4,6,6	6,7,6	2,0,4	13,11,13	298	149	0.000678988	0.0298498	0.25,0.3,0.333	0.071,0.0,0.133	-0.226	A3SS	5.33333	6.33333	2	12.3333	11.6667	14.3333	sig	chr7:43973209:43986312:-	chr7:43973209:43973323:-	Exclusion	0.25	0.3	0.333	0.071	0	0.133
V16288	A3SS_20291	clu_16162_NA	METTL22	chr16	+	8639362_8641184_8641106_8641184_8639090_8639162	20291	4,7,9	0,0,0	5,3,6	3,8,1	298	149	1.9454e-09	4.35609e-07	1.0,1.0,1.0	0.455,0.158,0.75	-0.546	A3SS	6.66667	0	4.66667	4	6.66667	8.66667	sig	chr16:8639362:8641184:+	chr16:8641106:8641184:+	Exclusion	1	1	1	0.455	0.158	0.75	GO:0006479|GO:0016570	protein methylation|histone modification
V16292	A3SS_20295	clu_20432_NA	FBRSL1	chr12	+	132568797_132570241_132569908_132570241_132567480_132567526	20295	5,7,6	0,1,0	5,8,6	3,1,7	298	149	9.29803e-06	0.000837398	1.0,0.778,1.0	0.455,0.8,0.3	-0.408	A3SS	6	0.333333	6.33333	3.66667	6.33333	10	sig	chr12:132568797:132570241:+	chr12:132569908:132570241:+	Exclusion	1	0.778	1	0.455	0.8	0.3
V16293	A3SS_20296	clu_4755_NA	SRP9	chr1	+	225787970_225790466_225789019_225790466_225783299_225783368	20296	55,53,78	0,0,0	69,58,65	3,1,8	298	149	1.80128e-05	0.00148992	1.0,1.0,1.0	0.92,0.967,0.802	-0.104	A3SS	62	0	64	4	62	68	sig	chr1:225787970:225790466:+	chr1:225789019:225790466:+	Exclusion	1	1	1	0.92	0.967	0.802	GO:0006614|GO:0045900	SRP-dependent cotranslational protein targeting to membrane|negative regulation of translational elongation
V16306	A3SS_20309	clu_26266_NA	UFM1	chr13	+	38350149_38354296_38350196_38354296_38349998_38350055	20309	1,5,1	0,6,5	2,3,4	1,0,0	196	149	2.92435e-05	0.00222968	1.0,0.388,0.132	0.603,1.0,1.0	0.361	A3SS	2.33333	3.66667	3	0.333333	6	3.33333	sig	chr13:38350149:38354296:+	chr13:38350196:38354296:+	Inclusion	1	0.388	0.132	0.603	1	1	GO:0007420|GO:0033146|GO:0034976|GO:0042308|GO:0043066|GO:0061709|GO:0071569|GO:1990592	brain development|regulation of intracellular estrogen receptor signaling pathway|response to endoplasmic reticulum stress|negative regulation of protein import into nucleus|negative regulation of apoptotic process|reticulophagy|protein ufmylation|protein K69-linked ufmylation
V16313	A3SS_20316	clu_539_NA	CCDC88A	chr2	-	55296257_55298034_55296257_55296523_55299838_55299919	20316	13,13,18	77,74,77	16,20,22	42,20,32	298	149	1.48028e-05	0.00124898	0.078,0.081,0.105	0.16,0.333,0.256	0.162	A3SS	14.6667	76	19.3333	31.3333	90.6667	50.6667	sig	chr2:55296257:55298034:-	chr2:55296257:55296523:-	Inclusion	0.078	0.081	0.105	0.16	0.333	0.256	GO:0001932|GO:0006260|GO:0006275|GO:0007264|GO:0007399|GO:0010975|GO:0016477|GO:0030032|GO:0030705|GO:0031122|GO:0031929|GO:0032147|GO:0032148|GO:0032956|GO:0042127|GO:0045724|GO:0045742|GO:0051496|GO:0061024|GO:0072660|GO:1903566	regulation of protein phosphorylation|DNA replication|regulation of DNA replication|small GTPase mediated signal transduction|nervous system development|regulation of neuron projection development|cell migration|lamellipodium assembly|cytoskeleton-dependent intracellular transport|cytoplasmic microtubule organization|TOR signaling|activation of protein kinase activity|activation of protein kinase…
V16379	A3SS_20382	clu_3631_NA	CEPT1	chr1	+	111167105_111174963_111172701_111174963_111161154_111161296	20382	8,6,9	0,0,0	13,8,9	4,2,1	298	149	1.32926e-05	0.00113686	1.0,1.0,1.0	0.619,0.667,0.818	-0.299	A3SS	7.66667	0	10	2.33333	7.66667	12.3333	sig	chr1:111167105:111174963:+	chr1:111172701:111174963:+	Exclusion	1	1	1	0.619	0.667	0.818	GO:0006629|GO:0006646|GO:0006657	lipid metabolic process|phosphatidylethanolamine biosynthetic process|CDP-choline pathway
V16413	A3SS_20419	clu_23603_NA	RNF213	chr17	+	80370204_80371985_80371873_80371985_80369767_80370387	20419	9,6,6	0,0,0	2,4,9	5,2,0	298	149	3.10079e-05	0.00233148	1.0,1.0,1.0	0.167,0.5,1.0	-0.444	A3SS	7	0	5	2.33333	7	7.33333	sig	chr17:80370204:80371985:+	chr17:80371873:80371985:+	Exclusion	1	1	1	0.167	0.5	1	GO:0001525|GO:0002040|GO:0002376|GO:0006511|GO:0016567|GO:0019216|GO:0042742|GO:0051865|GO:0070534|GO:0098792|GO:0120323|GO:0140042|GO:2000051	angiogenesis|sprouting angiogenesis|immune system process|ubiquitin-dependent protein catabolic process|protein ubiquitination|regulation of lipid metabolic process|defense response to bacterium|protein autoubiquitination|protein K63-linked ubiquitination|xenophagy|lipid ubiquitination|lipid droplet formation|negative regulation of non-canonical Wnt signaling pathway
V16424	A3SS_20430	clu_11103_NA	LRRFIP2	chr3	-	37148893_37173194_37148893_37154724_37174538_37174564	20430	0,4,7	5,0,3	0,0,0	9,3,6	298	149	0.000151322	0.00881606	0.0,1.0,0.538	0.0,0.0,0.0	-0.513	A3SS	3.66667	2.66667	0	6	6.33333	6	sig	chr3:37148893:37173194:-	chr3:37148893:37154724:-	Exclusion	0	1	0.538	0	0	0	GO:0006355|GO:0008150|GO:0016055	regulation of DNA-templated transcription|biological_process|Wnt signaling pathway
V16426	A3SS_20432	clu_9117_NA	POLD3	chr11	+	74595192_74595502_74596048_74595502_74594060_74594116	20432	7,4,6	0,0,0	2,6,3	2,1,5	298	149	1.41985e-08	2.67266e-06	1.0,1.0,1.0	0.333,0.75,0.231	-0.562	A3SS	5.66667	0	3.66667	2.66667	5.66667	6.33333	sig	chr11:74595192:74595502:+	chr11:74596048:74595502:+	Exclusion	1	1	1	0.333	0.75	0.231	GO:0000731|GO:0006261|GO:0006271|GO:0006297|GO:0006298|GO:0042276|GO:0071897|GO:1904161	DNA synthesis involved in DNA repair|DNA-templated DNA replication|DNA strand elongation involved in DNA replication|nucleotide-excision repair, DNA gap filling|mismatch repair|error-prone translesion synthesis|DNA biosynthetic process|DNA synthesis involved in UV-damage excision repair
V16436	A3SS_20443	clu_15799_NA	AXIN1	chr16	-	314542_319976_314542_314683_352368_352659	20443	4,3,3	1,2,4	3,7,4	0,0,2	298	149	0.000676936	0.0298079	0.667,0.429,0.273	1.0,1.0,0.5	0.377	A3SS	3.33333	2.33333	4.66667	0.666667	5.66667	5.33333	sig	chr16:314542:319976:-	chr16:314542:314683:-	Inclusion	0.667	0.429	0.273	1	1	0.5	GO:0000209|GO:0001701|GO:0001934|GO:0006913|GO:0006915|GO:0007605|GO:0009950|GO:0010800|GO:0030511|GO:0031122|GO:0031398|GO:0032147|GO:0032436|GO:0033138|GO:0034244|GO:0036342|GO:0043161|GO:0043507|GO:0045599|GO:0045732|GO:0045860|GO:0045893|GO:0046330|GO:0048320|GO:0048468|GO:0051248|GO:0051443|GO:0060070|GO:0060322|GO:0065003|GO:0071514|GO:0090090|GO:2000060	protein polyubiquitination|in utero embryonic development|positive regulation of protein phosphorylation|nucleocytoplasmic transport|apoptotic process|sensory perception of sound|dorsal/ventral axis specification|positive regulation of peptidyl-threonine phosphorylation|positive regulation of transforming growth factor beta receptor signaling pathway|cytoplasmic microtubule organization|positive …
V16471	A3SS_20481	clu_29807_NA	DDX3Y	chrY	+	12916820_12917060_12916846_12917060_12916516_12916634	20481	1,0,1	2,6,5	4,5,6	1,7,0	175	149	3.15298e-06	0.000324478	0.299,0.0,0.146	0.773,0.378,1.0	0.569	A3SS	0.666667	4.33333	5	2.66667	5	7.66667	sig	chrY:12916820:12917060:+	chrY:12916846:12917060:+	Inclusion	0.299	0	0.146	0.773	0.378	1	GO:0007276|GO:0030154	gamete generation|cell differentiation
V16487	A3SS_20498	clu_11195_NA	KIAA1143	chr3	-	44748743_44753607_44748743_44753578_44754223_44754368	20498	17,15,12	0,0,0	22,18,8	2,1,5	178	149	0.000151521	0.00882136	1.0,1.0,1.0	0.902,0.938,0.573	-0.196	A3SS	14.6667	0	16	2.66667	14.6667	18.6667	sig	chr3:44748743:44753607:-	chr3:44748743:44753578:-	Exclusion	1	1	1	0.902	0.938	0.573
V16510	A3SS_20521	clu_8027_NA	AP006621.3	chr11	+	780242_783671_780301_783671_777607_777695	20521	19,10,20	0,0,1	16,20,24	3,3,2	208	149	0.000641094	0.0285848	1.0,1.0,0.935	0.793,0.827,0.896	-0.14	A3SS	16.3333	0.333333	20	2.66667	16.6667	22.6667	sig	chr11:780242:783671:+	chr11:780301:783671:+	Exclusion	1	1	0.935	0.793	0.827	0.896
V16516	A3SS_20527	clu_8964_NA	TCIRG1	chr11	+	68043755_68043907_68043797_68043907_68043570_68043653	20527	0,0,0	3,5,4	5,5,10	0,3,11	191	149	1.37809e-09	3.12877e-07	0.0,0.0,0.0	1.0,0.565,0.415	0.66	A3SS	0	4	6.66667	4.66667	4	11.3333	sig	chr11:68043755:68043907:+	chr11:68043797:68043907:+	Inclusion	0	0	0	1	0.565	0.415	GO:0000045|GO:0001503|GO:0002158|GO:0006874|GO:0006915|GO:0006954|GO:0006968|GO:0007035|GO:0007039|GO:0007042|GO:0008284|GO:0010155|GO:0010272|GO:0010467|GO:0010468|GO:0016064|GO:0016236|GO:0021554|GO:0030010|GO:0030183|GO:0030217|GO:0030316|GO:0031529|GO:0033365|GO:0035709|GO:0035711|GO:0043029|GO:0044691|GO:0045453|GO:0045667|GO:0045851|GO:0050796|GO:0051650|GO:0060041|GO:0061484|GO:0070166|GO:…	autophagosome assembly|ossification|osteoclast proliferation|intracellular calcium ion homeostasis|apoptotic process|inflammatory response|cellular defense response|vacuolar acidification|protein catabolic process in the vacuole|lysosomal lumen acidification|positive regulation of cell population proliferation|regulation of proton transport|response to silver ion|gene expression|regulation of gen…
V16525	A3SS_20536	clu_14813_NA	ZNF91	chr19	-	23357695_23362739_23357695_23362725_23373741_23373837	20536	1,1,2	21,17,14	24,19,25	8,8,8	163	149	0	0	0.042,0.051,0.116	0.733,0.685,0.741	0.65	A3SS	1.33333	17.3333	22.6667	8	18.6667	30.6667	sig	chr19:23357695:23362739:-	chr19:23357695:23362725:-	Inclusion	0.042	0.051	0.116	0.733	0.685	0.741	GO:0000122|GO:0010526|GO:0045944	negative regulation of transcription by RNA polymerase II|retrotransposon silencing|positive regulation of transcription by RNA polymerase II
V16528	A3SS_20539	clu_14813_NA	ZNF91	chr19	-	23357695_23362739_23357695_23362725_23395324_23395560	20539	0,1,1	2,3,3	9,10,10	0,2,2	163	149	3.56808e-08	6.13544e-06	0.0,0.234,0.234	1.0,0.82,0.82	0.724	A3SS	0.666667	2.66667	9.66667	1.33333	3.33333	11	sig	chr19:23357695:23362739:-	chr19:23357695:23362725:-	Inclusion	0	0.234	0.234	1	0.82	0.82	GO:0000122|GO:0010526|GO:0045944	negative regulation of transcription by RNA polymerase II|retrotransposon silencing|positive regulation of transcription by RNA polymerase II
V16557	A3SS_20568	clu_21417_NA	RAP1GDS1	chr4	+	98441321_98443861_98441989_98443861_98436939_98441462	20568	4,5,5	0,0,0	9,6,6	4,2,0	298	149	0.000250286	0.0133332	1.0,1.0,1.0	0.529,0.6,1.0	-0.29	A3SS	4.66667	0	7	2	4.66667	9	sig	chr4:98441321:98443861:+	chr4:98441989:98443861:+	Exclusion	1	1	1	0.529	0.6	1	GO:0003300|GO:0010821|GO:0014829|GO:0031034|GO:0032471|GO:0034260|GO:0034504|GO:0043547|GO:0051561|GO:0070376|GO:0080120|GO:0086098|GO:1904464	cardiac muscle hypertrophy|regulation of mitochondrion organization|vascular associated smooth muscle contraction|myosin filament assembly|negative regulation of endoplasmic reticulum calcium ion concentration|negative regulation of GTPase activity|protein localization to nucleus|positive regulation of GTPase activity|positive regulation of mitochondrial calcium ion concentration|regulation of ER…
V16562	A3SS_20574	clu_22298_NA	RAI1	chr17	+	17754228_17798513_17792932_17798513_17724027_17752506	20574	5,2,7	1,0,0	3,3,7	2,3,0	298	149	0.00120813	0.0468905	0.714,1.0,1.0	0.429,0.333,1.0	-0.317	A3SS	4.66667	0.333333	4.33333	1.66667	5	6	sig	chr17:17754228:17798513:+	chr17:17792932:17798513:+	Exclusion	0.714	1	1	0.429	0.333	1	GO:0001501|GO:0006357|GO:0032922|GO:0040015|GO:0045893	skeletal system development|regulation of transcription by RNA polymerase II|circadian regulation of gene expression|negative regulation of multicellular organism growth|positive regulation of DNA-templated transcription
V16568	A3SS_20580	clu_21233_NA	SRP72	chr4	+	56493948_56495394_56495356_56495394_56491430_56494062	20580	4,2,4	0,0,2	7,7,5	3,4,5	298	149	0.001159	0.045537	1.0,1.0,0.5	0.538,0.467,0.333	-0.387	A3SS	3.33333	0.666667	6.33333	4	4	10.3333	sig	chr4:56493948:56495394:+	chr4:56495356:56495394:+	Exclusion	1	1	0.5	0.538	0.467	0.333	GO:0006614	SRP-dependent cotranslational protein targeting to membrane
V16580	A3SS_20593	clu_2742_NA	KPNA6	chr1	+	32139754_32154721_32154568_32154721_32108037_32108134	20593	7,2,4	0,0,0	2,4,0	5,1,2	298	149	6.27623e-10	1.52247e-07	1.0,1.0,1.0	0.167,0.667,0.0	-0.722	A3SS	4.33333	0	2	2.66667	4.33333	4.66667	sig	chr1:32139754:32154721:+	chr1:32154568:32154721:+	Exclusion	1	1	1	0.167	0.667	0	GO:0006366|GO:0006606|GO:0006607|GO:0019079|GO:0045944|GO:0060135|GO:0075506|GO:1900017|GO:1903902	transcription by RNA polymerase II|protein import into nucleus|NLS-bearing protein import into nucleus|viral genome replication|positive regulation of transcription by RNA polymerase II|maternal process involved in female pregnancy|entry of viral genome into host nucleus through nuclear pore complex via importin|positive regulation of cytokine production involved in inflammatory response|positive…
V16602	A3SS_20615	clu_24276_NA	HLA-DPB1	chr6	+	33083784_33084012_33085039_33084012_33080671_33080935	20615	0,0,1	2,3,6	2,3,6	10,4,0	298	149	0.00011758	0.00720244	0.0,0.0,0.077	0.091,0.273,1.0	0.429	A3SS	0.333333	3.66667	3.66667	4.66667	4	8.33333	sig	chr6:33083784:33084012:+	chr6:33085039:33084012:+	Inclusion	0	0	0.077	0.091	0.273	1	GO:0002250|GO:0002381|GO:0002503|GO:0019886|GO:0032729|GO:0042102|GO:0050852|GO:0050870	adaptive immune response|immunoglobulin production involved in immunoglobulin-mediated immune response|peptide antigen assembly with MHC class II protein complex|antigen processing and presentation of exogenous peptide antigen via MHC class II|positive regulation of type II interferon production|positive regulation of T cell proliferation|T cell receptor signaling pathway|positive regulation of T…
V16609	A3SS_20622	clu_12729_NA	C5orf51	chr5	+	41916305_41921636_41917015_41921636_41912068_41916447	20622	7,4,4	5,1,2	2,5,6	1,0,0	298	149	4.60912e-05	0.00328097	0.412,0.667,0.5	0.5,1.0,1.0	0.307	A3SS	5	2.66667	4.33333	0.333333	7.66667	4.66667	sig	chr5:41916305:41921636:+	chr5:41917015:41921636:+	Inclusion	0.412	0.667	0.5	0.5	1	1
V16635	A3SS_20650	clu_3475_NA	MTF2	chr1	+	93084727_93110428_93110229_93110428_93079237_93108743	20650	7,6,9	1,0,1	8,12,11	1,4,4	298	149	0.00095618	0.0391433	0.778,1.0,0.818	0.8,0.6,0.579	-0.206	A3SS	7.33333	0.666667	10.3333	3	8	13.3333	sig	chr1:93084727:93110428:+	chr1:93110229:93110428:+	Exclusion	0.778	1	0.818	0.8	0.6	0.579	GO:0006325|GO:0006355|GO:0007379|GO:0019827|GO:0040029|GO:0048863|GO:1990830	chromatin organization|regulation of DNA-templated transcription|segment specification|stem cell population maintenance|epigenetic regulation of gene expression|stem cell differentiation|cellular response to leukemia inhibitory factor
V16657	A3SS_20673	clu_28540_NA	PMS2	chr7	-	6002452_6002811_6002452_6002636_6003689_6003792	20673	1,2,5	31,27,32	15,4,5	33,12,20	298	149	0.000240177	0.0128535	0.016,0.036,0.072	0.185,0.143,0.111	0.105	A3SS	2.66667	30	8	21.6667	32.6667	29.6667	sig	chr7:6002452:6002811:-	chr7:6002452:6002636:-	Inclusion	0.016	0.036	0.072	0.185	0.143	0.111	GO:0006298|GO:0009410|GO:0016446	mismatch repair|response to xenobiotic stimulus|somatic hypermutation of immunoglobulin genes
V16660	A3SS_20676	clu_29265_NA	PILRB	chr7	+	100356753_100356883_100356763_100356883_100355142_100355240	20676	17,11,12	0,1,0	9,12,9	3,3,1	159	149	0.000542681	0.0249333	1.0,0.912,1.0	0.738,0.789,0.894	-0.164	A3SS	13.3333	0.333333	10	2.33333	13.6667	12.3333	sig	chr7:100356753:100356883:+	chr7:100356763:100356883:+	Exclusion	1	0.912	1	0.738	0.789	0.894	GO:0007169|GO:0007171	transmembrane receptor protein tyrosine kinase signaling pathway|activation of transmembrane receptor protein tyrosine kinase activity
V16675	A3SS_20692	clu_18920_NA	ATN1	chr12	+	6940452_6941023_6940879_6941023_6938480_6940503	20692	2,3,4	2,2,5	2,8,4	2,0,0	298	149	0.000374744	0.018647	0.333,0.429,0.286	0.333,1.0,1.0	0.428	A3SS	3	3	4.66667	0.666667	6	5.33333	sig	chr12:6940452:6941023:+	chr12:6940879:6941023:+	Inclusion	0.333	0.429	0.286	0.333	1	1	GO:0000122|GO:0001906|GO:0007283|GO:0007417|GO:0008340|GO:0008584|GO:0009791|GO:0016477|GO:0030011|GO:0032094|GO:0035264|GO:0045893|GO:0051402	negative regulation of transcription by RNA polymerase II|cell killing|spermatogenesis|central nervous system development|determination of adult lifespan|male gonad development|post-embryonic development|cell migration|maintenance of cell polarity|response to food|multicellular organism growth|positive regulation of DNA-templated transcription|neuron apoptotic process
V16683	A3SS_20700	clu_18238_NA	CIB1	chr15	-	90232218_90232427_90232218_90232345_90233668_90233703	20700	35,23,35	0,0,0	33,27,30	3,3,9	231	149	1.98428e-07	2.81761e-05	1.0,1.0,1.0	0.876,0.853,0.683	-0.196	A3SS	31	0	30	5	31	35	sig	chr15:90232218:90232427:-	chr15:90232218:90232345:-	Exclusion	1	1	1	0.876	0.853	0.683	GO:0001525|GO:0001933|GO:0001934|GO:0001954|GO:0002931|GO:0006302|GO:0006915|GO:0006974|GO:0007026|GO:0007113|GO:0007155|GO:0007286|GO:0008284|GO:0008285|GO:0010977|GO:0030220|GO:0030307|GO:0030335|GO:0031122|GO:0033630|GO:0038163|GO:0042127|GO:0043066|GO:0043085|GO:0045653|GO:0051092|GO:0051301|GO:0051302|GO:0051898|GO:0070374|GO:0070886|GO:0071356|GO:0071363|GO:0071902|GO:0090050|GO:0090314|GO:…	angiogenesis|negative regulation of protein phosphorylation|positive regulation of protein phosphorylation|positive regulation of cell-matrix adhesion|response to ischemia|double-strand break repair|apoptotic process|DNA damage response|negative regulation of microtubule depolymerization|endomitotic cell cycle|cell adhesion|spermatid development|positive regulation of cell population proliferatio…
V16684	A3SS_20701	clu_18238_NA	CIB1	chr15	-	90232218_90233208_90232218_90232345_90233668_90233703	20701	34,26,36	0,0,0	27,27,37	3,3,9	298	149	4.94798e-08	8.11449e-06	1.0,1.0,1.0	0.818,0.818,0.673	-0.23	A3SS	32	0	30.3333	5	32	35.3333	sig	chr15:90232218:90233208:-	chr15:90232218:90232345:-	Exclusion	1	1	1	0.818	0.818	0.673	GO:0001525|GO:0001933|GO:0001934|GO:0001954|GO:0002931|GO:0006302|GO:0006915|GO:0006974|GO:0007026|GO:0007113|GO:0007155|GO:0007286|GO:0008284|GO:0008285|GO:0010977|GO:0030220|GO:0030307|GO:0030335|GO:0031122|GO:0033630|GO:0038163|GO:0042127|GO:0043066|GO:0043085|GO:0045653|GO:0051092|GO:0051301|GO:0051302|GO:0051898|GO:0070374|GO:0070886|GO:0071356|GO:0071363|GO:0071902|GO:0090050|GO:0090314|GO:…	angiogenesis|negative regulation of protein phosphorylation|positive regulation of protein phosphorylation|positive regulation of cell-matrix adhesion|response to ischemia|double-strand break repair|apoptotic process|DNA damage response|negative regulation of microtubule depolymerization|endomitotic cell cycle|cell adhesion|spermatid development|positive regulation of cell population proliferatio…
V16728	A3SS_20746	clu_21124_NA	N4BP2	chr4	+	40080370_40097569_40095530_40097569_40073454_40073551	20746	1,5,5	2,1,2	3,2,4	0,0,0	298	149	0.000219826	0.0119687	0.2,0.714,0.556	1.0,1.0,1.0	0.51	A3SS	3.66667	1.66667	3	0	5.33333	3	sig	chr4:40080370:40097569:+	chr4:40095530:40097569:+	Inclusion	0.2	0.714	0.556	1	1	1	GO:0006259	DNA metabolic process
V16735	A3SS_20755	clu_18260_NA	MAN2A2	chr15	+	90906649_90906913_90906785_90906913_90906369_90906497	20755	42,47,49	2,0,2	49,45,52	3,9,6	285	149	0.000558254	0.0255337	0.917,1.0,0.928	0.895,0.723,0.819	-0.136	A3SS	46	1.33333	48.6667	6	47.3333	54.6667	sig	chr15:90906649:90906913:+	chr15:90906785:90906913:+	Exclusion	0.917	1	0.928	0.895	0.723	0.819	GO:0006013|GO:0006486|GO:0006491|GO:0006517	mannose metabolic process|protein glycosylation|N-glycan processing|protein deglycosylation
V16741	A3SS_20761	clu_6206_NA	PNP	chr14	+	20475666_20477087_20476383_20477087_20473383_20475721	20761	11,11,11	2,3,2	12,6,14	0,1,0	298	149	0.000178893	0.0101112	0.733,0.647,0.733	1.0,0.75,1.0	0.212	A3SS	11	2.33333	10.6667	0.333333	13.3333	11	sig	chr14:20475666:20477087:+	chr14:20476383:20477087:+	Inclusion	0.733	0.647	0.733	1	0.75	1	GO:0000255|GO:0006139|GO:0006148|GO:0006149|GO:0006157|GO:0006166|GO:0006204|GO:0006738|GO:0006955|GO:0009165|GO:0009410|GO:0032743|GO:0034418|GO:0042102|GO:0043101|GO:0046059|GO:0046638	allantoin metabolic process|nucleobase-containing compound metabolic process|inosine catabolic process|deoxyinosine catabolic process|deoxyadenosine catabolic process|purine ribonucleoside salvage|IMP catabolic process|nicotinamide riboside catabolic process|immune response|nucleotide biosynthetic process|response to xenobiotic stimulus|positive regulation of interleukin-2 production|urate biosyn…
V16760	A3SS_20780	clu_23200_NA	CLTC	chr17	+	59691251_59696956_59693727_59696956_59690635_59691313	20780	13,14,19	2,1,2	11,15,18	7,7,6	298	149	0.00111385	0.0440782	0.765,0.875,0.826	0.44,0.517,0.6	-0.303	A3SS	15.3333	1.66667	14.6667	6.66667	17	21.3333	sig	chr17:59691251:59696956:+	chr17:59693727:59696956:+	Exclusion	0.765	0.875	0.826	0.44	0.517	0.6	GO:0000278|GO:0001649|GO:0006886|GO:0006898|GO:0006914|GO:0031623|GO:0033572|GO:0042147|GO:0048268|GO:0051301|GO:0060236|GO:0072583|GO:0150093|GO:1900126|GO:1903077	mitotic cell cycle|osteoblast differentiation|intracellular protein transport|receptor-mediated endocytosis|autophagy|receptor internalization|transferrin transport|retrograde transport, endosome to Golgi|clathrin coat assembly|cell division|regulation of mitotic spindle organization|clathrin-dependent endocytosis|amyloid-beta clearance by transcytosis|negative regulation of hyaluronan biosynthet…
V16766	A3SS_20786	clu_27432_NA	PRPF6	chr20	+	63981449_63983215_63983046_63983215_63981134_63981734	20786	8,5,9	0,0,1	5,1,4	2,2,1	298	149	0.000148668	0.0086738	1.0,1.0,0.818	0.556,0.2,0.667	-0.465	A3SS	7.33333	0.333333	3.33333	1.66667	7.66667	5	sig	chr20:63981449:63983215:+	chr20:63983046:63983215:+	Exclusion	1	1	0.818	0.556	0.2	0.667	GO:0000244|GO:0000245|GO:0000375|GO:0000398|GO:0006403|GO:0008380|GO:0045944	spliceosomal tri-snRNP complex assembly|spliceosomal complex assembly|RNA splicing, via transesterification reactions|mRNA splicing, via spliceosome|RNA localization|RNA splicing|positive regulation of transcription by RNA polymerase II
V16828	A3SS_20849	clu_14754_NA	GATAD2A	chr19	+	19500125_19501416_19501117_19501416_19498442_19500278	20849	7,12,6	0,6,2	10,4,5	0,0,0	298	149	1.10681e-05	0.000970021	1.0,0.5,0.6	1.0,1.0,1.0	0.3	A3SS	8.33333	2.66667	6.33333	0	11	6.33333	sig	chr19:19500125:19501416:+	chr19:19501117:19501416:+	Inclusion	1	0.5	0.6	1	1	1	GO:0000122|GO:0006306|GO:0006338|GO:0016575|GO:0042659|GO:0045892|GO:0045893|GO:2000736	negative regulation of transcription by RNA polymerase II|DNA methylation|chromatin remodeling|histone deacetylation|regulation of cell fate specification|negative regulation of DNA-templated transcription|positive regulation of DNA-templated transcription|regulation of stem cell differentiation
V16865	A3SS_20886	clu_368_NA	CEBPZOS	chr2	+	37201866_37204741_37212255_37204741_37201641_37201726	20886	2,5,2	1,0,0	1,1,1	0,2,4	298	149	5.53076e-06	0.000528476	0.5,1.0,1.0	1.0,0.2,0.111	-0.396	A3SS	3	0.333333	1	2	3.33333	3	sig	chr2:37201866:37204741:+	chr2:37212255:37204741:+	Exclusion	0.5	1	1	1	0.2	0.111
V16891	A3SS_20912	clu_16582_NA	PHKG2	chr16	+	30753184_30753297_30753231_30753297_30751105_30751259	20912	12,4,3	4,2,1	5,7,4	0,0,1	196	149	0.000186043	0.0104432	0.695,0.603,0.695	1.0,1.0,0.753	0.253	A3SS	6.33333	2.33333	5.33333	0.333333	8.66667	5.66667	sig	chr16:30753184:30753297:+	chr16:30753231:30753297:+	Inclusion	0.695	0.603	0.695	1	1	0.753	GO:0005977|GO:0005978|GO:0005980|GO:0006091|GO:0006468|GO:0045819	glycogen metabolic process|glycogen biosynthetic process|glycogen catabolic process|generation of precursor metabolites and energy|protein phosphorylation|positive regulation of glycogen catabolic process
V16895	A3SS_20916	clu_9530_NA	FAM118B	chr11	+	126254258_126254433_126254266_126254433_126250505_126250733	20916	2,3,2	2,0,4	4,8,6	0,0,0	157	149	0.000275433	0.0144742	0.487,1.0,0.322	1.0,1.0,1.0	0.397	A3SS	2.33333	2	6	0	4.33333	6	sig	chr11:126254258:126254433:+	chr11:126254266:126254433:+	Inclusion	0.487	1	0.322	1	1	1
V16950	A3SS_20972	clu_691_NA	GMCL1	chr2	+	69843087_69843261_69843129_69843261_69840941_69841039	20972	5,5,3	0,0,0	5,6,5	1,3,2	191	149	0.000152055	0.00883775	1.0,1.0,1.0	0.796,0.609,0.661	-0.311	A3SS	4.33333	0	5.33333	2	4.33333	7.33333	sig	chr2:69843087:69843261:+	chr2:69843129:69843261:+	Exclusion	1	1	1	0.796	0.609	0.661	GO:0007281|GO:0007283	germ cell development|spermatogenesis
V16959	A3SS_20981	clu_22477_NA	GIT1	chr17	-	29573468_29574947_29573468_29574935_29575078_29575142	20981	0,1,0	3,11,2	0,2,6	3,6,5	161	149	0.00019129	0.0106789	0.0,0.078,0.0	0.0,0.236,0.526	0.228	A3SS	0.333333	5.33333	2.66667	4.66667	5.66667	7.33333	sig	chr17:29573468:29574947:-	chr17:29573468:29574935:-	Inclusion	0	0.078	0	0	0.236	0.526	GO:0001957|GO:0007420|GO:0007626|GO:0008277|GO:0032012|GO:0032465|GO:0032691|GO:0036465|GO:0045454|GO:0045820|GO:0048013|GO:0048666|GO:0061743|GO:0071222|GO:0090063|GO:0099171|GO:0106015|GO:2000300	intramembranous ossification|brain development|locomotory behavior|regulation of G protein-coupled receptor signaling pathway|regulation of ARF protein signal transduction|regulation of cytokinesis|negative regulation of interleukin-1 beta production|synaptic vesicle recycling|cell redox homeostasis|negative regulation of glycolytic process|ephrin receptor signaling pathway|neuron development|mot…
V17003	A3SS_21025	clu_20275_NA	KNTC1	chr12	+	122597189_122597938_122597740_122597938_122594275_122594385	21025	30,22,19	0,0,0	17,14,19	4,2,3	298	149	2.03339e-06	0.000222761	1.0,1.0,1.0	0.68,0.778,0.76	-0.261	A3SS	23.6667	0	16.6667	3	23.6667	19.6667	sig	chr12:122597189:122597938:+	chr12:122597740:122597938:+	Exclusion	1	1	1	0.68	0.778	0.76	GO:0000070|GO:0007094|GO:0007096|GO:0051301|GO:0065003|GO:1903394	mitotic sister chromatid segregation|mitotic spindle assembly checkpoint signaling|regulation of exit from mitosis|cell division|protein-containing complex assembly|protein localization to kinetochore involved in kinetochore assembly
V17012	A3SS_21034	clu_5211_NA	MASTL	chr10	+	27181627_27186919_27186378_27186919_27181479_27186277	21034	2,14,8	0,0,0	20,23,11	1,1,5	298	149	0.000309982	0.0159202	1.0,1.0,1.0	0.909,0.92,0.524	-0.216	A3SS	8	0	18	2.33333	8	20.3333	sig	chr10:27181627:27186919:+	chr10:27186378:27186919:+	Exclusion	1	1	1	0.909	0.92	0.524	GO:0000086|GO:0000278|GO:0006974|GO:0007147|GO:0018105|GO:0032515|GO:0035556|GO:0051301|GO:0051726|GO:1904668	G2/M transition of mitotic cell cycle|mitotic cell cycle|DNA damage response|female meiosis II|peptidyl-serine phosphorylation|negative regulation of phosphoprotein phosphatase activity|intracellular signal transduction|cell division|regulation of cell cycle|positive regulation of ubiquitin protein ligase activity
V17027	A3SS_21049	clu_7249_NA	LZTR1	chr22	+	20994418_20994727_20994616_20994727_20994103_20994269	21049	53,51,85	0,0,2	33,30,46	6,4,1	298	149	3.45762e-05	0.00255732	1.0,1.0,0.955	0.733,0.789,0.958	-0.158	A3SS	63	0.666667	36.3333	3.66667	63.6667	40	sig	chr22:20994418:20994727:+	chr22:20994616:20994727:+	Exclusion	1	1	0.955	0.733	0.789	0.958	GO:0016567|GO:0046580	protein ubiquitination|negative regulation of Ras protein signal transduction
V17036	A3SS_21058	clu_4996_NA	WDR37	chr10	+	1050297_1072293_1072115_1072293_1049537_1049641	21058	4,2,3	0,1,0	1,1,4	4,1,3	298	149	3.36902e-06	0.000342816	1.0,0.5,1.0	0.111,0.333,0.4	-0.552	A3SS	3	0.333333	2	2.66667	3.33333	4.66667	sig	chr10:1050297:1072293:+	chr10:1072115:1072293:+	Exclusion	1	0.5	1	0.111	0.333	0.4	GO:0002260|GO:0022038	lymphocyte homeostasis|corpus callosum development
V17085	A3SS_21114	clu_7608_NA	POLR2F	chr22	+	37967288_37969312_37967296_37969312_37967098_37967170	21114	3,1,3	1,1,5	4,6,2	2,0,0	157	149	0.000356696	0.0179351	0.74,0.487,0.363	0.655,1.0,1.0	0.355	A3SS	2.33333	2.33333	4	0.666667	4.66667	4.66667	sig	chr22:37967288:37969312:+	chr22:37967296:37969312:+	Inclusion	0.74	0.487	0.363	0.655	1	1	GO:0006360|GO:0006366|GO:0042797	transcription by RNA polymerase I|transcription by RNA polymerase II|tRNA transcription by RNA polymerase III
V17127	A3SS_21160	clu_1654_NA	NDUFB3	chr2	+	201073070_201079022_201073109_201079022_201072029_201072059	21160	2,0,6	4,2,3	6,5,8	0,1,1	188	149	1.21301e-05	0.00104733	0.284,0.0,0.613	1.0,0.798,0.864	0.588	A3SS	2.66667	3	6.33333	0.666667	5.66667	7	sig	chr2:201073070:201079022:+	chr2:201073109:201079022:+	Inclusion	0.284	0	0.613	1	0.798	0.864	GO:0006120|GO:0009060|GO:0032981|GO:0042776	mitochondrial electron transport, NADH to ubiquinone|aerobic respiration|mitochondrial respiratory chain complex I assembly|proton motive force-driven mitochondrial ATP synthesis
V17140	A3SS_21175	clu_947_NA	KANSL3	chr2	-	96605319_96605537_96605319_96605496_96608507_96608664	21175	21,14,18	0,0,1	17,18,13	3,2,5	190	149	2.56733e-05	0.0020005	1.0,1.0,0.934	0.816,0.876,0.671	-0.19	A3SS	17.6667	0.333333	16	3.33333	18	19.3333	sig	chr2:96605319:96605537:-	chr2:96605319:96605496:-	Exclusion	1	1	0.934	0.816	0.876	0.671	GO:0006325|GO:0043981|GO:0043982|GO:0043984|GO:0045893|GO:0045944|GO:0051571|GO:1900095	chromatin organization|histone H4-K5 acetylation|histone H4-K8 acetylation|histone H4-K16 acetylation|positive regulation of DNA-templated transcription|positive regulation of transcription by RNA polymerase II|positive regulation of histone H3-K4 methylation|regulation of dosage compensation by inactivation of X chromosome
V17145	A3SS_21180	clu_8208_NA	PSMA1	chr11	-	14518996_14606413_14518996_14600996_14610965_14611151	21180	2,5,4	5,3,3	3,2,3	0,0,2	298	149	0.000906907	0.0376175	0.167,0.455,0.4	1.0,1.0,0.429	0.469	A3SS	3.66667	3.66667	2.66667	0.666667	7.33333	3.33333	sig	chr11:14518996:14606413:-	chr11:14518996:14600996:-	Inclusion	0.167	0.455	0.4	1	1	0.429	GO:0002376|GO:0002862|GO:0043161	immune system process|negative regulation of inflammatory response to antigenic stimulus|proteasome-mediated ubiquitin-dependent protein catabolic process
V17181	A3SS_21217	clu_5693_NA	HELLS	chr10	+	94547166_94554248_94554125_94554248_94546376_94547231	21217	2,1,0	2,2,3	2,4,2	1,0,0	298	149	2.14361e-07	3.01756e-05	0.333,0.2,0.0	0.5,1.0,1.0	0.656	A3SS	1	2.33333	2.66667	0.333333	3.33333	3	sig	chr10:94547166:94554248:+	chr10:94554125:94554248:+	Inclusion	0.333	0.2	0	0.5	1	1	GO:0001655|GO:0001822|GO:0006306|GO:0006346|GO:0006915|GO:0007049|GO:0031508|GO:0044027|GO:0046651|GO:0051301|GO:1990830|GO:2001243	urogenital system development|kidney development|DNA methylation|DNA methylation-dependent heterochromatin formation|apoptotic process|cell cycle|pericentric heterochromatin formation|negative regulation of gene expression via CpG island methylation|lymphocyte proliferation|cell division|cellular response to leukemia inhibitory factor|negative regulation of intrinsic apoptotic signaling pathway
V17201	A3SS_21237	clu_15805_NA	TMEM8A	chr16	-	377670_383617_377670_377848_384255_384396	21237	1,1,6	1,0,1	4,0,1	2,1,2	298	149	0.00103413	0.041706	0.333,1.0,0.75	0.5,0.0,0.2	-0.461	A3SS	2.66667	0.666667	1.66667	1.66667	3.33333	3.33333	sig	chr16:377670:383617:-	chr16:377670:377848:-	Exclusion	0.333	1	0.75	0.5	0	0.2
V17311	A3SS_21348	clu_19558_NA	MARS	chr12	+	57506016_57511868_57511697_57511868_57504224_57506116	21348	1,7,2	1,0,0	4,8,3	0,2,5	298	149	0.00125445	0.0482745	0.333,1.0,1.0	1.0,0.667,0.231	-0.145	A3SS	3.33333	0.333333	5	2.33333	3.66667	7.33333	sig	chr12:57506016:57511868:+	chr12:57511697:57511868:+	Exclusion	0.333	1	1	1	0.667	0.231
V17315	A3SS_21352	clu_29614_NA	SSBP1	chr7	+	141746365_141750461_141750023_141750461_141745495_141745584	21352	9,5,13	0,0,0	10,12,9	2,3,1	298	149	0.000229463	0.012394	1.0,1.0,1.0	0.714,0.667,0.818	-0.267	A3SS	9	0	10.3333	2	9	12.3333	sig	chr7:141746365:141750461:+	chr7:141750023:141750461:+	Exclusion	1	1	1	0.714	0.667	0.818	GO:0006264|GO:0006268|GO:0051096|GO:0051289|GO:0070584|GO:0090297|GO:1905776	mitochondrial DNA replication|DNA unwinding involved in DNA replication|positive regulation of helicase activity|protein homotetramerization|mitochondrion morphogenesis|positive regulation of mitochondrial DNA replication|positive regulation of DNA helicase activity
V17330	A3SS_21367	clu_18055_NA	COMMD4	chr15	+	75338554_75338685_75338645_75338685_75338354_75338505	21367	13,17,12	0,1,0	11,22,11	5,4,2	240	149	9.20773e-06	0.000832023	1.0,0.913,1.0	0.577,0.773,0.773	-0.263	A3SS	14	0.333333	14.6667	3.66667	14.3333	18.3333	sig	chr15:75338554:75338685:+	chr15:75338645:75338685:+	Exclusion	1	0.913	1	0.577	0.773	0.773
V17439	A3SS_21478	clu_13482_NA	CCDC69	chr5	-	151205399_151215759_151205399_151205472_151223922_151224145	21478	9,16,9	3,7,2	15,2,12	0,1,0	298	149	2.3035e-05	0.00184239	0.6,0.533,0.692	1.0,0.5,1.0	0.225	A3SS	11.3333	4	9.66667	0.333333	15.3333	10	sig	chr5:151205399:151215759:-	chr5:151205399:151205472:-	Inclusion	0.6	0.533	0.692	1	0.5	1	GO:0051255	spindle midzone assembly
V17449	A3SS_21488	clu_18441_NA	PSMG2	chr18	+	12713787_12718635_12718516_12718635_12712701_12714029	21488	3,7,6	0,1,0	6,5,11	2,7,0	298	149	0.000126096	0.00761302	1.0,0.778,1.0	0.6,0.263,1.0	-0.305	A3SS	5.33333	0.333333	7.33333	3	5.66667	10.3333	sig	chr18:12713787:12718635:+	chr18:12718516:12718635:+	Exclusion	1	0.778	1	0.6	0.263	1	GO:0007094|GO:0043066|GO:0043248|GO:0051131	mitotic spindle assembly checkpoint signaling|negative regulation of apoptotic process|proteasome assembly|chaperone-mediated protein complex assembly
V17538	A3SS_21581	clu_12100_NA	TFDP2	chr3	-	141944427_141945038_141944427_141923501_141959673_141959840	21581	1,4,9	0,0,2	4,7,6	2,1,3	298	149	0.000336568	0.0170599	1.0,1.0,0.692	0.5,0.778,0.5	-0.305	A3SS	4.66667	0.666667	5.66667	2	5.33333	7.66667	sig	chr3:141944427:141945038:-	chr3:141944427:141923501:-	Exclusion	1	1	0.692	0.5	0.778	0.5	GO:0006357|GO:0007049|GO:0007507|GO:0045892|GO:0045944|GO:0051726	regulation of transcription by RNA polymerase II|cell cycle|heart development|negative regulation of DNA-templated transcription|positive regulation of transcription by RNA polymerase II|regulation of cell cycle
V17570	A3SS_21615	clu_10748_NA	ANAPC2	chr9	-	137184912_137185346_137184912_137185111_137186223_137186356	21615	7,1,4	1,0,0	3,2,3	2,1,4	298	149	3.50334e-06	0.000353395	0.778,1.0,1.0	0.429,0.5,0.273	-0.525	A3SS	4	0.333333	2.66667	2.33333	4.33333	5	sig	chr9:137184912:137185346:-	chr9:137184912:137185111:-	Exclusion	0.778	1	1	0.429	0.5	0.273	GO:0007091|GO:0007346|GO:0007399|GO:0010629|GO:0030154|GO:0031145|GO:0031915|GO:0045773|GO:0050775|GO:0051301|GO:0051445|GO:0070979|GO:0090129	metaphase/anaphase transition of mitotic cell cycle|regulation of mitotic cell cycle|nervous system development|negative regulation of gene expression|cell differentiation|anaphase-promoting complex-dependent catabolic process|positive regulation of synaptic plasticity|positive regulation of axon extension|positive regulation of dendrite morphogenesis|cell division|regulation of meiotic cell cycl…
V17625	A3SS_21673	clu_5646_NA	KIF20B	chr10	+	89765178_89768391_89766266_89768391_89762637_89762835	21673	2,3,3	0,1,1	3,2,3	3,2,0	298	149	0.00110838	0.0439394	1.0,0.6,0.6	0.333,0.333,1.0	-0.178	A3SS	2.66667	0.666667	2.66667	1.66667	3.33333	4.33333	sig	chr10:89765178:89768391:+	chr10:89766266:89768391:+	Exclusion	1	0.6	0.6	0.333	0.333	1	GO:0001843|GO:0007018|GO:0007049|GO:0007088|GO:0008284|GO:0032467|GO:0035372|GO:0048812|GO:0051301|GO:0051726|GO:0090316|GO:1903438|GO:2000114|GO:2001224	neural tube closure|microtubule-based movement|cell cycle|regulation of mitotic nuclear division|positive regulation of cell population proliferation|positive regulation of cytokinesis|protein localization to microtubule|neuron projection morphogenesis|cell division|regulation of cell cycle|positive regulation of intracellular protein transport|positive regulation of mitotic cytokinetic process|r…
V17640	A3SS_21688	clu_12316_NA	YEATS2	chr3	+	183739150_183747716_183747671_183747716_183736717_183742945	21688	3,4,5	5,1,1	8,2,2	0,0,0	298	149	8.69214e-07	0.00010574	0.231,0.667,0.714	1.0,1.0,1.0	0.463	A3SS	4	2.33333	4	0	6.33333	4	sig	chr3:183739150:183747716:+	chr3:183747671:183747716:+	Inclusion	0.231	0.667	0.714	1	1	1	GO:0000122|GO:0006338|GO:0006355|GO:0006357|GO:0016573|GO:0031063|GO:0043966|GO:0044154|GO:0045892|GO:0045995|GO:0051302|GO:0051726|GO:0090043	negative regulation of transcription by RNA polymerase II|chromatin remodeling|regulation of DNA-templated transcription|regulation of transcription by RNA polymerase II|histone acetylation|regulation of histone deacetylation|histone H3 acetylation|histone H3-K14 acetylation|negative regulation of DNA-templated transcription|regulation of embryonic development|regulation of cell division|regulati…
V17662	A3SS_21712	clu_18878_NA	CHD4	chr12	-	6578845_6580929_6578845_6580679_6581043_6581173	21712	1,1,3	0,3,2	4,4,5	0,0,1	298	149	0.000136815	0.0081218	1.0,0.143,0.429	1.0,1.0,0.714	0.381	A3SS	1.66667	1.66667	4.33333	0.333333	3.33333	4.66667	sig	chr12:6578845:6580929:-	chr12:6578845:6580679:-	Inclusion	1	0.143	0.429	1	1	0.714	GO:0000122|GO:0000724|GO:0006338|GO:0010629|GO:0016575|GO:0042659|GO:0045892|GO:0045893|GO:0051963|GO:0072553|GO:2000736	negative regulation of transcription by RNA polymerase II|double-strand break repair via homologous recombination|chromatin remodeling|negative regulation of gene expression|histone deacetylation|regulation of cell fate specification|negative regulation of DNA-templated transcription|positive regulation of DNA-templated transcription|regulation of synapse assembly|terminal button organization|reg…
V17706	A3SS_21775	clu_20727_NA	PFKL	chr21	+	44314955_44316339_44316243_44316339_44313912_44315463	21775	18,10,11	1,0,2	5,6,7	5,2,3	298	149	0.00019129	0.0106789	0.9,1.0,0.733	0.333,0.6,0.538	-0.387	A3SS	13	1	6	3.33333	14	9.33333	sig	chr21:44314955:44316339:+	chr21:44316243:44316339:+	Exclusion	0.9	1	0.733	0.333	0.6	0.538	GO:0006002|GO:0006096|GO:0009749|GO:0016310|GO:0030388|GO:0046676|GO:0061621	fructose 6-phosphate metabolic process|glycolytic process|response to glucose|phosphorylation|fructose 1,6-bisphosphate metabolic process|negative regulation of insulin secretion|canonical glycolysis
V17738	A3SS_21807	clu_5919_NA	NT5C2	chr10	-	103139405_103174581_103139405_103158068_103174857_103174982	21807	2,0,0	3,5,1	1,3,3	1,0,4	298	149	0.000895901	0.0372368	0.25,0.0,0.0	0.333,1.0,0.273	0.452	A3SS	0.666667	3	2.33333	1.66667	3.66667	4	sig	chr10:103139405:103174581:-	chr10:103139405:103158068:-	Inclusion	0.25	0	0	0.333	1	0.273	GO:0000255|GO:0006204|GO:0046037|GO:0046040|GO:0046054|GO:0046085|GO:0050689|GO:0070936	allantoin metabolic process|IMP catabolic process|GMP metabolic process|IMP metabolic process|dGMP metabolic process|adenosine metabolic process|negative regulation of defense response to virus by host|protein K48-linked ubiquitination
V17825	A3SS_21894	clu_12093_NA	RASA2	chr3	+	141555805_141555912_141555839_141555912_141553856_141553940	21894	0,7,2	32,30,16	8,11,9	26,26,10	183	149	0.000542519	0.0249333	0.0,0.16,0.092	0.2,0.256,0.423	0.209	A3SS	3	26	9.33333	20.6667	29	30	sig	chr3:141555805:141555912:+	chr3:141555839:141555912:+	Inclusion	0	0.16	0.092	0.2	0.256	0.423	GO:0007165|GO:0035556|GO:0043087|GO:0046580	signal transduction|intracellular signal transduction|regulation of GTPase activity|negative regulation of Ras protein signal transduction
V18137	A3SS_22239	clu_10794_NA	EHMT1	chr9	+	137743370_137743528_137743394_137743528_137728348_137728529	22239	22,48,40	5,10,9	71,55,74	4,1,7	173	149	0.000314369	0.0161049	0.791,0.805,0.793	0.939,0.979,0.901	0.143	A3SS	36.6667	8	66.6667	4	44.6667	70.6667	sig	chr9:137743370:137743528:+	chr9:137743394:137743528:+	Inclusion	0.791	0.805	0.793	0.939	0.979	0.901	GO:0000122|GO:0006306|GO:0006325|GO:0018026|GO:0018027|GO:0034968|GO:0045892|GO:0045995|GO:0051570|GO:0120162|GO:0140718	negative regulation of transcription by RNA polymerase II|DNA methylation|chromatin organization|peptidyl-lysine monomethylation|peptidyl-lysine dimethylation|histone lysine methylation|negative regulation of DNA-templated transcription|regulation of embryonic development|regulation of histone H3-K9 methylation|positive regulation of cold-induced thermogenesis|facultative heterochromatin formation
V18321	A3SS_22430	clu_17526_NA	JMJD7-PLA2G4B	chr15	+	41834893_41835223_41834969_41835223_41828115_41828188	22430	4,3,5	0,0,1	3,2,5	7,6,4	225	149	9.92888e-08	1.51264e-05	1.0,1.0,0.768	0.221,0.181,0.453	-0.638	A3SS	4	0.333333	3.33333	5.66667	4.33333	9	sig	chr15:41834893:41835223:+	chr15:41834969:41835223:+	Exclusion	1	1	0.768	0.221	0.181	0.453
V18329	A3SS_22439	clu_1804_NA	RETREG2	chr2	+	219180045_219180245_219180166_219180245_219179732_219179763	22439	14,7,19	0,3,0	12,9,10	14,7,13	270	149	7.93768e-07	9.7582e-05	1.0,0.563,1.0	0.321,0.415,0.298	-0.51	A3SS	13.3333	1	10.3333	11.3333	14.3333	21.6667	sig	chr2:219180045:219180245:+	chr2:219180166:219180245:+	Exclusion	1	0.563	1	0.321	0.415	0.298	GO:0007029|GO:0030574|GO:0061709	endoplasmic reticulum organization|collagen catabolic process|reticulophagy
V18362	A3SS_22474	clu_6334_NA	RABGGTA	chr14	-	24270836_24271014_24270836_24270998_24271112_24271599	22474	0,0,0	2,6,5	3,4,2	3,6,3	165	149	2.45956e-07	3.43268e-05	0.0,0.0,0.0	0.475,0.376,0.376	0.409	A3SS	0	4.33333	3	4	4.33333	7	sig	chr14:24270836:24271014:-	chr14:24270836:24270998:-	Inclusion	0	0	0	0.475	0.376	0.376	GO:0007601|GO:0018344|GO:0036211	visual perception|protein geranylgeranylation|protein modification process
V18387	A3SS_22500	clu_12776_NA	DHX29	chr5	-	55270411_55270505_55270411_55270487_55270577_55270706	22500	3,0,4	53,60,63	9,4,11	37,21,35	167	149	1.77529e-06	0.000199033	0.048,0.0,0.054	0.178,0.145,0.219	0.147	A3SS	2.33333	58.6667	8	31	61	39	sig	chr5:55270411:55270505:-	chr5:55270411:55270487:-	Inclusion	0.048	0	0.054	0.178	0.145	0.219	GO:0001731|GO:0042255|GO:0045948	formation of translation preinitiation complex|ribosome assembly|positive regulation of translational initiation
V18424	A3SS_22539	clu_7862_NA	TRABD	chr22	+	50197826_50198186_50198074_50198186_50197448_50197588	22539	18,14,13	0,3,6	9,12,11	0,0,0	298	149	9.25942e-06	0.000835384	1.0,0.7,0.52	1.0,1.0,1.0	0.26	A3SS	15	3	10.6667	0	18	10.6667	sig	chr22:50197826:50198186:+	chr22:50198074:50198186:+	Inclusion	1	0.7	0.52	1	1	1
V18712	A3SS_22841	clu_26863_NA	XRN2	chr20	+	21333684_21333979_21333936_21333979_21333543_21333618	22841	6,7,3	0,1,0	3,5,4	2,1,2	298	149	0.000320911	0.0163681	1.0,0.778,1.0	0.429,0.714,0.5	-0.378	A3SS	5.33333	0.333333	4	1.66667	5.66667	5.66667	sig	chr20:21333684:21333979:+	chr20:21333936:21333979:+	Exclusion	1	0.778	1	0.429	0.714	0.5	GO:0000956|GO:0006364|GO:0006369|GO:0006396|GO:0006397|GO:0006401|GO:0007283|GO:0016070|GO:0021766|GO:0030182|GO:0060041|GO:0090503	nuclear-transcribed mRNA catabolic process|rRNA processing|termination of RNA polymerase II transcription|RNA processing|mRNA processing|RNA catabolic process|spermatogenesis|RNA metabolic process|hippocampus development|neuron differentiation|retina development in camera-type eye|RNA phosphodiester bond hydrolysis, exonucleolytic
V18813	A3SS_22951	clu_3292_NA	ALG6	chr1	+	63415817_63415957_63415893_63415957_63414060_63414146	22951	19,15,12	3,4,6	10,17,24	1,0,2	225	149	0.00048663	0.0229003	0.807,0.713,0.57	0.869,1.0,0.888	0.222	A3SS	15.3333	4.33333	17	1	19.6667	18	sig	chr1:63415817:63415957:+	chr1:63415893:63415957:+	Inclusion	0.807	0.713	0.57	0.869	1	0.888	GO:0006487|GO:0006488|GO:0006490	protein N-linked glycosylation|dolichol-linked oligosaccharide biosynthetic process|oligosaccharide-lipid intermediate biosynthetic process
V18815	A3SS_22953	clu_3292_NA	ALG6	chr1	+	63415821_63415957_63415893_63415957_63414060_63414146	22953	18,15,12	3,4,6	12,17,25	1,0,2	221	149	0.000332833	0.0169232	0.802,0.717,0.574	0.89,1.0,0.894	0.23	A3SS	15	4.33333	18	1	19.3333	19	sig	chr1:63415821:63415957:+	chr1:63415893:63415957:+	Inclusion	0.802	0.717	0.574	0.89	1	0.894	GO:0006487|GO:0006488|GO:0006490	protein N-linked glycosylation|dolichol-linked oligosaccharide biosynthetic process|oligosaccharide-lipid intermediate biosynthetic process
V18822	A3SS_22960	clu_21861_NA	WDR81	chr17	+	1736038_1736218_1736135_1736218_1735571_1735717	22960	32,35,26	1,1,1	35,32,35	6,5,3	246	149	0.00091937	0.0380552	0.951,0.955,0.94	0.779,0.795,0.876	-0.132	A3SS	31	1	34	4.66667	32	38.6667	sig	chr17:1736038:1736218:+	chr17:1736135:1736218:+	Exclusion	0.951	0.955	0.94	0.779	0.795	0.876	GO:0006511|GO:0007005|GO:0035973|GO:0043551|GO:0045022|GO:0050821	ubiquitin-dependent protein catabolic process|mitochondrion organization|aggrephagy|regulation of phosphatidylinositol 3-kinase activity|early endosome to late endosome transport|protein stabilization
V19190	A3SS_23341	clu_19341_NA	ESPL1	chr12	+	53274789_53275010_53274816_53275010_53272720_53272857	23341	4,0,2	108113103	21,14,20	63,65,63	176	149	1.11022e-16	6.51006e-14	0.03,0.0,0.016	0.22,0.154,0.212	0.18	A3SS	2	108	18.3333	63.6667	110	82	sig	chr12:53274789:53275010:+	chr12:53274816:53275010:+	Inclusion	0.03	0	0.016	0.22	0.154	0.212	GO:0000070|GO:0000212|GO:0000281|GO:0006508|GO:0006915|GO:0040001|GO:0045143|GO:0045842|GO:0045875|GO:0051307	mitotic sister chromatid segregation|meiotic spindle organization|mitotic cytokinesis|proteolysis|apoptotic process|establishment of mitotic spindle localization|homologous chromosome segregation|positive regulation of mitotic metaphase/anaphase transition|negative regulation of sister chromatid cohesion|meiotic chromosome separation
V19338	A3SS_23494	clu_3566_NA	CLCC1	chr1	-	108962308_108962481_108962308_108962469_108963360_108963457	23494	0,2,0	24,26,23	4,2,5	27,20,11	161	149	0.000160958	0.00926486	0.0,0.066,0.0	0.121,0.085,0.296	0.145	A3SS	0.666667	24.3333	3.66667	19.3333	25	23	sig	chr1:108962308:108962481:-	chr1:108962308:108962469:-	Inclusion	0	0.066	0	0.121	0.085	0.296	GO:1902476	chloride transmembrane transport
V19509	A3SS_23672	clu_22532_NA	NF1	chr17	+	31261696_31261857_31261710_31261857_31260368_31260515	23672	3,0,0	39,35,25	3,2,3	8,11,8	163	149	0.000443477	0.0213	0.066,0.0,0.0	0.255,0.143,0.255	0.196	A3SS	1	33	2.66667	9	34	11.6667	sig	chr17:31261696:31261857:+	chr17:31261710:31261857:+	Inclusion	0.066	0	0	0.255	0.143	0.255	GO:0000165|GO:0001525|GO:0001649|GO:0001656|GO:0001666|GO:0001889|GO:0001935|GO:0001937|GO:0001938|GO:0001952|GO:0001953|GO:0002686|GO:0006469|GO:0006606|GO:0007154|GO:0007265|GO:0007405|GO:0007406|GO:0007420|GO:0007422|GO:0007507|GO:0007519|GO:0008542|GO:0008625|GO:0010468|GO:0010626|GO:0014010|GO:0014044|GO:0014065|GO:0016525|GO:0016601|GO:0021510|GO:0021764|GO:0021897|GO:0021915|GO:0021987|GO:…	MAPK cascade|angiogenesis|osteoblast differentiation|metanephros development|response to hypoxia|liver development|endothelial cell proliferation|negative regulation of endothelial cell proliferation|positive regulation of endothelial cell proliferation|regulation of cell-matrix adhesion|negative regulation of cell-matrix adhesion|negative regulation of leukocyte migration|negative regulation of …
V19697	A3SS_23867	clu_3921_NA	MRPL9	chr1	-	151759642_151760031_151759642_151760027_151760815_151760899	23867	20,31,16	0,0,0	21,21,25	3,3,3	153	149	0.000155894	0.00901154	1.0,1.0,1.0	0.872,0.872,0.89	-0.122	A3SS	22.3333	0	22.3333	3	22.3333	25.3333	sig	chr1:151759642:151760031:-	chr1:151759642:151760027:-	Exclusion	1	1	1	0.872	0.872	0.89	GO:0006412|GO:0032543	translation|mitochondrial translation
V19715	A3SS_23890	clu_21940_NA	ATP2A3	chr17	-	3927980_3928312_3927980_3928038_3928662_3928780	23890	2,3,1	7,0,1	10,4,3	0,0,0	298	149	7.27821e-05	0.00481508	0.125,1.0,0.333	1.0,1.0,1.0	0.514	A3SS	2	2.66667	5.66667	0	4.66667	5.66667	sig	chr17:3927980:3928312:-	chr17:3927980:3928038:-	Inclusion	0.125	1	0.333	1	1	1	GO:0006816|GO:0006874|GO:0006919|GO:0034220|GO:0070059|GO:0070588|GO:0150104|GO:1900121|GO:1903515|GO:1903779	calcium ion transport|intracellular calcium ion homeostasis|activation of cysteine-type endopeptidase activity involved in apoptotic process|monoatomic ion transmembrane transport|intrinsic apoptotic signaling pathway in response to endoplasmic reticulum stress|calcium ion transmembrane transport|transport across blood-brain barrier|negative regulation of receptor binding|calcium ion transport fr…
V19716	A3SS_23891	clu_21940_NA	ATP2A3	chr17	-	3927980_3928327_3927980_3928038_3928662_3928780	23891	8,7,1	7,0,1	15,27,28	0,0,0	298	149	0.000285942	0.014892	0.364,1.0,0.333	1.0,1.0,1.0	0.434	A3SS	5.33333	2.66667	23.3333	0	8	23.3333	sig	chr17:3927980:3928327:-	chr17:3927980:3928038:-	Inclusion	0.364	1	0.333	1	1	1	GO:0006816|GO:0006874|GO:0006919|GO:0034220|GO:0070059|GO:0070588|GO:0150104|GO:1900121|GO:1903515|GO:1903779	calcium ion transport|intracellular calcium ion homeostasis|activation of cysteine-type endopeptidase activity involved in apoptotic process|monoatomic ion transmembrane transport|intrinsic apoptotic signaling pathway in response to endoplasmic reticulum stress|calcium ion transmembrane transport|transport across blood-brain barrier|negative regulation of receptor binding|calcium ion transport fr…
V19971	A3SS_24160	clu_9762_NA	CD72	chr9	-	35615942_35616278_35615942_35616258_35616599_35616689	24160	57,52,68	0,1,1	34,25,23	7,5,0	169	149	1.60169e-05	0.00134446	1.0,0.979,0.984	0.811,0.815,1.0	-0.112	A3SS	59	0.666667	27.3333	4	59.6667	31.3333	sig	chr9:35615942:35616278:-	chr9:35615942:35616258:-	Exclusion	1	0.979	0.984	0.811	0.815	1	GO:0007155	cell adhesion
V19976	A3SS_24165	clu_9762_NA	CD72	chr9	-	35615942_35616278_35615942_35616270_35616599_35616689	24165	57,52,68	2,4,0	34,25,23	13,11,16	157	149	6.15508e-13	2.47131e-10	0.964,0.925,1.0	0.713,0.683,0.577	-0.305	A3SS	59	2	27.3333	13.3333	61	40.6667	sig	chr9:35615942:35616278:-	chr9:35615942:35616270:-	Exclusion	0.964	0.925	1	0.713	0.683	0.577	GO:0007155	cell adhesion
V20189	A3SS_24394	clu_8946_NA	PITPNM1	chr11	-	67499913_67500009_67499913_67499992_67500094_67500421	24394	45,55,41	2,0,2	48,38,25	7,4,6	166	149	0.000109753	0.00679753	0.953,1.0,0.948	0.86,0.895,0.789	-0.119	A3SS	47	1.33333	37	5.66667	48.3333	42.6667	sig	chr11:67499913:67500009:-	chr11:67499913:67499992:-	Exclusion	0.953	1	0.948	0.86	0.895	0.789	GO:0006629|GO:0006661|GO:0007420|GO:0007602|GO:0015031|GO:0015914|GO:0120009	lipid metabolic process|phosphatidylinositol biosynthetic process|brain development|phototransduction|protein transport|phospholipid transport|intermembrane lipid transfer
V20233	A3SS_24439	clu_29057_NA	PHTF2	chr7	+	77893591_77893664_77893607_77893664_77840220_77840300	24439	2,0,0	61,40,53	9,4,5	44,42,41	165	149	2.40441e-06	0.000258882	0.029,0.0,0.0	0.156,0.079,0.099	0.102	A3SS	0.666667	51.3333	6	42.3333	52	48.3333	sig	chr7:77893591:77893664:+	chr7:77893607:77893664:+	Inclusion	0.029	0	0	0.156	0.079	0.099
V20402	A3SS_24616	clu_11984_NA	PLXND1	chr3	-	129565886_129566029_129565886_129566017_129566526_129566631	24616	0,0,0	30,33,43	6,7,3	38,19,27	161	149	1.69556e-07	2.46342e-05	0.0,0.0,0.0	0.127,0.254,0.093	0.158	A3SS	0	35.3333	5.33333	28	35.3333	33.3333	sig	chr3:129565886:129566029:-	chr3:129565886:129566017:-	Inclusion	0	0	0	0.127	0.254	0.093	GO:0001525|GO:0001569|GO:0001822|GO:0003151|GO:0003279|GO:0007162|GO:0007416|GO:0008039|GO:0008360|GO:0030334|GO:0032092|GO:0035904|GO:0043087|GO:0043524|GO:0043542|GO:0045765|GO:0050772|GO:0060666|GO:0060976|GO:0071526|GO:1902287	angiogenesis|branching involved in blood vessel morphogenesis|kidney development|outflow tract morphogenesis|cardiac septum development|negative regulation of cell adhesion|synapse assembly|synaptic target recognition|regulation of cell shape|regulation of cell migration|positive regulation of protein binding|aorta development|regulation of GTPase activity|negative regulation of neuron apoptotic …
V20548	A3SS_24782	clu_423_NA	THADA	chr2	-	43577021_43577261_43577021_43577242_43578512_43578607	24782	0,0,0	29,34,23	3,2,3	23,19,15	168	149	0.000566354	0.0257562	0.0,0.0,0.0	0.104,0.085,0.151	0.113	A3SS	0	28.6667	2.66667	19	28.6667	21.6667	sig	chr2:43577021:43577261:-	chr2:43577021:43577242:-	Inclusion	0	0	0	0.104	0.085	0.151	GO:0002128|GO:0030488|GO:0032471|GO:0055088|GO:1901895|GO:1990845	tRNA nucleoside ribose methylation|tRNA methylation|negative regulation of endoplasmic reticulum calcium ion concentration|lipid homeostasis|negative regulation of ATPase-coupled calcium transmembrane transporter activity|adaptive thermogenesis
V20620	A3SS_24859	clu_13670_NA	GRK6	chr5	+	177431975_177432310_177432232_177432310_177430871_177430967	24859	5,7,1	7,4,5	7,3,3	2,0,0	298	149	3.28098e-05	0.00244807	0.263,0.467,0.091	0.636,1.0,1.0	0.605	A3SS	4.33333	5.33333	4.33333	0.666667	9.66667	5	sig	chr5:177431975:177432310:+	chr5:177432232:177432310:+	Inclusion	0.263	0.467	0.091	0.636	1	1	GO:0006468|GO:0007186|GO:0008277|GO:0009966|GO:0016055	protein phosphorylation|G protein-coupled receptor signaling pathway|regulation of G protein-coupled receptor signaling pathway|regulation of signal transduction|Wnt signaling pathway
V20798	A3SS_25042	clu_29799_NA	USP9Y	chrY	+	12738125_12738309_12738156_12738309_12736410_12736549	25042	0,0,0	19,20,21	1,2,5	9,18,13	180	149	0.000279239	0.014627	0.0,0.0,0.0	0.084,0.084,0.241	0.136	A3SS	0	20	2.66667	13.3333	20	16	sig	chrY:12738125:12738309:+	chrY:12738156:12738309:+	Inclusion	0	0	0	0.084	0.084	0.241	GO:0006511|GO:0007179|GO:0007283|GO:0016477|GO:0016579|GO:0030509	ubiquitin-dependent protein catabolic process|transforming growth factor beta receptor signaling pathway|spermatogenesis|cell migration|protein deubiquitination|BMP signaling pathway
V20934	A3SS_25184	clu_2825_NA	CLSPN	chr1	-	35746765_35746992_35746765_35746977_35747906_35748061	25184	82,81,53	0,2,0	68,62,68	5,10,8	164	149	1.62126e-07	2.38095e-05	1.0,0.974,1.0	0.925,0.849,0.885	-0.105	A3SS	72	0.666667	66	7.66667	72.6667	73.6667	sig	chr1:35746765:35746992:-	chr1:35746765:35746977:-	Exclusion	1	0.974	1	0.925	0.849	0.885	GO:0000076|GO:0000077|GO:0006281|GO:0007095|GO:0018105|GO:0032147|GO:0033314	DNA replication checkpoint signaling|DNA damage checkpoint signaling|DNA repair|mitotic G2 DNA damage checkpoint signaling|peptidyl-serine phosphorylation|activation of protein kinase activity|mitotic DNA replication checkpoint signaling
V20988	A3SS_25239	clu_6730_NA	PCNX1	chr14	+	70988566_70988699_70988569_70988699_70976941_70978648	25239	9,8,5	1,3,4	2,5,12	0,0,0	152	149	8.10962e-06	0.000744349	0.898,0.723,0.551	1.0,1.0,1.0	0.276	A3SS	7.33333	2.66667	6.33333	0	10	6.33333	sig	chr14:70988566:70988699:+	chr14:70988569:70988699:+	Inclusion	0.898	0.723	0.551	1	1	1
V21132	A3SS_25390	clu_18206_NA	FANCI	chr15	+	89245606_89245839_89245755_89245839_89243966_89244033	25390	2,0,0	3,2,2	4,3,2	2,1,3	298	149	0.000397189	0.0195137	0.25,0.0,0.0	0.5,0.6,0.25	0.367	A3SS	0.666667	2.33333	3	2	3	5	sig	chr15:89245606:89245839:+	chr15:89245755:89245839:+	Inclusion	0.25	0	0	0.5	0.6	0.25	GO:0007049|GO:0031398|GO:0036297	cell cycle|positive regulation of protein ubiquitination|interstrand cross-link repair
V21141	A3SS_25399	clu_28198_NA	WASHC5	chr8	-	125038829_125038976_125038829_125038959_125039794_125039898	25399	2,2,2	124149140	17,9,12	36,48,38	166	149	1.11022e-16	6.51006e-14	0.014,0.012,0.013	0.298,0.144,0.221	0.208	A3SS	2	137.667	12.6667	40.6667	139.667	53.3333	sig	chr8:125038829:125038976:-	chr8:125038829:125038959:-	Inclusion	0.014	0.012	0.013	0.298	0.144	0.221	GO:0001556|GO:0007032|GO:0007040|GO:0015031|GO:0016197|GO:0030041|GO:0031503|GO:0034315|GO:0040038|GO:0051125|GO:0090306|GO:0097494|GO:0140285	oocyte maturation|endosome organization|lysosome organization|protein transport|endosomal transport|actin filament polymerization|protein-containing complex localization|regulation of Arp2/3 complex-mediated actin nucleation|polar body extrusion after meiotic divisions|regulation of actin nucleation|meiotic spindle assembly|regulation of vesicle size|endosome fission
V21222	A3SS_25485	clu_1263_NA	MCM6	chr2	-	135856581_135856903_135856581_135856695_135857896_135858004	25485	1,0,0	2,4,8	2,2,4	6,4,0	298	149	0.000576904	0.0261519	0.2,0.0,0.0	0.143,0.2,1.0	0.381	A3SS	0.333333	4.66667	2.66667	3.33333	5	6	sig	chr2:135856581:135856903:-	chr2:135856581:135856695:-	Inclusion	0.2	0	0	0.143	0.2	1	GO:0000727|GO:0006260|GO:0006268|GO:0006270|GO:0030174|GO:1902969	double-strand break repair via break-induced replication|DNA replication|DNA unwinding involved in DNA replication|DNA replication initiation|regulation of DNA-templated DNA replication initiation|mitotic DNA replication
V21586	A3SS_25868	clu_6656_NA	SYNE2	chr14	+	64221533_64221704_64221587_64221704_64220436_64220637	25868	10,5,6	1,0,1	13,5,8	5,4,6	203	149	3.28288e-05	0.00244807	0.88,1.0,0.815	0.656,0.478,0.495	-0.355	A3SS	7	0.666667	8.66667	5	7.66667	13.6667	sig	chr14:64221533:64221704:+	chr14:64221587:64221704:+	Exclusion	0.88	1	0.815	0.656	0.478	0.495	GO:0007097|GO:0021817|GO:0030335|GO:0031022|GO:0051642|GO:1902017	nuclear migration|nucleokinesis involved in cell motility in cerebral cortex radial glia guided migration|positive regulation of cell migration|nuclear migration along microfilament|centrosome localization|regulation of cilium assembly
V21818	A3SS_26107	clu_20002_NA	ARPC3	chr12	-	110436664_110437151_110436664_110436683_110440311_110440388	26107	12,13,19	0,0,0	21,16,16	26,9,18	298	149	4.88498e-15	2.42778e-12	1.0,1.0,1.0	0.288,0.471,0.308	-0.644	A3SS	14.6667	0	17.6667	17.6667	14.6667	35.3333	sig	chr12:110436664:110437151:-	chr12:110436664:110436683:-	Exclusion	1	1	1	0.288	0.471	0.308	GO:0030833|GO:0034314|GO:0070358	regulation of actin filament polymerization|Arp2/3 complex-mediated actin nucleation|actin polymerization-dependent cell motility
V21841	A3SS_26130	clu_206_NA	TMEM214	chr2	+	27037814_27038237_27038145_27038237_27037560_27037702	26130	4,7,3	153149143	52,65,48	77,89,71	298	149	0	0	0.013,0.023,0.01	0.252,0.267,0.253	0.242	A3SS	4.66667	148.333	55	79	153	134	sig	chr2:27037814:27038237:+	chr2:27038145:27038237:+	Inclusion	0.013	0.023	0.01	0.252	0.267	0.253	GO:0006915	apoptotic process
V22047	A3SS_26338	clu_23998_NA	PGBD1	chr6	+	28283755_28284209_28283775_28284209_28281571_28281918	26338	7,7,5	35,19,26	30,24,21	2,8,10	169	149	5.68434e-13	2.30501e-10	0.15,0.245,0.145	0.93,0.726,0.649	0.588	A3SS	6.33333	26.6667	25	6.66667	33	31.6667	sig	chr6:28283755:28284209:+	chr6:28283775:28284209:+	Inclusion	0.15	0.245	0.145	0.93	0.726	0.649	GO:0006897	endocytosis
V22081	A3SS_26375	clu_13088_NA	ERAP1	chr5	-	96803759_96803939_96803759_96803827_96807859_96808100	26375	17,20,20	3,5,2	6,11,15	12,5,9	261	149	0.000874384	0.03651	0.764,0.695,0.851	0.222,0.557,0.488	-0.348	A3SS	19	3.33333	10.6667	8.66667	22.3333	19.3333	sig	chr5:96803759:96803939:-	chr5:96803759:96803827:-	Exclusion	0.764	0.695	0.851	0.222	0.557	0.488	GO:0001525|GO:0002250|GO:0002474|GO:0006508|GO:0006509|GO:0008217|GO:0009617|GO:0019885|GO:0043171|GO:0045088|GO:0045444|GO:0045766	angiogenesis|adaptive immune response|antigen processing and presentation of peptide antigen via MHC class I|proteolysis|membrane protein ectodomain proteolysis|regulation of blood pressure|response to bacterium|antigen processing and presentation of endogenous peptide antigen via MHC class I|peptide catabolic process|regulation of innate immune response|fat cell differentiation|positive regulati…
V22242	A3SS_26547	clu_2575_NA	SRRM1	chr1	+	24651438_24651612_24651498_24651612_24649970_24650086	26547	0,0,0	11,13,8	0,3,5	9,4,10	209	149	0.000123552	0.0075191	0.0,0.0,0.0	0.0,0.348,0.263	0.204	A3SS	0	10.6667	2.66667	7.66667	10.6667	10.3333	sig	chr1:24651438:24651612:+	chr1:24651498:24651612:+	Inclusion	0	0	0	0	0.348	0.263	GO:0000375|GO:0000398|GO:0008380|GO:0048024|GO:0051179	RNA splicing, via transesterification reactions|mRNA splicing, via spliceosome|RNA splicing|regulation of mRNA splicing, via spliceosome|localization
V22497	A3SS_26812	clu_8410_NA	MADD	chr11	+	47285450_47285590_47285477_47285590_47284940_47285065	26812	38,35,49	0,0,0	18,25,35	0,6,3	176	149	0.000177089	0.0100235	1.0,1.0,1.0	1.0,0.779,0.908	-0.104	A3SS	40.6667	0	26	3	40.6667	29	sig	chr11:47285450:47285590:+	chr11:47285477:47285590:+	Exclusion	1	1	1	1	0.779	0.908	GO:0007166|GO:0032483|GO:0042981|GO:0043410|GO:0051726|GO:0097194|GO:1902041|GO:2001236	cell surface receptor signaling pathway|regulation of Rab protein signal transduction|regulation of apoptotic process|positive regulation of MAPK cascade|regulation of cell cycle|execution phase of apoptosis|regulation of extrinsic apoptotic signaling pathway via death domain receptors|regulation of extrinsic apoptotic signaling pathway
V22552	A3SS_26869	clu_24180_NA	MSH5	chr6	+	31764044_31764159_31764076_31764159_31763414_31763555	26869	2,3,3	0,0,1	2,0,1	6,3,9	181	149	9.42801e-10	2.19554e-07	1.0,1.0,0.712	0.215,0.0,0.084	-0.804	A3SS	2.66667	0.333333	1	6	3	7	sig	chr6:31764044:31764159:+	chr6:31764076:31764159:+	Exclusion	1	1	0.712	0.215	0	0.084	GO:0006298|GO:0051026	mismatch repair|chiasma assembly
V22558	A3SS_26875	clu_23320_NA	SMURF2	chr17	-	64578491_64578594_64578491_64578576_64580788_64580991	26875	0,1,0	33,48,35	9,10,10	16,19,35	167	149	1.35159e-12	5.17194e-10	0.0,0.018,0.0	0.334,0.32,0.203	0.28	A3SS	0.333333	38.6667	9.66667	23.3333	39	33	sig	chr17:64578491:64578594:-	chr17:64578491:64578576:-	Inclusion	0	0.018	0	0.334	0.32	0.203	GO:0000122|GO:0006511|GO:0016567|GO:0017015|GO:0030512|GO:0030514|GO:0030579|GO:0043161|GO:0045892|GO:0060071|GO:0090263|GO:1901165	negative regulation of transcription by RNA polymerase II|ubiquitin-dependent protein catabolic process|protein ubiquitination|regulation of transforming growth factor beta receptor signaling pathway|negative regulation of transforming growth factor beta receptor signaling pathway|negative regulation of BMP signaling pathway|ubiquitin-dependent SMAD protein catabolic process|proteasome-mediated u…
V22617	A3SS_26937	clu_8321_NA	API5	chr11	+	43326507_43326611_43326551_43326611_43323429_43323636	26937	99107111	1,0,0	102,92,112	10,11,7	193	149	3.1368e-09	6.65803e-07	0.987,1.0,1.0	0.887,0.866,0.925	-0.103	A3SS	105.667	0.333333	102	9.33333	106	111.333	sig	chr11:43326507:43326611:+	chr11:43326551:43326611:+	Exclusion	0.987	1	1	0.887	0.866	0.925	GO:0043066|GO:0044346|GO:2000270	negative regulation of apoptotic process|fibroblast apoptotic process|negative regulation of fibroblast apoptotic process
V22971	A3SS_27306	clu_7246_NA	LZTR1	chr22	+	20994557_20994727_20994616_20994727_20994103_20994269	27306	36,28,38	0,0,2	21,24,16	6,4,1	208	149	3.23785e-05	0.00242337	1.0,1.0,0.932	0.715,0.811,0.92	-0.162	A3SS	34	0.666667	20.3333	3.66667	34.6667	24	sig	chr22:20994557:20994727:+	chr22:20994616:20994727:+	Exclusion	1	1	0.932	0.715	0.811	0.92	GO:0016567|GO:0046580	protein ubiquitination|negative regulation of Ras protein signal transduction
V22985	A3SS_27321	clu_11733_NA	ZBTB11	chr3	-	101654703_101654821_101654703_101654775_101656103_101656248	27321	115,69,90	0,0,0	85,74,69	10,6,6	195	149	7.27726e-09	1.41224e-06	1.0,1.0,1.0	0.867,0.904,0.898	-0.11	A3SS	91.3333	0	76	7.33333	91.3333	83.3333	sig	chr3:101654703:101654821:-	chr3:101654703:101654775:-	Exclusion	1	1	1	0.867	0.904	0.898	GO:0006355|GO:0006357|GO:0008150	regulation of DNA-templated transcription|regulation of transcription by RNA polymerase II|biological_process
V22986	A3SS_27322	clu_11733_NA	ZBTB11	chr3	-	101654703_101655174_101654703_101654775_101656103_101656248	27322	13,7,1	0,0,0	3,7,5	10,6,6	298	149	2.12375e-12	7.69324e-10	1.0,1.0,1.0	0.13,0.368,0.294	-0.736	A3SS	7	0	5	7.33333	7	12.3333	sig	chr3:101654703:101655174:-	chr3:101654703:101654775:-	Exclusion	1	1	1	0.13	0.368	0.294	GO:0006355|GO:0006357|GO:0008150	regulation of DNA-templated transcription|regulation of transcription by RNA polymerase II|biological_process
V23012	A3SS_27349	clu_7901_NA	PPP6R2	chr22	+	50440800_50440955_50440805_50440955_50439960_50440049	27349	3,1,4	0,1,0	1,2,3	4,2,3	154	149	9.72866e-06	0.000869457	1.0,0.492,1.0	0.195,0.492,0.492	-0.438	A3SS	2.66667	0.333333	2	3	3	5	sig	chr22:50440800:50440955:+	chr22:50440805:50440955:+	Exclusion	1	0.492	1	0.195	0.492	0.492	GO:0043666	regulation of phosphoprotein phosphatase activity
V23030	A3SS_27370	clu_18453_NA	CEP192	chr18	+	13012949_13013025_13012972_13013025_13008499_13008631	27370	1,0,0	61,52,54	8,6,5	46,42,47	172	149	3.14709e-07	4.26091e-05	0.014,0.0,0.0	0.131,0.11,0.084	0.104	A3SS	0.333333	55.6667	6.33333	45	56	51.3333	sig	chr18:13012949:13013025:+	chr18:13012972:13013025:+	Inclusion	0.014	0	0	0.131	0.11	0.084	GO:0007099|GO:0009617|GO:0071539|GO:0090222|GO:0090307	centriole replication|response to bacterium|protein localization to centrosome|centrosome-templated microtubule nucleation|mitotic spindle assembly
V23158	A3SS_27504	clu_2452_NA	UBR4	chr1	-	19153767_19153954_19153767_19153939_19154917_19155075	27504	4,4,5	79,39,58	22,10,15	54,65,56	164	149	3.36341e-05	0.00250126	0.044,0.085,0.073	0.27,0.123,0.196	0.129	A3SS	4.33333	58.6667	15.6667	58.3333	63	74	sig	chr1:19153767:19153954:-	chr1:19153767:19153939:-	Inclusion	0.044	0.085	0.073	0.27	0.123	0.196	GO:0006511|GO:0016567|GO:0045717	ubiquitin-dependent protein catabolic process|protein ubiquitination|negative regulation of fatty acid biosynthetic process
V23210	A3SS_27564	clu_22630_NA	ACACA	chr17	-	37330172_37330418_37330172_37330335_37339803_37339850	27564	9,6,14	65,50,39	0,0,0	4,7,3	232	149	5.49288e-05	0.00380053	0.082,0.072,0.187	0.0,0.0,0.0	-0.114	A3SS	9.66667	51.3333	0	4.66667	61	4.66667	sig	chr17:37330172:37330418:-	chr17:37330172:37330335:-	Exclusion	0.082	0.072	0.187	0	0	0	GO:0001894|GO:0006084|GO:0006633|GO:0019538|GO:0046949|GO:0051289|GO:0055088|GO:0071380|GO:2001295	tissue homeostasis|acetyl-CoA metabolic process|fatty acid biosynthetic process|protein metabolic process|fatty-acyl-CoA biosynthetic process|protein homotetramerization|lipid homeostasis|cellular response to prostaglandin E stimulus|malonyl-CoA biosynthetic process
V23211	A3SS_27565	clu_22630_NA	ACACA	chr17	-	37330172_37330425_37330172_37330418_37339803_37339850	27565	70,52,30	9,6,14	94,67,68	0,0,0	156	149	1.81657e-11	5.77653e-09	0.881,0.892,0.672	1.0,1.0,1.0	0.185	A3SS	50.6667	9.66667	76.3333	0	60.3333	76.3333	sig	chr17:37330172:37330425:-	chr17:37330172:37330418:-	Inclusion	0.881	0.892	0.672	1	1	1	GO:0001894|GO:0006084|GO:0006633|GO:0019538|GO:0046949|GO:0051289|GO:0055088|GO:0071380|GO:2001295	tissue homeostasis|acetyl-CoA metabolic process|fatty acid biosynthetic process|protein metabolic process|fatty-acyl-CoA biosynthetic process|protein homotetramerization|lipid homeostasis|cellular response to prostaglandin E stimulus|malonyl-CoA biosynthetic process
V23262	A3SS_27619	clu_28911_NA	ASL	chr7	+	66089250_66089695_66089611_66089695_66089090_66089175	27619	0,0,1	4,3,1	6,2,2	3,4,1	298	149	6.77609e-05	0.00453069	0.0,0.0,0.333	0.5,0.2,0.5	0.289	A3SS	0.333333	2.66667	3.33333	2.66667	3	6	sig	chr7:66089250:66089695:+	chr7:66089611:66089695:+	Inclusion	0	0	0.333	0.5	0.2	0.5	GO:0000050|GO:0006525|GO:0006526|GO:0007626|GO:0009791|GO:0019676|GO:0042450|GO:0045429	urea cycle|arginine metabolic process|arginine biosynthetic process|locomotory behavior|post-embryonic development|ammonia assimilation cycle|arginine biosynthetic process via ornithine|positive regulation of nitric oxide biosynthetic process
V23621	A3SS_27995	clu_15658_NA	PPP6R1	chr19	-	55245264_55245632_55245264_55245572_55246876_55247109	27995	22,17,27	0,0,0	36,32,38	2,3,4	209	149	0.000432929	0.0208914	1.0,1.0,1.0	0.928,0.884,0.871	-0.106	A3SS	22	0	35.3333	3	22	38.3333	sig	chr19:55245264:55245632:-	chr19:55245264:55245572:-	Exclusion	1	1	1	0.928	0.884	0.871	GO:0043666	regulation of phosphoprotein phosphatase activity
V24296	A3SS_28701	clu_5339_NA	WDFY4	chr10	+	48817190_48817409_48817337_48817409_48813956_48814082	28701	10,10,9	3,7,0	6,9,16	0,0,0	296	149	3.13442e-06	0.000323385	0.627,0.418,1.0	1.0,1.0,1.0	0.318	A3SS	9.66667	3.33333	10.3333	0	13	10.3333	sig	chr10:48817190:48817409:+	chr10:48817337:48817409:+	Inclusion	0.627	0.418	1	1	1	1	GO:0006914|GO:0019882|GO:0036037|GO:0098586	autophagy|antigen processing and presentation|CD8-positive, alpha-beta T cell activation|cellular response to virus
V24299	A3SS_28704	clu_5339_NA	WDFY4	chr10	+	48817254_48817409_48817337_48817409_48813956_48814082	28704	12,15,13	3,7,0	7,11,18	0,0,0	232	149	6.20368e-06	0.000585856	0.72,0.579,1.0	1.0,1.0,1.0	0.234	A3SS	13.3333	3.33333	12	0	16.6667	12	sig	chr10:48817254:48817409:+	chr10:48817337:48817409:+	Inclusion	0.72	0.579	1	1	1	1	GO:0006914|GO:0019882|GO:0036037|GO:0098586	autophagy|antigen processing and presentation|CD8-positive, alpha-beta T cell activation|cellular response to virus
V24407	A3SS_28819	clu_2703_NA	GMEB1	chr1	+	28683582_28683627_28683585_28683627_28668731_28668839	28819	21,30,27	0,2,3	30,17,31	9,7,10	152	149	3.09788e-05	0.00233144	1.0,0.936,0.898	0.766,0.704,0.752	-0.204	A3SS	26	1.66667	26	8.66667	27.6667	34.6667	sig	chr1:28683582:28683627:+	chr1:28683585:28683627:+	Exclusion	1	0.936	0.898	0.766	0.704	0.752	GO:0006351|GO:0006357|GO:0045944	DNA-templated transcription|regulation of transcription by RNA polymerase II|positive regulation of transcription by RNA polymerase II
V24476	A3SS_28890	clu_22137_NA	WRAP53	chr17	+	7701426_7701549_7701440_7701549_7700740_7700829	28890	3,9,1	0,0,1	5,1,2	4,6,3	163	149	1.72205e-06	0.0001944	1.0,1.0,0.478	0.533,0.132,0.379	-0.478	A3SS	4.33333	0.333333	2.66667	4.33333	4.66667	7	sig	chr17:7701426:7701549:+	chr17:7701440:7701549:+	Exclusion	1	1	0.478	0.533	0.132	0.379	GO:0006281|GO:0007004|GO:0030576|GO:0032203|GO:0034337|GO:0045739|GO:0051973|GO:0090666|GO:0090671|GO:1904851|GO:1904867|GO:1905168|GO:2000781|GO:2001034	DNA repair|telomere maintenance via telomerase|Cajal body organization|telomere formation via telomerase|RNA folding|positive regulation of DNA repair|positive regulation of telomerase activity|scaRNA localization to Cajal body|telomerase RNA localization to Cajal body|positive regulation of establishment of protein localization to telomere|protein localization to Cajal body|positive regulation o…
V24477	A3SS_28891	clu_22137_NA	WRAP53	chr17	+	7701426_7701789_7701656_7701789_7700740_7700829	28891	10,15,9	0,0,1	7,9,7	0,2,4	298	149	0.000709107	0.0309072	1.0,1.0,0.818	1.0,0.692,0.467	-0.22	A3SS	11.3333	0.333333	7.66667	2	11.6667	9.66667	sig	chr17:7701426:7701789:+	chr17:7701656:7701789:+	Exclusion	1	1	0.818	1	0.692	0.467	GO:0006281|GO:0007004|GO:0030576|GO:0032203|GO:0034337|GO:0045739|GO:0051973|GO:0090666|GO:0090671|GO:1904851|GO:1904867|GO:1905168|GO:2000781|GO:2001034	DNA repair|telomere maintenance via telomerase|Cajal body organization|telomere formation via telomerase|RNA folding|positive regulation of DNA repair|positive regulation of telomerase activity|scaRNA localization to Cajal body|telomerase RNA localization to Cajal body|positive regulation of establishment of protein localization to telomere|protein localization to Cajal body|positive regulation o…
V24552	A3SS_28968	clu_19480_NA	AC073896.1	chr12	-	56310957_56311369_56310957_56311054_56314850_56314966	28968	12,13,7	6,4,2	14,9,9	0,0,0	298	149	5.7469e-09	1.15656e-06	0.5,0.619,0.636	1.0,1.0,1.0	0.415	A3SS	10.6667	4	10.6667	0	14.6667	10.6667	sig	chr12:56310957:56311369:-	chr12:56310957:56311054:-	Inclusion	0.5	0.619	0.636	1	1	1
V24553	A3SS_28969	clu_19480_NA	AC073896.1	chr12	-	56310957_56311393_56310957_56311054_56314850_56314966	28969	12,14,6	6,4,2	14,9,9	0,0,0	298	149	6.28276e-09	1.23991e-06	0.5,0.636,0.6	1.0,1.0,1.0	0.421	A3SS	10.6667	4	10.6667	0	14.6667	10.6667	sig	chr12:56310957:56311393:-	chr12:56310957:56311054:-	Inclusion	0.5	0.636	0.6	1	1	1
V24554	A3SS_28970	clu_19480_NA	AC073896.1	chr12	-	56310957_56311395_56310957_56311054_56314850_56314966	28970	13,14,7	6,4,2	14,9,9	0,0,0	298	149	1.03977e-08	1.97547e-06	0.52,0.636,0.636	1.0,1.0,1.0	0.403	A3SS	11.3333	4	10.6667	0	15.3333	10.6667	sig	chr12:56310957:56311395:-	chr12:56310957:56311054:-	Inclusion	0.52	0.636	0.636	1	1	1
V24555	A3SS_28971	clu_19480_NA	AC073896.1	chr12	-	56310957_56311453_56310957_56311054_56314850_56314966	28971	17,14,7	6,4,2	16,9,9	0,0,0	298	149	5.14042e-08	8.36277e-06	0.586,0.636,0.636	1.0,1.0,1.0	0.381	A3SS	12.6667	4	11.3333	0	16.6667	11.3333	sig	chr12:56310957:56311453:-	chr12:56310957:56311054:-	Inclusion	0.586	0.636	0.636	1	1	1
V24679	A3SS_29105	clu_14911_NA	HAUS5	chr19	+	35619426_35619758_35619612_35619758_35618886_35619049	29105	2,1,8	1,2,4	2,3,7	0,1,0	298	149	2.19682e-05	0.00177423	0.5,0.2,0.5	1.0,0.6,1.0	0.467	A3SS	3.66667	2.33333	4	0.333333	6	4.33333	sig	chr19:35619426:35619758:+	chr19:35619612:35619758:+	Inclusion	0.5	0.2	0.5	1	0.6	1	GO:0007098|GO:0051225|GO:0051301	centrosome cycle|spindle assembly|cell division
V24683	A3SS_29109	clu_1066_NA	GCC2	chr2	+	108486498_108486648_108486510_108486648_108485830_108485908	29109	0,0,0	19,22,18	27,19,19	12,8,13	161	149	0	0	0.0,0.0,0.0	0.676,0.687,0.575	0.646	A3SS	0	19.6667	21.6667	11	19.6667	32.6667	sig	chr2:108486498:108486648:+	chr2:108486510:108486648:+	Inclusion	0	0	0	0.676	0.687	0.575	GO:0006622|GO:0031023|GO:0034067|GO:0034453|GO:0034499|GO:0042147|GO:0043001|GO:0070861|GO:0071955|GO:0090161	protein targeting to lysosome|microtubule organizing center organization|protein localization to Golgi apparatus|microtubule anchoring|late endosome to Golgi transport|retrograde transport, endosome to Golgi|Golgi to plasma membrane protein transport|regulation of protein exit from endoplasmic reticulum|recycling endosome to Golgi transport|Golgi ribbon formation
V24719	A3SS_29145	clu_18475_NA	ANKRD30B	chr18	+	14803733_14803824_14803757_14803824_14802216_14802278	29145	54,70,50	0,0,0	26,27,49	2,3,16	173	149	1.49537e-09	3.36689e-07	1.0,1.0,1.0	0.918,0.886,0.725	-0.157	A3SS	58	0	34	7	58	41	sig	chr18:14803733:14803824:+	chr18:14803757:14803824:+	Exclusion	1	1	1	0.918	0.886	0.725	GO:0008150	biological_process
V24825	A3SS_29260	clu_17197_NA	PIEZO1	chr16	-	88734355_88734787_88734355_88734702_88734874_88735053	29260	23,20,27	0,0,0	21,25,18	4,0,4	234	149	0.00012089	0.00739181	1.0,1.0,1.0	0.77,1.0,0.741	-0.163	A3SS	23.3333	0	21.3333	2.66667	23.3333	24	sig	chr16:88734355:88734787:-	chr16:88734355:88734702:-	Exclusion	1	1	1	0.77	1	0.741	GO:0006812|GO:0010831|GO:0033625|GO:0033634|GO:0042391|GO:0050982|GO:0071260|GO:0098655	monoatomic cation transport|positive regulation of myotube differentiation|positive regulation of integrin activation|positive regulation of cell-cell adhesion mediated by integrin|regulation of membrane potential|detection of mechanical stimulus|cellular response to mechanical stimulus|monoatomic cation transmembrane transport
V25210	A3SS_29665	clu_1213_NA	CCDC115	chr2	-	130339559_130339762_130339559_130339701_130340907_130341039	29665	15,11,21	0,0,0	17,17,9	1,2,5	210	149	3.96583e-05	0.00287069	1.0,1.0,1.0	0.923,0.858,0.561	-0.219	A3SS	15.6667	0	14.3333	2.66667	15.6667	17	sig	chr2:130339559:130339762:-	chr2:130339559:130339701:-	Exclusion	1	1	1	0.923	0.858	0.561	GO:0006879|GO:0007042|GO:0036295|GO:0070072|GO:1905146	intracellular iron ion homeostasis|lysosomal lumen acidification|cellular response to increased oxygen levels|vacuolar proton-transporting V-type ATPase complex assembly|lysosomal protein catabolic process
V25475	A3SS_29945	clu_22724_NA	MED24	chr17	-	40020272_40020619_40020272_40020482_40021954_40022054	29945	3,0,2	5,13,9	14,12,6	7,13,5	286	149	3.41092e-05	0.00253197	0.238,0.0,0.104	0.51,0.325,0.385	0.293	A3SS	1.66667	9	10.6667	8.33333	10.6667	19	sig	chr17:40020272:40020619:-	chr17:40020272:40020482:-	Inclusion	0.238	0	0.104	0.51	0.325	0.385	GO:0016567|GO:0016570|GO:0032968|GO:0045893|GO:0051123|GO:0060261	protein ubiquitination|histone modification|positive regulation of transcription elongation by RNA polymerase II|positive regulation of DNA-templated transcription|RNA polymerase II preinitiation complex assembly|positive regulation of transcription initiation by RNA polymerase II
V25623	A3SS_30106	clu_20425_NA	DDX51	chr12	-	132141254_132141624_132141254_132141420_132141849_132141956	30106	10,6,14	5,7,0	11,4,13	0,0,0	298	149	1.50096e-06	0.000173528	0.5,0.3,1.0	1.0,1.0,1.0	0.4	A3SS	10	4	9.33333	0	14	9.33333	sig	chr12:132141254:132141624:-	chr12:132141254:132141420:-	Inclusion	0.5	0.3	1	1	1	1	GO:0006364	rRNA processing
V25785	A3SS_30275	clu_5854_NA	ARMH3	chr10	-	102011722_102011797_102011722_102011783_102012832_102012876	30275	1,0,0	40,32,36	3,1,7	32,20,24	163	149	5.25259e-05	0.00365912	0.022,0.0,0.0	0.079,0.044,0.21	0.104	A3SS	0.333333	36	3.66667	25.3333	36.3333	29	sig	chr10:102011722:102011797:-	chr10:102011722:102011783:-	Inclusion	0.022	0	0	0.079	0.044	0.21	GO:1903358	regulation of Golgi organization
V25863	A3SS_30360	clu_11545_NA	GNL3	chr3	+	52693190_52693329_52693211_52693329_52692871_52693046	30360	13,17,16	0,0,0	13,15,14	4,4,0	170	149	9.93907e-05	0.00624109	1.0,1.0,1.0	0.74,0.767,1.0	-0.164	A3SS	15.3333	0	14	2.66667	15.3333	16.6667	sig	chr3:52693190:52693329:+	chr3:52693211:52693329:+	Exclusion	1	1	1	0.74	0.767	1	GO:0008283|GO:0017145|GO:0019827|GO:0032206|GO:0033235|GO:0042127|GO:1902895|GO:1904816	cell population proliferation|stem cell division|stem cell population maintenance|positive regulation of telomere maintenance|positive regulation of protein sumoylation|regulation of cell population proliferation|positive regulation of miRNA transcription|positive regulation of protein localization to chromosome, telomeric region
V25884	A3SS_30382	clu_6193_NA	TEP1	chr14	-	20404610_20404793_20404610_20404772_20405450_20405585	30382	1,0,0	6,15,14	4,3,0	8,3,8	170	149	0.000658707	0.0291944	0.127,0.0,0.0	0.305,0.467,0.0	0.215	A3SS	0.333333	11.6667	2.33333	6.33333	12	8.66667	sig	chr14:20404610:20404793:-	chr14:20404610:20404772:-	Inclusion	0.127	0	0	0.305	0.467	0	GO:0000722|GO:0006278	telomere maintenance via recombination|RNA-templated DNA biosynthetic process
V26001	A3SS_30502	clu_27596_NA	ENTPD4	chr8	-	23444455_23444597_23444455_23444534_23447679_23447885	30502	5,8,13	2,3,4	4,11,6	0,0,2	212	149	0.000963621	0.0393534	0.637,0.652,0.696	1.0,1.0,0.678	0.231	A3SS	8.66667	3	7	0.666667	11.6667	7.66667	sig	chr8:23444455:23444597:-	chr8:23444455:23444534:-	Inclusion	0.637	0.652	0.696	1	1	0.678	GO:0006256|GO:0034656|GO:0046036|GO:0046712	UDP catabolic process|nucleobase-containing small molecule catabolic process|CTP metabolic process|GDP catabolic process
V26057	A3SS_30559	clu_281_NA	SLC4A1AP	chr2	+	27688670_27688767_27688699_27688767_27687933_27688020	30559	4,3,4	98,85,92	20,11,18	94,96,79	178	149	3.68073e-07	4.90199e-05	0.033,0.029,0.035	0.151,0.088,0.16	0.101	A3SS	3.66667	91.6667	16.3333	89.6667	95.3333	106	sig	chr2:27688670:27688767:+	chr2:27688699:27688767:+	Inclusion	0.033	0.029	0.035	0.151	0.088	0.16
V26058	A3SS_30560	clu_281_NA	SLC4A1AP	chr2	+	27688680_27688767_27688699_27688767_27687933_27688020	30560	4,3,3	98,85,92	21,14,17	94,96,79	168	149	2.70104e-08	4.74463e-06	0.035,0.03,0.028	0.165,0.115,0.16	0.116	A3SS	3.33333	91.6667	17.3333	89.6667	95	107	sig	chr2:27688680:27688767:+	chr2:27688699:27688767:+	Inclusion	0.035	0.03	0.028	0.165	0.115	0.16
V26234	A3SS_30747	clu_19254_NA	TROAP	chr12	+	49329820_49330180_49330144_49330180_49329394_49329454	30747	35,18,32	6,5,5	16,8,22	0,1,1	298	149	0.000135786	0.00807805	0.745,0.643,0.762	1.0,0.8,0.917	0.189	A3SS	28.3333	5.33333	15.3333	0.666667	33.6667	16	sig	chr12:49329820:49330180:+	chr12:49330144:49330180:+	Inclusion	0.745	0.643	0.762	1	0.8	0.917	GO:0007155	cell adhesion
V26238	A3SS_30752	clu_19254_NA	TROAP	chr12	+	49329859_49330180_49330144_49330180_49329394_49329454	30752	33,19,32	6,5,5	16,8,22	0,1,1	298	149	0.0001251	0.00757931	0.733,0.655,0.762	1.0,0.8,0.917	0.189	A3SS	28	5.33333	15.3333	0.666667	33.3333	16	sig	chr12:49329859:49330180:+	chr12:49330144:49330180:+	Inclusion	0.733	0.655	0.762	1	0.8	0.917	GO:0007155	cell adhesion
V26239	A3SS_30753	clu_19254_NA	TROAP	chr12	+	49329862_49330180_49330144_49330180_49329394_49329454	30753	34,18,32	6,5,5	16,8,22	0,1,1	298	149	0.000128496	0.00772929	0.739,0.643,0.762	1.0,0.8,0.917	0.191	A3SS	28	5.33333	15.3333	0.666667	33.3333	16	sig	chr12:49329862:49330180:+	chr12:49330144:49330180:+	Inclusion	0.739	0.643	0.762	1	0.8	0.917	GO:0007155	cell adhesion
V26282	A3SS_30802	clu_537_NA	MTIF2	chr2	-	55266380_55266522_55266380_55266518_55267568_55267635	30802	4,1,2	7,10,10	0,0,0	6,14,14	153	149	0.000271212	0.014307	0.358,0.089,0.163	0.0,0.0,0.0	-0.203	A3SS	2.33333	9	0	11.3333	11.3333	11.3333	sig	chr2:55266380:55266522:-	chr2:55266380:55266518:-	Exclusion	0.358	0.089	0.163	0	0	0	GO:0006446|GO:0032790|GO:0070124	regulation of translational initiation|ribosome disassembly|mitochondrial translational initiation
V26396	A3SS_30927	clu_11652_NA	EOGT	chr3	-	68988268_68988395_68988268_68988381_68988505_68988577	30927	0,0,0	35,36,39	2,5,8	33,17,21	163	149	1.45137e-07	2.16261e-05	0.0,0.0,0.0	0.052,0.212,0.258	0.174	A3SS	0	36.6667	5	23.6667	36.6667	28.6667	sig	chr3:68988268:68988395:-	chr3:68988268:68988381:-	Inclusion	0	0	0	0.052	0.212	0.258	GO:0006493|GO:0097370	protein O-linked glycosylation|protein O-GlcNAcylation via threonine
V26525	A3SS_31061	clu_12839_NA	CENPK	chr5	-	65554796_65554933_65554796_65554898_65561462_65561564	31061	1,0,0	7,12,5	4,3,1	3,1,1	184	149	4.26548e-07	5.62561e-05	0.104,0.0,0.0	0.519,0.708,0.447	0.523	A3SS	0.333333	8	2.66667	1.66667	8.33333	4.33333	sig	chr5:65554796:65554933:-	chr5:65554796:65554898:-	Inclusion	0.104	0	0	0.519	0.708	0.447	GO:0000070|GO:0051382	mitotic sister chromatid segregation|kinetochore assembly
V26723	A3SS_31274	clu_27857_NA	CHD7	chr8	+	60830309_60830577_60830321_60830577_60828662_60828806	31274	2,0,1	68,49,68	2,7,8	49,26,48	161	149	7.24858e-06	0.000675203	0.026,0.0,0.013	0.036,0.199,0.134	0.11	A3SS	1	61.6667	5.66667	41	62.6667	46.6667	sig	chr8:60830309:60830577:+	chr8:60830321:60830577:+	Inclusion	0.026	0	0.013	0.036	0.199	0.134	GO:0001501|GO:0001701|GO:0001974|GO:0003007|GO:0003222|GO:0003226|GO:0006338|GO:0006355|GO:0006364|GO:0006366|GO:0007417|GO:0007512|GO:0007605|GO:0007628|GO:0008015|GO:0009617|GO:0010468|GO:0010880|GO:0021545|GO:0021553|GO:0021772|GO:0030217|GO:0030540|GO:0035116|GO:0035909|GO:0036302|GO:0040018|GO:0042048|GO:0042472|GO:0043009|GO:0043584|GO:0045944|GO:0048752|GO:0048806|GO:0050767|GO:0050890|GO:…	skeletal system development|in utero embryonic development|blood vessel remodeling|heart morphogenesis|ventricular trabecula myocardium morphogenesis|right ventricular compact myocardium morphogenesis|chromatin remodeling|regulation of DNA-templated transcription|rRNA processing|transcription by RNA polymerase II|central nervous system development|adult heart development|sensory perception of sou…
V26766	A3SS_31319	clu_2003_NA	RNPEPL1	chr2	+	240576534_240576765_240576638_240576765_240575501_240575610	31319	65,72,73	0,0,0	51,52,44	5,6,4	253	149	1.49641e-07	2.21757e-05	1.0,1.0,1.0	0.857,0.836,0.866	-0.147	A3SS	70	0	49	5	70	54	sig	chr2:240576534:240576765:+	chr2:240576638:240576765:+	Exclusion	1	1	1	0.857	0.836	0.866	GO:0006508	proteolysis
[truncated: 2,785 more rows]
