# Supplementary material for: Engineering Oncogenic Hotspot Mutations on SF3B1 via CRISPR-Directed PRECIS Mutagenesis
Source: Cancer Res Commun. 2024 Sep 24;4(9):2498–513. doi: 10.1158/2767-9764.CRC-24-0145 (PMC11421219; doi:10.1158/2767-9764.CRC-24-0145)
Supplement: Supplementary Table 8 — HG-3 rMATS splicing output [file crc-24-0145_supplementary_table_8_suppst8.xlsx]

## Sheet: Supplementary Table 8
Supplementary Table 8: HG-3 rMATS splicing output
	ID	GeneID	geneSymbol	chr	strand	info	ID.1	IJC_wt	SJC_wt	IJC_mut	SJC_mut	IncFormLen	SkipFormLen	PValue	FDR	Incwt	Incmut	IncLevelDifference	type	mean_IJC_wt	mean_SJC_wt	mean_IJC_mut	mean_SJC_mut	wt_total_reads	mut_total_reads	Sig	long_exons	short_exons	In_or_Ex	psi_wt_1	psi_wt_2	psi_wt_3	psi_mut_1	psi_mut_2	psi_mut_3	go_terms	biological_process
30	A3SS_32	clu_36583_NA	OFD1	chrX	+	13752703_13753441_13753367_13753441_13752703_13753104	32	74,60,57	108,66,59	49,49,33	29,19,28	298	149	0.00160419	0.0360031	0.255,0.312,0.326	0.458,0.563,0.371	0.166	A3SS	63.6667	77.6667	43.6667	25.3333	141.333	69	sig	chrX:13752703:13753441:+	chrX:13753367:13753441:+	Inclusion	0.255	0.312	0.326	0.458	0.563	0.371	GO:0000278|GO:0007099|GO:0060271|GO:0060287|GO:0090307	mitotic cell cycle|centriole replication|cilium assembly|epithelial cilium movement involved in determination of left/right asymmetry|mitotic spindle assembly
1982	A3SS_2001	ENSG00000160271.14	RALGDS	chr9	-	133109625_133109721_133109625_133109685_133110295_133110489	2001	179171151	154150115	198175163	82,69,71	185	149	8.42513e-08	8.46635e-06	0.484,0.479,0.514	0.66,0.671,0.649	0.168	A3SS	167	139.667	178.667	74	306.667	252.667	sig	chr9:133109625:133109721:-	chr9:133109625:133109685:-	Inclusion	0.484	0.479	0.514	0.66	0.671	0.649	GO:0007265|GO:0043547	Ras protein signal transduction|positive regulation of GTPase activity
1994	A3SS_2013	clu_8243_NA	SLC25A28	chr10	-	99612542_99612617_99612542_99612599_99613695_99613924	2013	11,18,8	76,85,87	25,33,28	85,79,79	167	149	8.01539e-05	0.00326055	0.114,0.159,0.076	0.208,0.272,0.24	0.124	A3SS	12.3333	82.6667	28.6667	81	95	109.667	sig	chr10:99612542:99612617:-	chr10:99612542:99612599:-	Inclusion	0.114	0.159	0.076	0.208	0.272	0.24	GO:0048250	iron import into the mitochondrion
2446	A3SS_2468	clu_40789_NA	WASHC5	chr8	-	125032240_125036220_125032240_125032394_125037236_125037333	2468	15,23,12	153113140	21,30,10	57,35,56	298	149	1.89349e-05	0.000976209	0.047,0.092,0.041	0.156,0.3,0.082	0.119	A3SS	16.6667	135.333	20.3333	49.3333	152	69.6667	sig	chr8:125032240:125036220:-	chr8:125032240:125032394:-	Inclusion	0.047	0.092	0.041	0.156	0.3	0.082	GO:0001556|GO:0007032|GO:0007040|GO:0015031|GO:0016197|GO:0030041|GO:0031503|GO:0034315|GO:0040038|GO:0051125|GO:0090306|GO:0097494|GO:0140285	oocyte maturation|endosome organization|lysosome organization|protein transport|endosomal transport|actin filament polymerization|protein-containing complex localization|regulation of Arp2/3 complex-mediated actin nucleation|polar body extrusion after meiotic divisions|regulation of actin nucleation|meiotic spindle assembly|regulation of vesicle size|endosome fission
2447	A3SS_2469	clu_40789_NA	WASHC5	chr8	-	125032240_125036985_125032240_125032394_125037236_125037333	2469	14,23,9	153113140	18,31,10	57,35,56	298	149	1.77134e-05	0.000921874	0.044,0.092,0.031	0.136,0.307,0.082	0.119	A3SS	15.3333	135.333	19.6667	49.3333	150.667	69	sig	chr8:125032240:125036985:-	chr8:125032240:125032394:-	Inclusion	0.044	0.092	0.031	0.136	0.307	0.082	GO:0001556|GO:0007032|GO:0007040|GO:0015031|GO:0016197|GO:0030041|GO:0031503|GO:0034315|GO:0040038|GO:0051125|GO:0090306|GO:0097494|GO:0140285	oocyte maturation|endosome organization|lysosome organization|protein transport|endosomal transport|actin filament polymerization|protein-containing complex localization|regulation of Arp2/3 complex-mediated actin nucleation|polar body extrusion after meiotic divisions|regulation of actin nucleation|meiotic spindle assembly|regulation of vesicle size|endosome fission
3435	A3SS_3475	clu_34569_NA	NUP153	chr6	-	17675521_17679891_17675521_17675734_17688395_17688618	3475	116,65,81	5,1,1	65,83,62	7,3,9	298	149	0.0019882	0.042351	0.921,0.97,0.976	0.823,0.933,0.775	-0.112	A3SS	87.3333	2.33333	70	6.33333	89.6667	76.3333	sig	chr6:17675521:17679891:-	chr6:17675521:17675734:-	Exclusion	0.921	0.97	0.976	0.823	0.933	0.775	GO:0006405|GO:0006606|GO:0006913|GO:0046718|GO:0046832|GO:0051028|GO:0051292|GO:0075732	RNA export from nucleus|protein import into nucleus|nucleocytoplasmic transport|viral entry into host cell|negative regulation of RNA export from nucleus|mRNA transport|nuclear pore complex assembly|viral penetration into host nucleus
4592	A3SS_4639	clu_17050_NA	GOLGB1	chr3	-	121718387_121718914_121718387_121718501_121719645_121719768	4639	51,25,38	61,43,44	13,9,10	39,55,34	298	149	1.30243e-06	9.86914e-05	0.295,0.225,0.302	0.143,0.076,0.128	-0.158	A3SS	38	49.3333	10.6667	42.6667	87.3333	53.3333	sig	chr3:121718387:121718914:-	chr3:121718387:121718501:-	Exclusion	0.295	0.225	0.302	0.143	0.076	0.128	GO:0006355|GO:0007030|GO:1905793	regulation of DNA-templated transcription|Golgi organization|protein localization to pericentriolar material
4866	A3SS_4916	clu_31432_NA	TMEM131L	chr4	+	153628487_153632838_153632717_153632838_153627604_153628544	4916	89,57,59	6,4,5	78,50,54	2,0,1	298	149	0.000491986	0.0141189	0.881,0.877,0.855	0.951,1.0,0.964	0.101	A3SS	68.3333	5	60.6667	1	73.3333	61.6667	sig	chr4:153628487:153632838:+	chr4:153632717:153632838:+	Inclusion	0.881	0.877	0.855	0.951	1	0.964	GO:0016055|GO:0033088|GO:0090090	Wnt signaling pathway|negative regulation of immature T cell proliferation in thymus|negative regulation of canonical Wnt signaling pathway
5284	A3SS_5337	clu_22410_NA	ZNF160	chr19	-	53086261_53090665_53086261_53086321_53091636_53091720	5337	40,62,61	56,47,40	22,38,30	80,42,76	298	149	0.000534618	0.0150756	0.263,0.397,0.433	0.121,0.311,0.165	-0.165	A3SS	54.3333	47.6667	30	66	102	96	sig	chr19:53086261:53090665:-	chr19:53086261:53086321:-	Exclusion	0.263	0.397	0.433	0.121	0.311	0.165	GO:0006355|GO:0030097	regulation of DNA-templated transcription|hemopoiesis
5557	A3SS_5612	clu_14172_NA	FRG1HP	chr9	+	41012829_41033012_41013769_41033012_41011616_41011730	5612	175155153	3,4,0	127,109,96	11,9,11	298	149	1.21193e-07	1.16954e-05	0.967,0.951,1.0	0.852,0.858,0.814	-0.131	A3SS	161	2.33333	110.667	10.3333	163.333	121	sig	chr9:41012829:41033012:+	chr9:41013769:41033012:+	Exclusion	0.967	0.951	1	0.852	0.858	0.814
6017	A3SS_6073	clu_12299_NA	NXF1	chr11	-	62798538_62800302_62798538_62798575_62800376_62800486	6073	186113129	153130121	123,55,69	154109143	298	149	6.1489e-05	0.00261163	0.378,0.303,0.348	0.285,0.201,0.194	-0.116	A3SS	142.667	134.667	82.3333	135.333	277.333	217.667	sig	chr11:62798538:62800302:-	chr11:62798538:62798575:-	Exclusion	0.378	0.303	0.348	0.285	0.201	0.194	GO:0006406|GO:0015031|GO:0016973	mRNA export from nucleus|protein transport|poly(A)+ mRNA export from nucleus
6744	A3SS_6807	clu_26454_NA	THOC1	chr18	-	225088_225271_225088_225139_225336_225403	6807	153116112	121,82,87	84,85,38	113,83,90	281	149	0.000582072	0.0161187	0.401,0.429,0.406	0.283,0.352,0.183	-0.139	A3SS	127	96.6667	69	95.3333	223.667	164.333	sig	chr18:225088:225271:-	chr18:225088:225139:-	Exclusion	0.401	0.429	0.406	0.283	0.352	0.183	GO:0000018|GO:0006396|GO:0006397|GO:0006406|GO:0006915|GO:0007165|GO:0008380|GO:0031297|GO:0032784|GO:0032786|GO:0046784|GO:0048297|GO:2000002	regulation of DNA recombination|RNA processing|mRNA processing|mRNA export from nucleus|apoptotic process|signal transduction|RNA splicing|replication fork processing|regulation of DNA-templated transcription elongation|positive regulation of DNA-templated transcription, elongation|viral mRNA export from host cell nucleus|negative regulation of isotype switching to IgA isotypes|negative regulatio…
7037	A3SS_7103	clu_21320_NA	ZNF431	chr19	+	21161545_21166461_21166334_21166461_21151150_21151198	7103	10,5,2	75,84,55	17,15,13	37,39,37	298	149	3.89271e-08	4.20233e-06	0.062,0.029,0.018	0.187,0.161,0.149	0.129	A3SS	5.66667	71.3333	15	37.6667	77	52.6667	sig	chr19:21161545:21166461:+	chr19:21166334:21166461:+	Inclusion	0.062	0.029	0.018	0.187	0.161	0.149	GO:0000122|GO:0006355|GO:0030154|GO:0043433	negative regulation of transcription by RNA polymerase II|regulation of DNA-templated transcription|cell differentiation|negative regulation of DNA-binding transcription factor activity
7311	A3SS_7384	clu_26401_NA	AC090825.1	chr15	+	99807987_99808302_99808146_99808302_99807058_99807098	7384	41,70,44	20,14,5	37,34,28	64,40,42	298	149	1.45924e-08	1.71469e-06	0.506,0.714,0.815	0.224,0.298,0.25	-0.421	A3SS	51.6667	13	33	48.6667	64.6667	81.6667	sig	chr15:99807987:99808302:+	chr15:99808146:99808302:+	Exclusion	0.506	0.714	0.815	0.224	0.298	0.25
7710	A3SS_7786	clu_15167_NA	PRRC2B	chr9	+	131488751_131491580_131491421_131491580_131487855_131488096	7786	83,46,59	20,13,13	44,39,50	28,22,21	298	149	0.000895489	0.0226407	0.675,0.639,0.694	0.44,0.47,0.543	-0.185	A3SS	62.6667	15.3333	44.3333	23.6667	78	68	sig	chr9:131488751:131491580:+	chr9:131491421:131491580:+	Exclusion	0.675	0.639	0.694	0.44	0.47	0.543	GO:0030154	cell differentiation
7712	A3SS_7788	clu_15167_NA	PRRC2B	chr9	+	131491211_131491580_131491421_131491580_131487855_131488096	7788	86,46,59	20,13,13	46,39,46	28,22,21	298	149	0.000410158	0.0121206	0.683,0.639,0.694	0.451,0.47,0.523	-0.191	A3SS	63.6667	15.3333	43.6667	23.6667	79	67.3333	sig	chr9:131491211:131491580:+	chr9:131491421:131491580:+	Exclusion	0.683	0.639	0.694	0.451	0.47	0.523	GO:0030154	cell differentiation
7901	A3SS_7977	clu_41179_NA	GET4	chr7	+	877985_886134_886055_886134_876551_885781	7977	60,67,64	2,11,6	52,41,64	3,0,0	298	149	8.22942e-05	0.00332915	0.938,0.753,0.842	0.897,1.0,1.0	0.121	A3SS	63.6667	6.33333	52.3333	1	70	53.3333	sig	chr7:877985:886134:+	chr7:886055:886134:+	Inclusion	0.938	0.753	0.842	0.897	1	1	GO:0006511|GO:0006620|GO:0031647|GO:0045048|GO:0051220|GO:0071816|GO:1904378	ubiquitin-dependent protein catabolic process|post-translational protein targeting to endoplasmic reticulum membrane|regulation of protein stability|protein insertion into ER membrane|cytoplasmic sequestering of protein|tail-anchored membrane protein insertion into ER membrane|maintenance of unfolded protein involved in ERAD pathway
8006	A3SS_8084	clu_24860_NA	AFG3L1P	chr16	+	89977638_89977802_89977714_89977802_89972616_89972765	8084	92,80,73	3,2,7	84,55,81	19,14,27	225	149	3.51316e-09	4.70201e-07	0.953,0.964,0.874	0.745,0.722,0.665	-0.22	A3SS	81.6667	4	73.3333	20	85.6667	93.3333	sig	chr16:89977638:89977802:+	chr16:89977714:89977802:+	Exclusion	0.953	0.964	0.874	0.745	0.722	0.665
8019	A3SS_8097	clu_23668_NA	CD19	chr16	+	28932345_28933114_28932910_28933114_28932345_28932612	8097	732526540	494311405	317334314	392305367	298	149	7.80174e-07	6.30565e-05	0.426,0.458,0.4	0.288,0.354,0.3	-0.114	A3SS	599.333	403.333	321.667	354.667	1002.67	676.333	sig	chr16:28932345:28933114:+	chr16:28932910:28933114:+	Exclusion	0.426	0.458	0.4	0.288	0.354	0.3	GO:0001923|GO:0002322|GO:0016064|GO:0043552|GO:0050851|GO:0050853|GO:0050855|GO:0050864|GO:0051281	B-1 B cell differentiation|B cell proliferation involved in immune response|immunoglobulin mediated immune response|positive regulation of phosphatidylinositol 3-kinase activity|antigen receptor-mediated signaling pathway|B cell receptor signaling pathway|regulation of B cell receptor signaling pathway|regulation of B cell activation|positive regulation of release of sequestered calcium ion into …
8192	A3SS_8272	clu_32256_NA	TBC1D27P	chr17	-	16927677_16928678_16927677_16927796_16929215_16929319	8272	108,74,86	83,49,58	184150136	207147203	298	149	0.000348303	0.0106545	0.394,0.43,0.426	0.308,0.338,0.251	-0.118	A3SS	89.3333	63.3333	156.667	185.667	152.667	342.333	sig	chr17:16927677:16928678:-	chr17:16927677:16927796:-	Exclusion	0.394	0.43	0.426	0.308	0.338	0.251
8239	A3SS_8319	clu_1350_NA	AC079447.1	chr2	+	99197031_99206757_99197153_99206757_99195572_99195756	8319	180130140	14,16,5	134105112	21,25,16	271	149	0.000709056	0.0188523	0.876,0.817,0.939	0.778,0.698,0.794	-0.121	A3SS	150	11.6667	117	20.6667	161.667	137.667	sig	chr2:99197031:99206757:+	chr2:99197153:99206757:+	Exclusion	0.876	0.817	0.939	0.778	0.698	0.794
8399	A3SS_8480	clu_2442_NA	ZDBF2	chr2	+	206280549_206281909_206281800_206281909_206279539_206279592	8480	73,71,84	5,2,4	49,62,61	4,12,10	298	149	0.00135457	0.031533	0.88,0.947,0.913	0.86,0.721,0.753	-0.135	A3SS	76	3.66667	57.3333	8.66667	79.6667	66	sig	chr2:206280549:206281909:+	chr2:206281800:206281909:+	Exclusion	0.88	0.947	0.913	0.86	0.721	0.753	GO:0043045|GO:0071514	DNA methylation involved in embryo development|genomic imprinting
8445	A3SS_8526	clu_34856_NA	MICA	chr6	+	31402156_31410797_31410542_31410797_31399783_31400783	8526	70,75,49	37,43,49	26,29,33	71,41,46	298	149	1.96799e-05	0.00100821	0.486,0.466,0.333	0.155,0.261,0.264	-0.202	A3SS	64.6667	43	29.3333	52.6667	107.667	82	sig	chr6:31402156:31410797:+	chr6:31410542:31410797:+	Exclusion	0.486	0.466	0.333	0.155	0.261	0.264	GO:0001913|GO:0001916|GO:0002418|GO:0002476|GO:0002486|GO:0006955|GO:0006974|GO:0009408|GO:0031640|GO:0032815|GO:0042267|GO:0042742|GO:0045953|GO:0046629|GO:0051607	T cell mediated cytotoxicity|positive regulation of T cell mediated cytotoxicity|immune response to tumor cell|antigen processing and presentation of endogenous peptide antigen via MHC class Ib|antigen processing and presentation of endogenous peptide antigen via MHC class I via ER pathway, TAP-independent|immune response|DNA damage response|response to heat|killing of cells of another organism|n…
8475	A3SS_8556	clu_10114_NA	PACS2	chr14	+	105370741_105376925_105371401_105376925_105369840_105369900	8556	72,42,60	2,1,0	50,60,53	11,4,1	298	149	0.000201606	0.00688319	0.947,0.955,1.0	0.694,0.882,0.964	-0.121	A3SS	58	1	54.3333	5.33333	59	59.6667	sig	chr14:105370741:105376925:+	chr14:105371401:105376925:+	Exclusion	0.947	0.955	1	0.694	0.882	0.964	GO:0000045|GO:0006915|GO:0032469|GO:0034497|GO:0072659|GO:1990456	autophagosome assembly|apoptotic process|endoplasmic reticulum calcium ion homeostasis|protein localization to phagophore assembly site|protein localization to plasma membrane|mitochondrion-endoplasmic reticulum membrane tethering
9616	A3SS_9704	clu_17120_NA	CCDC14	chr3	-	123948895_123953170_123948895_123949132_123955842_123958900	9704	69,67,63	53,32,43	37,59,45	74,67,42	298	149	0.00100778	0.0249114	0.394,0.511,0.423	0.2,0.306,0.349	-0.158	A3SS	66.3333	42.6667	47	61	109	108	sig	chr3:123948895:123953170:-	chr3:123948895:123949132:-	Exclusion	0.394	0.511	0.423	0.2	0.306	0.349	GO:0021762|GO:0071539	substantia nigra development|protein localization to centrosome
9628	A3SS_9716	clu_42334_NA	ZNF394	chr7	-	99486518_99490918_99486518_99486963_99498715_99498798	9716	71,84,91	10,1,10	77,58,58	11,17,17	298	149	0.00145949	0.0334525	0.78,0.977,0.82	0.778,0.63,0.63	-0.18	A3SS	82	7	64.3333	15	89	79.3333	sig	chr7:99486518:99490918:-	chr7:99486518:99486963:-	Exclusion	0.78	0.977	0.82	0.778	0.63	0.63	GO:0006357	regulation of transcription by RNA polymerase II
9629	A3SS_9717	clu_42334_NA	ZNF394	chr7	-	99486518_99494654_99486518_99486963_99498715_99498798	9717	69,82,89	10,1,10	76,57,59	11,17,17	298	149	0.00183178	0.0397744	0.775,0.976,0.817	0.776,0.626,0.634	-0.177	A3SS	80	7	64	15	87	79	sig	chr7:99486518:99494654:-	chr7:99486518:99486963:-	Exclusion	0.775	0.976	0.817	0.776	0.626	0.634	GO:0006357	regulation of transcription by RNA polymerase II
9809	A3SS_9898	clu_40876_NA	DENND3	chr8	+	141150097_141150953_141150833_141150953_141138021_141138137	9898	46,38,43	23,22,22	22,31,41	45,38,46	298	149	1.71769e-05	0.000899425	0.5,0.463,0.494	0.196,0.29,0.308	-0.221	A3SS	42.3333	22.3333	31.3333	43	64.6667	74.3333	sig	chr8:141150097:141150953:+	chr8:141150833:141150953:+	Exclusion	0.5	0.463	0.494	0.196	0.29	0.308	GO:0008333|GO:0030163|GO:0032483	endosome to lysosome transport|protein catabolic process|regulation of Rab protein signal transduction
9837	A3SS_9926	ENSG00000265148.5	TSPOAP1-AS1	chr17	+	58351734_58351914_58351743_58351914_58337447_58337679	9926	68,56,45	93,58,43	49,66,52	38,38,32	158	149	0.00220286	0.0457099	0.408,0.477,0.497	0.549,0.621,0.605	0.131	A3SS	56.3333	64.6667	55.6667	36	121	91.6667	sig	chr17:58351734:58351914:+	chr17:58351743:58351914:+	Inclusion	0.408	0.477	0.497	0.549	0.621	0.605
10137	A3SS_10230	clu_18357_NA	NNT-AS1	chr5	-	43571593_43578619_43571593_43575993_43583466_43588650	10230	62,81,57	1,0,0	69,59,48	4,2,5	298	149	9.67868e-05	0.0038133	0.969,1.0,1.0	0.896,0.937,0.828	-0.103	A3SS	66.6667	0.333333	58.6667	3.66667	67	62.3333	sig	chr5:43571593:43578619:-	chr5:43571593:43575993:-	Exclusion	0.969	1	1	0.896	0.937	0.828
10569	A3SS_10667	clu_15407_NA	PAXX	chr9	+	136993092_136993243_136993120_136993243_136992924_136992974	10667	69,69,77	2,0,6	55,39,44	8,7,9	177	149	3.61963e-05	0.00167751	0.967,1.0,0.915	0.853,0.824,0.805	-0.133	A3SS	71.6667	2.66667	46	8	74.3333	54	sig	chr9:136993092:136993243:+	chr9:136993120:136993243:+	Exclusion	0.967	1	0.915	0.853	0.824	0.805	GO:0006303|GO:0006974	double-strand break repair via nonhomologous end joining|DNA damage response
10597	A3SS_10696	clu_29438_NA	RIMBP2	chr12	-	130397309_130397549_130397309_130397303_130399678_130399813	10696	152,124,83	21,14,28	135120120	13,7,7	298	149	0.00156804	0.0354075	0.784,0.816,0.597	0.839,0.896,0.896	0.145	A3SS	119.667	21	125	9	140.667	134	sig	chr12:130397309:130397549:-	chr12:130397309:130397303:-	Inclusion	0.784	0.816	0.597	0.839	0.896	0.896	GO:0007274	neuromuscular synaptic transmission
10763	A3SS_10862	clu_16841_NA	PCNP	chr3	+	101576450_101580004_101579771_101580004_101574185_101574279	10862	164172133	0,0,0	156131115	21,4,10	298	149	2.45814e-12	5.35611e-10	1.0,1.0,1.0	0.788,0.942,0.852	-0.139	A3SS	156.333	0	134	11.6667	156.333	145.667	sig	chr3:101576450:101580004:+	chr3:101579771:101580004:+	Exclusion	1	1	1	0.788	0.942	0.852	GO:0007049|GO:0016567|GO:0043161	cell cycle|protein ubiquitination|proteasome-mediated ubiquitin-dependent protein catabolic process
10883	A3SS_10983	clu_40849_NA	LINC02055	chr8	+	136563076_136731619_136612171_136731619_136536977_136537059	10983	158,107,73	0,0,0	62,44,44	2,6,1	298	149	0.000186679	0.00647702	1.0,1.0,1.0	0.939,0.786,0.957	-0.106	A3SS	112.667	0	50	3	112.667	53	sig	chr8:136563076:136731619:+	chr8:136612171:136731619:+	Exclusion	1	1	1	0.939	0.786	0.957
11540	A3SS_11646	clu_16599_NA	IL17RB	chr3	+	53858570_53858818_53858718_53858818_53857615_53857690	11646	297204136	111,72,77	117,113,81	93,63,73	297	149	0.0010098	0.0249573	0.573,0.587,0.47	0.387,0.474,0.358	-0.137	A3SS	212.333	86.6667	103.667	76.3333	299	180	sig	chr3:53858570:53858818:+	chr3:53858718:53858818:+	Exclusion	0.573	0.587	0.47	0.387	0.474	0.358	GO:0001558|GO:0006952|GO:0019221	regulation of cell growth|defense response|cytokine-mediated signaling pathway
11541	A3SS_11647	clu_16599_NA	IL17RB	chr3	+	53858348_53858818_53858718_53858818_53857615_53858610	11647	277199128	83,75,41	117,112,78	7,11,8	298	149	5.04339e-11	9.16196e-09	0.625,0.57,0.61	0.893,0.836,0.83	0.251	A3SS	201.333	66.3333	102.333	8.66667	267.667	111	sig	chr3:53858348:53858818:+	chr3:53858718:53858818:+	Inclusion	0.625	0.57	0.61	0.893	0.836	0.83	GO:0001558|GO:0006952|GO:0019221	regulation of cell growth|defense response|cytokine-mediated signaling pathway
11747	A3SS_11857	clu_18977_NA	DCP2	chr5	+	112981041_112984651_112983973_112984651_112976812_112976986	11857	41,29,26	52,42,46	13,21,13	50,48,62	298	149	0.000130304	0.00485962	0.283,0.257,0.22	0.115,0.179,0.095	-0.124	A3SS	32	46.6667	15.6667	53.3333	78.6667	69	sig	chr5:112981041:112984651:+	chr5:112983973:112984651:+	Exclusion	0.283	0.257	0.22	0.115	0.179	0.095	GO:0000184|GO:0000290|GO:0006402|GO:0032211|GO:0043488|GO:0043928|GO:0071044|GO:0090503|GO:1904872	nuclear-transcribed mRNA catabolic process, nonsense-mediated decay|deadenylation-dependent decapping of nuclear-transcribed mRNA|mRNA catabolic process|negative regulation of telomere maintenance via telomerase|regulation of mRNA stability|exonucleolytic catabolism of deadenylated mRNA|histone mRNA catabolic process|RNA phosphodiester bond hydrolysis, exonucleolytic|regulation of telomerase RNA …
11826	A3SS_11936	clu_23211_NA	DEXI	chr16	-	10928890_10941449_10928890_10929559_10941568_10942460	11936	275213214	237230175	138126162	325194211	298	149	1.2732e-06	9.6714e-05	0.367,0.316,0.379	0.175,0.245,0.277	-0.122	A3SS	234	214	142	243.333	448	385.333	sig	chr16:10928890:10941449:-	chr16:10928890:10929559:-	Exclusion	0.367	0.316	0.379	0.175	0.245	0.277
11915	A3SS_12025	clu_10704_NA	GGA1	chr22	+	37617242_37618546_37618447_37618546_37616921_37617367	12025	95,85,74	1,0,0	61,66,59	7,4,1	298	149	2.15492e-05	0.00108556	0.979,1.0,1.0	0.813,0.892,0.967	-0.102	A3SS	84.6667	0.333333	62	4	85	66	sig	chr22:37617242:37618546:+	chr22:37618447:37618546:+	Exclusion	0.979	1	1	0.813	0.892	0.967	GO:0006886|GO:0006893|GO:0008104|GO:0030163|GO:0034394|GO:0042147|GO:0043001|GO:0045732|GO:1901998|GO:1903441	intracellular protein transport|Golgi to plasma membrane transport|protein localization|protein catabolic process|protein localization to cell surface|retrograde transport, endosome to Golgi|Golgi to plasma membrane protein transport|positive regulation of protein catabolic process|toxin transport|protein localization to ciliary membrane
11981	A3SS_12097	clu_29901_NA	TTC3	chr21	+	37200213_37200324_37200231_37200324_37197881_37198025	12097	4,4,4	414346313	52,53,51	378317327	167	149	0	0	0.009,0.01,0.011	0.109,0.13,0.122	0.11	A3SS	4	357.667	52	340.667	361.667	392.667	sig	chr21:37200213:37200324:+	chr21:37200231:37200324:+	Inclusion	0.009	0.01	0.011	0.109	0.13	0.122	GO:0006511|GO:0070936	ubiquitin-dependent protein catabolic process|protein K48-linked ubiquitination
12067	A3SS_12201	ENSG00000178761.14	FAM219B	chr15	-	74899991_74902063_74899991_74900137_74902603_74902786	12201	235183169	0,0,0	196108169	10,9,8	298	149	2.77783e-10	4.45291e-08	1.0,1.0,1.0	0.907,0.857,0.914	-0.107	A3SS	195.667	0	157.667	9	195.667	166.667	sig	chr15:74899991:74902063:-	chr15:74899991:74900137:-	Exclusion	1	1	1	0.907	0.857	0.914
12068	A3SS_12202	ENSG00000178761.14	FAM219B	chr15	-	74902603_74902786_74902603_74902783_74904663_74904712	12202	152129100	62,64,39	198135166	47,14,42	152	149	1.44777e-05	0.00078037	0.706,0.664,0.715	0.805,0.904,0.795	0.14	A3SS	127	55	166.333	34.3333	182	200.667	sig	chr15:74902603:74902786:-	chr15:74902603:74902783:-	Inclusion	0.706	0.664	0.715	0.805	0.904	0.795
12086	A3SS_12221	ENSG00000171307.18	ZDHHC16	chr10	+	97455638_97455783_97455659_97455783_97454713_97454799	12221	7,13,14	125,90,104	44,53,48	58,48,41	170	149	0	0	0.047,0.112,0.106	0.399,0.492,0.506	0.377	A3SS	11.3333	106.333	48.3333	49	117.667	97.3333	sig	chr10:97455638:97455783:+	chr10:97455659:97455783:+	Inclusion	0.047	0.112	0.106	0.399	0.492	0.506	GO:0001654|GO:0006915|GO:0006974|GO:0007507|GO:0018345|GO:0021537	eye development|apoptotic process|DNA damage response|heart development|protein palmitoylation|telencephalon development
12087	A3SS_12222	ENSG00000171307.18	ZDHHC16	chr10	+	97455638_97455783_97455713_97455783_97454713_97454799	12222	48,38,51	19,3,14	79,85,85	10,2,3	224	149	0.000166773	0.00594984	0.627,0.894,0.708	0.84,0.966,0.95	0.176	A3SS	45.6667	12	83	5	57.6667	88	sig	chr10:97455638:97455783:+	chr10:97455713:97455783:+	Inclusion	0.627	0.894	0.708	0.84	0.966	0.95	GO:0001654|GO:0006915|GO:0006974|GO:0007507|GO:0018345|GO:0021537	eye development|apoptotic process|DNA damage response|heart development|protein palmitoylation|telencephalon development
12100	A3SS_12241	clu_32988_NA	NAGLU	chr17	+	42539016_42541206_42540949_42541206_42538669_42538755	12241	51,33,36	133,110,94	12,10,13	179127157	298	149	2.91989e-14	8.23825e-12	0.161,0.13,0.161	0.032,0.038,0.04	-0.114	A3SS	40	112.333	11.6667	154.333	152.333	166	sig	chr17:42539016:42541206:+	chr17:42540949:42541206:+	Exclusion	0.161	0.13	0.161	0.032	0.038	0.04	GO:0001573|GO:0001774|GO:0001889|GO:0003158|GO:0003183|GO:0003220|GO:0006801|GO:0006914|GO:0007028|GO:0007030|GO:0007040|GO:0007399|GO:0008340|GO:0009611|GO:0014004|GO:0016485|GO:0018158|GO:0021675|GO:0021680|GO:0030200|GO:0030201|GO:0030202|GO:0030534|GO:0031069|GO:0032496|GO:0032963|GO:0034142|GO:0034285|GO:0034599|GO:0035633|GO:0035640|GO:0035909|GO:0042445|GO:0042474|GO:0042982|GO:0043161|GO:…	ganglioside metabolic process|microglial cell activation|liver development|endothelium development|mitral valve morphogenesis|left ventricular cardiac muscle tissue morphogenesis|superoxide metabolic process|autophagy|cytoplasm organization|Golgi organization|lysosome organization|nervous system development|determination of adult lifespan|response to wounding|microglia differentiation|protein pro…
12101	A3SS_12242	clu_32988_NA	NAGLU	chr17	+	42539016_42541206_42541038_42541206_42538669_42538755	12242	111,65,78	20,19,7	91,97,80	8,3,2	298	149	7.6863e-05	0.00314586	0.735,0.631,0.848	0.85,0.942,0.952	0.177	A3SS	84.6667	15.3333	89.3333	4.33333	100	93.6667	sig	chr17:42539016:42541206:+	chr17:42541038:42541206:+	Inclusion	0.735	0.631	0.848	0.85	0.942	0.952	GO:0001573|GO:0001774|GO:0001889|GO:0003158|GO:0003183|GO:0003220|GO:0006801|GO:0006914|GO:0007028|GO:0007030|GO:0007040|GO:0007399|GO:0008340|GO:0009611|GO:0014004|GO:0016485|GO:0018158|GO:0021675|GO:0021680|GO:0030200|GO:0030201|GO:0030202|GO:0030534|GO:0031069|GO:0032496|GO:0032963|GO:0034142|GO:0034285|GO:0034599|GO:0035633|GO:0035640|GO:0035909|GO:0042445|GO:0042474|GO:0042982|GO:0043161|GO:…	ganglioside metabolic process|microglial cell activation|liver development|endothelium development|mitral valve morphogenesis|left ventricular cardiac muscle tissue morphogenesis|superoxide metabolic process|autophagy|cytoplasm organization|Golgi organization|lysosome organization|nervous system development|determination of adult lifespan|response to wounding|microglia differentiation|protein pro…
12112	A3SS_12254	ENSG00000028203.17	VEZT	chr12	+	95270038_95270188_95270050_95270188_95266356_95266632	12254	165136163	140,94,124	247193202	58,47,59	161	149	6.66134e-16	2.24057e-13	0.522,0.572,0.549	0.798,0.792,0.76	0.236	A3SS	154.667	119.333	214	54.6667	274	268.667	sig	chr12:95270038:95270188:+	chr12:95270050:95270188:+	Inclusion	0.522	0.572	0.549	0.798	0.792	0.76	GO:0098609	cell-cell adhesion
12120	A3SS_12262	ENSG00000157450.15	RNF111	chr15	+	59084101_59084254_59084128_59084254_59080935_59081284	12262	24,23,15	86,70,68	41,43,40	79,64,46	176	149	2.24714e-05	0.00112723	0.191,0.218,0.157	0.305,0.363,0.424	0.175	A3SS	20.6667	74.6667	41.3333	63	95.3333	104.333	sig	chr15:59084101:59084254:+	chr15:59084128:59084254:+	Inclusion	0.191	0.218	0.157	0.305	0.363	0.424	GO:0000209|GO:0007389|GO:0016567|GO:0030511|GO:0030579|GO:0031398|GO:0045893|GO:0070911	protein polyubiquitination|pattern specification process|protein ubiquitination|positive regulation of transforming growth factor beta receptor signaling pathway|ubiquitin-dependent SMAD protein catabolic process|positive regulation of protein ubiquitination|positive regulation of DNA-templated transcription|global genome nucleotide-excision repair
12149	A3SS_12296	stringtie.6671	NA	chr14	+	73893775_73893932_73893796_73893932_73892026_73892208	12296	9,4,3	210174165	62,41,32	165,111,83	170	149	0	0	0.036,0.02,0.016	0.248,0.245,0.253	0.225	A3SS	5.33333	183	45	119.667	188.333	164.667	sig	chr14:73893775:73893932:+	chr14:73893796:73893932:+	Inclusion	0.036	0.02	0.016	0.248	0.245	0.253	NA	NA
12208	A3SS_12365	clu_33904_NA	TMEM94	chr17	+	75491029_75491153_75491048_75491153_75490701_75490758	12365	3,12,5	143154159	15,27,28	98,85,113	168	149	2.58813e-11	4.8741e-09	0.018,0.065,0.027	0.12,0.22,0.18	0.137	A3SS	6.66667	152	23.3333	98.6667	158.667	122	sig	chr17:75491029:75491153:+	chr17:75491048:75491153:+	Inclusion	0.018	0.065	0.027	0.12	0.22	0.18
12220	A3SS_12378	clu_12389_NA	ESRRA	chr11	+	64306285_64307504_64307167_64307504_64306226_64306448	12378	13,19,21	54,36,43	31,34,38	28,48,47	298	149	0.00114921	0.0276678	0.107,0.209,0.196	0.356,0.262,0.288	0.131	A3SS	17.6667	44.3333	34.3333	41	62	75.3333	sig	chr11:64306285:64307504:+	chr11:64307167:64307504:+	Inclusion	0.107	0.209	0.196	0.356	0.262	0.288	GO:0006355|GO:0006357|GO:0030278|GO:0032355|GO:0042127|GO:0043401|GO:0045667|GO:0045670|GO:0045944|GO:0051216|GO:1900078	regulation of DNA-templated transcription|regulation of transcription by RNA polymerase II|regulation of ossification|response to estradiol|regulation of cell population proliferation|steroid hormone mediated signaling pathway|regulation of osteoblast differentiation|regulation of osteoclast differentiation|positive regulation of transcription by RNA polymerase II|cartilage development|positive r…
12364	A3SS_12552	ENSG00000176438.12	SYNE3	chr14	-	95436819_95436981_95436819_95436966_95439032_95439162	12552	73,69,65	98,74,84	71,78,62	36,52,43	164	149	3.11506e-05	0.0014811	0.404,0.459,0.413	0.642,0.577,0.567	0.17	A3SS	69	85.3333	70.3333	43.6667	154.333	114	sig	chr14:95436819:95436981:-	chr14:95436819:95436966:-	Inclusion	0.404	0.459	0.413	0.642	0.577	0.567	GO:0007010|GO:0007097|GO:0008360|GO:0090150	cytoskeleton organization|nuclear migration|regulation of cell shape|establishment of protein localization to membrane
12436	A3SS_12634	clu_13599_NA	TBRG1	chr11	+	124626695_124627050_124626903_124627050_124626459_124626609	12634	163138101	77,33,55	134,119,89	29,18,20	298	149	0.00177799	0.038862	0.514,0.676,0.479	0.698,0.768,0.69	0.162	A3SS	134	55	114	22.3333	189	136.333	sig	chr11:124626695:124627050:+	chr11:124626903:124627050:+	Inclusion	0.514	0.676	0.479	0.698	0.768	0.69	GO:0006260|GO:0007049|GO:0008285|GO:0050821|GO:0051726|GO:1990173	DNA replication|cell cycle|negative regulation of cell population proliferation|protein stabilization|regulation of cell cycle|protein localization to nucleoplasm
12448	A3SS_12647	ENSG00000172613.7	RAD9A	chr11	+	67393690_67393790_67393722_67393790_67393495_67393610	12647	192147166	15,10,8	85,86,86	37,31,33	181	149	0	0	0.913,0.924,0.945	0.654,0.695,0.682	-0.25	A3SS	168.333	11	85.6667	33.6667	179.333	119.333	sig	chr11:67393690:67393790:+	chr11:67393722:67393790:+	Exclusion	0.913	0.924	0.945	0.654	0.695	0.682	GO:0000076|GO:0000077|GO:0006281|GO:0006974|GO:0008630|GO:0031573|GO:0071479|GO:1902231	DNA replication checkpoint signaling|DNA damage checkpoint signaling|DNA repair|DNA damage response|intrinsic apoptotic signaling pathway in response to DNA damage|mitotic intra-S DNA damage checkpoint signaling|cellular response to ionizing radiation|positive regulation of intrinsic apoptotic signaling pathway in response to DNA damage
12470	A3SS_12672	ENSG00000257621.7	PSMA3-AS1	chr14	-	58273978_58274135_58273978_58274010_58291634_58291707	12672	52,41,25	32,9,10	66,48,43	9,6,5	274	149	0.000459471	0.0133324	0.469,0.712,0.576	0.8,0.813,0.824	0.227	A3SS	39.3333	17	52.3333	6.66667	56.3333	59	sig	chr14:58273978:58274135:-	chr14:58273978:58274010:-	Inclusion	0.469	0.712	0.576	0.8	0.813	0.824
12485	A3SS_12692	stringtie.9967	NAGLU	chr17	+	42562295_42562487_42562355_42562487_42562150_42562219	12692	184129151	16,7,12	90,52,76	195144137	209	149	0	0	0.891,0.929,0.9	0.248,0.205,0.283	-0.661	A3SS	154.667	11.6667	72.6667	158.667	166.333	231.333	sig	chr17:42562295:42562487:+	chr17:42562355:42562487:+	Exclusion	0.891	0.929	0.9	0.248	0.205	0.283	GO:0001573|GO:0001774|GO:0001889|GO:0003158|GO:0003183|GO:0003220|GO:0006801|GO:0006914|GO:0007028|GO:0007030|GO:0007040|GO:0007399|GO:0008340|GO:0009611|GO:0014004|GO:0016485|GO:0018158|GO:0021675|GO:0021680|GO:0030200|GO:0030201|GO:0030202|GO:0030534|GO:0031069|GO:0032496|GO:0032963|GO:0034142|GO:0034285|GO:0034599|GO:0035633|GO:0035640|GO:0035909|GO:0042445|GO:0042474|GO:0042982|GO:0043161|GO:…	ganglioside metabolic process|microglial cell activation|liver development|endothelium development|mitral valve morphogenesis|left ventricular cardiac muscle tissue morphogenesis|superoxide metabolic process|autophagy|cytoplasm organization|Golgi organization|lysosome organization|nervous system development|determination of adult lifespan|response to wounding|microglia differentiation|protein pro…
12782	A3SS_13018	clu_15779_NA	MRPS25	chr3	-	15042459_15047305_15042459_15043022_15049707_15049967	13018	165165120	66,46,39	133149120	88,66,65	298	149	0.00218706	0.0454953	0.556,0.642,0.606	0.43,0.53,0.48	-0.121	A3SS	150	50.3333	134	73	200.333	207	sig	chr3:15042459:15047305:-	chr3:15042459:15043022:-	Exclusion	0.556	0.642	0.606	0.43	0.53	0.48	GO:0032543	mitochondrial translation
12808	A3SS_13045	clu_26312_NA	PRC1	chr15	-	90966464_90966721_90966464_90966653_90969523_90969623	13045	312252276	40,36,28	281253227	75,49,55	217	149	3.01513e-05	0.00144115	0.843,0.828,0.871	0.72,0.78,0.739	-0.101	A3SS	280	34.6667	253.667	59.6667	314.667	313.333	sig	chr15:90966464:90966721:-	chr15:90966464:90966653:-	Exclusion	0.843	0.828	0.871	0.72	0.78	0.739	GO:0000022|GO:0000226|GO:0008284|GO:0032465|GO:0051256|GO:0051301	mitotic spindle elongation|microtubule cytoskeleton organization|positive regulation of cell population proliferation|regulation of cytokinesis|mitotic spindle midzone assembly|cell division
12848	A3SS_13094	ENSG00000141084.10	RANBP10	chr16	-	67728389_67728601_67728389_67728511_67729279_67729484	13094	46,37,30	152136115	73,61,41	109102103	239	149	5.38676e-05	0.00233953	0.159,0.145,0.14	0.295,0.272,0.199	0.107	A3SS	37.6667	134.333	58.3333	104.667	172	163	sig	chr16:67728389:67728601:-	chr16:67728389:67728511:-	Inclusion	0.159	0.145	0.14	0.295	0.272	0.199	GO:0007010	cytoskeleton organization
12870	A3SS_13117	stringtie.11579	MRI1	chr19	+	13768358_13768737_13768560_13768737_13765953_13766129	13117	350303292	67,57,54	337259329	87,113,94	298	149	0.000657536	0.0177521	0.723,0.727,0.73	0.659,0.534,0.636	-0.117	A3SS	315	59.3333	308.333	98	374.333	406.333	sig	chr19:13768358:13768737:+	chr19:13768560:13768737:+	Exclusion	0.723	0.727	0.73	0.659	0.534	0.636	GO:0019284|GO:0019509	L-methionine salvage from S-adenosylmethionine|L-methionine salvage from methylthioadenosine
12912	A3SS_13165	stringtie.22891	ARRDC1	chr9	+	137743370_137743528_137743391_137743528_137728348_137728529	13165	78,55,91	118,70,83	96,95,97	41,37,27	170	149	4.3206e-11	7.94258e-09	0.367,0.408,0.49	0.672,0.692,0.759	0.286	A3SS	74.6667	90.3333	96	35	165	131	sig	chr9:137743370:137743528:+	chr9:137743391:137743528:+	Inclusion	0.367	0.408	0.49	0.672	0.692	0.759	GO:0006511|GO:0006858|GO:0015031|GO:0016567|GO:0045746|GO:0140112	ubiquitin-dependent protein catabolic process|extracellular transport|protein transport|protein ubiquitination|negative regulation of Notch signaling pathway|extracellular vesicle biogenesis
12938	A3SS_13200	stringtie.20726	SH2B2	chr7	+	102314511_102314682_102314514_102314682_102314335_102314427	13200	266213258	43,25,43	210193180	82,89,101	152	149	7.77156e-15	2.31121e-12	0.858,0.893,0.855	0.715,0.68,0.636	-0.192	A3SS	245.667	37	194.333	90.6667	282.667	285	sig	chr7:102314511:102314682:+	chr7:102314514:102314682:+	Exclusion	0.858	0.893	0.855	0.715	0.68	0.636	GO:0001922|GO:0007399|GO:0008286|GO:0019221|GO:0019222|GO:0030036|GO:0035556|GO:0046578|GO:0050851|GO:0050853|GO:0050873	B-1 B cell homeostasis|nervous system development|insulin receptor signaling pathway|cytokine-mediated signaling pathway|regulation of metabolic process|actin cytoskeleton organization|intracellular signal transduction|regulation of Ras protein signal transduction|antigen receptor-mediated signaling pathway|B cell receptor signaling pathway|brown fat cell differentiation
12942	A3SS_13204	ENSG00000089053.12	ANAPC5	chr12	-	121328315_121328497_121328315_121328458_121330582_121330672	13204	447274282	358253321	490418468	207210214	188	149	5.44804e-11	9.86217e-09	0.497,0.462,0.41	0.652,0.612,0.634	0.176	A3SS	334.333	310.667	458.667	210.333	645	669	sig	chr12:121328315:121328497:-	chr12:121328315:121328458:-	Inclusion	0.497	0.462	0.41	0.652	0.612	0.634	GO:0007049|GO:0007346|GO:0031145|GO:0045842|GO:0051301|GO:0051445|GO:0070979	cell cycle|regulation of mitotic cell cycle|anaphase-promoting complex-dependent catabolic process|positive regulation of mitotic metaphase/anaphase transition|cell division|regulation of meiotic cell cycle|protein K11-linked ubiquitination
12962	A3SS_13227	stringtie.6905	KLC1	chr14	+	103693552_103700727_103700654_103700727_103692358_103692425	13227	244171206	12,19,16	234235243	55,45,35	298	149	2.36073e-06	0.000164712	0.91,0.818,0.866	0.68,0.723,0.776	-0.138	A3SS	207	15.6667	237.333	45	222.667	282.333	sig	chr14:103693552:103700727:+	chr14:103700654:103700727:+	Exclusion	0.91	0.818	0.866	0.68	0.723	0.776	GO:0007018|GO:0035617	microtubule-based movement|stress granule disassembly
12964	A3SS_13229	ENSG00000135108.14	FBXO21	chr12	-	117157872_117158084_117157872_117158063_117165484_117165617	13229	71,37,43	114,72,91	111,68,105	84,60,58	170	149	2.45658e-08	2.75627e-06	0.353,0.311,0.293	0.537,0.498,0.613	0.23	A3SS	50.3333	92.3333	94.6667	67.3333	142.667	162	sig	chr12:117157872:117158084:-	chr12:117157872:117158063:-	Inclusion	0.353	0.311	0.293	0.537	0.498	0.613	GO:0006511	ubiquitin-dependent protein catabolic process
13130	A3SS_13429	clu_18394_NA	LINC01033	chr5	+	54415021_54415099_54422160_54415099_54408454_54408521	13429	147,93,82	2,4,0	121169103	20,8,13	298	149	1.0815e-06	8.35948e-05	0.974,0.921,1.0	0.752,0.914,0.798	-0.144	A3SS	107.333	2	131	13.6667	109.333	144.667	sig	chr5:54415021:54415099:+	chr5:54422160:54415099:+	Exclusion	0.974	0.921	1	0.752	0.914	0.798
13197	A3SS_13504	stringtie.4280	TBRG1	chr11	+	124626812_124627050_124626903_124627050_124626472_124626609	13504	109,113,70	77,33,55	114,101,79	29,18,20	240	149	0.000579482	0.0160672	0.468,0.68,0.441	0.709,0.777,0.71	0.202	A3SS	97.3333	55	98	22.3333	152.333	120.333	sig	chr11:124626812:124627050:+	chr11:124626903:124627050:+	Inclusion	0.468	0.68	0.441	0.709	0.777	0.71	GO:0006260|GO:0007049|GO:0008285|GO:0050821|GO:0051726|GO:1990173	DNA replication|cell cycle|negative regulation of cell population proliferation|protein stabilization|regulation of cell cycle|protein localization to nucleoplasm
13205	A3SS_13520	stringtie.1144	AKNAD1	chr1	-	108950308_108950448_108950308_108950438_108963360_108963484	13520	75,44,53	12,12,12	53,30,43	35,37,32	159	149	3.68291e-08	3.98422e-06	0.854,0.775,0.805	0.587,0.432,0.557	-0.286	A3SS	57.3333	12	42	34.6667	69.3333	76.6667	sig	chr1:108950308:108950448:-	chr1:108950308:108950438:-	Exclusion	0.854	0.775	0.805	0.587	0.432	0.557
13223	A3SS_13539	clu_21292_NA	ATP13A1	chr19	-	19655118_19655224_19655118_19655195_19655315_19655654	13539	66,51,60	14,5,12	76,39,50	1,2,3	178	149	1.86198e-05	0.000962546	0.798,0.895,0.807	0.985,0.942,0.933	0.12	A3SS	59	10.3333	55	2	69.3333	57	sig	chr19:19655118:19655224:-	chr19:19655118:19655195:-	Inclusion	0.798	0.895	0.807	0.985	0.942	0.933	GO:0006874|GO:0015031|GO:0034220|GO:0055085|GO:0071421|GO:0140569	intracellular calcium ion homeostasis|protein transport|monoatomic ion transmembrane transport|transmembrane transport|manganese ion transmembrane transport|extraction of mislocalized protein from ER membrane
13256	A3SS_13574	ENSG00000161813.21	LARP4	chr12	+	50428916_50429090_50428934_50429090_50427761_50427909	13574	17,11,10	201144125	58,41,32	156107115	167	149	1.81188e-13	4.63656e-11	0.07,0.064,0.067	0.249,0.255,0.199	0.167	A3SS	12.6667	156.667	43.6667	126	169.333	169.667	sig	chr12:50428916:50429090:+	chr12:50428934:50429090:+	Inclusion	0.07	0.064	0.067	0.249	0.255	0.199	GO:0006412|GO:0007010|GO:0010608|GO:0022604|GO:0045727	translation|cytoskeleton organization|post-transcriptional regulation of gene expression|regulation of cell morphogenesis|positive regulation of translation
13343	A3SS_13678	clu_27920_NA	LARP4	chr12	+	50455506_50461347_50455901_50461347_50454313_50454417	13678	49,25,36	26,7,21	58,36,48	9,4,11	298	149	0.000831466	0.0214012	0.485,0.641,0.462	0.763,0.818,0.686	0.226	A3SS	36.6667	18	47.3333	8	54.6667	55.3333	sig	chr12:50455506:50461347:+	chr12:50455901:50461347:+	Inclusion	0.485	0.641	0.462	0.763	0.818	0.686	GO:0006412|GO:0007010|GO:0010608|GO:0022604|GO:0045727	translation|cytoskeleton organization|post-transcriptional regulation of gene expression|regulation of cell morphogenesis|positive regulation of translation
13394	A3SS_13740	ENSG00000170476.15	MZB1	chr5	-	139388460_139388601_139388460_139388585_139389326_139389420	13740	33,31,20	29,20,33	194210200	4,2,3	165	149	0	0	0.507,0.583,0.354	0.978,0.99,0.984	0.503	A3SS	28	27.3333	201.333	3	55.3333	204.333	sig	chr5:139388460:139388601:-	chr5:139388460:139388585:-	Inclusion	0.507	0.583	0.354	0.978	0.99	0.984	GO:0002639|GO:0006915|GO:0008284|GO:0030888|GO:0033622|GO:0042127|GO:0046626	positive regulation of immunoglobulin production|apoptotic process|positive regulation of cell population proliferation|regulation of B cell proliferation|integrin activation|regulation of cell population proliferation|regulation of insulin receptor signaling pathway
13395	A3SS_13741	stringtie.18567	NA	chr5	-	139388460_139388667_139388460_139388585_139389326_139389420	13741	152146176	29,20,33	92,77,95	4,2,3	231	149	1.4585e-08	1.71469e-06	0.772,0.825,0.775	0.937,0.961,0.953	0.16	A3SS	158	27.3333	88	3	185.333	91	sig	chr5:139388460:139388667:-	chr5:139388460:139388585:-	Inclusion	0.772	0.825	0.775	0.937	0.961	0.953	NA	NA
13396	A3SS_13742	ENSG00000170476.15	MZB1	chr5	-	139388460_139388667_139388460_139388601_139389326_139389420	13742	127121158	8,6,2	54,40,41	156173146	215	149	0	0	0.917,0.933,0.982	0.193,0.138,0.163	-0.779	A3SS	135.333	5.33333	45	158.333	140.667	203.333	sig	chr5:139388460:139388667:-	chr5:139388460:139388601:-	Exclusion	0.917	0.933	0.982	0.193	0.138	0.163	GO:0002639|GO:0006915|GO:0008284|GO:0030888|GO:0033622|GO:0042127|GO:0046626	positive regulation of immunoglobulin production|apoptotic process|positive regulation of cell population proliferation|regulation of B cell proliferation|integrin activation|regulation of cell population proliferation|regulation of insulin receptor signaling pathway
13401	A3SS_13747	clu_19224_NA	FAM13B	chr5	-	137948954_137951651_137948954_137949111_137952627_137952709	13747	83,45,69	0,0,0	73,50,40	11,18,12	298	149	1.55431e-15	4.99878e-13	1.0,1.0,1.0	0.768,0.581,0.625	-0.342	A3SS	65.6667	0	54.3333	13.6667	65.6667	68	sig	chr5:137948954:137951651:-	chr5:137948954:137949111:-	Exclusion	1	1	1	0.768	0.581	0.625	GO:0007165|GO:0051056	signal transduction|regulation of small GTPase mediated signal transduction
13451	A3SS_13814	ENSG00000121892.14	PDS5A	chr4	-	39866860_39867015_39866860_39866997_39869393_39869462	13814	9,5,2	347303350	37,45,14	190177154	167	149	0	0	0.023,0.015,0.005	0.148,0.185,0.075	0.122	A3SS	5.33333	333.333	32	173.667	338.667	205.667	sig	chr4:39866860:39867015:-	chr4:39866860:39866997:-	Inclusion	0.023	0.015	0.005	0.148	0.185	0.075	GO:0006281|GO:0007064|GO:0008156|GO:0051301	DNA repair|mitotic sister chromatid cohesion|negative regulation of DNA replication|cell division
13516	A3SS_13886	ENSG00000114745.13	GORASP1	chr3	-	39100304_39100503_39100304_39100454_39100746_39100877	13886	207174152	9,10,12	126,108,74	13,18,18	198	149	8.23414e-05	0.00332992	0.945,0.929,0.905	0.879,0.819,0.756	-0.108	A3SS	177.667	10.3333	102.667	16.3333	188	119	sig	chr3:39100304:39100503:-	chr3:39100304:39100454:-	Exclusion	0.945	0.929	0.905	0.879	0.819	0.756	GO:0006487|GO:0007030|GO:0015031|GO:0050774|GO:0061951	protein N-linked glycosylation|Golgi organization|protein transport|negative regulation of dendrite morphogenesis|establishment of protein localization to plasma membrane
13533	A3SS_13906	ENSG00000149547.14	EI24	chr11	+	125575250_125575408_125575262_125575408_125572457_125572569	13906	8,4,7	812588557	94,50,80	487426377	161	149	0	0	0.009,0.006,0.011	0.152,0.098,0.164	0.129	A3SS	6.33333	652.333	74.6667	430	658.667	504.667	sig	chr11:125575250:125575408:+	chr11:125575262:125575408:+	Inclusion	0.009	0.006	0.011	0.152	0.098	0.164	GO:0006915|GO:0016236|GO:0030308	apoptotic process|macroautophagy|negative regulation of cell growth
13534	A3SS_13907	ENSG00000149547.14	EI24	chr11	+	125575250_125575408_125575304_125575408_125572457_125572569	13907	189141108	32,18,15	238181173	6,13,7	203	149	3.2175e-07	2.85845e-05	0.813,0.852,0.841	0.967,0.911,0.948	0.107	A3SS	146	21.6667	197.333	8.66667	167.667	206	sig	chr11:125575250:125575408:+	chr11:125575304:125575408:+	Inclusion	0.813	0.852	0.841	0.967	0.911	0.948	GO:0006915|GO:0016236|GO:0030308	apoptotic process|macroautophagy|negative regulation of cell growth
13545	A3SS_13918	ENSG00000150433.9	TMEM218	chr11	-	125102131_125102351_125102131_125102317_125102636_125102809	13918	75,57,42	68,31,54	85,81,75	12,17,17	183	149	1.12927e-09	1.64117e-07	0.473,0.6,0.388	0.852,0.795,0.782	0.323	A3SS	58	51	80.3333	15.3333	109	95.6667	sig	chr11:125102131:125102351:-	chr11:125102131:125102317:-	Inclusion	0.473	0.6	0.388	0.852	0.795	0.782
13547	A3SS_13922	ENSG00000150433.9	TMEM218	chr11	-	125102131_125102351_125102131_125102317_125102733_125102809	13922	71,68,42	120101127	81,92,87	53,67,38	183	149	3.7519e-09	4.97866e-07	0.325,0.354,0.212	0.554,0.528,0.651	0.281	A3SS	60.3333	116	86.6667	52.6667	176.333	139.333	sig	chr11:125102131:125102351:-	chr11:125102131:125102317:-	Inclusion	0.325	0.354	0.212	0.554	0.528	0.651
13587	A3SS_13967	clu_11143_NA	HDAC10	chr22	-	50250426_50250591_50250426_50250499_50250770_50250905	13967	65,71,77	0,3,2	66,35,67	3,6,6	241	149	0.0021232	0.0445065	1.0,0.936,0.96	0.932,0.783,0.873	-0.103	A3SS	71	1.66667	56	5	72.6667	61	sig	chr22:50250426:50250591:-	chr22:50250426:50250499:-	Exclusion	1	0.936	0.96	0.932	0.783	0.873	GO:0000122|GO:0006281|GO:0006325|GO:0006355|GO:0006476|GO:0016236|GO:0016575|GO:0032425|GO:0034983|GO:0035825|GO:0045892|GO:0106047|GO:0106048	negative regulation of transcription by RNA polymerase II|DNA repair|chromatin organization|regulation of DNA-templated transcription|protein deacetylation|macroautophagy|histone deacetylation|positive regulation of mismatch repair|peptidyl-lysine deacetylation|homologous recombination|negative regulation of DNA-templated transcription|polyamine deacetylation|spermidine deacetylation
13606	A3SS_13988	clu_15257_NA	SLC2A6	chr9	-	133473104_133473290_133473104_133473250_133473414_133474088	13988	2,3,0	140,76,97	24,18,25	57,57,47	189	149	0	0	0.011,0.03,0.0	0.249,0.199,0.295	0.234	A3SS	1.66667	104.333	22.3333	53.6667	106	76	sig	chr9:133473104:133473290:-	chr9:133473104:133473250:-	Inclusion	0.011	0.03	0	0.249	0.199	0.295	GO:0006110|GO:0008645|GO:0015755|GO:0055085|GO:0070837|GO:1904659	regulation of glycolytic process|hexose transmembrane transport|fructose transmembrane transport|transmembrane transport|dehydroascorbic acid transport|glucose transmembrane transport
13629	A3SS_14027	stringtie.19477	MUT	chr6	-	49448815_49448951_49448815_49448927_49451465_49451714	14027	1,1,0	219180195	31,33,27	84,56,56	173	149	0	0	0.004,0.005,0.0	0.241,0.337,0.293	0.287	A3SS	0.666667	198	30.3333	65.3333	198.667	95.6667	sig	chr6:49448815:49448951:-	chr6:49448815:49448927:-	Inclusion	0.004	0.005	0	0.241	0.337	0.293
13717	A3SS_14125	stringtie.6635	NA	chr14	+	71012984_71013202_71012999_71013202_71011491_71011549	14125	133,109,97	37,23,14	71,70,71	39,23,29	164	149	0.00108482	0.0264259	0.766,0.812,0.863	0.623,0.734,0.69	-0.131	A3SS	113	24.6667	70.6667	30.3333	137.667	101	sig	chr14:71012984:71013202:+	chr14:71012999:71013202:+	Exclusion	0.766	0.812	0.863	0.623	0.734	0.69	NA	NA
13789	A3SS_14200	ENSG00000166012.16	TAF1D	chr11	-	93733349_93733505_93733349_93733397_93734624_93734660	14200	336214211	290249226	199138117	355234220	257	149	6.21716e-07	5.17985e-05	0.402,0.333,0.351	0.245,0.255,0.236	-0.117	A3SS	253.667	255	151.333	269.667	508.667	421	sig	chr11:93733349:93733505:-	chr11:93733349:93733397:-	Exclusion	0.402	0.333	0.351	0.245	0.255	0.236	GO:0006355	regulation of DNA-templated transcription
13790	A3SS_14201	ENSG00000166012.16	TAF1D	chr11	-	93733349_93733505_93733349_93733419_93734624_93734660	14201	248164142	136,97,83	155,99,80	112,100,75	235	149	0.0023908	0.0486851	0.536,0.517,0.52	0.467,0.386,0.403	-0.106	A3SS	184.667	105.333	111.333	95.6667	290	207	sig	chr11:93733349:93733505:-	chr11:93733349:93733419:-	Exclusion	0.536	0.517	0.52	0.467	0.386	0.403	GO:0006355	regulation of DNA-templated transcription
13821	A3SS_14235	stringtie.3875	NA	chr11	+	72228646_72228847_72228726_72228847_72228347_72228498	14235	90,59,41	441394356	170186236	163150157	229	149	0	0	0.117,0.089,0.07	0.404,0.447,0.494	0.356	A3SS	63.3333	397	197.333	156.667	460.333	354	sig	chr11:72228646:72228847:+	chr11:72228726:72228847:+	Inclusion	0.117	0.089	0.07	0.404	0.447	0.494	NA	NA
13822	A3SS_14236	ENSG00000163161.12	ERCC3	chr2	-	127289336_127289519_127289336_127289501_127289688_127289824	14236	18,8,17	232186206	53,34,71	152155139	167	149	7.66054e-15	2.2826e-12	0.065,0.037,0.069	0.237,0.164,0.313	0.181	A3SS	14.3333	208	52.6667	148.667	222.333	201.333	sig	chr2:127289336:127289519:-	chr2:127289336:127289501:-	Inclusion	0.065	0.037	0.069	0.237	0.164	0.313	GO:0000717|GO:0001666|GO:0006265|GO:0006281|GO:0006283|GO:0006289|GO:0006366|GO:0006367|GO:0006368|GO:0006915|GO:0006979|GO:0008104|GO:0009411|GO:0009650|GO:0035315|GO:0043065|GO:0048568|GO:1901990	nucleotide-excision repair, DNA duplex unwinding|response to hypoxia|DNA topological change|DNA repair|transcription-coupled nucleotide-excision repair|nucleotide-excision repair|transcription by RNA polymerase II|transcription initiation at RNA polymerase II promoter|transcription elongation by RNA polymerase II|apoptotic process|response to oxidative stress|protein localization|response to UV|U…
13881	A3SS_14302	ENSG00000089818.17	NECAP1	chr12	+	8091768_8092784_8092675_8092784_8090194_8090299	14302	131101113	5,7,14	107,91,103	21,18,21	298	149	0.000128836	0.00481259	0.929,0.878,0.801	0.718,0.717,0.71	-0.154	A3SS	115	8.66667	100.333	20	123.667	120.333	sig	chr12:8091768:8092784:+	chr12:8092675:8092784:+	Exclusion	0.929	0.878	0.801	0.718	0.717	0.71	GO:0015031|GO:0016192|GO:0140238	protein transport|vesicle-mediated transport|presynaptic endocytosis
13906	A3SS_14331	stringtie.5426	OAS1	chr12	+	112911035_112911235_112911050_112911235_112908535_112908824	14331	12,12,9	726561602	128,97,113	434337342	164	149	0	0	0.015,0.019,0.013	0.211,0.207,0.231	0.201	A3SS	11	629.667	112.667	371	640.667	483.667	sig	chr12:112911035:112911235:+	chr12:112911050:112911235:+	Inclusion	0.015	0.019	0.013	0.211	0.207	0.231	GO:0006006|GO:0009615|GO:0032728|GO:0032760|GO:0034138|GO:0034142|GO:0035458|GO:0042593|GO:0042742|GO:0043129|GO:0045071|GO:0051607|GO:0060339|GO:0060700|GO:0070106|GO:0071639|GO:0071659|GO:0098586|GO:0140374|GO:2000342	glucose metabolic process|response to virus|positive regulation of interferon-beta production|positive regulation of tumor necrosis factor production|toll-like receptor 3 signaling pathway|toll-like receptor 4 signaling pathway|cellular response to interferon-beta|glucose homeostasis|defense response to bacterium|surfactant homeostasis|negative regulation of viral genome replication|defense respo…
13971	A3SS_14406	ENSG00000168071.21	CCDC88B	chr11	+	64342501_64342680_64342521_64342680_64342293_64342375	14406	59,46,37	389307267	59,55,42	187141153	169	149	2.38202e-07	2.1713e-05	0.118,0.117,0.109	0.218,0.256,0.195	0.108	A3SS	47.3333	321	52	160.333	368.333	212.333	sig	chr11:64342501:64342680:+	chr11:64342521:64342680:+	Inclusion	0.118	0.117	0.109	0.218	0.256	0.195	GO:0001819|GO:0030705|GO:0031122|GO:0042102|GO:0042832|GO:0050870	positive regulation of cytokine production|cytoskeleton-dependent intracellular transport|cytoplasmic microtubule organization|positive regulation of T cell proliferation|defense response to protozoan|positive regulation of T cell activation
14023	A3SS_14462	ENSG00000124920.13	MYRF	chr11	+	61783497_61783600_61783512_61783600_61781572_61781824	14462	46,24,36	290239213	157123135	155106113	164	149	0	0	0.126,0.084,0.133	0.479,0.513,0.52	0.39	A3SS	35.3333	247.333	138.333	124.667	282.667	263	sig	chr11:61783497:61783600:+	chr11:61783512:61783600:+	Inclusion	0.126	0.084	0.133	0.479	0.513	0.52	GO:0006357|GO:0014003|GO:0016540|GO:0022010|GO:0031643|GO:0032286|GO:0045893|GO:0048709	regulation of transcription by RNA polymerase II|oligodendrocyte development|protein autoprocessing|central nervous system myelination|positive regulation of myelination|central nervous system myelin maintenance|positive regulation of DNA-templated transcription|oligodendrocyte differentiation
14037	A3SS_14481	stringtie.9339	NA	chr17	-	4982088_4982175_4982088_4982160_4982756_4982892	14481	16,13,18	109,89,92	56,44,35	56,42,56	164	149	1.26565e-14	3.71379e-12	0.118,0.117,0.151	0.476,0.488,0.362	0.313	A3SS	15.6667	96.6667	45	51.3333	112.333	96.3333	sig	chr17:4982088:4982175:-	chr17:4982088:4982160:-	Inclusion	0.118	0.117	0.151	0.476	0.488	0.362	NA	NA
14038	A3SS_14482	stringtie.9339	NA	chr17	-	4982088_4982227_4982088_4982160_4982756_4982892	14482	22,12,16	109,89,92	32,17,22	56,42,56	216	149	9.92759e-06	0.000567447	0.122,0.085,0.107	0.283,0.218,0.213	0.133	A3SS	16.6667	96.6667	23.6667	51.3333	113.333	75	sig	chr17:4982088:4982227:-	chr17:4982088:4982160:-	Inclusion	0.122	0.085	0.107	0.283	0.218	0.213	NA	NA
14058	A3SS_14506	clu_22717_NA	METTL26	chr16	-	634888_635022_634888_634956_635280_635340	14506	91,80,82	331341286	107,94,101	243186174	215	149	5.7738e-07	4.85775e-05	0.16,0.14,0.166	0.234,0.259,0.287	0.105	A3SS	84.3333	319.333	100.667	201	403.667	301.667	sig	chr16:634888:635022:-	chr16:634888:634956:-	Inclusion	0.16	0.14	0.166	0.234	0.259	0.287
14065	A3SS_14513	ENSG00000166801.15	FAM111A	chr11	+	59148703_59148953_59148835_59148953_59145826_59145856	14513	225143153	62,34,46	132,99,123	78,58,77	281	149	1.38204e-07	1.31992e-05	0.658,0.69,0.638	0.473,0.475,0.459	-0.193	A3SS	173.667	47.3333	118	71	221	189	sig	chr11:59148703:59148953:+	chr11:59148835:59148953:+	Exclusion	0.658	0.69	0.638	0.473	0.475	0.459	GO:0006260|GO:0006508|GO:0006974|GO:0016540|GO:0031297|GO:0045071|GO:0106300	DNA replication|proteolysis|DNA damage response|protein autoprocessing|replication fork processing|negative regulation of viral genome replication|protein-DNA covalent cross-linking repair
14066	A3SS_14514	ENSG00000166801.15	FAM111A	chr11	+	59148796_59148953_59148835_59148953_59145826_59145856	14514	266178203	62,34,46	121111113	78,58,77	188	149	4.10938e-12	8.62466e-10	0.773,0.806,0.778	0.551,0.603,0.538	-0.222	A3SS	215.667	47.3333	115	71	263	186	sig	chr11:59148796:59148953:+	chr11:59148835:59148953:+	Exclusion	0.773	0.806	0.778	0.551	0.603	0.538	GO:0006260|GO:0006508|GO:0006974|GO:0016540|GO:0031297|GO:0045071|GO:0106300	DNA replication|proteolysis|DNA damage response|protein autoprocessing|replication fork processing|negative regulation of viral genome replication|protein-DNA covalent cross-linking repair
14216	A3SS_14685	ENSG00000138382.14	METTL5	chr2	-	169812456_169812524_169812456_169812506_169815476_169815528	14685	12,6,5	280186174	40,30,41	175158131	167	149	0	0	0.037,0.028,0.025	0.169,0.145,0.218	0.147	A3SS	7.66667	213.333	37	154.667	221	191.667	sig	chr2:169812456:169812524:-	chr2:169812456:169812506:-	Inclusion	0.037	0.028	0.025	0.169	0.145	0.218	GO:0031167|GO:0045727|GO:0048863	rRNA methylation|positive regulation of translation|stem cell differentiation
14359	A3SS_14854	ENSG00000205531.12	NAP1L4	chr11	-	2972101_2972279_2972101_2972243_2976023_2976123	14854	23,3,21	771560596	127,96,105	537472470	185	149	0	0	0.023,0.004,0.028	0.16,0.141,0.152	0.133	A3SS	15.6667	642.333	109.333	493	658	602.333	sig	chr11:2972101:2972279:-	chr11:2972101:2972243:-	Inclusion	0.023	0.004	0.028	0.16	0.141	0.152	GO:0006334	nucleosome assembly
14580	A3SS_15120	clu_34637_NA	TRIM38	chr6	+	25971818_25972099_25971922_25972099_25969324_25969420	15120	130,85,67	1,0,0	68,59,57	6,6,8	253	149	4.8206e-09	6.22998e-07	0.987,1.0,1.0	0.87,0.853,0.808	-0.152	A3SS	94	0.333333	61.3333	6.66667	94.3333	68	sig	chr6:25971818:25972099:+	chr6:25971922:25972099:+	Exclusion	0.987	1	1	0.87	0.853	0.808	GO:0000209|GO:0010508|GO:0016925|GO:0032648|GO:0032880|GO:0043123|GO:0043161|GO:0045070|GO:0045087|GO:0045893|GO:0046596|GO:0046598|GO:0050687|GO:0051091|GO:0051092|GO:0070936	protein polyubiquitination|positive regulation of autophagy|protein sumoylation|regulation of interferon-beta production|regulation of protein localization|positive regulation of I-kappaB kinase/NF-kappaB signaling|proteasome-mediated ubiquitin-dependent protein catabolic process|positive regulation of viral genome replication|innate immune response|positive regulation of DNA-templated transcript…
14609	A3SS_15155	clu_380_NA	BABAM2	chr2	+	28310198_28338901_28338477_28338901_28298337_28298491	15155	55,47,50	2,1,1	70,44,53	6,6,4	298	149	0.00205937	0.0434752	0.932,0.959,0.962	0.854,0.786,0.869	-0.115	A3SS	50.6667	1.33333	55.6667	5.33333	52	61	sig	chr2:28310198:28338901:+	chr2:28338477:28338901:+	Exclusion	0.932	0.959	0.962	0.854	0.786	0.869	GO:0006282|GO:0006302|GO:0006325|GO:0006915|GO:0006974|GO:0007095|GO:0007165|GO:0010212|GO:0035518|GO:0043066|GO:0044818|GO:0045739|GO:0051301|GO:0051865|GO:0070536|GO:0070537|GO:0071479|GO:2000001	regulation of DNA repair|double-strand break repair|chromatin organization|apoptotic process|DNA damage response|mitotic G2 DNA damage checkpoint signaling|signal transduction|response to ionizing radiation|histone H2A monoubiquitination|negative regulation of apoptotic process|mitotic G2/M transition checkpoint|positive regulation of DNA repair|cell division|protein autoubiquitination|protein K6…
14611	A3SS_15157	clu_380_NA	BABAM2	chr2	+	28327227_28338901_28338477_28338901_28298337_28298491	15157	54,48,47	2,1,1	68,45,52	6,6,4	298	149	0.00214501	0.0448418	0.931,0.96,0.959	0.85,0.789,0.867	-0.115	A3SS	49.6667	1.33333	55	5.33333	51	60.3333	sig	chr2:28327227:28338901:+	chr2:28338477:28338901:+	Exclusion	0.931	0.96	0.959	0.85	0.789	0.867	GO:0006282|GO:0006302|GO:0006325|GO:0006915|GO:0006974|GO:0007095|GO:0007165|GO:0010212|GO:0035518|GO:0043066|GO:0044818|GO:0045739|GO:0051301|GO:0051865|GO:0070536|GO:0070537|GO:0071479|GO:2000001	regulation of DNA repair|double-strand break repair|chromatin organization|apoptotic process|DNA damage response|mitotic G2 DNA damage checkpoint signaling|signal transduction|response to ionizing radiation|histone H2A monoubiquitination|negative regulation of apoptotic process|mitotic G2/M transition checkpoint|positive regulation of DNA repair|cell division|protein autoubiquitination|protein K6…
14663	A3SS_15216	clu_23978_NA	TENT4B	chr16	+	50153648_50154259_50153743_50154259_50152917_50153032	15216	66,58,73	1,3,3	59,57,63	9,11,3	244	149	0.000917796	0.0230873	0.976,0.922,0.937	0.8,0.76,0.928	-0.116	A3SS	65.6667	2.33333	59.6667	7.66667	68	67.3333	sig	chr16:50153648:50154259:+	chr16:50153743:50154259:+	Exclusion	0.976	0.922	0.937	0.8	0.76	0.928	GO:0006364|GO:0006378|GO:0007049|GO:0010587|GO:0031123|GO:0032211|GO:0033500|GO:0043629|GO:0043630|GO:0051301|GO:0060212|GO:0071044|GO:0071050|GO:0071076|GO:0071897|GO:1905870	rRNA processing|mRNA polyadenylation|cell cycle|miRNA catabolic process|RNA 3'-end processing|negative regulation of telomere maintenance via telomerase|carbohydrate homeostasis|ncRNA polyadenylation|ncRNA polyadenylation involved in polyadenylation-dependent ncRNA catabolic process|cell division|negative regulation of nuclear-transcribed mRNA poly(A) tail shortening|histone mRNA catabolic proces…
14688	A3SS_15250	clu_11099_NA	BRD1	chr22	-	49797804_49798151_49797804_49797996_49798557_49798686	15250	215164150	1,7,5	155132148	14,12,13	298	149	1.37121e-05	0.000746943	0.991,0.921,0.938	0.847,0.846,0.851	-0.102	A3SS	176.333	4.33333	145	13	180.667	158	sig	chr22:49797804:49798151:-	chr22:49797804:49797996:-	Exclusion	0.991	0.921	0.938	0.847	0.846	0.851	GO:0006325|GO:0006355|GO:0006357|GO:0016570|GO:0035902|GO:0043249|GO:0045648|GO:0050793|GO:0051602|GO:1903706	chromatin organization|regulation of DNA-templated transcription|regulation of transcription by RNA polymerase II|histone modification|response to immobilization stress|erythrocyte maturation|positive regulation of erythrocyte differentiation|regulation of developmental process|response to electrical stimulus|regulation of hemopoiesis
14696	A3SS_15258	stringtie.1901	NA	chr1	+	203802568_203803016_203802956_203803016_203801574_203801628	15258	419301318	78,44,55	372288253	8,9,17	298	149	7.77156e-16	2.59698e-13	0.729,0.774,0.743	0.959,0.941,0.882	0.179	A3SS	346	59	304.333	11.3333	405	315.667	sig	chr1:203802568:203803016:+	chr1:203802956:203803016:+	Inclusion	0.729	0.774	0.743	0.959	0.941	0.882	NA	NA
14697	A3SS_15259	stringtie.1901	NA	chr1	+	203802651_203803016_203802956_203803016_203801574_203801628	15259	388298304	78,44,55	280241199	8,9,17	298	149	1.03011e-11	2.04759e-09	0.713,0.772,0.734	0.946,0.931,0.854	0.171	A3SS	330	59	240	11.3333	389	251.333	sig	chr1:203802651:203803016:+	chr1:203802956:203803016:+	Inclusion	0.713	0.772	0.734	0.946	0.931	0.854	NA	NA
14710	A3SS_15273	ENSG00000166233.14	ARIH1	chr15	+	72570163_72570307_72570176_72570307_72567105_72567177	15273	9,12,7	407310282	30,43,22	195157176	162	149	0	0	0.02,0.034,0.022	0.124,0.201,0.103	0.117	A3SS	9.33333	333	31.6667	176	342.333	207.667	sig	chr15:72570163:72570307:+	chr15:72570176:72570307:+	Inclusion	0.02	0.034	0.022	0.124	0.201	0.103	GO:0000209|GO:0006511|GO:0016567|GO:0032436	protein polyubiquitination|ubiquitin-dependent protein catabolic process|protein ubiquitination|positive regulation of proteasomal ubiquitin-dependent protein catabolic process
14727	A3SS_15290	clu_33712_NA	PLEKHM1P1	chr17	-	64781433_64781680_64781433_64781543_64785221_64785367	15290	83,93,75	0,0,1	89,73,91	5,12,2	286	149	9.44822e-07	7.40335e-05	1.0,1.0,0.975	0.903,0.76,0.96	-0.117	A3SS	83.6667	0.333333	84.3333	6.33333	84	90.6667	sig	chr17:64781433:64781680:-	chr17:64781433:64781543:-	Exclusion	1	1	0.975	0.903	0.76	0.96
14741	A3SS_15304	stringtie.12641	ZNF512	chr2	+	27598066_27598254_27598069_27598254_27582968_27583142	15304	79,42,76	6,2,5	68,45,70	6,18,16	152	149	0.000322505	0.00999436	0.928,0.954,0.937	0.917,0.71,0.811	-0.127	A3SS	65.6667	4.33333	61	13.3333	70	74.3333	sig	chr2:27598066:27598254:+	chr2:27598069:27598254:+	Exclusion	0.928	0.954	0.937	0.917	0.71	0.811
14771	A3SS_15334	clu_31702_NA	SMG6	chr17	-	2298905_2303152_2298905_2300664_2303632_2303771	15334	15,6,4	63,50,64	14,13,24	55,37,35	298	149	0.000202205	0.00689611	0.106,0.057,0.03	0.113,0.149,0.255	0.108	A3SS	8.33333	59	17	42.3333	67.3333	59.3333	sig	chr17:2298905:2303152:-	chr17:2298905:2300664:-	Inclusion	0.106	0.057	0.03	0.113	0.149	0.255	GO:0000184|GO:0006406|GO:0032204|GO:0032210|GO:0035303|GO:0051972|GO:0090502|GO:1904354	nuclear-transcribed mRNA catabolic process, nonsense-mediated decay|mRNA export from nucleus|regulation of telomere maintenance|regulation of telomere maintenance via telomerase|regulation of dephosphorylation|regulation of telomerase activity|RNA phosphodiester bond hydrolysis, endonucleolytic|negative regulation of telomere capping
14964	A3SS_15558	ENSG00000187239.16	FNBP1	chr9	-	129923843_129924026_129923843_129923939_129924959_129925157	15558	88,59,47	19,18,6	144,98,127	17,9,8	236	149	0.00179635	0.0391965	0.745,0.674,0.832	0.842,0.873,0.909	0.124	A3SS	64.6667	14.3333	123	11.3333	79	134.333	sig	chr9:129923843:129924026:-	chr9:129923843:129923939:-	Inclusion	0.745	0.674	0.832	0.842	0.873	0.909	GO:0006897|GO:0007165	endocytosis|signal transduction
15008	A3SS_15607	ENSG00000090097.21	PCBP4	chr3	-	51960525_51960642_51960525_51960637_51960865_51960898	15607	82,91,69	4,1,6	57,43,46	3,14,7	154	149	0.000757751	0.0198745	0.952,0.989,0.918	0.948,0.748,0.864	-0.1	A3SS	80.6667	3.66667	48.6667	8	84.3333	56.6667	sig	chr3:51960525:51960642:-	chr3:51960525:51960637:-	Exclusion	0.952	0.989	0.918	0.948	0.748	0.864	GO:0043488|GO:0048025	regulation of mRNA stability|negative regulation of mRNA splicing, via spliceosome
15164	A3SS_15776	stringtie.6628	MED6	chr14	-	70592879_70593009_70592879_70592988_70593295_70593378	15776	34,14,26	242166247	72,65,49	133118135	170	149	0	0	0.11,0.069,0.084	0.322,0.326,0.241	0.209	A3SS	24.6667	218.333	62	128.667	243	190.667	sig	chr14:70592879:70593009:-	chr14:70592879:70592988:-	Inclusion	0.11	0.069	0.084	0.322	0.326	0.241	GO:0006357|GO:0032968|GO:0035019|GO:0045944|GO:0051123|GO:0060261	regulation of transcription by RNA polymerase II|positive regulation of transcription elongation by RNA polymerase II|somatic stem cell population maintenance|positive regulation of transcription by RNA polymerase II|RNA polymerase II preinitiation complex assembly|positive regulation of transcription initiation by RNA polymerase II
15182	A3SS_15794	stringtie.3980	USP35	chr11	+	78198582_78199724_78199594_78199724_78197935_78198068	15794	48,50,27	12,4,9	79,79,101	1,6,5	298	149	0.000223764	0.00747091	0.667,0.862,0.6	0.975,0.868,0.91	0.208	A3SS	41.6667	8.33333	86.3333	4	50	90.3333	sig	chr11:78198582:78199724:+	chr11:78199594:78199724:+	Inclusion	0.667	0.862	0.6	0.975	0.868	0.91	GO:0006511|GO:0016579	ubiquitin-dependent protein catabolic process|protein deubiquitination
15186	A3SS_15798	clu_2266_NA	HECW2	chr2	-	196324979_196325934_196324979_196325090_196329574_196329650	15798	103,65,77	0,0,2	62,38,50	9,1,2	298	149	3.7897e-05	0.00174114	1.0,1.0,0.951	0.775,0.95,0.926	-0.1	A3SS	81.6667	0.666667	50	4	82.3333	54	sig	chr2:196324979:196325934:-	chr2:196324979:196325090:-	Exclusion	1	1	0.951	0.775	0.95	0.926	GO:0016567|GO:0030071|GO:0048814|GO:2000650	protein ubiquitination|regulation of mitotic metaphase/anaphase transition|regulation of dendrite morphogenesis|negative regulation of sodium ion transmembrane transporter activity
15326	A3SS_15947	ENSG00000123219.12	CENPK	chr5	-	65554796_65554946_65554796_65554898_65561462_65561564	15947	151,102,88	25,5,17	108,93,99	3,1,0	197	149	6.55491e-10	9.94861e-08	0.82,0.939,0.797	0.965,0.986,1.0	0.132	A3SS	113.667	15.6667	100	1.33333	129.333	101.333	sig	chr5:65554796:65554946:-	chr5:65554796:65554898:-	Inclusion	0.82	0.939	0.797	0.965	0.986	1	GO:0000070|GO:0051382	mitotic sister chromatid segregation|kinetochore assembly
15342	A3SS_15964	clu_34403_NA	DUSP22	chr6	+	350802_351355_350821_351355_348768_350519	15964	76,65,40	12,4,4	50,40,46	23,33,27	168	149	2.69057e-10	4.32654e-08	0.849,0.935,0.899	0.658,0.518,0.602	-0.302	A3SS	60.3333	6.66667	45.3333	27.6667	67	73	sig	chr6:350802:351355:+	chr6:350821:351355:+	Exclusion	0.849	0.935	0.899	0.658	0.518	0.602	GO:0000122|GO:0002710|GO:0007165|GO:0007179|GO:0016311|GO:0030336|GO:0035335|GO:0042127|GO:0046330|GO:0050860|GO:0050868|GO:0051895|GO:0071364|GO:1903996	negative regulation of transcription by RNA polymerase II|negative regulation of T cell mediated immunity|signal transduction|transforming growth factor beta receptor signaling pathway|dephosphorylation|negative regulation of cell migration|peptidyl-tyrosine dephosphorylation|regulation of cell population proliferation|positive regulation of JNK cascade|negative regulation of T cell receptor sign…
15392	A3SS_16019	ENSG00000120159.11	CAAP1	chr9	-	26884809_26884902_26884809_26884885_26886103_26886188	16019	1,3,1	143,101,91	8,18,11	114,74,46	166	149	2.22172e-10	3.62176e-08	0.006,0.026,0.01	0.059,0.179,0.177	0.124	A3SS	1.66667	111.667	12.3333	78	113.333	90.3333	sig	chr9:26884809:26884902:-	chr9:26884809:26884885:-	Inclusion	0.006	0.026	0.01	0.059	0.179	0.177	GO:0006915|GO:2001268	apoptotic process|negative regulation of cysteine-type endopeptidase activity involved in apoptotic signaling pathway
15441	A3SS_16073	stringtie.120	MIB2	chr1	+	1629033_1629311_1629132_1629311_1628488_1628722	16073	90,104,98	187182170	222170236	186130157	248	149	4.61631e-13	1.11815e-10	0.224,0.256,0.257	0.418,0.44,0.475	0.199	A3SS	97.3333	179.667	209.333	157.667	277	367	sig	chr1:1629033:1629311:+	chr1:1629132:1629311:+	Inclusion	0.224	0.256	0.257	0.418	0.44	0.475	GO:0007219|GO:0010803|GO:0016567|GO:0043123	Notch signaling pathway|regulation of tumor necrosis factor-mediated signaling pathway|protein ubiquitination|positive regulation of I-kappaB kinase/NF-kappaB signaling
15604	A3SS_16270	ENSG00000125734.15	GPR108	chr19	-	6730986_6731111_6730986_6731054_6731198_6731282	16270	368326302	10,5,5	291275303	65,34,42	206	149	0	0	0.964,0.979,0.978	0.764,0.854,0.839	-0.155	A3SS	332	6.66667	289.667	47	338.667	336.667	sig	chr19:6730986:6731111:-	chr19:6730986:6731054:-	Exclusion	0.964	0.979	0.978	0.764	0.854	0.839	GO:0006810|GO:0034122|GO:0050776	transport|negative regulation of toll-like receptor signaling pathway|regulation of immune response
15617	A3SS_16287	ENSG00000171703.16	TCEA2	chr20	+	64071857_64071941_64071869_64071941_64070488_64070635	16287	3,4,5	337293314	100,86,76	195140199	161	149	0	0	0.008,0.012,0.015	0.322,0.362,0.261	0.303	A3SS	4	314.667	87.3333	178	318.667	265.333	sig	chr20:64071857:64071941:+	chr20:64071869:64071941:+	Inclusion	0.008	0.012	0.015	0.322	0.362	0.261	GO:0006351|GO:0006354|GO:0006368|GO:0032784|GO:0045944	DNA-templated transcription|DNA-templated transcription elongation|transcription elongation by RNA polymerase II|regulation of DNA-templated transcription elongation|positive regulation of transcription by RNA polymerase II
15796	A3SS_16475	clu_21337_NA	ZNF91	chr19	-	23357695_23362739_23357695_23362725_23373741_23373837	16475	2,6,1	83,53,63	131,84,91	32,17,35	163	149	0	0	0.022,0.094,0.014	0.789,0.819,0.704	0.727	A3SS	3	66.3333	102	28	69.3333	130	sig	chr19:23357695:23362739:-	chr19:23357695:23362725:-	Inclusion	0.022	0.094	0.014	0.789	0.819	0.704	GO:0000122|GO:0010526|GO:0045944	negative regulation of transcription by RNA polymerase II|retrotransposon silencing|positive regulation of transcription by RNA polymerase II
15889	A3SS_16585	stringtie.16769	MFN1	chr3	+	179348844_179348963_179348847_179348963_179347734_179347810	16585	508391420	53,59,56	372325318	146149150	152	149	0	0	0.904,0.867,0.88	0.714,0.681,0.675	-0.194	A3SS	439.667	56	338.333	148.333	495.667	486.667	sig	chr3:179348844:179348963:+	chr3:179348847:179348963:+	Exclusion	0.904	0.867	0.88	0.714	0.681	0.675	GO:0008053|GO:0010918|GO:0046039|GO:0051646	mitochondrial fusion|positive regulation of mitochondrial membrane potential|GTP metabolic process|mitochondrion localization
16041	A3SS_16775	stringtie.8796	SETD6	chr16	+	58518019_58518231_58518180_58518231_58516807_58516928	16775	69,47,46	2,0,2	41,58,64	6,4,7	298	149	0.000553461	0.0154935	0.945,1.0,0.92	0.774,0.879,0.821	-0.13	A3SS	54	1.33333	54.3333	5.66667	55.3333	60	sig	chr16:58518019:58518231:+	chr16:58518180:58518231:+	Exclusion	0.945	1	0.92	0.774	0.879	0.821	GO:0018026|GO:0019827|GO:0032088|GO:0048863|GO:0050727	peptidyl-lysine monomethylation|stem cell population maintenance|negative regulation of NF-kappaB transcription factor activity|stem cell differentiation|regulation of inflammatory response
16102	A3SS_16847	stringtie.13934	SP100	chr2	+	230473323_230473440_230473383_230473440_230470014_230470098	16847	124,63,81	83,60,72	94,55,63	45,20,29	209	149	0.000534346	0.0150756	0.516,0.428,0.445	0.598,0.662,0.608	0.16	A3SS	89.3333	71.6667	70.6667	31.3333	161	102	sig	chr2:230473323:230473440:+	chr2:230473383:230473440:+	Inclusion	0.516	0.428	0.445	0.598	0.662	0.608	GO:0000122|GO:0000723|GO:0006357|GO:0006978|GO:0010596|GO:0034340|GO:0034341|GO:0043392|GO:0043433|GO:0045185|GO:0045765|GO:0045893|GO:0046826|GO:0060333|GO:0060337|GO:1902041|GO:1902044	negative regulation of transcription by RNA polymerase II|telomere maintenance|regulation of transcription by RNA polymerase II|DNA damage response, signal transduction by p53 class mediator resulting in transcription of p21 class mediator|negative regulation of endothelial cell migration|response to type I interferon|response to type II interferon|negative regulation of DNA binding|negative regu…
16202	A3SS_16988	ENSG00000170004.16	CHD3	chr17	+	7894114_7894265_7894126_7894265_7893804_7893935	16988	227192176	250279197	246247210	230182161	161	149	0.000351358	0.0107267	0.457,0.389,0.453	0.497,0.557,0.547	0.101	A3SS	198.333	242	234.333	191	440.333	425.333	sig	chr17:7894114:7894265:+	chr17:7894126:7894265:+	Inclusion	0.457	0.389	0.453	0.497	0.557	0.547	GO:0000122|GO:0006338|GO:0006355|GO:0007051|GO:0007098|GO:0016575|GO:0042659|GO:0045892|GO:0045893|GO:2000736	negative regulation of transcription by RNA polymerase II|chromatin remodeling|regulation of DNA-templated transcription|spindle organization|centrosome cycle|histone deacetylation|regulation of cell fate specification|negative regulation of DNA-templated transcription|positive regulation of DNA-templated transcription|regulation of stem cell differentiation
16438	A3SS_17291	ENSG00000257923.9	CUX1	chr7	+	102196633_102197305_102196939_102197305_102195506_102195603	17291	118,68,96	2,4,1	103,59,82	8,7,7	298	149	0.000591439	0.0163282	0.967,0.895,0.98	0.866,0.808,0.854	-0.105	A3SS	94	2.33333	81.3333	7.33333	96.3333	88.6667	sig	chr7:102196633:102197305:+	chr7:102196939:102197305:+	Exclusion	0.967	0.895	0.98	0.866	0.808	0.854	GO:0000122|GO:0006357|GO:0050775	negative regulation of transcription by RNA polymerase II|regulation of transcription by RNA polymerase II|positive regulation of dendrite morphogenesis
16551	A3SS_17434	stringtie.17103	NA	chr4	-	17800654_17805225_17800654_17804771_17810446_17810758	17434	347288224	90,77,73	84,80,96	399354355	298	149	0	0	0.658,0.652,0.605	0.095,0.102,0.119	-0.533	A3SS	286.333	80	86.6667	369.333	366.333	456	sig	chr4:17800654:17805225:-	chr4:17800654:17804771:-	Exclusion	0.658	0.652	0.605	0.095	0.102	0.119	NA	NA
16552	A3SS_17435	stringtie.17103	NA	chr4	-	17805106_17809692_17805106_17805225_17810446_17810758	17435	152151122	234175153	20,16,17	75,72,92	298	149	4.7562e-13	1.14842e-10	0.245,0.301,0.285	0.118,0.1,0.085	-0.176	A3SS	141.667	187.333	17.6667	79.6667	329	97.3333	sig	chr4:17805106:17809692:-	chr4:17805106:17805225:-	Exclusion	0.245	0.301	0.285	0.118	0.1	0.085	NA	NA
16571	A3SS_17463	clu_8755_NA	SCART1	chr10	+	133457278_133459326_133459020_133459326_133457278_133457575	17463	586533517	169145109	181191188	95,66,74	298	149	0.000385408	0.0115488	0.634,0.648,0.703	0.488,0.591,0.56	-0.115	A3SS	545.333	141	186.667	78.3333	686.333	265	sig	chr10:133457278:133459326:+	chr10:133459020:133459326:+	Exclusion	0.634	0.648	0.703	0.488	0.591	0.56	GO:0002456|GO:0006897|GO:0008150	T cell mediated immunity|endocytosis|biological_process
16618	A3SS_17516	clu_6816_NA	RAB4A	chr1	+	229286467_229286566_229286485_229286566_229271131_229271370	17516	0,2,2	126130152	30,27,20	100,106,93	167	149	0	0	0.0,0.014,0.012	0.211,0.185,0.161	0.177	A3SS	1.33333	136	25.6667	99.6667	137.333	125.333	sig	chr1:229286467:229286566:+	chr1:229286485:229286566:+	Inclusion	0	0.014	0.012	0.211	0.185	0.161	GO:0015031|GO:0016192|GO:0019882|GO:0030100|GO:0032482	protein transport|vesicle-mediated transport|antigen processing and presentation|regulation of endocytosis|Rab protein signal transduction
16623	A3SS_17521	stringtie.5649	NA	chr12	+	132066773_132066969_132066794_132066969_132064667_132064886	17521	184214190	118,80,124	231216240	82,65,81	170	149	0.001958	0.041892	0.577,0.701,0.573	0.712,0.744,0.722	0.109	A3SS	196	107.333	229	76	303.333	305	sig	chr12:132066773:132066969:+	chr12:132066794:132066969:+	Inclusion	0.577	0.701	0.573	0.712	0.744	0.722	NA	NA
16629	A3SS_17527	ENSG00000105705.15	SUGP1	chr19	-	19303723_19303912_19303723_19303847_19305848_19306076	17527	40,42,41	176139140	7,0,2	300200259	214	149	0	0	0.137,0.174,0.169	0.016,0.0,0.005	-0.153	A3SS	41	151.667	3	253	192.667	256	sig	chr19:19303723:19303912:-	chr19:19303723:19303847:-	Exclusion	0.137	0.174	0.169	0.016	0	0.005	GO:0006397|GO:0008380	mRNA processing|RNA splicing
16630	A3SS_17528	ENSG00000105705.15	SUGP1	chr19	-	19303723_19304043_19303723_19303847_19305848_19306076	17528	50,67,66	176139140	7,0,2	300200259	298	149	0	0	0.124,0.194,0.191	0.012,0.0,0.004	-0.164	A3SS	61	151.667	3	253	212.667	256	sig	chr19:19303723:19304043:-	chr19:19303723:19303847:-	Exclusion	0.124	0.194	0.191	0.012	0	0.004	GO:0006397|GO:0008380	mRNA processing|RNA splicing
16736	A3SS_17643	ENSG00000122515.14	ZMIZ2	chr7	+	44756946_44757149_44757042_44757149_44756424_44756539	17643	758588587	72,74,69	810583757	15,24,9	245	149	0	0	0.865,0.829,0.838	0.97,0.937,0.981	0.119	A3SS	644.333	71.6667	716.667	16	716	732.667	sig	chr7:44756946:44757149:+	chr7:44757042:44757149:+	Inclusion	0.865	0.829	0.838	0.97	0.937	0.981	GO:0006357|GO:0007179|GO:0016925|GO:0045944|GO:0060395	regulation of transcription by RNA polymerase II|transforming growth factor beta receptor signaling pathway|protein sumoylation|positive regulation of transcription by RNA polymerase II|SMAD protein signal transduction
16737	A3SS_17644	ENSG00000122515.14	ZMIZ2	chr7	+	44756974_44757149_44757042_44757149_44756424_44756539	17644	227192160	72,74,69	222164203	15,24,9	217	149	4.44089e-16	1.5339e-13	0.684,0.64,0.614	0.91,0.824,0.939	0.245	A3SS	193	71.6667	196.333	16	264.667	212.333	sig	chr7:44756974:44757149:+	chr7:44757042:44757149:+	Inclusion	0.684	0.64	0.614	0.91	0.824	0.939	GO:0006357|GO:0007179|GO:0016925|GO:0045944|GO:0060395	regulation of transcription by RNA polymerase II|transforming growth factor beta receptor signaling pathway|protein sumoylation|positive regulation of transcription by RNA polymerase II|SMAD protein signal transduction
16797	A3SS_17713	ENSG00000119689.14	DLST	chr14	+	74889877_74889952_74889896_74889952_74889274_74889349	17713	30,27,14	700566586	267246266	188141149	168	149	0	0	0.037,0.041,0.021	0.557,0.607,0.613	0.559	A3SS	23.6667	617.333	259.667	159.333	641	419	sig	chr14:74889877:74889952:+	chr14:74889896:74889952:+	Inclusion	0.037	0.041	0.021	0.557	0.607	0.613	GO:0006091|GO:0006099|GO:0006103|GO:0006104|GO:0033512|GO:0106077	generation of precursor metabolites and energy|tricarboxylic acid cycle|2-oxoglutarate metabolic process|succinyl-CoA metabolic process|L-lysine catabolic process to acetyl-CoA via saccharopine|histone succinylation
16820	A3SS_17739	stringtie.17000	GAK	chr4	-	866363_866534_866363_866501_866955_867432	17739	465322385	121,88,84	323252274	179129168	182	149	1.01469e-11	2.01954e-09	0.759,0.75,0.79	0.596,0.615,0.572	-0.172	A3SS	390.667	97.6667	283	158.667	488.333	441.667	sig	chr4:866363:866534:-	chr4:866363:866501:-	Exclusion	0.759	0.75	0.79	0.596	0.615	0.572	GO:0006468|GO:0006898|GO:0007029|GO:0007030|GO:0007049|GO:0010977|GO:0016191|GO:0034067|GO:0048268|GO:0051085|GO:0072318|GO:0072583|GO:0072659|GO:0090160	protein phosphorylation|receptor-mediated endocytosis|endoplasmic reticulum organization|Golgi organization|cell cycle|negative regulation of neuron projection development|synaptic vesicle uncoating|protein localization to Golgi apparatus|clathrin coat assembly|chaperone cofactor-dependent protein refolding|clathrin coat disassembly|clathrin-dependent endocytosis|protein localization to plasma me…
16952	A3SS_17888	clu_610_NA	PIGF	chr2	-	46581284_46588126_46581284_46581591_46592474_46597305	17888	313268267	138122108	483388399	81,67,76	298	149	5.35127e-13	1.28606e-10	0.531,0.523,0.553	0.749,0.743,0.724	0.203	A3SS	282.667	122.667	423.333	74.6667	405.333	498	sig	chr2:46581284:46588126:-	chr2:46581284:46581591:-	Inclusion	0.531	0.523	0.553	0.749	0.743	0.724	GO:0006506	GPI anchor biosynthetic process
16982	A3SS_17918	ENSG00000225697.12	SLC26A6	chr3	-	48632973_48633125_48632973_48633084_48633250_48633390	17918	14,10,6	118,91,82	19,15,22	79,72,62	190	149	0.000141403	0.00520629	0.085,0.079,0.054	0.159,0.14,0.218	0.1	A3SS	10	97	18.6667	71	107	89.6667	sig	chr3:48632973:48633125:-	chr3:48632973:48633084:-	Inclusion	0.085	0.079	0.054	0.159	0.14	0.218	GO:0006811|GO:0006821|GO:0008272|GO:0015701|GO:0015724|GO:0015797|GO:0019532|GO:0030321|GO:0042045|GO:0044849|GO:0046724|GO:0048240|GO:0050892|GO:0051453|GO:0051454|GO:0051649|GO:0070633|GO:0071320|GO:0071332|GO:0071346|GO:1902358|GO:1902476|GO:2001150	monoatomic ion transport|chloride transport|sulfate transport|bicarbonate transport|formate transport|mannitol transmembrane transport|oxalate transport|transepithelial chloride transport|epithelial fluid transport|estrous cycle|oxalic acid secretion|sperm capacitation|intestinal absorption|regulation of intracellular pH|intracellular pH elevation|establishment of localization in cell|transepithe…
17185	A3SS_18160	ENSG00000160410.14	SHKBP1	chr19	+	40578447_40578542_40578461_40578542_40578153_40578212	18160	5,6,4	491408421	47,40,38	358236292	163	149	0	0	0.009,0.013,0.009	0.107,0.134,0.106	0.105	A3SS	5	440	41.6667	295.333	445	337	sig	chr19:40578447:40578542:+	chr19:40578461:40578542:+	Inclusion	0.009	0.013	0.009	0.107	0.134	0.106	GO:0045742|GO:0051260	positive regulation of epidermal growth factor receptor signaling pathway|protein homooligomerization
17399	A3SS_18421	clu_7158_NA	ATP5F1C	chr10	+	7799590_7799915_7799771_7799915_7798989_7799683	18421	86,46,54	2,1,2	53,61,63	7,5,11	298	149	6.98364e-05	0.00290765	0.956,0.958,0.931	0.791,0.859,0.741	-0.151	A3SS	62	1.66667	59	7.66667	63.6667	66.6667	sig	chr10:7799590:7799915:+	chr10:7799771:7799915:+	Exclusion	0.956	0.958	0.931	0.791	0.859	0.741	GO:0006119|GO:0006754|GO:0015986|GO:0042776|GO:1902600	oxidative phosphorylation|ATP biosynthetic process|proton motive force-driven ATP synthesis|proton motive force-driven mitochondrial ATP synthesis|proton transmembrane transport
17401	A3SS_18424	stringtie.2018	LYPLAL1	chr1	+	219193081_219193251_219193129_219193251_219179146_219179246	18424	298199193	130,81,97	290222215	80,58,42	197	149	8.53133e-06	0.000497355	0.634,0.65,0.601	0.733,0.743,0.795	0.129	A3SS	230	102.667	242.333	60	332.667	302.333	sig	chr1:219193081:219193251:+	chr1:219193129:219193251:+	Inclusion	0.634	0.65	0.601	0.733	0.743	0.795	GO:0002084|GO:0008150	protein depalmitoylation|biological_process
17402	A3SS_18425	stringtie.2018	LYPLAL1	chr1	+	219210514_219210647_219210531_219210647_219179146_219179246	18425	15,13,18	91,43,58	46,25,28	57,50,36	166	149	7.09421e-06	0.000424578	0.129,0.213,0.218	0.42,0.31,0.411	0.194	A3SS	15.3333	64	33	47.6667	79.3333	80.6667	sig	chr1:219210514:219210647:+	chr1:219210531:219210647:+	Inclusion	0.129	0.213	0.218	0.42	0.31	0.411	GO:0002084|GO:0008150	protein depalmitoylation|biological_process
17580	A3SS_18623	clu_3325_NA	PIK3CD	chr1	+	9716969_9717108_9717045_9717108_9716439_9716619	18623	552421410	62,78,55	382323343	19,13,24	225	149	4.20908e-09	5.54971e-07	0.855,0.781,0.832	0.93,0.943,0.904	0.103	A3SS	461	65	349.333	18.6667	526	368	sig	chr1:9716969:9717108:+	chr1:9717045:9717108:+	Inclusion	0.855	0.781	0.832	0.93	0.943	0.904	GO:0001779|GO:0001819|GO:0001938|GO:0002250|GO:0002551|GO:0002679|GO:0006468|GO:0006954|GO:0006955|GO:0007165|GO:0010595|GO:0010628|GO:0010818|GO:0014065|GO:0016310|GO:0016477|GO:0030101|GO:0030183|GO:0030217|GO:0030335|GO:0030593|GO:0033031|GO:0035747|GO:0035754|GO:0036092|GO:0038089|GO:0042110|GO:0042113|GO:0043303|GO:0045087|GO:0045766|GO:0050852|GO:0050853|GO:0051897|GO:0060374|GO:0072672|GO:…	natural killer cell differentiation|positive regulation of cytokine production|positive regulation of endothelial cell proliferation|adaptive immune response|mast cell chemotaxis|respiratory burst involved in defense response|protein phosphorylation|inflammatory response|immune response|signal transduction|positive regulation of endothelial cell migration|positive regulation of gene expression|T …
17616	A3SS_18664	stringtie.22606	RBM18	chr9	-	122261379_122261508_122261379_122261498_122264714_122264839	18664	261203220	23,7,13	156109140	99,80,112	159	149	0	0	0.914,0.965,0.941	0.596,0.561,0.539	-0.375	A3SS	228	14.3333	135	97	242.333	232	sig	chr9:122261379:122261508:-	chr9:122261379:122261498:-	Exclusion	0.914	0.965	0.941	0.596	0.561	0.539
17637	A3SS_18687	stringtie.3710	VPS51	chr11	+	65110462_65110603_65110481_65110603_65109704_65109923	18687	19,4,2	759723643	145123139	723625605	168	149	0	0	0.022,0.005,0.003	0.151,0.149,0.169	0.146	A3SS	8.33333	708.333	135.667	651	716.667	786.667	sig	chr11:65110462:65110603:+	chr11:65110481:65110603:+	Inclusion	0.022	0.005	0.003	0.151	0.149	0.169	GO:0006605|GO:0006914|GO:0007030|GO:0007041|GO:0032456|GO:0042147|GO:0048193|GO:0048854|GO:0090119	protein targeting|autophagy|Golgi organization|lysosomal transport|endocytic recycling|retrograde transport, endosome to Golgi|Golgi vesicle transport|brain morphogenesis|vesicle-mediated cholesterol transport
17668	A3SS_18726	ENSG00000048740.18	CELF2	chr10	+	11321188_11321386_11321206_11321386_11314138_11314258	18726	52,44,70	402368336	109,92,107	343293308	167	149	3.81692e-09	5.05586e-07	0.103,0.096,0.157	0.221,0.219,0.237	0.107	A3SS	55.3333	368.667	102.667	314.667	424	417.333	sig	chr10:11321188:11321386:+	chr10:11321206:11321386:+	Inclusion	0.103	0.096	0.157	0.221	0.219	0.237	GO:0000381|GO:0006376|GO:0006396|GO:0008016	regulation of alternative mRNA splicing, via spliceosome|mRNA splice site selection|RNA processing|regulation of heart contraction
17706	A3SS_18772	clu_32255_NA	TBC1D27P	chr17	-	16926868_16927032_16926868_16926963_16927677_16927796	18772	83,59,56	16,8,12	120102101	45,47,41	218	149	8.43656e-05	0.00339778	0.78,0.834,0.761	0.646,0.597,0.627	-0.168	A3SS	66	12	107.667	44.3333	78	152	sig	chr17:16926868:16927032:-	chr17:16926868:16926963:-	Exclusion	0.78	0.834	0.761	0.646	0.597	0.627
17707	A3SS_18773	clu_32255_NA	TBC1D27P	chr17	-	16926868_16927108_16926868_16926963_16927677_16927796	18773	227164184	16,8,12	331284289	45,47,41	294	149	1.02239e-05	0.000581606	0.878,0.912,0.886	0.788,0.754,0.781	-0.118	A3SS	191.667	12	301.333	44.3333	203.667	345.667	sig	chr17:16926868:16927108:-	chr17:16926868:16926963:-	Exclusion	0.878	0.912	0.886	0.788	0.754	0.781
17708	A3SS_18774	clu_32255_NA	TBC1D27P	chr17	-	16926868_16927281_16926868_16926963_16927677_16927796	18774	203148162	16,8,12	289236258	45,47,41	298	149	5.63414e-06	0.000349271	0.864,0.902,0.871	0.763,0.715,0.759	-0.133	A3SS	171	12	261	44.3333	183	305.333	sig	chr17:16926868:16927281:-	chr17:16926868:16926963:-	Exclusion	0.864	0.902	0.871	0.763	0.715	0.759
17709	A3SS_18775	clu_32255_NA	TBC1D27P	chr17	-	16926868_16927573_16926868_16926963_16927677_16927796	18775	202149159	16,8,12	294237258	45,47,41	298	149	7.75611e-06	0.000459873	0.863,0.903,0.869	0.766,0.716,0.759	-0.131	A3SS	170	12	263	44.3333	182	307.333	sig	chr17:16926868:16927573:-	chr17:16926868:16926963:-	Exclusion	0.863	0.903	0.869	0.766	0.716	0.759
17710	A3SS_18776	clu_32255_NA	TBC1D27P	chr17	-	16926868_16927032_16926868_16926971_16927677_16927796	18776	76,49,56	8,1,4	107,89,85	26,12,28	210	149	7.18454e-05	0.00298162	0.871,0.972,0.909	0.745,0.84,0.683	-0.161	A3SS	60.3333	4.33333	93.6667	22	64.6667	115.667	sig	chr17:16926868:16927032:-	chr17:16926868:16926971:-	Exclusion	0.871	0.972	0.909	0.745	0.84	0.683
17899	A3SS_18992	ENSG00000149182.14	ARFGAP2	chr11	-	47173758_47173915_47173758_47173882_47175014_47175098	18992	16,25,16	27,41,34	85,66,65	13,22,29	182	149	3.65452e-12	7.73323e-10	0.327,0.333,0.278	0.843,0.711,0.647	0.421	A3SS	19	34	72	21.3333	53	93.3333	sig	chr11:47173758:47173915:-	chr11:47173758:47173882:-	Inclusion	0.327	0.333	0.278	0.843	0.711	0.647	GO:0015031|GO:0048205	protein transport|COPI coating of Golgi vesicle
17901	A3SS_18994	clu_24635_NA	TAF1C	chr16	-	84180169_84180344_84180169_84180328_84181042_84181186	18994	127,111,75	7,0,0	76,65,86	57,35,43	165	149	0	0	0.942,1.0,1.0	0.546,0.626,0.644	-0.375	A3SS	104.333	2.33333	75.6667	45	106.667	120.667	sig	chr16:84180169:84180344:-	chr16:84180169:84180328:-	Exclusion	0.942	1	1	0.546	0.626	0.644	GO:0001188|GO:0006360|GO:0006361|GO:0006366	RNA polymerase I preinitiation complex assembly|transcription by RNA polymerase I|transcription initiation at RNA polymerase I promoter|transcription by RNA polymerase II
17902	A3SS_18995	clu_24635_NA	TAF1C	chr16	-	84180169_84180533_84180169_84180328_84181042_84181186	18995	166151158	7,0,0	122133156	57,35,43	298	149	0	0	0.922,1.0,1.0	0.517,0.655,0.645	-0.368	A3SS	158.333	2.33333	137	45	160.667	182	sig	chr16:84180169:84180533:-	chr16:84180169:84180328:-	Exclusion	0.922	1	1	0.517	0.655	0.645	GO:0001188|GO:0006360|GO:0006361|GO:0006366	RNA polymerase I preinitiation complex assembly|transcription by RNA polymerase I|transcription initiation at RNA polymerase I promoter|transcription by RNA polymerase II
17924	A3SS_19019	ENSG00000135968.20	GCC2	chr2	+	108486434_108486648_108486510_108486648_108485830_108485908	19019	17,16,10	146114116	26,18,21	42,24,36	225	149	4.301e-13	1.04671e-10	0.072,0.085,0.054	0.291,0.332,0.279	0.23	A3SS	14.3333	125.333	21.6667	34	139.667	55.6667	sig	chr2:108486434:108486648:+	chr2:108486510:108486648:+	Inclusion	0.072	0.085	0.054	0.291	0.332	0.279	GO:0006622|GO:0031023|GO:0034067|GO:0034453|GO:0034499|GO:0042147|GO:0043001|GO:0070861|GO:0071955|GO:0090161	protein targeting to lysosome|microtubule organizing center organization|protein localization to Golgi apparatus|microtubule anchoring|late endosome to Golgi transport|retrograde transport, endosome to Golgi|Golgi to plasma membrane protein transport|regulation of protein exit from endoplasmic reticulum|recycling endosome to Golgi transport|Golgi ribbon formation
17934	A3SS_19029	stringtie.2091	GUK1	chr1	+	228148357_228148456_228148370_228148456_228147614_228147699	19029	8,3,3	204520561949	189209148	148112351296	162	149	0	0	0.004,0.001,0.001	0.105,0.135,0.095	0.11	A3SS	4.66667	2016.67	182	1337.33	2021.33	1519.33	sig	chr1:228148357:228148456:+	chr1:228148370:228148456:+	Inclusion	0.004	0.001	0.001	0.105	0.135	0.095	GO:0006163|GO:0006185|GO:0006805|GO:0015949|GO:0016310|GO:0046037|GO:0046710	purine nucleotide metabolic process|dGDP biosynthetic process|xenobiotic metabolic process|nucleobase-containing small molecule interconversion|phosphorylation|GMP metabolic process|GDP metabolic process
17942	A3SS_19038	stringtie.15000	NA	chr22	-	10960331_10960514_10960331_10960431_10961282_10961560	19038	305224220	198194178	71,42,67	155122143	232	149	0	0	0.497,0.426,0.443	0.227,0.181,0.231	-0.242	A3SS	249.667	190	60	140	439.667	200	sig	chr22:10960331:10960514:-	chr22:10960331:10960431:-	Exclusion	0.497	0.426	0.443	0.227	0.181	0.231	NA	NA
17972	A3SS_19069	ENSG00000132305.20	IMMT	chr2	-	86171207_86171345_86171207_86171312_86173649_86173761	19069	434263360	631410494	669519533	363268309	182	149	0	0	0.36,0.344,0.374	0.601,0.613,0.585	0.24	A3SS	352.333	511.667	573.667	313.333	864	887	sig	chr2:86171207:86171345:-	chr2:86171207:86171312:-	Inclusion	0.36	0.344	0.374	0.601	0.613	0.585	GO:0007007|GO:0042407|GO:0051560|GO:0070050	inner mitochondrial membrane organization|cristae formation|mitochondrial calcium ion homeostasis|neuron cellular homeostasis
18040	A3SS_19154	ENSG00000128739.21	SNRPN	chr15	+	24974287_24974456_24974386_24974456_24967931_24968082	19154	630412588	17,17,17	539412453	168105138	248	149	0	0	0.957,0.936,0.954	0.658,0.702,0.664	-0.274	A3SS	543.333	17	468	137	560.333	605	sig	chr15:24974287:24974456:+	chr15:24974386:24974456:+	Exclusion	0.957	0.936	0.954	0.658	0.702	0.664	GO:0000398|GO:0008380	mRNA splicing, via spliceosome|RNA splicing
18042	A3SS_19156	ENSG00000128739.21	SNRPN	chr15	+	24974310_24974456_24974386_24974456_24967931_24968082	19156	184112401590	17,17,17	147011641217	168105138	225	149	0	0	0.986,0.98,0.984	0.853,0.88,0.854	-0.121	A3SS	1557	17	1283.67	137	1574	1420.67	sig	chr15:24974310:24974456:+	chr15:24974386:24974456:+	Exclusion	0.986	0.98	0.984	0.853	0.88	0.854	GO:0000398|GO:0008380	mRNA splicing, via spliceosome|RNA splicing
18046	A3SS_19160	stringtie.9374	NA	chr17	+	6759255_6759718_6759661_6759718_6758088_6758224	19160	229,120,91	114,79,104	45,43,43	109,60,101	298	149	5.78519e-07	4.86467e-05	0.501,0.432,0.304	0.171,0.264,0.176	-0.209	A3SS	146.667	99	43.6667	90	245.667	133.667	sig	chr17:6759255:6759718:+	chr17:6759661:6759718:+	Exclusion	0.501	0.432	0.304	0.171	0.264	0.176	NA	NA
18313	A3SS_19461	stringtie.4437	NA	chr12	-	6448639_6448757_6448639_6448737_6450340_6450980	19461	123103100	86,79,54	107108140	181133118	169	149	0.00104916	0.0257519	0.558,0.535,0.62	0.343,0.417,0.511	-0.147	A3SS	108.667	73	118.333	144	181.667	262.333	sig	chr12:6448639:6448757:-	chr12:6448639:6448737:-	Exclusion	0.558	0.535	0.62	0.343	0.417	0.511	NA	NA
18421	A3SS_19579	stringtie.14432	MYBL2	chr20	+	43673707_43673899_43673805_43673899_43667156_43667303	19579	86,69,68	246916102079	446358355	136210651189	247	149	0	0	0.021,0.025,0.019	0.165,0.169,0.153	0.141	A3SS	74.3333	2052.67	386.333	1205.33	2127	1591.67	sig	chr20:43673707:43673899:+	chr20:43673805:43673899:+	Inclusion	0.021	0.025	0.019	0.165	0.169	0.153	GO:0000278|GO:0043525|GO:0045944|GO:0090307|GO:1990830	mitotic cell cycle|positive regulation of neuron apoptotic process|positive regulation of transcription by RNA polymerase II|mitotic spindle assembly|cellular response to leukemia inhibitory factor
18470	A3SS_19632	stringtie.10379	NA	chr17	-	64578491_64578594_64578491_64578576_64580788_64580991	19632	6,2,5	166131148	109,84,66	93,71,53	167	149	0	0	0.031,0.013,0.029	0.511,0.514,0.526	0.493	A3SS	4.33333	148.333	86.3333	72.3333	152.667	158.667	sig	chr17:64578491:64578594:-	chr17:64578491:64578576:-	Inclusion	0.031	0.013	0.029	0.511	0.514	0.526	NA	NA
18514	A3SS_19677	clu_25015_NA	WHAMMP2	chr15	+	28754446_28754555_28754468_28754555_28751487_28751674	19677	5,0,2	85,43,46	7,8,14	80,56,46	171	149	0.000127992	0.00478804	0.049,0.0,0.037	0.071,0.111,0.21	0.102	A3SS	2.33333	58	9.66667	60.6667	60.3333	70.3333	sig	chr15:28754446:28754555:+	chr15:28754468:28754555:+	Inclusion	0.049	0	0.037	0.071	0.111	0.21
18637	A3SS_19821	stringtie.18840	NA	chr5	-	177538904_177539147_177538904_177539042_177553167_177553802	19821	231200196	18,23,18	202169187	57,33,40	254	149	5.04797e-07	4.30587e-05	0.883,0.836,0.865	0.675,0.75,0.733	-0.142	A3SS	209	19.6667	186	43.3333	228.667	229.333	sig	chr5:177538904:177539147:-	chr5:177538904:177539042:-	Exclusion	0.883	0.836	0.865	0.675	0.75	0.733	NA	NA
18669	A3SS_19858	ENSG00000050426.15	LETMD1	chr12	+	51053777_51053860_51053811_51053860_51049033_51049185	19858	167140152	137106104	114122108	233229197	183	149	1.5199e-13	3.95507e-11	0.498,0.518,0.543	0.285,0.303,0.309	-0.221	A3SS	153	115.667	114.667	219.667	268.667	334.333	sig	chr12:51053777:51053860:+	chr12:51053811:51053860:+	Exclusion	0.498	0.518	0.543	0.285	0.303	0.309	GO:0007005|GO:0030003|GO:0050727|GO:0050764|GO:0120162	mitochondrion organization|intracellular monoatomic cation homeostasis|regulation of inflammatory response|regulation of phagocytosis|positive regulation of cold-induced thermogenesis
18997	A3SS_20259	clu_33566_NA	RPS6KB1	chr17	+	59945384_59945518_59945405_59945518_59940835_59940943	20259	3,1,0	212165159	30,21,28	192140141	170	149	0	0	0.012,0.005,0.0	0.12,0.116,0.148	0.122	A3SS	1.33333	178.667	26.3333	157.667	180	184	sig	chr17:59945384:59945518:+	chr17:59945405:59945518:+	Inclusion	0.012	0.005	0	0.12	0.116	0.148	GO:0000082|GO:0001662|GO:0003009|GO:0006915|GO:0007165|GO:0007281|GO:0007568|GO:0007584|GO:0007616|GO:0009408|GO:0009410|GO:0009611|GO:0009612|GO:0009636|GO:0009749|GO:0014732|GO:0014878|GO:0014911|GO:0016477|GO:0018105|GO:0031667|GO:0031929|GO:0032496|GO:0032869|GO:0033574|GO:0033762|GO:0034612|GO:0043066|GO:0043201|GO:0043491|GO:0044539|GO:0045471|GO:0045727|GO:0045931|GO:0045948|GO:0046324|GO:…	G1/S transition of mitotic cell cycle|behavioral fear response|skeletal muscle contraction|apoptotic process|signal transduction|germ cell development|aging|response to nutrient|long-term memory|response to heat|response to xenobiotic stimulus|response to wounding|response to mechanical stimulus|response to toxic substance|response to glucose|skeletal muscle atrophy|response to electrical stimulu…
19042	A3SS_20313	stringtie.13666	NA	chr2	-	196318551_196319925_196318551_196319904_196320338_196320439	20313	69,50,32	118,99,95	50,60,49	58,50,61	170	149	0.000284354	0.00901682	0.339,0.307,0.228	0.43,0.513,0.413	0.161	A3SS	50.3333	104	53	56.3333	154.333	109.333	sig	chr2:196318551:196319925:-	chr2:196318551:196319904:-	Inclusion	0.339	0.307	0.228	0.43	0.513	0.413	NA	NA
19064	A3SS_20335	ENSG00000070087.13	PFN2	chr3	-	149964903_149966586_149964903_149966264_149968357_149968550	20335	140810971067	625501428	1131893824	916714705	298	149	3.12661e-12	6.70828e-10	0.53,0.523,0.555	0.382,0.385,0.369	-0.157	A3SS	1190.67	518	949.333	778.333	1708.67	1727.67	sig	chr3:149964903:149966586:-	chr3:149964903:149966264:-	Exclusion	0.53	0.523	0.555	0.382	0.385	0.369	GO:0010633|GO:0030036|GO:0030833|GO:0030837|GO:0030838|GO:0032233|GO:0032781|GO:0033138|GO:0050821|GO:0051496|GO:0098885|GO:0099171|GO:1900028|GO:2000300	negative regulation of epithelial cell migration|actin cytoskeleton organization|regulation of actin filament polymerization|negative regulation of actin filament polymerization|positive regulation of actin filament polymerization|positive regulation of actin filament bundle assembly|positive regulation of ATP-dependent activity|positive regulation of peptidyl-serine phosphorylation|protein stabi…
19135	A3SS_20429	ENSG00000126883.16	NUP214	chr9	+	131146128_131146304_131146161_131146304_131144279_131144754	20429	153128123	37,47,29	191135152	17,26,24	182	149	0.000359455	0.0109176	0.772,0.69,0.776	0.902,0.81,0.838	0.104	A3SS	134.667	37.6667	159.333	22.3333	172.333	181.667	sig	chr9:131146128:131146304:+	chr9:131146161:131146304:+	Inclusion	0.772	0.69	0.776	0.902	0.81	0.838	GO:0000278|GO:0006405|GO:0006406|GO:0006606|GO:0006611|GO:0006913|GO:0046822|GO:0051726	mitotic cell cycle|RNA export from nucleus|mRNA export from nucleus|protein import into nucleus|protein export from nucleus|nucleocytoplasmic transport|regulation of nucleocytoplasmic transport|regulation of cell cycle
19340	A3SS_20677	ENSG00000214655.10	ZSWIM8	chr10	+	73794540_73794639_73794555_73794639_73794146_73794330	20677	99,68,74	39,49,40	111,95,109	17,20,22	164	149	4.7994e-07	4.11205e-05	0.698,0.558,0.627	0.856,0.812,0.818	0.201	A3SS	80.3333	42.6667	105	19.6667	123	124.667	sig	chr10:73794540:73794639:+	chr10:73794555:73794639:+	Inclusion	0.698	0.558	0.627	0.856	0.812	0.818	GO:0016567|GO:0043161|GO:0140958|GO:2000627	protein ubiquitination|proteasome-mediated ubiquitin-dependent protein catabolic process|target-directed miRNA degradation|positive regulation of miRNA catabolic process
19444	A3SS_20799	ENSG00000142864.14	SERBP1	chr1	-	67424887_67424977_67424887_67424959_67425082_67425223	20799	394431793379	286123752285	646751365243	618432499	167	149	0	0	0.552,0.544,0.569	0.903,0.914,0.904	0.352	A3SS	3500.67	2507	5615.33	516.333	6007.67	6131.67	sig	chr1:67424887:67424977:-	chr1:67424887:67424959:-	Inclusion	0.552	0.544	0.569	0.903	0.914	0.904	GO:0030578|GO:0043488	PML body organization|regulation of mRNA stability
19459	A3SS_20814	clu_8735_NA	TUBGCP2	chr10	-	133293561_133296208_133293561_133295911_133297951_133298111	20814	43,57,65	1,0,0	54,50,39	7,2,7	298	149	5.90624e-07	4.94487e-05	0.956,1.0,1.0	0.794,0.926,0.736	-0.167	A3SS	55	0.333333	47.6667	5.33333	55.3333	53	sig	chr10:133293561:133296208:-	chr10:133293561:133295911:-	Exclusion	0.956	1	1	0.794	0.926	0.736	GO:0000278|GO:0001764|GO:0007020|GO:0007420|GO:0031122|GO:0051225|GO:0051321|GO:0065003	mitotic cell cycle|neuron migration|microtubule nucleation|brain development|cytoplasmic microtubule organization|spindle assembly|meiotic cell cycle|protein-containing complex assembly
19484	A3SS_20849	ENSG00000163040.14	CCDC74A	chr2	+	131530578_131530827_131530776_131530827_131529646_131529691	20849	245306278	112137136	258224197	73,62,58	298	149	0.000151886	0.00551581	0.522,0.528,0.505	0.639,0.644,0.629	0.119	A3SS	276.333	128.333	226.333	64.3333	404.667	290.667	sig	chr2:131530578:131530827:+	chr2:131530776:131530827:+	Inclusion	0.522	0.528	0.505	0.639	0.644	0.629
19580	A3SS_20953	clu_17227_NA	RPL32P3	chr3	-	129382921_129390534_129382921_129390395_129393634_129393795	20953	110,91,63	0,4,3	114,48,83	5,11,6	288	149	0.00159286	0.0358191	1.0,0.922,0.916	0.922,0.693,0.877	-0.115	A3SS	88	2.33333	81.6667	7.33333	90.3333	89	sig	chr3:129382921:129390534:-	chr3:129382921:129390395:-	Exclusion	1	0.922	0.916	0.922	0.693	0.877
19617	A3SS_21001	ENSG00000181523.12	SGSH	chr17	-	80214614_80214783_80214614_80214765_80215032_80215138	21001	3,3,0	92,89,92	36,26,28	119,98,114	167	149	2.22045e-16	7.75646e-14	0.028,0.029,0.0	0.213,0.191,0.18	0.176	A3SS	2	91	30	110.333	93	140.333	sig	chr17:80214614:80214783:-	chr17:80214614:80214765:-	Inclusion	0.028	0.029	0	0.213	0.191	0.18	GO:0006027|GO:0008340|GO:0030200|GO:0061744	glycosaminoglycan catabolic process|determination of adult lifespan|heparan sulfate proteoglycan catabolic process|motor behavior
19626	A3SS_21011	stringtie.5331	WASHC4	chr12	+	105121088_105121204_105121100_105121204_105120554_105120597	21011	21,10,18	202140174	64,69,58	75,57,48	161	149	0	0	0.088,0.062,0.087	0.441,0.528,0.528	0.42	A3SS	16.3333	172	63.6667	60	188.333	123.667	sig	chr12:105121088:105121204:+	chr12:105121100:105121204:+	Inclusion	0.088	0.062	0.087	0.441	0.528	0.528	GO:0007032|GO:0015031|GO:0016197|GO:0034315|GO:0140591	endosome organization|protein transport|endosomal transport|regulation of Arp2/3 complex-mediated actin nucleation|nuclear envelope budding
19634	A3SS_21021	clu_31555_NA	RWDD4	chr4	-	183655880_183655974_183655880_183655961_183658928_183659225	21021	8,5,10	262182271	109,61,66	161128131	162	149	0	0	0.027,0.025,0.033	0.384,0.305,0.317	0.307	A3SS	7.66667	238.333	78.6667	140	246	218.667	sig	chr4:183655880:183655974:-	chr4:183655880:183655961:-	Inclusion	0.027	0.025	0.033	0.384	0.305	0.317
19714	A3SS_21120	stringtie.1127	DPH5	chr1	-	100992636_100992754_100992636_100992740_100995109_100995149	21120	2,2,0	222159187	39,45,39	38,49,35	163	149	0	0	0.008,0.011,0.0	0.484,0.456,0.505	0.475	A3SS	1.33333	189.333	41	40.6667	190.667	81.6667	sig	chr1:100992636:100992754:-	chr1:100992636:100992740:-	Inclusion	0.008	0.011	0	0.484	0.456	0.505	GO:0017183|GO:0032259	peptidyl-diphthamide biosynthetic process from peptidyl-histidine|methylation
19717	A3SS_21123	stringtie.1127	DPH5	chr1	-	101001466_101001587_101001466_101001544_101013709_101013818	21123	292178240	13,6,15	88,66,63	13,14,6	192	149	5.96536e-05	0.00255126	0.946,0.958,0.925	0.84,0.785,0.891	-0.104	A3SS	236.667	11.3333	72.3333	11	248	83.3333	sig	chr1:101001466:101001587:-	chr1:101001466:101001544:-	Exclusion	0.946	0.958	0.925	0.84	0.785	0.891	GO:0017183|GO:0032259	peptidyl-diphthamide biosynthetic process from peptidyl-histidine|methylation
19818	A3SS_21234	clu_38926_NA	FRG1CP	chr20	-	28600391_28601756_28600391_28600461_28602608_28602664	21234	190167122	133,70,76	90,56,49	78,52,74	298	149	0.000917116	0.0230739	0.417,0.544,0.445	0.366,0.35,0.249	-0.147	A3SS	159.667	93	65	68	252.667	133	sig	chr20:28600391:28601756:-	chr20:28600391:28600461:-	Exclusion	0.417	0.544	0.445	0.366	0.35	0.249
19850	A3SS_21282	stringtie.18585	NA	chr5	+	140438460_140438617_140438493_140438617_140436103_140436257	21282	607545422	7,2,1	310287248	190143171	182	149	0	0	0.986,0.996,0.997	0.572,0.622,0.543	-0.414	A3SS	524.667	3.33333	281.667	168	528	449.667	sig	chr5:140438460:140438617:+	chr5:140438493:140438617:+	Exclusion	0.986	0.996	0.997	0.572	0.622	0.543	NA	NA
19852	A3SS_21284	stringtie.18585	NA	chr5	+	140438493_140438617_140438502_140438617_140436103_140436257	21284	53,31,17	48,31,45	209165188	29,25,26	158	149	6.66134e-16	2.24057e-13	0.51,0.485,0.263	0.872,0.862,0.872	0.449	A3SS	33.6667	41.3333	187.333	26.6667	75	214	sig	chr5:140438493:140438617:+	chr5:140438502:140438617:+	Inclusion	0.51	0.485	0.263	0.872	0.862	0.872	NA	NA
19924	A3SS_21366	clu_22485_NA	LILRB1	chr19	+	54634501_54634763_54634590_54634763_54633973_54634021	21366	214179157	14,17,10	109,100,99	19,32,20	238	149	9.76741e-07	7.63404e-05	0.905,0.868,0.908	0.782,0.662,0.756	-0.16	A3SS	183.333	13.6667	102.667	23.6667	197	126.333	sig	chr19:54634501:54634763:+	chr19:54634590:54634763:+	Exclusion	0.905	0.868	0.908	0.782	0.662	0.756	GO:0001915|GO:0002230|GO:0002250|GO:0002309|GO:0002719|GO:0002767|GO:0002774|GO:0007165|GO:0009615|GO:0010628|GO:0014063|GO:0019221|GO:0031623|GO:0032688|GO:0032689|GO:0032693|GO:0032695|GO:0032720|GO:0032729|GO:0032945|GO:0042130|GO:0043065|GO:0045786|GO:0045806|GO:0045944|GO:0045953|GO:0046636|GO:0051607|GO:0051926|GO:0060907|GO:0071222|GO:0071635|GO:0097028|GO:2000669|GO:2001186|GO:2001189|GO:…	negative regulation of T cell mediated cytotoxicity|positive regulation of defense response to virus by host|adaptive immune response|T cell proliferation involved in immune response|negative regulation of cytokine production involved in immune response|immune response-inhibiting cell surface receptor signaling pathway|Fc receptor mediated inhibitory signaling pathway|signal transduction|response…
19945	A3SS_21387	stringtie.19290	DAXX	chr6	-	33321718_33321977_33321718_33321974_33322861_33323016	21387	202177190	118104135	208192187	89,81,62	152	149	0.000372178	0.0112309	0.627,0.625,0.58	0.696,0.699,0.747	0.103	A3SS	189.667	119	195.667	77.3333	308.667	273	sig	chr6:33321718:33321977:-	chr6:33321718:33321974:-	Inclusion	0.627	0.625	0.58	0.696	0.699	0.747	GO:0001934|GO:0006334|GO:0006338|GO:0006355|GO:0007254|GO:0008625|GO:0010468|GO:0010629|GO:0030521|GO:0031396|GO:0034605|GO:0034620|GO:0045860|GO:0045892|GO:0045893|GO:0071276|GO:0071280|GO:0072738|GO:1901216|GO:1903936	positive regulation of protein phosphorylation|nucleosome assembly|chromatin remodeling|regulation of DNA-templated transcription|JNK cascade|extrinsic apoptotic signaling pathway via death domain receptors|regulation of gene expression|negative regulation of gene expression|androgen receptor signaling pathway|regulation of protein ubiquitination|cellular response to heat|cellular response to unf…
19968	A3SS_21414	clu_2502_NA	IKZF2	chr2	-	212999690_213021185_212999690_213017056_213021992_213022130	21414	65,56,45	0,0,0	51,89,65	16,13,14	298	149	8.71525e-14	2.32281e-11	1.0,1.0,1.0	0.614,0.774,0.699	-0.304	A3SS	55.3333	0	68.3333	14.3333	55.3333	82.6667	sig	chr2:212999690:213021185:-	chr2:212999690:213017056:-	Exclusion	1	1	1	0.614	0.774	0.699	GO:0006357|GO:0008150	regulation of transcription by RNA polymerase II|biological_process
19969	A3SS_21415	clu_2502_NA	IKZF2	chr2	-	212999690_213021209_212999690_213017056_213021992_213022130	21415	103,72,67	0,0,0	68,113,70	16,13,14	298	149	7.66054e-15	2.2826e-12	1.0,1.0,1.0	0.68,0.813,0.714	-0.264	A3SS	80.6667	0	83.6667	14.3333	80.6667	98	sig	chr2:212999690:213021209:-	chr2:212999690:213017056:-	Exclusion	1	1	1	0.68	0.813	0.714	GO:0006357|GO:0008150	regulation of transcription by RNA polymerase II|biological_process
20014	A3SS_21465	ENSG00000106799.12	TGFBR1	chr9	+	99132496_99132739_99132508_99132739_99128854_99129100	21465	8,4,2	69,54,55	29,16,10	59,28,30	161	149	2.29455e-09	3.13921e-07	0.097,0.064,0.033	0.313,0.346,0.236	0.234	A3SS	4.66667	59.3333	18.3333	39	64	57.3333	sig	chr9:99132496:99132739:+	chr9:99132508:99132739:+	Inclusion	0.097	0.064	0.033	0.313	0.346	0.236	GO:0001501|GO:0001701|GO:0001822|GO:0001824|GO:0001837|GO:0001935|GO:0001937|GO:0001938|GO:0002088|GO:0003222|GO:0003223|GO:0003342|GO:0006355|GO:0006468|GO:0006915|GO:0007165|GO:0007179|GO:0007399|GO:0007507|GO:0008284|GO:0008354|GO:0008584|GO:0009791|GO:0009952|GO:0010628|GO:0010717|GO:0010718|GO:0010862|GO:0018105|GO:0018107|GO:0030199|GO:0030307|GO:0030335|GO:0031396|GO:0032331|GO:0032924|GO:…	skeletal system development|in utero embryonic development|kidney development|blastocyst development|epithelial to mesenchymal transition|endothelial cell proliferation|negative regulation of endothelial cell proliferation|positive regulation of endothelial cell proliferation|lens development in camera-type eye|ventricular trabecula myocardium morphogenesis|ventricular compact myocardium morphoge…
20107	A3SS_21573	stringtie.8726	NA	chr16	+	50715007_50716670_50716586_50716670_50710557_50712373	21573	22,25,21	68,80,69	67,58,46	113,85,63	298	149	4.37575e-05	0.00196583	0.139,0.135,0.132	0.229,0.254,0.267	0.115	A3SS	22.6667	72.3333	57	87	95	144	sig	chr16:50715007:50716670:+	chr16:50716586:50716670:+	Inclusion	0.139	0.135	0.132	0.229	0.254	0.267	NA	NA
20164	A3SS_21639	stringtie.16021	AMT	chr3	-	49424948_49425146_49424948_49425053_49425366_49425438	21639	42,42,43	101,58,100	16,12,13	57,79,63	242	149	4.25254e-05	0.00192	0.204,0.308,0.209	0.147,0.086,0.113	-0.125	A3SS	42.3333	86.3333	13.6667	66.3333	128.667	80	sig	chr3:49424948:49425146:-	chr3:49424948:49425053:-	Exclusion	0.204	0.308	0.209	0.147	0.086	0.113	GO:0006546|GO:0019464	glycine catabolic process|glycine decarboxylation via glycine cleavage system
20190	A3SS_21666	stringtie.13160	NA	chr2	-	96619671_96619776_96619671_96619762_96631311_96631482	21666	2,0,5	137,97,83	69,47,76	40,54,41	163	149	0	0	0.013,0.0,0.052	0.612,0.443,0.629	0.54	A3SS	2.33333	105.667	64	45	108	109	sig	chr2:96619671:96619776:-	chr2:96619671:96619762:-	Inclusion	0.013	0	0.052	0.612	0.443	0.629	NA	NA
20270	A3SS_21752	ENSG00000122678.16	POLM	chr7	-	44074130_44074233_44074130_44074220_44074397_44074530	21752	90,71,68	30,15,31	151106133	25,19,17	162	149	0.000990951	0.0245744	0.734,0.813,0.669	0.847,0.837,0.878	0.115	A3SS	76.3333	25.3333	130	20.3333	101.667	150.333	sig	chr7:44074130:44074233:-	chr7:44074130:44074220:-	Inclusion	0.734	0.813	0.669	0.847	0.837	0.878	GO:0006303|GO:0006310|GO:0071897	double-strand break repair via nonhomologous end joining|DNA recombination|DNA biosynthetic process
20436	A3SS_21944	clu_10690_NA	IL2RB	chr22	-	37136227_37136366_37136227_37136321_37137586_37137735	21944	383345392	0,0,0	349287327	105,74,89	194	149	0	0	1.0,1.0,1.0	0.719,0.749,0.738	-0.265	A3SS	373.333	0	321	89.3333	373.333	410.333	sig	chr22:37136227:37136366:-	chr22:37136227:37136321:-	Exclusion	1	1	1	0.719	0.749	0.738	GO:0007165|GO:0016064|GO:0019221|GO:0030101|GO:0035723|GO:0038110|GO:0043066|GO:0050766|GO:0065003	signal transduction|immunoglobulin mediated immune response|cytokine-mediated signaling pathway|natural killer cell activation|interleukin-15-mediated signaling pathway|interleukin-2-mediated signaling pathway|negative regulation of apoptotic process|positive regulation of phagocytosis|protein-containing complex assembly
20437	A3SS_21945	clu_10690_NA	IL2RB	chr22	-	37136227_37136390_37136227_37136321_37137586_37137735	21945	564497537	0,0,0	519413460	105,74,89	218	149	0	0	1.0,1.0,1.0	0.772,0.792,0.779	-0.219	A3SS	532.667	0	464	89.3333	532.667	553.333	sig	chr22:37136227:37136390:-	chr22:37136227:37136321:-	Exclusion	1	1	1	0.772	0.792	0.779	GO:0007165|GO:0016064|GO:0019221|GO:0030101|GO:0035723|GO:0038110|GO:0043066|GO:0050766|GO:0065003	signal transduction|immunoglobulin mediated immune response|cytokine-mediated signaling pathway|natural killer cell activation|interleukin-15-mediated signaling pathway|interleukin-2-mediated signaling pathway|negative regulation of apoptotic process|positive regulation of phagocytosis|protein-containing complex assembly
20459	A3SS_21975	stringtie.1759	CEP350	chr1	+	180024418_180024582_180024430_180024582_180022697_180022848	21975	80,93,96	17,15,12	54,75,43	47,23,40	161	149	2.60387e-06	0.000179635	0.813,0.852,0.881	0.515,0.751,0.499	-0.26	A3SS	89.6667	14.6667	57.3333	36.6667	104.333	94	sig	chr1:180024418:180024582:+	chr1:180024430:180024582:+	Exclusion	0.813	0.852	0.881	0.515	0.751	0.499	GO:0034453|GO:0071539|GO:1905515	microtubule anchoring|protein localization to centrosome|non-motile cilium assembly
20936	A3SS_22530	ENSG00000275410.4	HNF1B	chr17	-	37733556_37733821_37733556_37733743_37739439_37739639	22530	293265264	136121104	214189218	144140160	227	149	4.5296e-05	0.00202125	0.586,0.59,0.625	0.494,0.47,0.472	-0.122	A3SS	274	120.333	207	148	394.333	355	sig	chr17:37733556:37733821:-	chr17:37733556:37733743:-	Exclusion	0.586	0.59	0.625	0.494	0.47	0.472	GO:0000122|GO:0001714|GO:0001822|GO:0001826|GO:0006357|GO:0007219|GO:0009410|GO:0009749|GO:0009952|GO:0010628|GO:0014070|GO:0030073|GO:0030111|GO:0030902|GO:0031016|GO:0032922|GO:0035565|GO:0039020|GO:0045893|GO:0048557|GO:0048754|GO:0048793|GO:0050673|GO:0060261|GO:0060677|GO:0061017|GO:0061296|GO:0065004|GO:0070365|GO:0072095|GO:0072181|GO:1900200|GO:1900212	negative regulation of transcription by RNA polymerase II|endodermal cell fate specification|kidney development|inner cell mass cell differentiation|regulation of transcription by RNA polymerase II|Notch signaling pathway|response to xenobiotic stimulus|response to glucose|anterior/posterior pattern specification|positive regulation of gene expression|response to organic cyclic compound|insulin s…
21085	A3SS_22690	ENSG00000154889.16	MPPE1	chr18	-	11886498_11886778_11886498_11886621_11886916_11887025	22690	101,68,49	1,1,0	66,45,51	4,3,6	298	149	2.53025e-05	0.00124152	0.981,0.971,1.0	0.892,0.882,0.81	-0.123	A3SS	72.6667	0.666667	54	4.33333	73.3333	58.3333	sig	chr18:11886498:11886778:-	chr18:11886498:11886621:-	Exclusion	0.981	0.971	1	0.892	0.882	0.81	GO:0006506|GO:0006888	GPI anchor biosynthetic process|endoplasmic reticulum to Golgi vesicle-mediated transport
21142	A3SS_22764	stringtie.8729	CYLD	chr16	+	50749548_50750202_50749575_50750202_50742761_50742841	22764	27,6,20	360326325	53,55,52	216236246	176	149	0	0	0.06,0.015,0.05	0.172,0.165,0.152	0.121	A3SS	17.6667	337	53.3333	232.667	354.667	286	sig	chr16:50749548:50750202:+	chr16:50749575:50750202:+	Inclusion	0.06	0.015	0.05	0.172	0.165	0.152	GO:0006511|GO:0007049|GO:0007346|GO:0010803|GO:0016055|GO:0016579|GO:0032088|GO:0032480|GO:0045087|GO:0046329|GO:0050727|GO:0050728|GO:0060544|GO:0070266|GO:0070423|GO:0070507|GO:0070536|GO:0090090|GO:1901223|GO:1902017|GO:1903753|GO:1990108|GO:2000493|GO:2001238|GO:2001242	ubiquitin-dependent protein catabolic process|cell cycle|regulation of mitotic cell cycle|regulation of tumor necrosis factor-mediated signaling pathway|Wnt signaling pathway|protein deubiquitination|negative regulation of NF-kappaB transcription factor activity|negative regulation of type I interferon production|innate immune response|negative regulation of JNK cascade|regulation of inflammatory…
21143	A3SS_22765	stringtie.8729	CYLD	chr16	+	50749548_50750202_50749575_50750202_50744729_50744866	22765	17,9,14	138,82,84	36,28,25	83,43,51	176	149	1.01119e-09	1.48639e-07	0.094,0.085,0.124	0.269,0.355,0.293	0.205	A3SS	13.3333	101.333	29.6667	59	114.667	88.6667	sig	chr16:50749548:50750202:+	chr16:50749575:50750202:+	Inclusion	0.094	0.085	0.124	0.269	0.355	0.293	GO:0006511|GO:0007049|GO:0007346|GO:0010803|GO:0016055|GO:0016579|GO:0032088|GO:0032480|GO:0045087|GO:0046329|GO:0050727|GO:0050728|GO:0060544|GO:0070266|GO:0070423|GO:0070507|GO:0070536|GO:0090090|GO:1901223|GO:1902017|GO:1903753|GO:1990108|GO:2000493|GO:2001238|GO:2001242	ubiquitin-dependent protein catabolic process|cell cycle|regulation of mitotic cell cycle|regulation of tumor necrosis factor-mediated signaling pathway|Wnt signaling pathway|protein deubiquitination|negative regulation of NF-kappaB transcription factor activity|negative regulation of type I interferon production|innate immune response|negative regulation of JNK cascade|regulation of inflammatory…
21319	A3SS_22982	stringtie.11385	NA	chr19	+	7440188_7440482_7440343_7440482_7395151_7395247	22982	56,27,24	55,27,33	39,38,11	94,70,90	298	149	7.54012e-06	0.000447958	0.337,0.333,0.267	0.172,0.213,0.058	-0.165	A3SS	35.6667	38.3333	29.3333	84.6667	74	114	sig	chr19:7440188:7440482:+	chr19:7440343:7440482:+	Exclusion	0.337	0.333	0.267	0.172	0.213	0.058	NA	NA
21413	A3SS_23089	ENSG00000004975.11	DVL2	chr17	-	7227654_7227783_7227654_7227711_7227976_7228044	23089	468479388	10,8,10	331252287	109,79,100	221	149	0	0	0.969,0.976,0.963	0.672,0.683,0.659	-0.298	A3SS	445	9.33333	290	96	454.333	386	sig	chr17:7227654:7227783:-	chr17:7227654:7227711:-	Exclusion	0.969	0.976	0.963	0.672	0.683	0.659	GO:0001843|GO:0001934|GO:0001947|GO:0003151|GO:0006355|GO:0007379|GO:0007507|GO:0008104|GO:0022007|GO:0035556|GO:0035567|GO:0043507|GO:0043547|GO:0044340|GO:0045944|GO:0051091|GO:0060070|GO:0060071|GO:0061098|GO:0090103|GO:0090179|GO:0150012	neural tube closure|positive regulation of protein phosphorylation|heart looping|outflow tract morphogenesis|regulation of DNA-templated transcription|segment specification|heart development|protein localization|convergent extension involved in neural plate elongation|intracellular signal transduction|non-canonical Wnt signaling pathway|positive regulation of JUN kinase activity|positive regulati…
21552	A3SS_23261	ENSG00000113282.13	CLINT1	chr5	-	157789362_157789567_157789362_157789513_157791702_157791995	23261	456390348	362203275	224186218	306249276	203	149	3.39059e-07	2.99668e-05	0.48,0.585,0.482	0.35,0.354,0.367	-0.159	A3SS	398	280	209.333	277	678	486.333	sig	chr5:157789362:157789567:-	chr5:157789362:157789513:-	Exclusion	0.48	0.585	0.482	0.35	0.354	0.367	GO:0006897	endocytosis
21567	A3SS_23278	ENSG00000071794.15	HLTF	chr3	-	149041489_149041680_149041489_149041668_149042165_149042290	23278	99,54,69	431340319	256206187	328261206	161	149	0	0	0.175,0.128,0.167	0.419,0.422,0.457	0.276	A3SS	74	363.333	216.333	265	437.333	481.333	sig	chr3:149041489:149041680:-	chr3:149041489:149041668:-	Inclusion	0.175	0.128	0.167	0.419	0.422	0.457	GO:0006281|GO:0006338|GO:0016567|GO:0042789|GO:0045944|GO:0050767	DNA repair|chromatin remodeling|protein ubiquitination|mRNA transcription by RNA polymerase II|positive regulation of transcription by RNA polymerase II|regulation of neurogenesis
21582	A3SS_23294	stringtie.19712	NA	chr6	-	109445770_109445875_109445770_109445862_109446135_109446412	23294	6,17,14	331229229	95,88,99	79,64,86	162	149	0	0	0.016,0.064,0.053	0.525,0.558,0.514	0.488	A3SS	12.3333	263	94	76.3333	275.333	170.333	sig	chr6:109445770:109445875:-	chr6:109445770:109445862:-	Inclusion	0.016	0.064	0.053	0.525	0.558	0.514	NA	NA
21588	A3SS_23301	ENSG00000197343.10	ZNF655	chr7	+	99562348_99562494_99562367_99562494_99561887_99561973	23301	17,7,14	74,57,78	21,22,11	41,41,42	168	149	0.00106897	0.0260948	0.169,0.098,0.137	0.312,0.322,0.188	0.139	A3SS	12.6667	69.6667	18	41.3333	82.3333	59.3333	sig	chr7:99562348:99562494:+	chr7:99562367:99562494:+	Inclusion	0.169	0.098	0.137	0.312	0.322	0.188	GO:2000134	negative regulation of G1/S transition of mitotic cell cycle
21632	A3SS_23359	ENSG00000116809.11	ZBTB17	chr1	-	15946153_15946316_15946153_15946294_15946934_15947123	23359	6,5,8	187187170	25,27,40	148136144	171	149	1.38778e-14	4.049e-12	0.027,0.023,0.039	0.128,0.147,0.195	0.127	A3SS	6.33333	181.333	30.6667	142.667	187.667	173.333	sig	chr1:15946153:15946316:-	chr1:15946153:15946294:-	Inclusion	0.027	0.023	0.039	0.128	0.147	0.195	GO:0000122|GO:0001702|GO:0001817|GO:0002682|GO:0007398|GO:0008285|GO:0045786|GO:0045944|GO:0070314	negative regulation of transcription by RNA polymerase II|gastrulation with mouth forming second|regulation of cytokine production|regulation of immune system process|ectoderm development|negative regulation of cell population proliferation|negative regulation of cell cycle|positive regulation of transcription by RNA polymerase II|G1 to G0 transition
21680	A3SS_23423	clu_8914_NA	AP1G2	chr14	-	23561961_23562185_23561961_23562066_23562287_23562415	23423	69,60,66	243185161	33,15,25	273325270	268	149	0	0	0.136,0.153,0.186	0.063,0.025,0.049	-0.113	A3SS	65	196.333	24.3333	289.333	261.333	313.667	sig	chr14:23561961:23562185:-	chr14:23561961:23562066:-	Exclusion	0.136	0.153	0.186	0.063	0.025	0.049	GO:0006886|GO:0006896|GO:0016192	intracellular protein transport|Golgi to vacuole transport|vesicle-mediated transport
21989	A3SS_23807	stringtie.4052	NA	chr11	-	93478471_93479284_93478471_93479269_93499275_93499348	23807	151145150	672472585	511374472	358216265	164	149	0	0	0.17,0.218,0.189	0.565,0.611,0.618	0.406	A3SS	148.667	576.333	452.333	279.667	725	732	sig	chr11:93478471:93479284:-	chr11:93478471:93479269:-	Inclusion	0.17	0.218	0.189	0.565	0.611	0.618	NA	NA
22020	A3SS_23839	stringtie.11478	NA	chr19	+	11041297_11041560_11041306_11041560_11034913_11035132	23839	167170182	453455448	139,73,90	652399487	158	149	4.15652e-09	5.48683e-07	0.258,0.261,0.277	0.167,0.147,0.148	-0.111	A3SS	173	452	100.667	512.667	625	613.333	sig	chr19:11041297:11041560:+	chr19:11041306:11041560:+	Exclusion	0.258	0.261	0.277	0.167	0.147	0.148	NA	NA
22138	A3SS_23967	stringtie.7444	NA	chr15	-	58899468_58899937_58899468_58899883_58901259_58901287	23967	214155155	130,75,93	230202164	61,44,55	203	149	1.50807e-07	1.43267e-05	0.547,0.603,0.55	0.735,0.771,0.686	0.164	A3SS	174.667	99.3333	198.667	53.3333	274	252	sig	chr15:58899468:58899937:-	chr15:58899468:58899883:-	Inclusion	0.547	0.603	0.55	0.735	0.771	0.686	NA	NA
22140	A3SS_23969	stringtie.7444	NA	chr15	-	58916934_58917020_58916934_58916999_58932355_58932443	23969	10,7,5	314241257	111,89,79	214135154	170	149	0	0	0.027,0.025,0.017	0.313,0.366,0.31	0.307	A3SS	7.33333	270.667	93	167.667	278	260.667	sig	chr15:58916934:58917020:-	chr15:58916934:58916999:-	Inclusion	0.027	0.025	0.017	0.313	0.366	0.31	NA	NA
22154	A3SS_23989	stringtie.7626	PML	chr15	+	74035131_74036006_74035142_74036006_74034477_74034530	23989	50,19,25	58,38,26	47,39,29	249185195	160	149	1.29638e-10	2.20427e-08	0.445,0.318,0.472	0.149,0.164,0.122	-0.267	A3SS	31.3333	40.6667	38.3333	209.667	72	248	sig	chr15:74035131:74036006:+	chr15:74035142:74036006:+	Exclusion	0.445	0.318	0.472	0.149	0.164	0.122	GO:0001666|GO:0006355|GO:0006606|GO:0006919|GO:0006977|GO:0007179|GO:0007182|GO:0008285|GO:0008630|GO:0008631|GO:0009411|GO:0010332|GO:0010522|GO:0010761|GO:0016525|GO:0016925|GO:0030099|GO:0030155|GO:0030308|GO:0030578|GO:0031503|GO:0032206|GO:0032469|GO:0032691|GO:0032922|GO:0034097|GO:0042752|GO:0042771|GO:0043153|GO:0043161|GO:0044790|GO:0045087|GO:0045165|GO:0045892|GO:0048146|GO:0048384|GO:…	response to hypoxia|regulation of DNA-templated transcription|protein import into nucleus|activation of cysteine-type endopeptidase activity involved in apoptotic process|DNA damage response, signal transduction by p53 class mediator resulting in cell cycle arrest|transforming growth factor beta receptor signaling pathway|common-partner SMAD protein phosphorylation|negative regulation of cell pop…
22155	A3SS_23990	stringtie.7626	PML	chr15	+	74035142_74036394_74035171_74036394_74034477_74034530	23990	103,66,61	177177190	314246246	128,85,87	178	149	0	0	0.328,0.238,0.212	0.673,0.708,0.703	0.435	A3SS	76.6667	181.333	268.667	100	258	368.667	sig	chr15:74035142:74036394:+	chr15:74035171:74036394:+	Inclusion	0.328	0.238	0.212	0.673	0.708	0.703	GO:0001666|GO:0006355|GO:0006606|GO:0006919|GO:0006977|GO:0007179|GO:0007182|GO:0008285|GO:0008630|GO:0008631|GO:0009411|GO:0010332|GO:0010522|GO:0010761|GO:0016525|GO:0016925|GO:0030099|GO:0030155|GO:0030308|GO:0030578|GO:0031503|GO:0032206|GO:0032469|GO:0032691|GO:0032922|GO:0034097|GO:0042752|GO:0042771|GO:0043153|GO:0043161|GO:0044790|GO:0045087|GO:0045165|GO:0045892|GO:0048146|GO:0048384|GO:…	response to hypoxia|regulation of DNA-templated transcription|protein import into nucleus|activation of cysteine-type endopeptidase activity involved in apoptotic process|DNA damage response, signal transduction by p53 class mediator resulting in cell cycle arrest|transforming growth factor beta receptor signaling pathway|common-partner SMAD protein phosphorylation|negative regulation of cell pop…
22198	A3SS_24042	clu_37569_NA	BRS3	chrX	+	136489274_136490484_136490132_136490484_136487886_136488548	24042	58,54,36	50,54,39	29,30,24	85,49,71	298	149	2.07073e-06	0.000147547	0.367,0.333,0.316	0.146,0.234,0.145	-0.164	A3SS	49.3333	47.6667	27.6667	68.3333	97	96	sig	chrX:136489274:136490484:+	chrX:136490132:136490484:+	Exclusion	0.367	0.333	0.316	0.146	0.234	0.145	GO:0006006|GO:0007186|GO:0007218|GO:0008217|GO:0008343|GO:0031989	glucose metabolic process|G protein-coupled receptor signaling pathway|neuropeptide signaling pathway|regulation of blood pressure|adult feeding behavior|bombesin receptor signaling pathway
22277	A3SS_24128	clu_7072_NA	ADARB2	chr10	-	1199965_1211624_1199965_1210941_1216950_1217119	24128	98,110,96	0,0,0	83,96,81	19,5,9	298	149	6.31739e-12	1.289e-09	1.0,1.0,1.0	0.686,0.906,0.818	-0.197	A3SS	101.333	0	86.6667	11	101.333	97.6667	sig	chr10:1199965:1211624:-	chr10:1199965:1210941:-	Exclusion	1	1	1	0.686	0.906	0.818	GO:0006382|GO:0006396|GO:0006397	adenosine to inosine editing|RNA processing|mRNA processing
22278	A3SS_24129	clu_7072_NA	ADARB2	chr10	-	1199965_1215642_1199965_1210941_1216950_1217119	24129	111,121,99	0,0,0	85,111,92	19,5,9	298	149	1.25747e-11	2.45207e-09	1.0,1.0,1.0	0.691,0.917,0.836	-0.185	A3SS	110.333	0	96	11	110.333	107	sig	chr10:1199965:1215642:-	chr10:1199965:1210941:-	Exclusion	1	1	1	0.691	0.917	0.836	GO:0006382|GO:0006396|GO:0006397	adenosine to inosine editing|RNA processing|mRNA processing
22279	A3SS_24130	clu_7072_NA	ADARB2	chr10	-	1199965_1215711_1199965_1210941_1216950_1217119	24130	98,110,96	0,0,0	82,97,82	19,5,9	298	149	7.29927e-12	1.47954e-09	1.0,1.0,1.0	0.683,0.907,0.82	-0.197	A3SS	101.333	0	87	11	101.333	98	sig	chr10:1199965:1215711:-	chr10:1199965:1210941:-	Exclusion	1	1	1	0.683	0.907	0.82	GO:0006382|GO:0006396|GO:0006397	adenosine to inosine editing|RNA processing|mRNA processing
22385	A3SS_24247	stringtie.11399	MAP2K7	chr19	+	7911414_7911578_7911435_7911578_7911249_7911330	24247	36,24,20	323299258	79,62,66	307248206	170	149	1.78868e-12	3.97041e-10	0.089,0.066,0.064	0.184,0.18,0.219	0.121	A3SS	26.6667	293.333	69	253.667	320	322.667	sig	chr19:7911414:7911578:+	chr19:7911435:7911578:+	Inclusion	0.089	0.066	0.064	0.184	0.18	0.219	GO:0006468|GO:0006915|GO:0006970|GO:0007165|GO:0007254|GO:0009408|GO:0009411|GO:0009611|GO:0032212|GO:0034612|GO:0038095|GO:0043507|GO:0043525|GO:0045893|GO:0046330|GO:0051403|GO:0051973|GO:0070374|GO:0071222|GO:0071347|GO:0071470|GO:0072709|GO:0090398|GO:1904355|GO:2000671	protein phosphorylation|apoptotic process|response to osmotic stress|signal transduction|JNK cascade|response to heat|response to UV|response to wounding|positive regulation of telomere maintenance via telomerase|response to tumor necrosis factor|Fc-epsilon receptor signaling pathway|positive regulation of JUN kinase activity|positive regulation of neuron apoptotic process|positive regulation of …
22477	A3SS_24349	stringtie.12629	MPV17	chr2	-	27312993_27313154_27312993_27313074_27322447_27322522	24349	135118123	28,15,21	105,90,95	42,36,34	229	149	1.26444e-05	0.000698162	0.758,0.837,0.792	0.619,0.619,0.645	-0.168	A3SS	125.333	21.3333	96.6667	37.3333	146.667	134	sig	chr2:27312993:27313154:-	chr2:27312993:27313074:-	Exclusion	0.758	0.837	0.792	0.619	0.619	0.645	GO:0000002|GO:0032836|GO:0034614|GO:0042592|GO:0048839|GO:0055085|GO:1901858|GO:2000377	mitochondrial genome maintenance|glomerular basement membrane development|cellular response to reactive oxygen species|homeostatic process|inner ear development|transmembrane transport|regulation of mitochondrial DNA metabolic process|regulation of reactive oxygen species metabolic process
22494	A3SS_24371	clu_12542_NA	PCNX3	chr11	+	65622205_65622366_65622223_65622366_65620830_65620966	24371	71,40,44	3,0,6	45,61,68	37,15,21	167	149	1.20166e-07	1.16352e-05	0.955,1.0,0.867	0.52,0.784,0.743	-0.258	A3SS	51.6667	3	58	24.3333	54.6667	82.3333	sig	chr11:65622205:65622366:+	chr11:65622223:65622366:+	Exclusion	0.955	1	0.867	0.52	0.784	0.743
22495	A3SS_24372	clu_12542_NA	PCNX3	chr11	+	65622223_65622366_65622244_65622366_65620830_65620966	24372	9,9,16	58,57,47	46,23,33	36,19,39	170	149	8.10592e-11	1.43531e-08	0.12,0.122,0.23	0.528,0.515,0.426	0.332	A3SS	11.3333	54	34	31.3333	65.3333	65.3333	sig	chr11:65622223:65622366:+	chr11:65622244:65622366:+	Inclusion	0.12	0.122	0.23	0.528	0.515	0.426
22509	A3SS_24390	ENSG00000129484.13	PARP2	chr14	+	20354808_20354947_20354834_20354947_20354084_20354247	24390	299288295	25,9,13	171113126	32,41,29	175	149	6.9833e-14	1.89065e-11	0.911,0.965,0.951	0.82,0.701,0.787	-0.173	A3SS	294	15.6667	136.667	34	309.667	170.667	sig	chr14:20354808:20354947:+	chr14:20354834:20354947:+	Exclusion	0.911	0.965	0.951	0.82	0.701	0.787	GO:0006281|GO:0006284|GO:0006302|GO:0006974|GO:0030592|GO:0046697|GO:0061051|GO:0070212|GO:0070213|GO:0097191|GO:0140861|GO:1901215	DNA repair|base-excision repair|double-strand break repair|DNA damage response|DNA ADP-ribosylation|decidualization|positive regulation of cell growth involved in cardiac muscle cell development|protein poly-ADP-ribosylation|protein auto-ADP-ribosylation|extrinsic apoptotic signaling pathway|DNA repair-dependent chromatin remodeling|negative regulation of neuron death
22619	A3SS_24527	stringtie.14407	RALGAPB	chr20	+	38535073_38535207_38535085_38535207_38532729_38532859	24527	38,23,27	82,83,75	63,75,36	70,50,38	161	149	8.4992e-08	8.51856e-06	0.3,0.204,0.25	0.454,0.581,0.467	0.249	A3SS	29.3333	80	58	52.6667	109.333	110.667	sig	chr20:38535073:38535207:+	chr20:38535085:38535207:+	Inclusion	0.3	0.204	0.25	0.454	0.581	0.467	GO:0051056|GO:0090630	regulation of small GTPase mediated signal transduction|activation of GTPase activity
22690	A3SS_24620	ENSG00000110074.10	FOXRED1	chr11	+	126273315_126273454_126273335_126273454_126272968_126273079	24620	12,1,2	334240277	52,36,71	190125195	169	149	0	0	0.031,0.004,0.006	0.194,0.202,0.243	0.199	A3SS	5	283.667	53	170	288.667	223	sig	chr11:126273315:126273454:+	chr11:126273335:126273454:+	Inclusion	0.031	0.004	0.006	0.194	0.202	0.243	GO:0032981	mitochondrial respiratory chain complex I assembly
22726	A3SS_24661	clu_18059_NA	SDHAP3	chr5	-	1576543_1585133_1576543_1579484_1589246_1589365	24661	314252285	1,1,4	108,88,129	6,6,22	298	149	1.59639e-12	3.56929e-10	0.994,0.992,0.973	0.9,0.88,0.746	-0.144	A3SS	283.667	2	108.333	11.3333	285.667	119.667	sig	chr5:1576543:1585133:-	chr5:1576543:1579484:-	Exclusion	0.994	0.992	0.973	0.9	0.88	0.746
22829	A3SS_24795	clu_12065_NA	SSRP1	chr11	-	57332958_57333144_57332958_57333071_57333434_57333540	24795	609468512	0,1,0	529381442	86,83,71	222	149	0	0	1.0,0.997,1.0	0.805,0.755,0.807	-0.21	A3SS	529.667	0.333333	450.667	80	530	530.667	sig	chr11:57332958:57333144:-	chr11:57332958:57333071:-	Exclusion	1	0.997	1	0.805	0.755	0.807	GO:0006260|GO:0006281|GO:0006334|GO:0006337|GO:1902275	DNA replication|DNA repair|nucleosome assembly|nucleosome disassembly|regulation of chromatin organization
22830	A3SS_24796	clu_12065_NA	SSRP1	chr11	-	57332958_57333194_57332958_57333071_57333434_57333540	24796	722552590	0,1,0	598458511	86,83,71	272	149	0	0	1.0,0.997,1.0	0.792,0.751,0.798	-0.219	A3SS	621.333	0.333333	522.333	80	621.667	602.333	sig	chr11:57332958:57333194:-	chr11:57332958:57333071:-	Exclusion	1	0.997	1	0.792	0.751	0.798	GO:0006260|GO:0006281|GO:0006334|GO:0006337|GO:1902275	DNA replication|DNA repair|nucleosome assembly|nucleosome disassembly|regulation of chromatin organization
22907	A3SS_24904	stringtie.8554	INO80E	chr16	+	30005220_30005793_30005367_30005793_30001413_30001530	24904	501344422	6,9,11	388284417	67,23,50	296	149	0	0	0.977,0.951,0.951	0.745,0.861,0.808	-0.155	A3SS	422.333	8.66667	363	46.6667	431	409.667	sig	chr16:30005220:30005793:+	chr16:30005367:30005793:+	Exclusion	0.977	0.951	0.951	0.745	0.861	0.808	GO:0000723|GO:0006275|GO:0006281|GO:0006282|GO:0006310|GO:0006338|GO:0033044|GO:0045739|GO:0045893|GO:0045995|GO:0051726|GO:0060382|GO:1904507	telomere maintenance|regulation of DNA replication|DNA repair|regulation of DNA repair|DNA recombination|chromatin remodeling|regulation of chromosome organization|positive regulation of DNA repair|positive regulation of DNA-templated transcription|regulation of embryonic development|regulation of cell cycle|regulation of DNA strand elongation|positive regulation of telomere maintenance in respon…
22933	A3SS_24931	clu_2968_NA	2023-09-02	chr2	+	241337679_241337790_241337686_241337790_241337381_241337516	24931	55,40,58	2,0,0	60,44,43	2,9,7	156	149	6.43557e-06	0.000391239	0.963,1.0,1.0	0.966,0.824,0.854	-0.106	A3SS	51	0.666667	49	6	51.6667	55	sig	chr2:241337679:241337790:+	chr2:241337686:241337790:+	Exclusion	0.963	1	1	0.966	0.824	0.854
23027	A3SS_25041	ENSG00000134644.15	PUM1	chr1	-	30980061_30980178_30980061_30980166_30981311_30981405	25041	34,35,35	110,76,69	14,9,20	101,104,86	161	149	2.50488e-06	0.000173584	0.222,0.299,0.319	0.114,0.074,0.177	-0.158	A3SS	34.6667	85	14.3333	97	119.667	111.333	sig	chr1:30980061:30980178:-	chr1:30980061:30980166:-	Exclusion	0.222	0.299	0.319	0.114	0.074	0.177	GO:0007283|GO:0008344|GO:0010608|GO:0016441|GO:0035196|GO:0043488|GO:0048863|GO:0051726|GO:0051983|GO:0060964|GO:0061157|GO:1900246|GO:2000637	spermatogenesis|adult locomotory behavior|post-transcriptional regulation of gene expression|post-transcriptional gene silencing|miRNA processing|regulation of mRNA stability|stem cell differentiation|regulation of cell cycle|regulation of chromosome segregation|regulation of miRNA-mediated gene silencing|mRNA destabilization|positive regulation of RIG-I signaling pathway|positive regulation of m…
23045	A3SS_25063	stringtie.16735	RPL22L1	chr3	-	170868012_170868201_170868012_170868134_170868297_170868387	25063	220201193	1134764778	230204158	477363354	216	149	8.95617e-13	2.08729e-10	0.118,0.154,0.146	0.25,0.279,0.235	0.115	A3SS	204.667	892	197.333	398	1096.67	595.333	sig	chr3:170868012:170868201:-	chr3:170868012:170868134:-	Inclusion	0.118	0.154	0.146	0.25	0.279	0.235	GO:0002181	cytoplasmic translation
23138	A3SS_25180	stringtie.8586	NA	chr16	+	30473964_30474298_30474195_30474298_30472768_30472898	25180	850725665	269204241	253192220	169125124	298	149	1.2781e-09	1.84528e-07	0.612,0.64,0.58	0.428,0.434,0.47	-0.167	A3SS	746.667	238	221.667	139.333	984.667	361	sig	chr16:30473964:30474298:+	chr16:30474195:30474298:+	Exclusion	0.612	0.64	0.58	0.428	0.434	0.47	NA	NA
23147	A3SS_25189	stringtie.4626	NA	chr12	+	25032141_25033947_25033847_25033947_25030277_25030334	25189	105,99,87	6,0,3	52,52,30	4,11,3	298	149	0.00047694	0.0137563	0.897,1.0,0.935	0.867,0.703,0.833	-0.143	A3SS	97	3	44.6667	6	100	50.6667	sig	chr12:25032141:25033947:+	chr12:25033847:25033947:+	Exclusion	0.897	1	0.935	0.867	0.703	0.833	NA	NA
23166	A3SS_25212	stringtie.15924	TCAIM	chr3	+	44367455_44367708_44367531_44367708_44361364_44361518	25212	23,22,16	28,39,33	44,32,45	26,27,26	225	149	0.000121621	0.00458085	0.352,0.272,0.243	0.528,0.44,0.534	0.212	A3SS	20.3333	33.3333	40.3333	26.3333	53.6667	66.6667	sig	chr3:44367455:44367708:+	chr3:44367531:44367708:+	Inclusion	0.352	0.272	0.243	0.528	0.44	0.534
23264	A3SS_25315	clu_13602_NA	SIAE	chr11	-	124649618_124654493_124649618_124649796_124654654_124654793	25315	32,34,29	52,46,44	21,9,23	102,88,78	298	149	7.54905e-09	9.40122e-07	0.235,0.27,0.248	0.093,0.049,0.128	-0.161	A3SS	31.6667	47.3333	17.6667	89.3333	79	107	sig	chr11:124649618:124654493:-	chr11:124649618:124649796:-	Exclusion	0.235	0.27	0.248	0.093	0.049	0.128	GO:0002682|GO:0005975	regulation of immune system process|carbohydrate metabolic process
23305	A3SS_25371	ENSG00000108591.9	DRG2	chr17	+	18104559_18104681_18104622_18104681_18103800_18103889	25371	10,5,4	336280270	52,28,44	197119185	212	149	0	0	0.02,0.012,0.01	0.156,0.142,0.143	0.133	A3SS	6.33333	295.333	41.3333	167	301.667	208.333	sig	chr17:18104559:18104681:+	chr17:18104622:18104681:+	Inclusion	0.02	0.012	0.01	0.156	0.142	0.143	GO:0002181|GO:0007165	cytoplasmic translation|signal transduction
23414	A3SS_25516	stringtie.13379	NA	chr2	+	131531637_131531802_131531663_131531802_131530578_131530827	25516	29,13,31	205218232	66,73,76	82,62,77	175	149	0	0	0.107,0.048,0.102	0.407,0.501,0.457	0.369	A3SS	24.3333	218.333	71.6667	73.6667	242.667	145.333	sig	chr2:131531637:131531802:+	chr2:131531663:131531802:+	Inclusion	0.107	0.048	0.102	0.407	0.501	0.457	NA	NA
23415	A3SS_25517	stringtie.13379	NA	chr2	+	131531651_131531802_131531663_131531802_131530578_131530827	25517	13,33,14	205218232	78,57,60	82,62,77	161	149	0	0	0.055,0.123,0.053	0.468,0.46,0.419	0.372	A3SS	20	218.333	65	73.6667	238.333	138.667	sig	chr2:131531651:131531802:+	chr2:131531663:131531802:+	Inclusion	0.055	0.123	0.053	0.468	0.46	0.419	NA	NA
23574	A3SS_25703	clu_4062_NA	KIAA0319L	chr1	-	35442905_35443219_35442905_35443028_35448172_35448332	25703	71,67,89	3,0,0	62,80,84	5,5,9	298	149	1.30395e-05	0.000716635	0.922,1.0,1.0	0.861,0.889,0.824	-0.116	A3SS	75.6667	1	75.3333	6.33333	76.6667	81.6667	sig	chr1:35442905:35443219:-	chr1:35442905:35443028:-	Exclusion	0.922	1	1	0.861	0.889	0.824	GO:0001764	neuron migration
23620	A3SS_25754	stringtie.17042	NA	chr4	+	3142744_3142886_3142765_3142886_3140509_3140656	25754	10,4,4	207165189	70,63,72	144,110,95	170	149	0	0	0.041,0.021,0.018	0.299,0.334,0.399	0.317	A3SS	6	187	68.3333	116.333	193	184.667	sig	chr4:3142744:3142886:+	chr4:3142765:3142886:+	Inclusion	0.041	0.021	0.018	0.299	0.334	0.399	NA	NA
23686	A3SS_25836	ENSG00000204351.11	SKIV2L	chr6	+	31968622_31968796_31968685_31968796_31968327_31968538	25836	52,20,27	174139119	74,60,70	61,51,41	212	149	0	0	0.174,0.092,0.138	0.46,0.453,0.545	0.351	A3SS	33	144	68	51	177	119	sig	chr6:31968622:31968796:+	chr6:31968685:31968796:+	Inclusion	0.174	0.092	0.138	0.46	0.453	0.545
23730	A3SS_25892	clu_35972_NA	MICAL1	chr6	-	109445770_109445952_109445770_109445875_109446135_109446772	25892	101,71,75	3,8,4	135122121	86,80,89	226	149	0	0	0.957,0.854,0.925	0.509,0.501,0.473	-0.418	A3SS	82.3333	5	126	85	87.3333	211	sig	chr6:109445770:109445952:-	chr6:109445770:109445875:-	Exclusion	0.957	0.854	0.925	0.509	0.501	0.473	GO:0001933|GO:0007010|GO:0007165|GO:0019417|GO:0030042|GO:0043154|GO:0051017|GO:1903305	negative regulation of protein phosphorylation|cytoskeleton organization|signal transduction|sulfur oxidation|actin filament depolymerization|negative regulation of cysteine-type endopeptidase activity involved in apoptotic process|actin filament bundle assembly|regulation of regulated secretory pathway
23732	A3SS_25894	clu_35972_NA	MICAL1	chr6	-	109445770_109445952_109445770_109445901_109446135_109446772	25894	80,59,64	36,35,15	118,106,96	3,3,5	200	149	1.33227e-15	4.30264e-13	0.623,0.557,0.761	0.967,0.963,0.935	0.308	A3SS	67.6667	28.6667	106.667	3.66667	96.3333	110.333	sig	chr6:109445770:109445952:-	chr6:109445770:109445901:-	Inclusion	0.623	0.557	0.761	0.967	0.963	0.935	GO:0001933|GO:0007010|GO:0007165|GO:0019417|GO:0030042|GO:0043154|GO:0051017|GO:1903305	negative regulation of protein phosphorylation|cytoskeleton organization|signal transduction|sulfur oxidation|actin filament depolymerization|negative regulation of cysteine-type endopeptidase activity involved in apoptotic process|actin filament bundle assembly|regulation of regulated secretory pathway
23733	A3SS_25895	clu_35972_NA	MICAL1	chr6	-	109445770_109445962_109445770_109445901_109446135_109446772	25895	26,16,23	36,35,15	89,71,74	3,3,5	210	149	0	0	0.339,0.245,0.521	0.955,0.944,0.913	0.569	A3SS	21.6667	28.6667	78	3.66667	50.3333	81.6667	sig	chr6:109445770:109445962:-	chr6:109445770:109445901:-	Inclusion	0.339	0.245	0.521	0.955	0.944	0.913	GO:0001933|GO:0007010|GO:0007165|GO:0019417|GO:0030042|GO:0043154|GO:0051017|GO:1903305	negative regulation of protein phosphorylation|cytoskeleton organization|signal transduction|sulfur oxidation|actin filament depolymerization|negative regulation of cysteine-type endopeptidase activity involved in apoptotic process|actin filament bundle assembly|regulation of regulated secretory pathway
23734	A3SS_25896	clu_35972_NA	MICAL1	chr6	-	109445770_109445962_109445770_109445952_109446135_109446772	25896	1,0,5	55,43,46	47,39,46	76,74,68	159	149	0	0	0.017,0.0,0.092	0.367,0.331,0.388	0.326	A3SS	2	48	44	72.6667	50	116.667	sig	chr6:109445770:109445962:-	chr6:109445770:109445952:-	Inclusion	0.017	0	0.092	0.367	0.331	0.388	GO:0001933|GO:0007010|GO:0007165|GO:0019417|GO:0030042|GO:0043154|GO:0051017|GO:1903305	negative regulation of protein phosphorylation|cytoskeleton organization|signal transduction|sulfur oxidation|actin filament depolymerization|negative regulation of cysteine-type endopeptidase activity involved in apoptotic process|actin filament bundle assembly|regulation of regulated secretory pathway
23755	A3SS_25925	ENSG00000124214.19	STAU1	chr20	-	49124374_49124605_49124374_49124587_49135832_49135931	25925	83,55,76	429336358	89113126	289303274	167	149	6.73204e-08	6.94157e-06	0.147,0.127,0.159	0.216,0.25,0.291	0.108	A3SS	71.3333	374.333	109.333	288.667	445.667	398	sig	chr20:49124374:49124605:-	chr20:49124374:49124587:-	Inclusion	0.147	0.127	0.159	0.216	0.25	0.291	GO:0034599|GO:0035418|GO:0045070|GO:0046726|GO:0098964|GO:0099010|GO:1900273	cellular response to oxidative stress|protein localization to synapse|positive regulation of viral genome replication|positive regulation by virus of viral protein levels in host cell|anterograde dendritic transport of messenger ribonucleoprotein complex|modification of postsynaptic structure|positive regulation of long-term synaptic potentiation
23798	A3SS_25976	clu_22704_NA	CAPN15	chr16	+	540092_548287_546816_548287_536028_536142	25976	82,73,61	40,25,32	61,73,55	63,50,45	298	149	0.00133958	0.0312481	0.506,0.593,0.488	0.326,0.422,0.379	-0.153	A3SS	72	32.3333	63	52.6667	104.333	115.667	sig	chr16:540092:548287:+	chr16:546816:548287:+	Exclusion	0.506	0.593	0.488	0.326	0.422	0.379	GO:0006508	proteolysis
24236	A3SS_26470	clu_25467_NA	MYEF2	chr15	-	48151873_48152115_48151873_48151942_48152233_48152284	26470	91,50,61	57,29,48	43,48,39	88,39,58	298	149	0.000833197	0.0214388	0.444,0.463,0.389	0.196,0.381,0.252	-0.156	A3SS	67.3333	44.6667	43.3333	61.6667	112	105	sig	chr15:48151873:48152115:-	chr15:48151873:48151942:-	Exclusion	0.444	0.463	0.389	0.196	0.381	0.252	GO:0014902|GO:0030182	myotube differentiation|neuron differentiation
24327	A3SS_26570	clu_13585_NA	GRAMD1B	chr11	+	123367281_123480893_123430840_123480893_123358427_123358799	26570	215176145	186118110	139,93,103	137116145	298	149	0.000543813	0.0152761	0.366,0.427,0.397	0.337,0.286,0.262	-0.102	A3SS	178.667	138	111.667	132.667	316.667	244.333	sig	chr11:123367281:123480893:+	chr11:123430840:123480893:+	Exclusion	0.366	0.427	0.397	0.337	0.286	0.262	GO:0032366|GO:0042632|GO:0071397|GO:0120009	intracellular sterol transport|cholesterol homeostasis|cellular response to cholesterol|intermembrane lipid transfer
24401	A3SS_26650	ENSG00000113240.12	CLK4	chr5	-	178619837_178620673_178619837_178619896_178623255_178623416	26650	78,51,75	21,25,22	56,46,38	48,32,61	298	149	1.89189e-05	0.000976038	0.65,0.505,0.63	0.368,0.418,0.238	-0.254	A3SS	68	22.6667	46.6667	47	90.6667	93.6667	sig	chr5:178619837:178620673:-	chr5:178619837:178619896:-	Exclusion	0.65	0.505	0.63	0.368	0.418	0.238	GO:0018108|GO:0043484|GO:0046777	peptidyl-tyrosine phosphorylation|regulation of RNA splicing|protein autophosphorylation
24419	A3SS_26677	stringtie.13931	SP140	chr2	+	230253315_230253417_230253333_230253417_230250980_230251061	26677	128108128	60,49,33	91,61,101	5,5,7	167	149	2.81486e-12	6.08175e-10	0.656,0.663,0.776	0.942,0.916,0.928	0.23	A3SS	121.333	47.3333	84.3333	5.66667	168.667	90	sig	chr2:230253315:230253417:+	chr2:230253333:230253417:+	Inclusion	0.656	0.663	0.776	0.942	0.916	0.928	GO:0006357|GO:0006952	regulation of transcription by RNA polymerase II|defense response
24435	A3SS_26697	clu_19133_NA	2023-09-08	chr5	-	132751458_132760454_132751458_132760013_132760801_132760871	26697	164141145	0,0,1	156151154	24,18,30	298	149	0	0	1.0,1.0,0.986	0.765,0.807,0.72	-0.231	A3SS	150	0.333333	153.667	24	150.333	177.667	sig	chr5:132751458:132760454:-	chr5:132751458:132760013:-	Exclusion	1	1	0.986	0.765	0.807	0.72
24464	A3SS_26736	stringtie.1966	TRAF3IP3	chr1	+	209779430_209780606_209780469_209780606_209778110_209778173	26736	118,72,99	2,2,3	102,90,84	11,6,9	298	149	0.000171929	0.00608065	0.967,0.947,0.943	0.823,0.882,0.824	-0.109	A3SS	96.3333	2.33333	92	8.66667	98.6667	100.667	sig	chr1:209779430:209780606:+	chr1:209780469:209780606:+	Exclusion	0.967	0.947	0.943	0.823	0.882	0.824	GO:0032481	positive regulation of type I interferon production
24545	A3SS_26836	clu_7139_NA	IL15RA	chr10	-	5960366_5960755_5960366_5960567_5966144_5966339	26836	6,5,11	63,76,48	14,13,24	51,39,34	298	149	1.63884e-05	0.000865195	0.045,0.032,0.103	0.121,0.143,0.261	0.115	A3SS	7.33333	62.3333	17	41.3333	69.6667	58.3333	sig	chr10:5960366:5960755:-	chr10:5960366:5960567:-	Inclusion	0.045	0.032	0.103	0.121	0.143	0.261	GO:0001779|GO:0032825|GO:0035723|GO:0050766	natural killer cell differentiation|positive regulation of natural killer cell differentiation|interleukin-15-mediated signaling pathway|positive regulation of phagocytosis
24592	A3SS_26892	clu_2932_NA	RNPEPL1	chr2	+	240576497_240576765_240576638_240576765_240575501_240575610	26892	391376367	0,0,0	207186156	58,38,41	290	149	0	0	1.0,1.0,1.0	0.647,0.715,0.662	-0.325	A3SS	378	0	183	45.6667	378	228.667	sig	chr2:240576497:240576765:+	chr2:240576638:240576765:+	Exclusion	1	1	1	0.647	0.715	0.662	GO:0006508	proteolysis
24594	A3SS_26894	clu_2932_NA	RNPEPL1	chr2	+	240576599_240576765_240576638_240576765_240575501_240575610	26894	122146142	0,0,0	82,74,66	58,38,41	188	149	0	0	1.0,1.0,1.0	0.528,0.607,0.561	-0.435	A3SS	136.667	0	74	45.6667	136.667	119.667	sig	chr2:240576599:240576765:+	chr2:240576638:240576765:+	Exclusion	1	1	1	0.528	0.607	0.561	GO:0006508	proteolysis
24595	A3SS_26895	clu_2932_NA	RNPEPL1	chr2	+	240576607_240576765_240576638_240576765_240575501_240575610	26895	76,90,91	0,0,0	55,49,38	58,38,41	180	149	0	0	1.0,1.0,1.0	0.44,0.516,0.434	-0.537	A3SS	85.6667	0	47.3333	45.6667	85.6667	93	sig	chr2:240576607:240576765:+	chr2:240576638:240576765:+	Exclusion	1	1	1	0.44	0.516	0.434	GO:0006508	proteolysis
24627	A3SS_26934	ENSG00000004897.11	CDC27	chr17	-	47151805_47151936_47151805_47151918_47154671_47154786	26934	20,12,12	507362358	80,54,57	226205199	167	149	0	0	0.034,0.029,0.029	0.24,0.19,0.204	0.181	A3SS	14.6667	409	63.6667	210	423.667	273.667	sig	chr17:47151805:47151936:-	chr17:47151805:47151918:-	Inclusion	0.034	0.029	0.029	0.24	0.19	0.204	GO:0007091|GO:0007346|GO:0031145|GO:0051301|GO:0051445|GO:0070979	metaphase/anaphase transition of mitotic cell cycle|regulation of mitotic cell cycle|anaphase-promoting complex-dependent catabolic process|cell division|regulation of meiotic cell cycle|protein K11-linked ubiquitination
24638	A3SS_26949	clu_2868_NA	ACKR3	chr2	+	236568105_236581097_236580439_236581097_236567786_236562151	26949	175,129,96	20,32,15	111,71,62	37,27,23	298	149	0.000505203	0.0144177	0.814,0.668,0.762	0.6,0.568,0.574	-0.167	A3SS	133.333	22.3333	81.3333	29	155.667	110.333	sig	chr2:236568105:236581097:+	chr2:236580439:236581097:+	Exclusion	0.814	0.668	0.762	0.6	0.568	0.574	GO:0001525|GO:0001570|GO:0006935|GO:0006955|GO:0007155|GO:0007186|GO:0008285|GO:0021557|GO:0031623|GO:0070098|GO:0070374|GO:1902230|GO:1905322	angiogenesis|vasculogenesis|chemotaxis|immune response|cell adhesion|G protein-coupled receptor signaling pathway|negative regulation of cell population proliferation|oculomotor nerve development|receptor internalization|chemokine-mediated signaling pathway|positive regulation of ERK1 and ERK2 cascade|negative regulation of intrinsic apoptotic signaling pathway in response to DNA damage|positive …
24910	A3SS_27259	ENSG00000204231.10	RXRB	chr6	-	33195362_33195466_33195362_33195454_33195569_33195702	27259	128124114	260206207	232222239	202184206	161	149	7.93571e-11	1.40841e-08	0.313,0.358,0.338	0.515,0.528,0.518	0.184	A3SS	122	224.333	231	197.333	346.333	428.333	sig	chr6:33195362:33195466:-	chr6:33195362:33195454:-	Inclusion	0.313	0.358	0.338	0.515	0.528	0.518	GO:0009755|GO:0030154|GO:0030501|GO:0032526|GO:0042789|GO:0043401|GO:0045893|GO:0045944|GO:0048384|GO:0048856|GO:0070564	hormone-mediated signaling pathway|cell differentiation|positive regulation of bone mineralization|response to retinoic acid|mRNA transcription by RNA polymerase II|steroid hormone mediated signaling pathway|positive regulation of DNA-templated transcription|positive regulation of transcription by RNA polymerase II|retinoic acid receptor signaling pathway|anatomical structure development|positive…
24999	A3SS_27362	clu_18320_NA	OXCT1	chr5	-	41862641_41867228_41862641_41862724_41870280_41870519	27362	92,104,60	2,0,1	85,54,62	9,6,4	298	149	1.90588e-06	0.000137454	0.958,1.0,0.968	0.825,0.818,0.886	-0.132	A3SS	85.3333	1	67	6.33333	86.3333	73.3333	sig	chr5:41862641:41867228:-	chr5:41862641:41862724:-	Exclusion	0.958	1	0.968	0.825	0.818	0.886	GO:0007420|GO:0007507|GO:0007584|GO:0009410|GO:0009725|GO:0014823|GO:0035774|GO:0042182|GO:0042594|GO:0045471|GO:0046950|GO:0046952|GO:0060612	brain development|heart development|response to nutrient|response to xenobiotic stimulus|response to hormone|response to activity|positive regulation of insulin secretion involved in cellular response to glucose stimulus|ketone catabolic process|response to starvation|response to ethanol|cellular ketone body metabolic process|ketone body catabolic process|adipose tissue development
25003	A3SS_27368	clu_34100_NA	PGS1	chr17	+	78423191_78424554_78424060_78424554_78419545_78419675	27368	91,63,62	134124113	148117167	102105113	298	149	1.02273e-09	1.50193e-07	0.253,0.203,0.215	0.42,0.358,0.425	0.177	A3SS	72	123.667	144	106.667	195.667	250.667	sig	chr17:78423191:78424554:+	chr17:78424060:78424554:+	Inclusion	0.253	0.203	0.215	0.42	0.358	0.425	GO:0006655|GO:0032049|GO:0046339	phosphatidylglycerol biosynthetic process|cardiolipin biosynthetic process|diacylglycerol metabolic process
25033	A3SS_27405	stringtie.18814	NA	chr5	-	176532003_176532193_176532003_176532129_176532365_176532516	27405	402398364	204167197	300268298	266252279	213	149	3.66205e-09	4.87587e-07	0.58,0.625,0.564	0.441,0.427,0.428	-0.158	A3SS	388	189.333	288.667	265.667	577.333	554.333	sig	chr5:176532003:176532193:-	chr5:176532003:176532129:-	Exclusion	0.58	0.625	0.564	0.441	0.427	0.428	NA	NA
25157	A3SS_27544	stringtie.8538	KIF22	chr16	+	29830473_29830674_29830514_29830674_29819554_29820510	27544	63,41,43	130,87,112	100,65,88	88,61,73	190	149	1.84156e-09	2.56735e-07	0.275,0.27,0.231	0.471,0.455,0.486	0.212	A3SS	49	109.667	84.3333	74	158.667	158.333	sig	chr16:29830473:29830674:+	chr16:29830514:29830674:+	Inclusion	0.275	0.27	0.231	0.471	0.455	0.486	GO:0000278|GO:0006281|GO:0007018|GO:0007062|GO:0007080|GO:0051310	mitotic cell cycle|DNA repair|microtubule-based movement|sister chromatid cohesion|mitotic metaphase plate congression|metaphase plate congression
25288	A3SS_27701	stringtie.6257	REC8	chr14	+	24180009_24180257_24180026_24180257_24179799_24179906	27701	137124127	1,3,6	75,59,82	27,12,25	166	149	1.11022e-16	3.95902e-14	0.992,0.974,0.95	0.714,0.815,0.746	-0.214	A3SS	129.333	3.33333	72	21.3333	132.667	93.3333	sig	chr14:24180009:24180257:+	chr14:24180026:24180257:+	Exclusion	0.992	0.974	0.95	0.714	0.815	0.746	GO:0000724|GO:0001556|GO:0006302|GO:0007062|GO:0007130|GO:0007131|GO:0007141|GO:0007283|GO:0007286|GO:0009566|GO:0051177|GO:0051321|GO:0072520	double-strand break repair via homologous recombination|oocyte maturation|double-strand break repair|sister chromatid cohesion|synaptonemal complex assembly|reciprocal meiotic recombination|male meiosis I|spermatogenesis|spermatid development|fertilization|meiotic sister chromatid cohesion|meiotic cell cycle|seminiferous tubule development
25446	A3SS_27884	stringtie.5381	ANKRD13A	chr12	+	110011990_110012137_110012004_110012137_109999429_109999784	27884	8,11,11	269359324	52,44,52	178122140	163	149	0	0	0.026,0.027,0.03	0.211,0.248,0.253	0.21	A3SS	10	317.333	49.3333	146.667	327.333	196	sig	chr12:110011990:110012137:+	chr12:110012004:110012137:+	Inclusion	0.026	0.027	0.03	0.211	0.248	0.253	GO:0002091|GO:1905667	negative regulation of receptor internalization|negative regulation of protein localization to endosome
25454	A3SS_27894	clu_24780_NA	ANKRD11	chr16	-	89291012_89291799_89291012_89291183_89305205_89307729	27894	87,78,66	456311390	109,99,137	234222244	298	149	1.41964e-12	3.20668e-10	0.087,0.111,0.078	0.189,0.182,0.219	0.105	A3SS	77	385.667	115	233.333	462.667	348.333	sig	chr16:89291012:89291799:-	chr16:89291012:89291183:-	Inclusion	0.087	0.111	0.078	0.189	0.182	0.219	GO:0042475|GO:0048705|GO:0060325	odontogenesis of dentin-containing tooth|skeletal system morphogenesis|face morphogenesis
25463	A3SS_27904	clu_40574_NA	AC104986.2	chr8	-	98996762_99004695_98996762_98996966_99012868_99013044	27904	13,6,11	97,59,55	33,33,27	40,21,27	298	149	7.54952e-15	2.25826e-12	0.063,0.048,0.091	0.292,0.44,0.333	0.288	A3SS	10	70.3333	31	29.3333	80.3333	60.3333	sig	chr8:98996762:99004695:-	chr8:98996762:98996966:-	Inclusion	0.063	0.048	0.091	0.292	0.44	0.333
25526	A3SS_27987	stringtie.7485	NA	chr15	-	62247028_62247139_62247028_62247112_62247305_62247413	27987	26,19,19	481357310	204169197	70,75,103	176	149	0	0	0.044,0.043,0.049	0.712,0.656,0.618	0.617	A3SS	21.3333	382.667	190	82.6667	404	272.667	sig	chr15:62247028:62247139:-	chr15:62247028:62247112:-	Inclusion	0.044	0.043	0.049	0.712	0.656	0.618	NA	NA
25529	A3SS_27991	stringtie.7485	NA	chr15	-	62255036_62255151_62255036_62255124_62255317_62255425	27991	22,17,30	394288304	153143145	67,69,74	176	149	0	0	0.045,0.048,0.077	0.659,0.637,0.624	0.583	A3SS	23	328.667	147	70	351.667	217	sig	chr15:62255036:62255151:-	chr15:62255036:62255124:-	Inclusion	0.045	0.048	0.077	0.659	0.637	0.624	NA	NA
25643	A3SS_28130	ENSG00000145979.17	TBC1D7	chr6	-	13326786_13326963_13326786_13326906_13328455_13328531	28130	33,7,36	116,91,82	50,45,40	78,79,79	206	149	0.000210181	0.00710987	0.171,0.053,0.241	0.317,0.292,0.268	0.137	A3SS	25.3333	96.3333	45	78.6667	121.667	123.667	sig	chr6:13326786:13326963:-	chr6:13326786:13326906:-	Inclusion	0.171	0.053	0.241	0.317	0.292	0.268	GO:0031398|GO:0032007|GO:0043547|GO:0070848|GO:0090630|GO:1902018	positive regulation of protein ubiquitination|negative regulation of TOR signaling|positive regulation of GTPase activity|response to growth factor|activation of GTPase activity|negative regulation of cilium assembly
25651	A3SS_28139	ENSG00000103168.16	TAF1C	chr16	-	84184850_84185060_84184850_84184989_84186900_84187045	28139	267257232	42,35,54	158143155	55,58,42	220	149	3.52416e-05	0.00164265	0.812,0.833,0.744	0.661,0.625,0.714	-0.13	A3SS	252	43.6667	152	51.6667	295.667	203.667	sig	chr16:84184850:84185060:-	chr16:84184850:84184989:-	Exclusion	0.812	0.833	0.744	0.661	0.625	0.714	GO:0001188|GO:0006360|GO:0006361|GO:0006366	RNA polymerase I preinitiation complex assembly|transcription by RNA polymerase I|transcription initiation at RNA polymerase I promoter|transcription by RNA polymerase II
25684	A3SS_28176	stringtie.11644	CALR3	chr19	-	16530768_16530913_16530768_16530880_16532597_16532749	28176	91118100	429362316	188182157	292291328	182	149	5.07102e-10	7.83541e-08	0.148,0.211,0.206	0.345,0.339,0.282	0.134	A3SS	103	369	175.667	303.667	472	479.333	sig	chr19:16530768:16530913:-	chr19:16530768:16530880:-	Inclusion	0.148	0.211	0.206	0.345	0.339	0.282	GO:0006457|GO:0007283|GO:0008150|GO:0030154|GO:0030433	protein folding|spermatogenesis|biological_process|cell differentiation|ubiquitin-dependent ERAD pathway
25700	A3SS_28193	stringtie.1556	NA	chr1	-	156562585_156562674_156562585_156562665_156563133_156563312	28193	0,2,1	84,82,74	47,44,51	71,88,71	158	149	0	0	0.0,0.022,0.013	0.384,0.32,0.404	0.358	A3SS	1	80	47.3333	76.6667	81	124	sig	chr1:156562585:156562674:-	chr1:156562585:156562665:-	Inclusion	0	0.022	0.013	0.384	0.32	0.404	NA	NA
25755	A3SS_28256	clu_22606_NA	AC020915.3	chr19	-	58257269_58259726_58257269_58259691_58278522_58278808	28256	23,8,23	72,65,43	5,4,8	85,49,64	184	149	6.67036e-05	0.00279307	0.206,0.091,0.302	0.045,0.062,0.092	-0.133	A3SS	18	60	5.66667	66	78	71.6667	sig	chr19:58257269:58259726:-	chr19:58257269:58259691:-	Exclusion	0.206	0.091	0.302	0.045	0.062	0.092
25756	A3SS_28257	clu_22606_NA	AC020915.3	chr19	-	58257269_58259905_58257269_58259691_58278522_58278808	28257	50,28,37	72,65,43	21,16,24	85,49,64	298	149	0.000628751	0.0171129	0.258,0.177,0.301	0.11,0.14,0.158	-0.109	A3SS	38.3333	60	20.3333	66	98.3333	86.3333	sig	chr19:58257269:58259905:-	chr19:58257269:58259691:-	Exclusion	0.258	0.177	0.301	0.11	0.14	0.158
25757	A3SS_28258	clu_22606_NA	AC020915.3	chr19	-	58257269_58263429_58257269_58259691_58278522_58278808	28258	51,29,37	72,65,43	18,14,25	85,49,64	298	149	0.000131095	0.00488632	0.262,0.182,0.301	0.096,0.125,0.163	-0.12	A3SS	39	60	19	66	99	85	sig	chr19:58257269:58263429:-	chr19:58257269:58259691:-	Exclusion	0.262	0.182	0.301	0.096	0.125	0.163
25758	A3SS_28259	clu_22606_NA	AC020915.3	chr19	-	58257269_58263433_58257269_58259691_58278522_58278808	28259	57,29,39	72,65,43	19,21,27	85,49,64	298	149	0.000916646	0.0230659	0.284,0.182,0.312	0.101,0.176,0.174	-0.109	A3SS	41.6667	60	22.3333	66	101.667	88.3333	sig	chr19:58257269:58263433:-	chr19:58257269:58259691:-	Exclusion	0.284	0.182	0.312	0.101	0.176	0.174
25759	A3SS_28260	clu_22606_NA	AC020915.3	chr19	-	58257269_58267025_58257269_58259691_58278522_58278808	28260	52,33,42	72,65,43	24,14,26	85,49,64	298	149	0.000175305	0.00616662	0.265,0.202,0.328	0.124,0.125,0.169	-0.126	A3SS	42.3333	60	21.3333	66	102.333	87.3333	sig	chr19:58257269:58267025:-	chr19:58257269:58259691:-	Exclusion	0.265	0.202	0.328	0.124	0.125	0.169
25760	A3SS_28261	clu_22606_NA	AC020915.3	chr19	-	58257269_58272394_58257269_58259691_58278522_58278808	28261	49,30,44	72,65,43	27,14,25	85,49,64	298	149	0.000911469	0.0229826	0.254,0.188,0.338	0.137,0.125,0.163	-0.118	A3SS	41	60	22	66	101	88	sig	chr19:58257269:58272394:-	chr19:58257269:58259691:-	Exclusion	0.254	0.188	0.338	0.137	0.125	0.163
25761	A3SS_28262	clu_22606_NA	AC020915.3	chr19	-	58257269_58274853_58257269_58259691_58278522_58278808	28262	47,30,40	72,65,43	20,14,24	85,49,64	298	149	0.000197237	0.00677164	0.246,0.188,0.317	0.105,0.125,0.158	-0.121	A3SS	39	60	19.3333	66	99	85.3333	sig	chr19:58257269:58274853:-	chr19:58257269:58259691:-	Exclusion	0.246	0.188	0.317	0.105	0.125	0.158
25762	A3SS_28263	clu_22606_NA	AC020915.3	chr19	-	58257269_58275345_58257269_58259691_58278522_58278808	28263	49,32,39	72,65,43	18,14,25	85,49,64	298	149	6.07316e-05	0.00258416	0.254,0.198,0.312	0.096,0.125,0.163	-0.127	A3SS	40	60	19	66	100	85	sig	chr19:58257269:58275345:-	chr19:58257269:58259691:-	Exclusion	0.254	0.198	0.312	0.096	0.125	0.163
25846	A3SS_28350	ENSG00000065029.14	ZNF76	chr6	+	35292539_35292787_35292553_35292787_35291557_35291737	28350	28,12,14	54,41,63	6,14,9	84,56,100	163	149	0.000374152	0.0112817	0.322,0.211,0.169	0.061,0.186,0.076	-0.126	A3SS	18	52.6667	9.66667	80	70.6667	89.6667	sig	chr6:35292539:35292787:+	chr6:35292553:35292787:+	Exclusion	0.322	0.211	0.169	0.061	0.186	0.076	GO:0006357|GO:0006359|GO:0007417|GO:0045944	regulation of transcription by RNA polymerase II|regulation of transcription by RNA polymerase III|central nervous system development|positive regulation of transcription by RNA polymerase II
25946	A3SS_28468	ENSG00000272752.6	STAG3L5P-PVRIG2P-PILRB	chr7	+	100349730_100349887_100349798_100349887_100345864_100345968	28468	129,95,88	31,25,28	113,94,94	5,6,4	217	149	4.7194e-11	8.63449e-09	0.741,0.723,0.683	0.939,0.915,0.942	0.216	A3SS	104	28	100.333	5	132	105.333	sig	chr7:100349730:100349887:+	chr7:100349798:100349887:+	Inclusion	0.741	0.723	0.683	0.939	0.915	0.942
25978	A3SS_28504	stringtie.10044	DBF4B	chr17	+	44741335_44741452_44741400_44741452_44738378_44738424	28504	97,58,86	50,52,50	97,79,96	33,24,24	214	149	0.000132264	0.00492229	0.575,0.437,0.545	0.672,0.696,0.736	0.182	A3SS	80.3333	50.6667	90.6667	27	131	117.667	sig	chr17:44741335:44741452:+	chr17:44741400:44741452:+	Inclusion	0.575	0.437	0.545	0.672	0.696	0.736	GO:0007049|GO:0008284|GO:0010571|GO:0010971|GO:1901987	cell cycle|positive regulation of cell population proliferation|positive regulation of nuclear cell cycle DNA replication|positive regulation of G2/M transition of mitotic cell cycle|regulation of cell cycle phase transition
26018	A3SS_28548	stringtie.3457	NA	chr11	+	43445930_43448122_43448001_43448122_43444055_43444209	28548	208160153	73,58,56	154152145	97,68,102	298	149	0.00142931	0.032877	0.588,0.58,0.577	0.443,0.528,0.415	-0.12	A3SS	173.667	62.3333	150.333	89	236	239.333	sig	chr11:43445930:43448122:+	chr11:43448001:43448122:+	Exclusion	0.588	0.58	0.577	0.443	0.528	0.415	NA	NA
26057	A3SS_28588	stringtie.14223	ENTPD6	chr20	+	25221231_25222978_25222837_25222978_25218549_25218614	28588	242227222	21,10,12	190158153	42,28,16	298	149	5.90571e-06	0.000363764	0.852,0.919,0.902	0.693,0.738,0.827	-0.138	A3SS	230.333	14.3333	167	28.6667	244.667	195.667	sig	chr20:25221231:25222978:+	chr20:25222837:25222978:+	Exclusion	0.852	0.919	0.902	0.693	0.738	0.827	GO:0009134|GO:0032026|GO:0051592	nucleoside diphosphate catabolic process|response to magnesium ion|response to calcium ion
26078	A3SS_28612	clu_39098_NA	ERGIC3	chr20	+	35556564_35557109_35556990_35557109_35556206_35556271	28612	154156142	3,1,3	192149163	56,59,67	298	149	0	0	0.963,0.987,0.959	0.632,0.558,0.549	-0.39	A3SS	150.667	2.33333	168	60.6667	153	228.667	sig	chr20:35556564:35557109:+	chr20:35556990:35557109:+	Exclusion	0.963	0.987	0.959	0.632	0.558	0.549	GO:0006888|GO:0006890|GO:0090316	endoplasmic reticulum to Golgi vesicle-mediated transport|retrograde vesicle-mediated transport, Golgi to endoplasmic reticulum|positive regulation of intracellular protein transport
26079	A3SS_28613	clu_39098_NA	ERGIC3	chr20	+	35556596_35557109_35556990_35557109_35556206_35556271	28613	159154140	3,1,3	188149163	56,59,67	298	149	0	0	0.964,0.987,0.959	0.627,0.558,0.549	-0.392	A3SS	151	2.33333	166.667	60.6667	153.333	227.333	sig	chr20:35556596:35557109:+	chr20:35556990:35557109:+	Exclusion	0.964	0.987	0.959	0.627	0.558	0.549	GO:0006888|GO:0006890|GO:0090316	endoplasmic reticulum to Golgi vesicle-mediated transport|retrograde vesicle-mediated transport, Golgi to endoplasmic reticulum|positive regulation of intracellular protein transport
26100	A3SS_28636	stringtie.2241	IDI1	chr10	-	1043300_1044171_1043300_1043393_1048863_1049170	28636	496305308	191180134	332288254	214222173	298	149	0.000963629	0.0240322	0.565,0.459,0.535	0.437,0.393,0.423	-0.102	A3SS	369.667	168.333	291.333	203	538	494.333	sig	chr10:1043300:1044171:-	chr10:1043300:1043393:-	Exclusion	0.565	0.459	0.535	0.437	0.393	0.423	GO:0006695|GO:0009240|GO:0050992	cholesterol biosynthetic process|isopentenyl diphosphate biosynthetic process|dimethylallyl diphosphate biosynthetic process
26130	A3SS_28668	stringtie.14993	DIP2A	chr21	+	46551616_46551743_46551633_46551743_46550542_46550744	28668	2,1,4	85,77,76	49,52,48	37,25,25	166	149	0	0	0.021,0.012,0.045	0.543,0.651,0.633	0.583	A3SS	2.33333	79.3333	49.6667	29	81.6667	78.6667	sig	chr21:46551616:46551743:+	chr21:46551633:46551743:+	Inclusion	0.021	0.012	0.045	0.543	0.651	0.633	GO:0006085|GO:0010629|GO:0060997|GO:2000758	acetyl-CoA biosynthetic process|negative regulation of gene expression|dendritic spine morphogenesis|positive regulation of peptidyl-lysine acetylation
26136	A3SS_28676	stringtie.12995	NA	chr2	-	73264277_73264519_73264277_73264443_73265281_73265640	28676	243296355	0,0,0	226165214	38,45,45	225	149	0	0	1.0,1.0,1.0	0.798,0.708,0.759	-0.245	A3SS	298	0	201.667	42.6667	298	244.333	sig	chr2:73264277:73264519:-	chr2:73264277:73264443:-	Exclusion	1	1	1	0.798	0.708	0.759	NA	NA
26168	A3SS_28712	ENSG00000111912.19	NCOA7	chr6	+	125888938_125889981_125888971_125889981_125885158_125885343	28712	87,53,56	32,30,38	107,90,70	15,11,25	182	149	0.000118042	0.00447672	0.69,0.591,0.547	0.854,0.87,0.696	0.197	A3SS	65.3333	33.3333	89	17	98.6667	106	sig	chr6:125888938:125889981:+	chr6:125888971:125889981:+	Inclusion	0.69	0.591	0.547	0.854	0.87	0.696	GO:0006357|GO:0006979|GO:0045944|GO:1900408|GO:1902083|GO:1903204	regulation of transcription by RNA polymerase II|response to oxidative stress|positive regulation of transcription by RNA polymerase II|negative regulation of cellular response to oxidative stress|negative regulation of peptidyl-cysteine S-nitrosylation|negative regulation of oxidative stress-induced neuron death
26255	A3SS_28823	ENSG00000155256.17	ZFYVE27	chr10	+	97751375_97751462_97751390_97751462_97750330_97750470	28823	92,69,92	190145145	109,94,132	114,93,88	164	149	6.76021e-07	5.56309e-05	0.306,0.302,0.366	0.465,0.479,0.577	0.182	A3SS	84.3333	160	111.667	98.3333	244.333	210	sig	chr10:97751375:97751462:+	chr10:97751390:97751462:+	Inclusion	0.306	0.302	0.366	0.465	0.479	0.577	GO:0016192|GO:0031175|GO:0045773|GO:0048011|GO:0071787|GO:0072659	vesicle-mediated transport|neuron projection development|positive regulation of axon extension|neurotrophin TRK receptor signaling pathway|endoplasmic reticulum tubular network formation|protein localization to plasma membrane
26378	A3SS_28970	ENSG00000127586.16	CHTF18	chr16	+	794039_794201_794053_794201_793143_793274	28970	5,8,2	237194245	12,16,18	91,82,91	163	149	7.25753e-13	1.7043e-10	0.019,0.036,0.007	0.108,0.151,0.153	0.117	A3SS	5	225.333	15.3333	88	230.333	103.333	sig	chr16:794039:794201:+	chr16:794053:794201:+	Inclusion	0.019	0.036	0.007	0.108	0.151	0.153	GO:0006260|GO:0007049|GO:0032508|GO:1900264	DNA replication|cell cycle|DNA duplex unwinding|positive regulation of DNA-directed DNA polymerase activity
26446	A3SS_29054	stringtie.7999	NA	chr16	+	536636_548287_546816_548287_536028_536142	29054	86,71,62	40,25,32	53,69,54	63,50,45	298	149	0.000310014	0.00966168	0.518,0.587,0.492	0.296,0.408,0.375	-0.173	A3SS	73	32.3333	58.6667	52.6667	105.333	111.333	sig	chr16:536636:548287:+	chr16:546816:548287:+	Exclusion	0.518	0.587	0.492	0.296	0.408	0.375	NA	NA
26502	A3SS_29118	stringtie.13021	NA	chr2	+	74455390_74455598_74455405_74455598_74455115_74455174	29118	22,10,9	134,109,86	32,19,26	108,83,89	164	149	0.00023488	0.00776073	0.13,0.077,0.087	0.212,0.172,0.21	0.1	A3SS	13.6667	109.667	25.6667	93.3333	123.333	119	sig	chr2:74455390:74455598:+	chr2:74455405:74455598:+	Inclusion	0.13	0.077	0.087	0.212	0.172	0.21	NA	NA
26511	A3SS_29127	stringtie.18758	DOCK2	chr5	+	169681729_169681879_169681743_169681879_169674296_169674445	29127	2,0,1	619459550	30,37,32	286265248	163	149	0	0	0.003,0.0,0.002	0.087,0.113,0.106	0.1	A3SS	1	542.667	33	266.333	543.667	299.333	sig	chr5:169681729:169681879:+	chr5:169681743:169681879:+	Inclusion	0.003	0	0.002	0.087	0.113	0.106	GO:0001766|GO:0001768|GO:0001771|GO:0002277|GO:0006935|GO:0007264|GO:0007520|GO:0016477|GO:0030036|GO:0044351|GO:0045059|GO:0045060|GO:0046633|GO:0050766|GO:0051056	membrane raft polarization|establishment of T cell polarity|immunological synapse formation|myeloid dendritic cell activation involved in immune response|chemotaxis|small GTPase mediated signal transduction|myoblast fusion|cell migration|actin cytoskeleton organization|macropinocytosis|positive thymic T cell selection|negative thymic T cell selection|alpha-beta T cell proliferation|positive regul…
26530	A3SS_29155	stringtie.2862	ZFYVE27	chr10	+	97744711_97744915_97744728_97744915_97743093_97743164	29155	0,4,4	207202170	109,86,86	123,76,91	166	149	0	0	0.0,0.017,0.021	0.443,0.504,0.459	0.456	A3SS	2.66667	193	93.6667	96.6667	195.667	190.333	sig	chr10:97744711:97744915:+	chr10:97744728:97744915:+	Inclusion	0	0.017	0.021	0.443	0.504	0.459	GO:0016192|GO:0031175|GO:0045773|GO:0048011|GO:0071787|GO:0072659	vesicle-mediated transport|neuron projection development|positive regulation of axon extension|neurotrophin TRK receptor signaling pathway|endoplasmic reticulum tubular network formation|protein localization to plasma membrane
26534	A3SS_29159	stringtie.12580	ITSN2	chr2	-	24315131_24315245_24315131_24315224_24328051_24328115	29159	6,0,3	248194191	40,39,50	177152182	170	149	0	0	0.021,0.0,0.014	0.165,0.184,0.194	0.169	A3SS	3	211	43	170.333	214	213.333	sig	chr2:24315131:24315245:-	chr2:24315131:24315224:-	Inclusion	0.021	0	0.014	0.165	0.184	0.194	GO:0016197|GO:0030154|GO:0150007|GO:1903861	endosomal transport|cell differentiation|clathrin-dependent synaptic vesicle endocytosis|positive regulation of dendrite extension
26563	A3SS_29194	stringtie.19384	NFYA	chr6	+	41079004_41079164_41079028_41079164_41072982_41073084	29194	4,1,0	166173145	48,40,42	114,67,87	173	149	0	0	0.02,0.005,0.0	0.266,0.34,0.294	0.292	A3SS	1.66667	161.333	43.3333	89.3333	163	132.667	sig	chr6:41079004:41079164:+	chr6:41079028:41079164:+	Inclusion	0.02	0.005	0	0.266	0.34	0.294	GO:0006355|GO:0006357|GO:0006366|GO:0035065|GO:0045893|GO:0045944|GO:0048511|GO:0080182	regulation of DNA-templated transcription|regulation of transcription by RNA polymerase II|transcription by RNA polymerase II|regulation of histone acetylation|positive regulation of DNA-templated transcription|positive regulation of transcription by RNA polymerase II|rhythmic process|histone H3-K4 trimethylation
26659	A3SS_29303	stringtie.10700	ENOSF1	chr18	-	683245_683395_683245_683380_685920_686008	29303	11,4,6	291199235	135114147	107,104,89	164	149	0	0	0.033,0.018,0.023	0.534,0.499,0.6	0.52	A3SS	7	241.667	132	100	248.667	232	sig	chr18:683245:683395:-	chr18:683245:683380:-	Inclusion	0.033	0.018	0.023	0.534	0.499	0.6	GO:0009063|GO:0016052	amino acid catabolic process|carbohydrate catabolic process
26765	A3SS_29435	stringtie.8035	TELO2	chr16	+	1506483_1507051_1506951_1507051_1506237_1506329	29435	174106123	125109106	178142184	109,61,88	298	149	0.000222992	0.00745322	0.41,0.327,0.367	0.449,0.538,0.511	0.131	A3SS	134.333	113.333	168	86	247.667	254	sig	chr16:1506483:1507051:+	chr16:1506951:1507051:+	Inclusion	0.41	0.327	0.367	0.449	0.538	0.511	GO:0007004|GO:0032006|GO:0050821|GO:0071902|GO:1904263|GO:1904515|GO:2000003	telomere maintenance via telomerase|regulation of TOR signaling|protein stabilization|positive regulation of protein serine/threonine kinase activity|positive regulation of TORC1 signaling|positive regulation of TORC2 signaling|positive regulation of DNA damage checkpoint
26774	A3SS_29449	ENSG00000102878.16	HSF4	chr16	+	67167460_67167599_67167474_67167599_67167119_67167222	29449	18,9,2	77,50,28	50,53,69	55,36,36	163	149	6.00631e-14	1.64639e-11	0.176,0.141,0.061	0.454,0.574,0.637	0.429	A3SS	9.66667	51.6667	57.3333	42.3333	61.3333	99.6667	sig	chr16:67167460:67167599:+	chr16:67167474:67167599:+	Inclusion	0.176	0.141	0.061	0.454	0.574	0.637	GO:0000122|GO:0006357|GO:0070306	negative regulation of transcription by RNA polymerase II|regulation of transcription by RNA polymerase II|lens fiber cell differentiation
26830	A3SS_29513	stringtie.22593	NA	chr9	+	121173242_121173509_121173356_121173509_121169610_121169816	29513	460351377	7,6,4	149,124,93	48,45,57	263	149	0	0	0.974,0.971,0.982	0.638,0.61,0.48	-0.4	A3SS	396	5.66667	122	50	401.667	172	sig	chr9:121173242:121173509:+	chr9:121173356:121173509:+	Exclusion	0.974	0.971	0.982	0.638	0.61	0.48	NA	NA
26831	A3SS_29514	clu_14801_NA	CNTRL	chr9	+	121173242_121173509_121173366_121173509_121169610_121169816	29514	472368383	0,2,3	156,126,99	9,6,11	273	149	1.31377e-11	2.55216e-09	1.0,0.99,0.986	0.904,0.92,0.831	-0.107	A3SS	407.667	1.66667	127	8.66667	409.333	135.667	sig	chr9:121173242:121173509:+	chr9:121173366:121173509:+	Exclusion	1	0.99	0.986	0.904	0.92	0.831	GO:0001822|GO:0003281|GO:0007049|GO:0035904|GO:0051301|GO:0060976	kidney development|ventricular septum development|cell cycle|aorta development|cell division|coronary vasculature development
26837	A3SS_29520	stringtie.22593	NA	chr9	+	121173242_121173509_121173356_121173509_121171407_121171548	29520	613408436	19,9,14	212158161	89,78,87	263	149	0	0	0.948,0.963,0.946	0.574,0.534,0.512	-0.412	A3SS	485.667	14	177	84.6667	499.667	261.667	sig	chr9:121173242:121173509:+	chr9:121173356:121173509:+	Exclusion	0.948	0.963	0.946	0.574	0.534	0.512	NA	NA
26838	A3SS_29521	clu_14801_NA	CNTRL	chr9	+	121173242_121173509_121173366_121173509_121171419_121171548	29521	625425442	5,0,5	219160167	16,13,14	273	149	1.33227e-15	4.30264e-13	0.986,1.0,0.98	0.882,0.87,0.867	-0.116	A3SS	497.333	3.33333	182	14.3333	500.667	196.333	sig	chr9:121173242:121173509:+	chr9:121173366:121173509:+	Exclusion	0.986	1	0.98	0.882	0.87	0.867	GO:0001822|GO:0003281|GO:0007049|GO:0035904|GO:0051301|GO:0060976	kidney development|ventricular septum development|cell cycle|aorta development|cell division|coronary vasculature development
26857	A3SS_29542	stringtie.18676	NA	chr5	-	151032286_151032394_151032286_151032383_151033607_151033799	29542	26,35,27	186117801454	178109175	11938321022	160	149	0	0	0.013,0.018,0.017	0.122,0.109,0.138	0.107	A3SS	29.3333	1698.33	154	1015.67	1727.67	1169.67	sig	chr5:151032286:151032394:-	chr5:151032286:151032383:-	Inclusion	0.013	0.018	0.017	0.122	0.109	0.138	NA	NA
26858	A3SS_29543	stringtie.18676	NA	chr5	-	151032286_151032400_151032286_151032394_151033607_151033799	29543	167237177	10,19,14	235188174	156100146	155	149	0	0	0.941,0.923,0.924	0.592,0.644,0.534	-0.339	A3SS	193.667	14.3333	199	134	208	333	sig	chr5:151032286:151032400:-	chr5:151032286:151032394:-	Exclusion	0.941	0.923	0.924	0.592	0.644	0.534	NA	NA
26905	A3SS_29598	stringtie.2219	NA	chr1	-	247201567_247202095_247201567_247202080_247210690_247210993	29598	151,60,124	31,17,14	177126159	18,6,9	164	149	7.89384e-05	0.00321693	0.816,0.762,0.889	0.899,0.95,0.941	0.108	A3SS	111.667	20.6667	154	11	132.333	165	sig	chr1:247201567:247202095:-	chr1:247201567:247202080:-	Inclusion	0.816	0.762	0.889	0.899	0.95	0.941	NA	NA
26930	A3SS_29627	stringtie.15956	NA	chr3	+	47336519_47336757_47336534_47336757_47334682_47334819	29627	61,36,41	119135123	95,82,86	161115141	164	149	0.000804306	0.02086	0.318,0.195,0.232	0.349,0.393,0.357	0.118	A3SS	46	125.667	87.6667	139	171.667	226.667	sig	chr3:47336519:47336757:+	chr3:47336534:47336757:+	Inclusion	0.318	0.195	0.232	0.349	0.393	0.357	NA	NA
26980	A3SS_29682	ENSG00000280081.3	LINC01667	chr21	-	9807734_9807974_9807734_9807820_9808173_9808361	29682	730518485	215129108	927811945	167115128	298	149	2.37319e-06	0.000165276	0.629,0.668,0.692	0.735,0.779,0.787	0.104	A3SS	577.667	150.667	894.333	136.667	728.333	1031	sig	chr21:9807734:9807974:-	chr21:9807734:9807820:-	Inclusion	0.629	0.668	0.692	0.735	0.779	0.787
27237	A3SS_29989	clu_8616_NA	WDR11	chr10	+	120867068_120867169_120867121_120867169_120866568_120866764	29989	109,78,75	36,40,21	117,78,119	18,21,17	202	149	0.00146831	0.0336347	0.691,0.59,0.725	0.827,0.733,0.838	0.131	A3SS	87.3333	32.3333	104.667	18.6667	119.667	123.333	sig	chr10:120867068:120867169:+	chr10:120867121:120867169:+	Inclusion	0.691	0.59	0.725	0.827	0.733	0.838	GO:0006886|GO:0007507|GO:0008589|GO:0035264|GO:0060271|GO:0060322|GO:0099041	intracellular protein transport|heart development|regulation of smoothened signaling pathway|multicellular organism growth|cilium assembly|head development|vesicle tethering to Golgi
27274	A3SS_30030	clu_22511_NA	HSPBP1	chr19	-	55265277_55265378_55265277_55265367_55265885_55265982	30030	57,22,42	18,31,19	130116100	34,21,16	160	149	0.00216609	0.0451537	0.747,0.398,0.673	0.781,0.837,0.853	0.218	A3SS	40.3333	22.6667	115.333	23.6667	63	139	sig	chr19:55265277:55265378:-	chr19:55265277:55265367:-	Inclusion	0.747	0.398	0.673	0.781	0.837	0.853	GO:0006457|GO:0031398|GO:0032436	protein folding|positive regulation of protein ubiquitination|positive regulation of proteasomal ubiquitin-dependent protein catabolic process
27308	A3SS_30066	ENSG00000206195.10	DUXAP8	chr22	+	15790660_15790798_15790684_15790798_15788819_15788931	30066	365267287	31,39,31	226227266	104,63,96	173	149	1.83187e-14	5.3045e-12	0.91,0.855,0.889	0.652,0.756,0.705	-0.18	A3SS	306.333	33.6667	239.667	87.6667	340	327.333	sig	chr22:15790660:15790798:+	chr22:15790684:15790798:+	Exclusion	0.91	0.855	0.889	0.652	0.756	0.705
27411	A3SS_30179	clu_26003_NA	FAM219B	chr15	-	74899991_74900674_74899991_74900137_74902603_74902786	30179	167,124,95	0,0,0	140,72,105	10,9,8	298	149	4.29461e-11	7.90986e-09	1.0,1.0,1.0	0.875,0.8,0.868	-0.152	A3SS	128.667	0	105.667	9	128.667	114.667	sig	chr15:74899991:74900674:-	chr15:74899991:74900137:-	Exclusion	1	1	1	0.875	0.8	0.868
27441	A3SS_30213	clu_2206_NA	ORMDL1	chr2	-	189782421_189782792_189782421_189782602_189783013_189783123	30213	178174154	192106134	98,95,128	226128170	298	149	4.6263e-05	0.00205824	0.317,0.451,0.365	0.178,0.271,0.274	-0.137	A3SS	168.667	144	107	174.667	312.667	281.667	sig	chr2:189782421:189782792:-	chr2:189782421:189782602:-	Exclusion	0.317	0.451	0.365	0.178	0.271	0.274	GO:0006672|GO:0006686|GO:0030148|GO:0042552|GO:0061744|GO:0090156|GO:1900060	ceramide metabolic process|sphingomyelin biosynthetic process|sphingolipid biosynthetic process|myelination|motor behavior|intracellular sphingolipid homeostasis|negative regulation of ceramide biosynthetic process
27442	A3SS_30214	clu_2206_NA	ORMDL1	chr2	-	189782421_189783402_189782421_189782602_189784268_189784371	30214	178171151	127103108	97,97,126	116,89,135	298	149	0.000654046	0.0176857	0.412,0.454,0.411	0.295,0.353,0.318	-0.104	A3SS	166.667	112.667	106.667	113.333	279.333	220	sig	chr2:189782421:189783402:-	chr2:189782421:189782602:-	Exclusion	0.412	0.454	0.411	0.295	0.353	0.318	GO:0006672|GO:0006686|GO:0030148|GO:0042552|GO:0061744|GO:0090156|GO:1900060	ceramide metabolic process|sphingomyelin biosynthetic process|sphingolipid biosynthetic process|myelination|motor behavior|intracellular sphingolipid homeostasis|negative regulation of ceramide biosynthetic process
27455	A3SS_30229	stringtie.157	NA	chr1	-	3632212_3632338_3632212_3632317_3633397_3633503	30229	282197190	27,12,6	188109139	74,42,59	170	149	0	0	0.902,0.935,0.965	0.69,0.695,0.674	-0.248	A3SS	223	15	145.333	58.3333	238	203.667	sig	chr1:3632212:3632338:-	chr1:3632212:3632317:-	Exclusion	0.902	0.935	0.965	0.69	0.695	0.674	NA	NA
27465	A3SS_30239	clu_1713_NA	CCDC74A	chr2	+	131531622_131531802_131531663_131531802_131530780_131530827	30239	15,20,28	205218232	26,18,18	82,62,77	190	149	7.39327e-07	6.0102e-05	0.054,0.067,0.086	0.199,0.185,0.155	0.111	A3SS	21	218.333	20.6667	73.6667	239.333	94.3333	sig	chr2:131531622:131531802:+	chr2:131531663:131531802:+	Inclusion	0.054	0.067	0.086	0.199	0.185	0.155
27515	A3SS_30302	ENSG00000013306.15	SLC25A39	chr17	-	44322418_44322552_44322418_44322528_44322807_44322852	30302	273172235	790551627	315265293	398389389	173	149	1.00697e-13	2.67455e-11	0.229,0.212,0.244	0.405,0.37,0.393	0.161	A3SS	226.667	656	291	392	882.667	683	sig	chr17:44322418:44322552:-	chr17:44322418:44322528:-	Inclusion	0.229	0.212	0.244	0.405	0.37	0.393	GO:0006783|GO:0006810|GO:0160007|GO:1990542	heme biosynthetic process|transport|glutathione import into mitochondrion|mitochondrial transmembrane transport
27530	A3SS_30318	clu_36745_NA	TAB3	chrX	-	30871698_30871816_30871698_30871801_30889113_30889394	30318	3,0,0	70,77,59	13,10,8	72,60,95	164	149	6.2794e-08	6.53228e-06	0.037,0.0,0.0	0.141,0.132,0.071	0.102	A3SS	1	68.6667	10.3333	75.6667	69.6667	86	sig	chrX:30871698:30871816:-	chrX:30871698:30871801:-	Inclusion	0.037	0	0	0.141	0.132	0.071	GO:0010507|GO:0038061|GO:0043123	negative regulation of autophagy|NIK/NF-kappaB signaling|positive regulation of I-kappaB kinase/NF-kappaB signaling
27554	A3SS_30344	clu_30577_NA	TLR10	chr4	-	38776109_38782445_38776109_38776426_38782920_38782990	30344	166130128	134,109,91	112,83,74	129113110	298	149	0.000147402	0.00537705	0.382,0.374,0.413	0.303,0.269,0.252	-0.115	A3SS	141.333	111.333	89.6667	117.333	252.667	207	sig	chr4:38776109:38782445:-	chr4:38776109:38776426:-	Exclusion	0.382	0.374	0.413	0.303	0.269	0.252	GO:0002224|GO:0006954|GO:0006955|GO:0045087|GO:0071221	toll-like receptor signaling pathway|inflammatory response|immune response|innate immune response|cellular response to bacterial lipopeptide
27651	A3SS_30460	ENSG00000108395.13	TRIM37	chr17	-	59001597_59001741_59001597_59001714_59012327_59012446	30460	12,3,9	61,50,48	38,28,34	21,31,37	176	149	1.99363e-12	4.40629e-10	0.143,0.048,0.137	0.605,0.433,0.438	0.383	A3SS	8	53	33.3333	29.6667	61	63	sig	chr17:59001597:59001741:-	chr17:59001597:59001714:-	Inclusion	0.143	0.048	0.137	0.605	0.433	0.438	GO:0000122|GO:0006513|GO:0016558|GO:0032088|GO:0036353|GO:0045814|GO:0045893|GO:0046600|GO:0050821|GO:0051091|GO:0051092|GO:0051865|GO:0070842	negative regulation of transcription by RNA polymerase II|protein monoubiquitination|protein import into peroxisome matrix|negative regulation of NF-kappaB transcription factor activity|histone H2A-K119 monoubiquitination|negative regulation of gene expression, epigenetic|positive regulation of DNA-templated transcription|negative regulation of centriole replication|protein stabilization|positive…
27723	A3SS_30541	ENSG00000155329.11	ZCCHC10	chr5	-	133000131_133000201_133000131_133000173_133006758_133006920	30541	25,13,10	126,80,87	41,12,27	95,54,72	177	149	0.000472407	0.0136409	0.143,0.12,0.088	0.266,0.158,0.24	0.104	A3SS	16	97.6667	26.6667	73.6667	113.667	100.333	sig	chr5:133000131:133000201:-	chr5:133000131:133000173:-	Inclusion	0.143	0.12	0.088	0.266	0.158	0.24
27859	A3SS_30705	ENSG00000079134.11	THOC1	chr18	-	224083_224200_224083_224179_224923_224994	30705	30,17,22	266195158	80,72,33	135,113,92	170	149	1.11022e-16	3.95902e-14	0.09,0.071,0.109	0.342,0.358,0.239	0.223	A3SS	23	206.333	61.6667	113.333	229.333	175	sig	chr18:224083:224200:-	chr18:224083:224179:-	Inclusion	0.09	0.071	0.109	0.342	0.358	0.239	GO:0000018|GO:0006396|GO:0006397|GO:0006406|GO:0006915|GO:0007165|GO:0008380|GO:0031297|GO:0032784|GO:0032786|GO:0046784|GO:0048297|GO:2000002	regulation of DNA recombination|RNA processing|mRNA processing|mRNA export from nucleus|apoptotic process|signal transduction|RNA splicing|replication fork processing|regulation of DNA-templated transcription elongation|positive regulation of DNA-templated transcription, elongation|viral mRNA export from host cell nucleus|negative regulation of isotype switching to IgA isotypes|negative regulatio…
27999	A3SS_30857	stringtie.23389	NA	chrX	-	103678498_103678651_103678498_103678600_103684680_103684729	30857	196133146	95,51,66	164175108	115108110	200	149	0.000663787	0.017877	0.606,0.66,0.622	0.515,0.547,0.422	-0.135	A3SS	158.333	70.6667	149	111	229	260	sig	chrX:103678498:103678651:-	chrX:103678498:103678600:-	Exclusion	0.606	0.66	0.622	0.515	0.547	0.422	NA	NA
28071	A3SS_30935	clu_9596_NA	PCNX1	chr14	+	70969831_70978648_70977027_70978648_70969020_70969110	30935	52,53,73	0,1,0	63,54,54	6,3,3	298	149	4.05961e-05	0.0018486	1.0,0.964,1.0	0.84,0.9,0.9	-0.108	A3SS	59.3333	0.333333	57	4	59.6667	61	sig	chr14:70969831:70978648:+	chr14:70977027:70978648:+	Exclusion	1	0.964	1	0.84	0.9	0.9
28076	A3SS_30942	stringtie.12992	SMYD5	chr2	+	73219951_73220190_73220069_73220190_73218860_73218969	30942	55,68,39	4,6,6	47,36,37	13,11,8	267	149	0.00187438	0.0404579	0.885,0.863,0.784	0.669,0.646,0.721	-0.165	A3SS	54	5.33333	40	10.6667	59.3333	50.6667	sig	chr2:73219951:73220190:+	chr2:73220069:73220190:+	Exclusion	0.885	0.863	0.784	0.669	0.646	0.721	GO:0010529|GO:0034968|GO:0045814|GO:2000035|GO:2000736	negative regulation of transposition|histone lysine methylation|negative regulation of gene expression, epigenetic|regulation of stem cell division|regulation of stem cell differentiation
28186	A3SS_31068	stringtie.9994	BRCA1	chr17	-	43166979_43167849_43166979_43167262_43170125_43171037	31068	59,72,82	9,2,7	29,33,31	60,45,57	298	149	0	0	0.766,0.947,0.854	0.195,0.268,0.214	-0.63	A3SS	71	6	31	54	77	85	sig	chr17:43166979:43167849:-	chr17:43166979:43167262:-	Exclusion	0.766	0.947	0.854	0.195	0.268	0.214	GO:0000209|GO:0000724|GO:0006281|GO:0006282|GO:0006301|GO:0006302|GO:0006349|GO:0006357|GO:0006633|GO:0006974|GO:0007059|GO:0007095|GO:0007098|GO:0008630|GO:0009048|GO:0010212|GO:0010575|GO:0010628|GO:0016567|GO:0030308|GO:0031398|GO:0033147|GO:0035066|GO:0035067|GO:0035518|GO:0035825|GO:0043009|GO:0043627|GO:0044030|GO:0044818|GO:0045717|GO:0045739|GO:0045766|GO:0045786|GO:0045892|GO:0045893|GO:…	protein polyubiquitination|double-strand break repair via homologous recombination|DNA repair|regulation of DNA repair|postreplication repair|double-strand break repair|regulation of gene expression by genomic imprinting|regulation of transcription by RNA polymerase II|fatty acid biosynthetic process|DNA damage response|chromosome segregation|mitotic G2 DNA damage checkpoint signaling|centrosome …
28197	A3SS_31079	ENSG00000157625.15	TAB3	chrX	-	30842965_30846644_30842965_30843049_30852777_30852938	31079	117,77,91	5,1,1	101,79,86	7,14,7	298	149	6.57425e-05	0.00275882	0.921,0.975,0.978	0.878,0.738,0.86	-0.133	A3SS	95	2.33333	88.6667	9.33333	97.3333	98	sig	chrX:30842965:30846644:-	chrX:30842965:30843049:-	Exclusion	0.921	0.975	0.978	0.878	0.738	0.86	GO:0010507|GO:0038061|GO:0043123	negative regulation of autophagy|NIK/NF-kappaB signaling|positive regulation of I-kappaB kinase/NF-kappaB signaling
28225	A3SS_31108	ENSG00000099622.13	CIRBP	chr19	+	1273493_1273715_1273600_1273715_1271980_1272051	31108	323264229	0,1,1	430292373	25,24,30	256	149	0	0	1.0,0.994,0.993	0.909,0.876,0.879	-0.108	A3SS	272	0.666667	365	26.3333	272.667	391.333	sig	chr19:1273493:1273715:+	chr19:1273600:1273715:+	Exclusion	1	0.994	0.993	0.909	0.876	0.879	GO:0009409|GO:0009411|GO:0017148|GO:0034063|GO:0045727|GO:0048026|GO:0048255	response to cold|response to UV|negative regulation of translation|stress granule assembly|positive regulation of translation|positive regulation of mRNA splicing, via spliceosome|mRNA stabilization
28326	A3SS_31223	clu_12746_NA	TCIRG1	chr11	+	68043755_68043907_68043797_68043907_68043570_68043653	31223	8,3,6	43,43,67	46,30,18	22,36,42	191	149	2.27082e-08	2.56843e-06	0.127,0.052,0.065	0.62,0.394,0.251	0.34	A3SS	5.66667	51	31.3333	33.3333	56.6667	64.6667	sig	chr11:68043755:68043907:+	chr11:68043797:68043907:+	Inclusion	0.127	0.052	0.065	0.62	0.394	0.251	GO:0000045|GO:0001503|GO:0002158|GO:0006874|GO:0006915|GO:0006954|GO:0006968|GO:0007035|GO:0007039|GO:0007042|GO:0008284|GO:0010155|GO:0010272|GO:0010467|GO:0010468|GO:0016064|GO:0016236|GO:0021554|GO:0030010|GO:0030183|GO:0030217|GO:0030316|GO:0031529|GO:0033365|GO:0035709|GO:0035711|GO:0043029|GO:0044691|GO:0045453|GO:0045667|GO:0045851|GO:0050796|GO:0051650|GO:0060041|GO:0061484|GO:0070166|GO:…	autophagosome assembly|ossification|osteoclast proliferation|intracellular calcium ion homeostasis|apoptotic process|inflammatory response|cellular defense response|vacuolar acidification|protein catabolic process in the vacuole|lysosomal lumen acidification|positive regulation of cell population proliferation|regulation of proton transport|response to silver ion|gene expression|regulation of gen…
28333	A3SS_31230	ENSG00000171469.10	ZNF561	chr19	-	9618090_9618179_9618090_9618166_9619431_9619582	31230	76,48,57	6,2,3	43,23,14	33,30,41	162	149	0	0	0.921,0.957,0.946	0.545,0.414,0.239	-0.542	A3SS	60.3333	3.66667	26.6667	34.6667	64	61.3333	sig	chr19:9618090:9618179:-	chr19:9618090:9618166:-	Exclusion	0.921	0.957	0.946	0.545	0.414	0.239	GO:0006355	regulation of DNA-templated transcription
28363	A3SS_31265	stringtie.3485	NA	chr11	-	46090454_46090581_46090454_46090566_46092182_46092223	31265	0,1,0	72,36,49	6,6,13	52,32,51	164	149	3.20591e-09	4.30952e-07	0.0,0.025,0.0	0.095,0.146,0.188	0.135	A3SS	0.333333	52.3333	8.33333	45	52.6667	53.3333	sig	chr11:46090454:46090581:-	chr11:46090454:46090566:-	Inclusion	0	0.025	0	0.095	0.146	0.188	NA	NA
28438	A3SS_31357	stringtie.23325	ABCB7	chrX	-	75071508_75071704_75071508_75071683_75073688_75073776	31357	5,8,5	327307231	14,37,10	136,118,93	170	149	3.91909e-14	1.09571e-11	0.013,0.022,0.019	0.083,0.216,0.086	0.11	A3SS	6	288.333	20.3333	115.667	294.333	136	sig	chrX:75071508:75071704:-	chrX:75071508:75071683:-	Inclusion	0.013	0.022	0.019	0.083	0.216	0.086	GO:0006879|GO:0015886|GO:0016226|GO:0034755|GO:0055085|GO:0070455|GO:0140466|GO:1903331|GO:1903427	intracellular iron ion homeostasis|heme transport|iron-sulfur cluster assembly|iron ion transmembrane transport|transmembrane transport|positive regulation of heme biosynthetic process|iron-sulfur cluster export from the mitochondrion|positive regulation of iron-sulfur cluster assembly|negative regulation of reactive oxygen species biosynthetic process
28616	A3SS_31551	stringtie.8144	IL32	chr16	+	3065780_3065826_3065783_3065826_3065311_3065494	31551	80,53,58	149,89,74	13,12,12	37,49,45	152	149	0.000193928	0.00667291	0.345,0.369,0.434	0.256,0.194,0.207	-0.164	A3SS	63.6667	104	12.3333	43.6667	167.667	56	sig	chr16:3065780:3065826:+	chr16:3065783:3065826:+	Exclusion	0.345	0.369	0.434	0.256	0.194	0.207	GO:0006952|GO:0006955|GO:0007155|GO:0007165	defense response|immune response|cell adhesion|signal transduction
28633	A3SS_31576	stringtie.17694	GUCY1B3	chr4	+	155802302_155802579_155802341_155802579_155799876_155800074	31576	20,20,18	1108960858	163,96,133	806596630	188	149	0	0	0.014,0.016,0.016	0.138,0.113,0.143	0.116	A3SS	19.3333	975.333	130.667	677.333	994.667	808	sig	chr4:155802302:155802579:+	chr4:155802341:155802579:+	Inclusion	0.014	0.016	0.016	0.138	0.113	0.143	NA	NA
28634	A3SS_31577	stringtie.17694	GUCY1B3	chr4	+	155802314_155802579_155802341_155802579_155799876_155800074	31577	19,14,13	1108960858	332265302	806596630	176	149	0	0	0.014,0.012,0.013	0.259,0.273,0.289	0.261	A3SS	15.3333	975.333	299.667	677.333	990.667	977	sig	chr4:155802314:155802579:+	chr4:155802341:155802579:+	Inclusion	0.014	0.012	0.013	0.259	0.273	0.289	NA	NA
28648	A3SS_31591	stringtie.15065	TANGO2	chr22	+	20053436_20056241_20055942_20056241_20052464_20052584	31591	95,98,102	39,25,36	93120100	9,19,24	298	149	0.00190584	0.0409935	0.549,0.662,0.586	0.838,0.759,0.676	0.159	A3SS	98.3333	33.3333	104.333	17.3333	131.667	121.667	sig	chr22:20053436:20056241:+	chr22:20055942:20056241:+	Inclusion	0.549	0.662	0.586	0.838	0.759	0.676	GO:0007030|GO:0009306	Golgi organization|protein secretion
28884	A3SS_31885	ENSG00000188785.11	ZNF548	chr19	+	57394042_57394223_57394187_57394223_57389874_57390114	31885	47,46,36	73,64,70	24,14,21	110,93,88	294	149	4.92653e-09	6.36155e-07	0.246,0.267,0.207	0.1,0.071,0.108	-0.147	A3SS	43	69	19.6667	97	112	116.667	sig	chr19:57394042:57394223:+	chr19:57394187:57394223:+	Exclusion	0.246	0.267	0.207	0.1	0.071	0.108	GO:0006355	regulation of DNA-templated transcription
28964	A3SS_31981	ENSG00000115525.17	ST3GAL5	chr2	-	85847860_85848381_85847860_85848204_85851263_85851703	31981	98,67,69	28,11,11	62,54,56	23,32,21	298	149	0.00244785	0.0496043	0.636,0.753,0.758	0.574,0.458,0.571	-0.181	A3SS	78	16.6667	57.3333	25.3333	94.6667	82.6667	sig	chr2:85847860:85848381:-	chr2:85847860:85848204:-	Exclusion	0.636	0.753	0.758	0.574	0.458	0.571	GO:0001574|GO:0005975|GO:0006486|GO:0006688|GO:0097503	ganglioside biosynthetic process|carbohydrate metabolic process|protein glycosylation|glycosphingolipid biosynthetic process|sialylation
28965	A3SS_31982	ENSG00000115525.17	ST3GAL5	chr2	-	85847860_85850834_85847860_85848204_85851263_85851703	31982	102,69,70	28,11,11	64,56,57	23,32,21	298	149	0.00215693	0.0450115	0.646,0.758,0.761	0.582,0.467,0.576	-0.18	A3SS	80.3333	16.6667	59	25.3333	97	84.3333	sig	chr2:85847860:85850834:-	chr2:85847860:85848204:-	Exclusion	0.646	0.758	0.761	0.582	0.467	0.576	GO:0001574|GO:0005975|GO:0006486|GO:0006688|GO:0097503	ganglioside biosynthetic process|carbohydrate metabolic process|protein glycosylation|glycosphingolipid biosynthetic process|sialylation
29068	A3SS_32100	ENSG00000125991.19	ERGIC3	chr20	+	35556954_35557109_35556972_35557109_35556206_35556271	32100	14,23,21	1081966893	331259296	892620736	167	149	0	0	0.011,0.021,0.021	0.249,0.272,0.264	0.244	A3SS	19.3333	980	295.333	749.333	999.333	1044.67	sig	chr20:35556954:35557109:+	chr20:35556972:35557109:+	Inclusion	0.011	0.021	0.021	0.249	0.272	0.264	GO:0006888|GO:0006890|GO:0090316	endoplasmic reticulum to Golgi vesicle-mediated transport|retrograde vesicle-mediated transport, Golgi to endoplasmic reticulum|positive regulation of intracellular protein transport
29103	A3SS_32144	stringtie.11658	NA	chr19	+	16862883_16863796_16863679_16863796_16862351_16862559	32144	99,70,60	135,127,96	109,92,98	70,50,85	298	149	1.79849e-07	1.67507e-05	0.268,0.216,0.238	0.438,0.479,0.366	0.187	A3SS	76.3333	119.333	99.6667	68.3333	195.667	168	sig	chr19:16862883:16863796:+	chr19:16863679:16863796:+	Inclusion	0.268	0.216	0.238	0.438	0.479	0.366	NA	NA
29127	A3SS_32174	ENSG00000101017.13	CD40	chr20	+	46127978_46128224_46128137_46128224_46122609_46122756	32174	228141109	32,29,19	78,110,68	45,27,29	298	149	0.000268895	0.00864533	0.781,0.709,0.741	0.464,0.671,0.54	-0.185	A3SS	159.333	26.6667	85.3333	33.6667	186	119	sig	chr20:46127978:46128224:+	chr20:46128137:46128224:+	Exclusion	0.781	0.709	0.741	0.464	0.671	0.54	GO:0001934|GO:0002768|GO:0006874|GO:0006954|GO:0019724|GO:0023035|GO:0030168|GO:0030890|GO:0032735|GO:0034341|GO:0035666|GO:0042100|GO:0042113|GO:0042531|GO:0042832|GO:0043123|GO:0043406|GO:0043491|GO:0043536|GO:0043547|GO:0045766|GO:0045944|GO:0048304|GO:0051092|GO:0051607|GO:0065003|GO:0071260|GO:0071347|GO:0071356|GO:0090037|GO:2000353	positive regulation of protein phosphorylation|immune response-regulating cell surface receptor signaling pathway|intracellular calcium ion homeostasis|inflammatory response|B cell mediated immunity|CD40 signaling pathway|platelet activation|positive regulation of B cell proliferation|positive regulation of interleukin-12 production|response to type II interferon|TRIF-dependent toll-like receptor…
29136	A3SS_32194	clu_182_NA	UBXN2A	chr2	+	23999654_24004909_23999671_24004909_23984672_23984831	32194	5,5,0	145112113	22,15,14	82,79,55	166	149	7.84373e-13	1.83773e-10	0.03,0.039,0.0	0.194,0.146,0.186	0.152	A3SS	3.33333	123.333	17	72	126.667	89	sig	chr2:23999654:24004909:+	chr2:23999671:24004909:+	Inclusion	0.03	0.039	0	0.194	0.146	0.186	GO:0000045|GO:0007030|GO:0031396|GO:0031468|GO:0042176|GO:0043161|GO:0061025|GO:1990830	autophagosome assembly|Golgi organization|regulation of protein ubiquitination|nuclear membrane reassembly|regulation of protein catabolic process|proteasome-mediated ubiquitin-dependent protein catabolic process|membrane fusion|cellular response to leukemia inhibitory factor
29173	A3SS_32236	stringtie.10941	ELP2	chr18	+	36145933_36146048_36145947_36146048_36144938_36145034	32236	9,9,4	397340296	39,49,41	182133112	163	149	0	0	0.02,0.024,0.012	0.164,0.252,0.251	0.204	A3SS	7.33333	344.333	43	142.333	351.667	185.333	sig	chr18:36145933:36146048:+	chr18:36145947:36146048:+	Inclusion	0.02	0.024	0.012	0.164	0.252	0.251	GO:0002098|GO:0006357|GO:0006368|GO:0006417|GO:0046425	tRNA wobble uridine modification|regulation of transcription by RNA polymerase II|transcription elongation by RNA polymerase II|regulation of translation|regulation of receptor signaling pathway via JAK-STAT
29315	A3SS_32409	ENSG00000143224.17	PPOX	chr1	+	161167338_161167486_161167370_161167486_161167099_161167234	32409	15,21,16	74,70,66	23,32,14	29,33,29	181	149	1.72605e-05	0.00090288	0.143,0.198,0.166	0.395,0.444,0.284	0.205	A3SS	17.3333	70	23	30.3333	87.3333	53.3333	sig	chr1:161167338:161167486:+	chr1:161167370:161167486:+	Inclusion	0.143	0.198	0.166	0.395	0.444	0.284	GO:0006779|GO:0006782|GO:0006783	porphyrin-containing compound biosynthetic process|protoporphyrinogen IX biosynthetic process|heme biosynthetic process
29340	A3SS_32445	stringtie.2147	TARBP1	chr1	-	234448479_234448579_234448479_234448576_234450427_234450566	32445	98,91,67	115,72,86	51,58,39	137,102,92	152	149	2.2275e-05	0.00111883	0.455,0.553,0.433	0.267,0.358,0.294	-0.174	A3SS	85.3333	91	49.3333	110.333	176.333	159.667	sig	chr1:234448479:234448579:-	chr1:234448479:234448576:-	Exclusion	0.455	0.553	0.433	0.267	0.358	0.294	GO:0006357|GO:0030488	regulation of transcription by RNA polymerase II|tRNA methylation
29566	A3SS_32708	clu_6535_NA	CR2	chr1	+	207468438_207468715_207468547_207468715_207466525_207466912	32708	450308316	0,1,0	171140144	74,66,59	258	149	0	0	1.0,0.994,1.0	0.572,0.551,0.585	-0.429	A3SS	358	0.333333	151.667	66.3333	358.333	218	sig	chr1:207468438:207468715:+	chr1:207468547:207468715:+	Exclusion	1	0.994	1	0.572	0.551	0.585	GO:0002430|GO:0002456|GO:0006955|GO:0006957|GO:0006958|GO:0030183|GO:0042100|GO:0045959|GO:0046718	complement receptor mediated signaling pathway|T cell mediated immunity|immune response|complement activation, alternative pathway|complement activation, classical pathway|B cell differentiation|B cell proliferation|negative regulation of complement activation, classical pathway|viral entry into host cell
29840	A3SS_33014	clu_16907_NA	DZIP3	chr3	+	108686427_108686584_108686444_108686584_108684215_108684341	33014	2,8,6	105,71,89	16,34,25	35,20,21	166	149	9.54792e-15	2.81773e-12	0.017,0.092,0.057	0.291,0.604,0.517	0.415	A3SS	5.33333	88.3333	25	25.3333	93.6667	50.3333	sig	chr3:108686427:108686584:+	chr3:108686444:108686584:+	Inclusion	0.017	0.092	0.057	0.291	0.604	0.517	GO:0000209	protein polyubiquitination
29864	A3SS_33040	clu_18053_NA	LPCAT1	chr5	-	1489745_1491628_1489745_1491428_1494699_1494914	33040	60,57,40	12,33,17	51,40,50	4,6,8	298	149	0.00096968	0.0241401	0.714,0.463,0.541	0.864,0.769,0.758	0.224	A3SS	52.3333	20.6667	47	6	73	53	sig	chr5:1489745:1491628:-	chr5:1489745:1491428:-	Inclusion	0.714	0.463	0.541	0.864	0.769	0.758	GO:0006654|GO:0006656|GO:0008654|GO:0030163|GO:0036148|GO:0036151|GO:0043129|GO:0045732|GO:0060041|GO:2001246	phosphatidic acid biosynthetic process|phosphatidylcholine biosynthetic process|phospholipid biosynthetic process|protein catabolic process|phosphatidylglycerol acyl-chain remodeling|phosphatidylcholine acyl-chain remodeling|surfactant homeostasis|positive regulation of protein catabolic process|retina development in camera-type eye|negative regulation of phosphatidylcholine biosynthetic process
30076	A3SS_33275	clu_6486_NA	SLC45A3	chr1	-	205662832_205663856_205662832_205663618_205664484_205664886	33275	73,30,39	61,71,71	26,15,13	82,64,80	298	149	2.16115e-05	0.00108835	0.374,0.174,0.215	0.137,0.105,0.075	-0.149	A3SS	47.3333	67.6667	18	75.3333	115	93.3333	sig	chr1:205662832:205663856:-	chr1:205662832:205663618:-	Exclusion	0.374	0.174	0.215	0.137	0.105	0.075	GO:0008645|GO:0010907|GO:0015770|GO:0045723|GO:0048713	hexose transmembrane transport|positive regulation of glucose metabolic process|sucrose transport|positive regulation of fatty acid biosynthetic process|regulation of oligodendrocyte differentiation
30077	A3SS_33276	ENSG00000125354.22	2023-09-06	chrX	-	119625334_119625396_119625334_119625379_119629317_119629508	33276	108,85,83	186414601557	160912751441	980738866	166	149	0	0	0.049,0.05,0.046	0.596,0.608,0.599	0.553	A3SS	92	1627	1441.67	861.333	1719	2303	sig	chrX:119625334:119625396:-	chrX:119625334:119625379:-	Inclusion	0.049	0.05	0.046	0.596	0.608	0.599
30099	A3SS_33302	ENSG00000156504.16	FAM122B	chrX	-	134769566_134772283_134769566_134771354_134781820_134781917	33302	256163197	123108120	223153179	61,36,50	298	149	2.9901e-08	3.29017e-06	0.51,0.43,0.451	0.646,0.68,0.642	0.192	A3SS	205.333	117	185	49	322.333	234	sig	chrX:134769566:134772283:-	chrX:134769566:134771354:-	Inclusion	0.51	0.43	0.451	0.646	0.68	0.642
30125	A3SS_33329	stringtie.20221	TRA2A	chr7	-	23521706_23522432_23521706_23521840_23531180_23531270	33329	399338310	10,14,7	417342310	39,46,30	298	149	1.64175e-10	2.74011e-08	0.952,0.923,0.957	0.842,0.788,0.838	-0.121	A3SS	349	10.3333	356.333	38.3333	359.333	394.667	sig	chr7:23521706:23522432:-	chr7:23521706:23521840:-	Exclusion	0.952	0.923	0.957	0.842	0.788	0.838	GO:0000398|GO:0048026	mRNA splicing, via spliceosome|positive regulation of mRNA splicing, via spliceosome
30126	A3SS_33330	stringtie.20221	TRA2A	chr7	-	23521706_23522432_23521706_23521840_23531788_23532041	33330	537418388	433377359	458399351	229216213	298	149	4.99636e-06	0.000314673	0.383,0.357,0.351	0.5,0.48,0.452	0.114	A3SS	447.667	389.667	402.667	219.333	837.333	622	sig	chr7:23521706:23522432:-	chr7:23521706:23521840:-	Inclusion	0.383	0.357	0.351	0.5	0.48	0.452	GO:0000398|GO:0048026	mRNA splicing, via spliceosome|positive regulation of mRNA splicing, via spliceosome
30127	A3SS_33331	stringtie.20221	TRA2A	chr7	-	23521706_23531270_23521706_23521840_23531788_23532041	33331	416371331	433377359	518425386	229216213	298	149	5.57221e-13	1.33707e-10	0.324,0.33,0.316	0.531,0.496,0.475	0.177	A3SS	372.667	389.667	443	219.333	762.333	662.333	sig	chr7:23521706:23531270:-	chr7:23521706:23521840:-	Inclusion	0.324	0.33	0.316	0.531	0.496	0.475	GO:0000398|GO:0048026	mRNA splicing, via spliceosome|positive regulation of mRNA splicing, via spliceosome
30128	A3SS_33332	stringtie.20221	TRA2A	chr7	-	23521706_23531270_23521706_23522432_23531788_23532041	33332	152118130	148,90,87	299219199	111,99,98	298	149	3.68556e-06	0.000242425	0.339,0.396,0.428	0.574,0.525,0.504	0.147	A3SS	133.333	108.333	239	102.667	241.667	341.667	sig	chr7:23521706:23531270:-	chr7:23521706:23522432:-	Inclusion	0.339	0.396	0.428	0.574	0.525	0.504	GO:0000398|GO:0048026	mRNA splicing, via spliceosome|positive regulation of mRNA splicing, via spliceosome
30184	A3SS_33391	stringtie.16751	NA	chr3	-	175215298_175239612_175215298_175232723_175242381_175250166	33391	376278253	120,77,73	526453414	358273368	298	149	3.54827e-13	8.74001e-11	0.61,0.644,0.634	0.424,0.453,0.36	-0.217	A3SS	302.333	90	464.333	333	392.333	797.333	sig	chr3:175215298:175239612:-	chr3:175215298:175232723:-	Exclusion	0.61	0.644	0.634	0.424	0.453	0.36	NA	NA
30218	A3SS_33426	clu_21538_NA	WDR62	chr19	+	36073341_36073531_36073356_36073531_36071555_36071716	33426	103,58,76	4,1,2	59,42,38	4,5,10	164	149	0.000214866	0.00722868	0.959,0.981,0.972	0.931,0.884,0.775	-0.107	A3SS	79	2.33333	46.3333	6.33333	81.3333	52.6667	sig	chr19:36073341:36073531:+	chr19:36073356:36073531:+	Exclusion	0.959	0.981	0.972	0.931	0.884	0.775	GO:0002052|GO:0007052|GO:0007099|GO:0021987|GO:0022008|GO:0045664|GO:0046605|GO:2001224	positive regulation of neuroblast proliferation|mitotic spindle organization|centriole replication|cerebral cortex development|neurogenesis|regulation of neuron differentiation|regulation of centrosome cycle|positive regulation of neuron migration
30288	A3SS_33514	stringtie.8	NA	GL000205.2	-	138199_138302_138199_138291_140572_140804	33514	387289301	139105113	654477539	141,109,92	160	149	9.28433e-07	7.30838e-05	0.722,0.719,0.713	0.812,0.803,0.845	0.102	A3SS	325.667	119	556.667	114	444.667	670.667	sig	GL000205.2:138199:138302:-	GL000205.2:138199:138291:-	Inclusion	0.722	0.719	0.713	0.812	0.803	0.845	NA	NA
30289	A3SS_33515	stringtie.8	NA	GL000205.2	-	138267_138347_138267_138291_140572_140804	33515	58,53,54	139105113	189159135	141,109,92	205	149	1.88738e-15	6.03217e-13	0.233,0.268,0.258	0.493,0.515,0.516	0.255	A3SS	55	119	161	114	174	275	sig	GL000205.2:138267:138347:-	GL000205.2:138267:138291:-	Inclusion	0.233	0.268	0.258	0.493	0.515	0.516	NA	NA
30339	A3SS_33573	stringtie.345	RP5-1126H10.2	chr1	-	19153767_19153954_19153767_19153939_19154917_19155075	33573	18,9,9	348260297	94,105,86	228171198	164	149	0	0	0.045,0.03,0.027	0.273,0.358,0.283	0.271	A3SS	12	301.667	95	199	313.667	294	sig	chr1:19153767:19153954:-	chr1:19153767:19153939:-	Inclusion	0.045	0.03	0.027	0.273	0.358	0.283	NA	NA
30350	A3SS_33585	clu_24908_NA	WHAMMP3	chr15	+	22678844_22681262_22681153_22681262_22678196_22678383	33585	68,40,51	1,2,2	82,66,60	6,14,15	298	149	1.64929e-05	0.000869519	0.971,0.909,0.927	0.872,0.702,0.667	-0.189	A3SS	53	1.66667	69.3333	11.6667	54.6667	81	sig	chr15:22678844:22681262:+	chr15:22681153:22681262:+	Exclusion	0.971	0.909	0.927	0.872	0.702	0.667
30362	A3SS_33597	stringtie.12718	CEBPZOS	chr2	+	37201862_37204741_37204303_37204741_37201641_37201726	33597	273174223	26,15,25	217131135	34,26,28	298	149	0.00104536	0.0256757	0.84,0.853,0.817	0.761,0.716,0.707	-0.109	A3SS	223.333	22	161	29.3333	245.333	190.333	sig	chr2:37201862:37204741:+	chr2:37204303:37204741:+	Exclusion	0.84	0.853	0.817	0.761	0.716	0.707
30378	A3SS_33613	ENSG00000196547.14	MAN2A2	chr15	+	90911366_90911550_90911415_90911550_90911170_90911238	33613	71,57,63	11,13,14	53,42,54	3,1,6	198	149	0.00060357	0.0165651	0.829,0.767,0.772	0.93,0.969,0.871	0.134	A3SS	63.6667	12.6667	49.6667	3.33333	76.3333	53	sig	chr15:90911366:90911550:+	chr15:90911415:90911550:+	Inclusion	0.829	0.767	0.772	0.93	0.969	0.871	GO:0006013|GO:0006486|GO:0006491|GO:0006517	mannose metabolic process|protein glycosylation|N-glycan processing|protein deglycosylation
30380	A3SS_33615	ENSG00000196547.14	MAN2A2	chr15	+	90912516_90912664_90912541_90912664_90912042_90912279	33615	59,44,61	197212181	106,74,97	123,94,129	174	149	1.32783e-13	3.47286e-11	0.204,0.151,0.224	0.425,0.403,0.392	0.214	A3SS	54.6667	196.667	92.3333	115.333	251.333	207.667	sig	chr15:90912516:90912664:+	chr15:90912541:90912664:+	Inclusion	0.204	0.151	0.224	0.425	0.403	0.392	GO:0006013|GO:0006486|GO:0006491|GO:0006517	mannose metabolic process|protein glycosylation|N-glycan processing|protein deglycosylation
30429	A3SS_33680	stringtie.6214	SLC7A7	chr14	-	22773289_22773728_22773289_22773716_22773932_22774116	33680	2,4,1	765663695	245175202	571451513	161	149	0	0	0.002,0.006,0.001	0.284,0.264,0.267	0.269	A3SS	2.33333	707.667	207.333	511.667	710	719	sig	chr14:22773289:22773728:-	chr14:22773289:22773716:-	Inclusion	0.002	0.006	0.001	0.284	0.264	0.267	GO:0000821|GO:0003333|GO:0015820|GO:1903826|GO:1990822	regulation of arginine metabolic process|amino acid transmembrane transport|leucine transport|L-arginine transmembrane transport|basic amino acid transmembrane transport
30617	A3SS_33879	stringtie.19442	YIPF3	chr6	-	43515888_43516187_43515888_43516113_43516726_43516990	33879	72,75,75	0,0,0	109,60,65	11,11,13	223	149	2.22389e-12	4.88716e-10	1.0,1.0,1.0	0.869,0.785,0.77	-0.192	A3SS	74	0	78	11.6667	74	89.6667	sig	chr6:43515888:43516187:-	chr6:43515888:43516113:-	Exclusion	1	1	1	0.869	0.785	0.77	GO:0030154	cell differentiation
30618	A3SS_33880	stringtie.19442	YIPF3	chr6	-	43515888_43516190_43515888_43516113_43516726_43516990	33880	65,54,52	0,0,0	82,41,48	11,11,13	226	149	6.30496e-13	1.49179e-10	1.0,1.0,1.0	0.831,0.711,0.709	-0.25	A3SS	57	0	57	11.6667	57	68.6667	sig	chr6:43515888:43516190:-	chr6:43515888:43516113:-	Exclusion	1	1	1	0.831	0.711	0.709	GO:0030154	cell differentiation
30712	A3SS_33979	stringtie.13509	FASTKD1	chr2	-	169531351_169531508_169531351_169531490_169537226_169537340	33979	3,4,0	171104107	61,39,49	56,51,51	167	149	0	0	0.015,0.033,0.0	0.493,0.406,0.462	0.438	A3SS	2.33333	127.333	49.6667	52.6667	129.667	102.333	sig	chr2:169531351:169531508:-	chr2:169531351:169531490:-	Inclusion	0.015	0.033	0	0.493	0.406	0.462	GO:0000959|GO:0000963|GO:0044528	mitochondrial RNA metabolic process|mitochondrial RNA processing|regulation of mitochondrial mRNA stability
30743	A3SS_34011	clu_8767_NA	DUXAP9	chr14	+	19074267_19093006_19092915_19093006_19068432_19068568	34011	97,70,69	12,11,9	97,77,88	44,21,24	298	149	0.000188269	0.00651165	0.802,0.761,0.793	0.524,0.647,0.647	-0.179	A3SS	78.6667	10.6667	87.3333	29.6667	89.3333	117	sig	chr14:19074267:19093006:+	chr14:19092915:19093006:+	Exclusion	0.802	0.761	0.793	0.524	0.647	0.647
30881	A3SS_34160	stringtie.1515	NA	chr1	+	155310042_155310205_155310063_155310205_155308853_155308965	34160	548426443	607458452	783679699	191190174	170	149	0	0	0.442,0.449,0.462	0.782,0.758,0.779	0.322	A3SS	472.333	505.667	720.333	185	978	905.333	sig	chr1:155310042:155310205:+	chr1:155310063:155310205:+	Inclusion	0.442	0.449	0.462	0.782	0.758	0.779	NA	NA
31032	A3SS_34321	stringtie.3199	NA	chr11	+	4083241_4083498_4083262_4083498_4082881_4082982	34321	4,10,1	811738761	225212202	641520532	170	149	0	0	0.004,0.012,0.001	0.235,0.263,0.25	0.244	A3SS	5	770	213	564.333	775	777.333	sig	chr11:4083241:4083498:+	chr11:4083262:4083498:+	Inclusion	0.004	0.012	0.001	0.235	0.263	0.25	NA	NA
31090	A3SS_34388	stringtie.3499	C11orf49	chr11	+	47161445_47162247_47161463_47162247_47161126_47161190	34388	4,1,9	56,52,54	30,15,27	49,37,50	167	149	2.77382e-10	4.45111e-08	0.06,0.017,0.129	0.353,0.266,0.325	0.246	A3SS	4.66667	54	24	45.3333	58.6667	69.3333	sig	chr11:47161445:47162247:+	chr11:47161463:47162247:+	Inclusion	0.06	0.017	0.129	0.353	0.266	0.325
31154	A3SS_34454	stringtie.3689	NA	chr11	+	64352726_64352887_64352743_64352887_64352129_64352386	34454	19,4,7	489443456	191191209	71,52,58	166	149	0	0	0.034,0.008,0.014	0.707,0.767,0.764	0.727	A3SS	10	462.667	197	60.3333	472.667	257.333	sig	chr11:64352726:64352887:+	chr11:64352743:64352887:+	Inclusion	0.034	0.008	0.014	0.707	0.767	0.764	NA	NA
31155	A3SS_34455	stringtie.18567	NA	chr5	-	139388460_139388601_139388460_139388585_139389679_139390591	34455	35,32,28	332191259	214214242	32,22,28	165	149	0	0	0.087,0.131,0.089	0.858,0.898,0.886	0.778	A3SS	31.6667	260.667	223.333	27.3333	292.333	250.667	sig	chr5:139388460:139388601:-	chr5:139388460:139388585:-	Inclusion	0.087	0.131	0.089	0.858	0.898	0.886	NA	NA
31156	A3SS_34456	stringtie.18567	NA	chr5	-	139388460_139388667_139388460_139388585_139389679_139390591	34456	163164191	332191259	99,86,97	32,22,28	231	149	0	0	0.241,0.356,0.322	0.666,0.716,0.691	0.385	A3SS	172.667	260.667	94	27.3333	433.333	121.333	sig	chr5:139388460:139388667:-	chr5:139388460:139388585:-	Inclusion	0.241	0.356	0.322	0.666	0.716	0.691	NA	NA
31157	A3SS_34457	stringtie.18567	NA	chr5	-	139388460_139388667_139388460_139388601_139389679_139390591	34457	138139173	10,7,10	61,49,43	176177188	215	149	0	0	0.905,0.932,0.923	0.194,0.161,0.137	-0.756	A3SS	150	9	51	180.333	159	231.333	sig	chr5:139388460:139388667:-	chr5:139388460:139388601:-	Exclusion	0.905	0.932	0.923	0.194	0.161	0.137	NA	NA
31158	A3SS_34458	stringtie.18567	NA	chr5	-	139389326_139389436_139389326_139389420_139389679_139390591	34458	25,22,30	93,73,114	165198186	32,15,19	165	149	0	0	0.195,0.214,0.192	0.823,0.923,0.898	0.681	A3SS	25.6667	93.3333	183	22	119	205	sig	chr5:139389326:139389436:-	chr5:139389326:139389420:-	Inclusion	0.195	0.214	0.192	0.823	0.923	0.898	NA	NA
31159	A3SS_34459	stringtie.18567	NA	chr5	-	139388460_139389436_139388460_139388585_139389679_139401825	34459	241229237	332191259	266266291	32,22,28	298	149	0	0	0.266,0.375,0.314	0.806,0.858,0.839	0.516	A3SS	235.667	260.667	274.333	27.3333	496.333	301.667	sig	chr5:139388460:139389436:-	chr5:139388460:139388585:-	Inclusion	0.266	0.375	0.314	0.806	0.858	0.839	NA	NA
31160	A3SS_34460	stringtie.18567	NA	chr5	-	139388460_139389436_139388460_139388601_139389679_139401825	34460	225221238	10,7,10	230237240	176177188	298	149	0	0	0.918,0.94,0.922	0.395,0.401,0.39	-0.531	A3SS	228	9	235.667	180.333	237	416	sig	chr5:139388460:139389436:-	chr5:139388460:139388601:-	Exclusion	0.918	0.94	0.922	0.395	0.401	0.39	NA	NA
31240	A3SS_34551	clu_31714_NA	SGSM2	chr17	+	2372585_2373081_2372952_2373081_2372342_2372488	34551	87,70,61	132,95,81	70,59,90	62,47,41	298	149	0.000278954	0.00889341	0.248,0.269,0.274	0.361,0.386,0.523	0.16	A3SS	72.6667	102.667	73	50	175.333	123	sig	chr17:2372585:2373081:+	chr17:2372952:2373081:+	Inclusion	0.248	0.269	0.274	0.361	0.386	0.523	GO:0034499|GO:0043547|GO:0090630	late endosome to Golgi transport|positive regulation of GTPase activity|activation of GTPase activity
31243	A3SS_34554	stringtie.9275	SGSM2	chr17	+	2372624_2373081_2372952_2373081_2372342_2372488	34554	80,70,60	132,95,81	125,98,132	62,47,41	298	149	3.30402e-13	8.15681e-11	0.233,0.269,0.27	0.502,0.51,0.617	0.286	A3SS	70	102.667	118.333	50	172.667	168.333	sig	chr17:2372624:2373081:+	chr17:2372952:2373081:+	Inclusion	0.233	0.269	0.27	0.502	0.51	0.617	GO:0034499|GO:0043547|GO:0090630	late endosome to Golgi transport|positive regulation of GTPase activity|activation of GTPase activity
31245	A3SS_34556	clu_31714_NA	SGSM2	chr17	+	2372636_2373081_2372952_2373081_2372342_2372488	34556	80,70,59	132,95,81	72,61,95	62,47,41	298	149	7.16966e-05	0.00297785	0.233,0.269,0.267	0.367,0.394,0.537	0.176	A3SS	69.6667	102.667	76	50	172.333	126	sig	chr17:2372636:2373081:+	chr17:2372952:2373081:+	Inclusion	0.233	0.269	0.267	0.367	0.394	0.537	GO:0034499|GO:0043547|GO:0090630	late endosome to Golgi transport|positive regulation of GTPase activity|activation of GTPase activity
31246	A3SS_34557	clu_31714_NA	SGSM2	chr17	+	2372755_2373081_2372952_2373081_2372342_2372488	34557	82,72,61	132,95,81	72,59,93	62,47,41	298	149	0.000167836	0.00597392	0.237,0.275,0.274	0.367,0.386,0.531	0.166	A3SS	71.6667	102.667	74.6667	50	174.333	124.667	sig	chr17:2372755:2373081:+	chr17:2372952:2373081:+	Inclusion	0.237	0.275	0.274	0.367	0.386	0.531	GO:0034499|GO:0043547|GO:0090630	late endosome to Golgi transport|positive regulation of GTPase activity|activation of GTPase activity
31247	A3SS_34558	clu_31714_NA	SGSM2	chr17	+	2372585_2373081_2372952_2373081_2372342_2372786	34558	80,70,59	13,8,8	70,59,90	39,56,43	298	149	9.62901e-10	1.4263e-07	0.755,0.814,0.787	0.473,0.345,0.511	-0.342	A3SS	69.6667	9.66667	73	46	79.3333	119	sig	chr17:2372585:2373081:+	chr17:2372952:2373081:+	Exclusion	0.755	0.814	0.787	0.473	0.345	0.511	GO:0034499|GO:0043547|GO:0090630	late endosome to Golgi transport|positive regulation of GTPase activity|activation of GTPase activity
31289	A3SS_34605	stringtie.4468	PHB2	chr12	-	6967170_6967335_6967170_6967238_6967891_6968021	34605	432320374	10,27,13	460420380	51,53,57	246	149	2.76712e-09	3.75573e-07	0.963,0.878,0.946	0.845,0.828,0.802	-0.104	A3SS	375.333	16.6667	420	53.6667	392	473.667	sig	chr12:6967170:6967335:-	chr12:6967170:6967238:-	Exclusion	0.963	0.878	0.946	0.845	0.828	0.802	GO:0000423|GO:0002639|GO:0006606|GO:0007005|GO:0007062|GO:0007202|GO:0009611|GO:0016477|GO:0023035|GO:0030449|GO:0030520|GO:0031536|GO:0033147|GO:0033598|GO:0033600|GO:0039529|GO:0042113|GO:0043066|GO:0043410|GO:0043433|GO:0045892|GO:0050821|GO:0051091|GO:0060744|GO:0060749|GO:0060762|GO:0070374|GO:0071300|GO:0071456|GO:0140374|GO:1900208|GO:1901224|GO:1902808|GO:1904959|GO:1990051	mitophagy|positive regulation of immunoglobulin production|protein import into nucleus|mitochondrion organization|sister chromatid cohesion|activation of phospholipase C activity|response to wounding|cell migration|CD40 signaling pathway|regulation of complement activation|intracellular estrogen receptor signaling pathway|positive regulation of exit from mitosis|negative regulation of intracellul…
31297	A3SS_34613	clu_24354_NA	CHTF8	chr16	-	69121052_69121184_69121052_69121170_69121435_69121493	34613	2,1,9	339221292	25,34,49	213150221	163	149	0	0	0.005,0.004,0.027	0.097,0.172,0.169	0.134	A3SS	4	284	36	194.667	288	230.667	sig	chr16:69121052:69121184:-	chr16:69121052:69121170:-	Inclusion	0.005	0.004	0.027	0.097	0.172	0.169	GO:0006260|GO:0007064|GO:0032508|GO:1900264	DNA replication|mitotic sister chromatid cohesion|DNA duplex unwinding|positive regulation of DNA-directed DNA polymerase activity
31313	A3SS_34631	stringtie.14327	NA	chr20	-	34859968_34860130_34859968_34860042_34860253_34860321	34631	53,28,33	197174140	64,73,60	165,83,141	237	149	1.25785e-05	0.000695019	0.145,0.092,0.129	0.196,0.356,0.211	0.132	A3SS	38	170.333	65.6667	129.667	208.333	195.333	sig	chr20:34859968:34860130:-	chr20:34859968:34860042:-	Inclusion	0.145	0.092	0.129	0.196	0.356	0.211	NA	NA
31345	A3SS_34667	stringtie.4648	FGFR1OP2	chr12	+	26960514_26963455_26963341_26963455_26957600_26957743	34667	141116113	183157157	200184159	160141117	298	149	6.86908e-06	0.000414161	0.278,0.27,0.265	0.385,0.395,0.405	0.124	A3SS	123.333	165.667	181	139.333	289	320.333	sig	chr12:26960514:26963455:+	chr12:26963341:26963455:+	Inclusion	0.278	0.27	0.265	0.385	0.395	0.405	GO:0009611|GO:0042060	response to wounding|wound healing
31361	A3SS_34688	clu_11176_NA	PPP6R2	chr22	+	50406666_50406875_50406688_50406875_50393892_50394135	34688	4,8,0	174168189	36,17,19	144134149	171	149	1.78635e-13	4.57882e-11	0.02,0.04,0.0	0.179,0.1,0.1	0.106	A3SS	4	177	24	142.333	181	166.333	sig	chr22:50406666:50406875:+	chr22:50406688:50406875:+	Inclusion	0.02	0.04	0	0.179	0.1	0.1	GO:0043666	regulation of phosphoprotein phosphatase activity
31399	A3SS_34730	clu_15254_NA	CACFD1	chr9	+	133463406_133463555_133463482_133463555_133459964_133460187	34730	4,18,11	78,52,67	29,10,41	49,43,68	225	149	0.000161939	0.00581236	0.033,0.186,0.098	0.282,0.133,0.285	0.128	A3SS	11	65.6667	26.6667	53.3333	76.6667	80	sig	chr9:133463406:133463555:+	chr9:133463482:133463555:+	Inclusion	0.033	0.186	0.098	0.282	0.133	0.285	GO:0008150|GO:0016192	biological_process|vesicle-mediated transport
31468	A3SS_34809	stringtie.19163	NA	chr6	-	30198665_30199264_30198665_30199153_30213304_30213427	34809	53,43,42	26,18,20	15,25,31	34,23,36	260	149	4.97359e-05	0.00218472	0.539,0.578,0.546	0.202,0.384,0.33	-0.249	A3SS	46	21.3333	23.6667	31	67.3333	54.6667	sig	chr6:30198665:30199264:-	chr6:30198665:30199153:-	Exclusion	0.539	0.578	0.546	0.202	0.384	0.33	NA	NA
31487	A3SS_34829	stringtie.5167	E2F7	chr12	-	77064542_77064653_77064542_77064635_77065344_77065580	34829	4,0,1	133,105,92	34,27,36	90,73,79	167	149	0	0	0.026,0.0,0.01	0.252,0.248,0.289	0.251	A3SS	1.66667	110	32.3333	80.6667	111.667	113	sig	chr12:77064542:77064653:-	chr12:77064542:77064635:-	Inclusion	0.026	0	0.01	0.252	0.248	0.289	GO:0000122|GO:0001890|GO:0002040|GO:0006357|GO:0008285|GO:0030330|GO:0032466|GO:0032877|GO:0045944|GO:0060707|GO:0060718|GO:0070365|GO:0071930|GO:2000134	negative regulation of transcription by RNA polymerase II|placenta development|sprouting angiogenesis|regulation of transcription by RNA polymerase II|negative regulation of cell population proliferation|DNA damage response, signal transduction by p53 class mediator|negative regulation of cytokinesis|positive regulation of DNA endoreduplication|positive regulation of transcription by RNA polymera…
31572	A3SS_34921	stringtie.8310	NPIPP1	chr16	-	15135648_15136131_15135648_15135755_15136566_15136750	34921	113110110	47,23,31	48,56,52	45,54,62	298	149	1.13686e-09	1.65064e-07	0.546,0.705,0.64	0.348,0.341,0.295	-0.302	A3SS	111	33.6667	52	53.6667	144.667	105.667	sig	chr16:15135648:15136131:-	chr16:15135648:15135755:-	Exclusion	0.546	0.705	0.64	0.348	0.341	0.295
31578	A3SS_34927	clu_15238_NA	RALGDS	chr9	-	133109625_133109724_133109625_133109685_133110295_133110489	34927	33,28,44	154150115	48,32,40	82,69,71	188	149	4.20196e-05	0.00190107	0.145,0.129,0.233	0.317,0.269,0.309	0.129	A3SS	35	139.667	40	74	174.667	114	sig	chr9:133109625:133109724:-	chr9:133109625:133109685:-	Inclusion	0.145	0.129	0.233	0.317	0.269	0.309	GO:0007265|GO:0043547	Ras protein signal transduction|positive regulation of GTPase activity
31599	A3SS_34949	stringtie.21369	NA	chr8	+	29049289_29063963_29051017_29063963_29048959_29049048	34949	79,58,63	68,67,72	88117114	65,55,54	298	149	0.000249165	0.00815117	0.367,0.302,0.304	0.404,0.515,0.514	0.153	A3SS	66.6667	69	106.333	58	135.667	164.333	sig	chr8:29049289:29063963:+	chr8:29051017:29063963:+	Inclusion	0.367	0.302	0.304	0.404	0.515	0.514	NA	NA
31737	A3SS_35095	clu_24297_NA	CENPT	chr16	-	67829764_67830294_67829764_67830088_67830389_67830931	35095	242218207	117,79,89	202182222	55,50,48	298	149	0.000180101	0.00628845	0.508,0.58,0.538	0.647,0.645,0.698	0.121	A3SS	222.333	95	202	51	317.333	253	sig	chr16:67829764:67830294:-	chr16:67829764:67830088:-	Inclusion	0.508	0.58	0.538	0.647	0.645	0.698	GO:0000278|GO:0007059|GO:0051276|GO:0051301|GO:0051382	mitotic cell cycle|chromosome segregation|chromosome organization|cell division|kinetochore assembly
31738	A3SS_35096	clu_24297_NA	CENPT	chr16	-	67829764_67830311_67829764_67830088_67830389_67830931	35096	242219208	117,79,89	200183219	55,50,48	298	149	0.000235827	0.00778427	0.508,0.581,0.539	0.645,0.647,0.695	0.12	A3SS	223	95	200.667	51	318	251.667	sig	chr16:67829764:67830311:-	chr16:67829764:67830088:-	Inclusion	0.508	0.581	0.539	0.645	0.647	0.695	GO:0000278|GO:0007059|GO:0051276|GO:0051301|GO:0051382	mitotic cell cycle|chromosome segregation|chromosome organization|cell division|kinetochore assembly
31749	A3SS_35107	stringtie.6059	TPP2	chr13	+	102646279_102646390_102646293_102646390_102644908_102645009	35107	14,4,8	198165168	50,18,47	61,59,60	163	149	0	0	0.061,0.022,0.042	0.428,0.218,0.417	0.313	A3SS	8.66667	177	38.3333	60	185.667	98.3333	sig	chr13:102646279:102646390:+	chr13:102646293:102646390:+	Inclusion	0.061	0.022	0.042	0.428	0.218	0.417	GO:0000209|GO:0006508|GO:0080144	protein polyubiquitination|proteolysis|intracellular amino acid homeostasis
31938	A3SS_35313	clu_13263_NA	ATM	chr11	+	108296277_108297382_108297286_108297382_108294926_108295059	35313	38,19,36	92,56,78	67,56,35	78,48,35	298	149	1.57801e-06	0.000116703	0.171,0.145,0.188	0.3,0.368,0.333	0.166	A3SS	31	75.3333	52.6667	53.6667	106.333	106.333	sig	chr11:108296277:108297382:+	chr11:108297286:108297382:+	Inclusion	0.171	0.145	0.188	0.3	0.368	0.333	GO:0000077|GO:0000425|GO:0000723|GO:0000724|GO:0001541|GO:0001666|GO:0001756|GO:0002331|GO:0006302|GO:0006303|GO:0006468|GO:0006974|GO:0006977|GO:0007094|GO:0007095|GO:0007131|GO:0007140|GO:0007143|GO:0007165|GO:0007420|GO:0007507|GO:0008340|GO:0008630|GO:0009791|GO:0010212|GO:0010506|GO:0010628|GO:0018105|GO:0030335|GO:0030889|GO:0032210|GO:0032212|GO:0033151|GO:0034614|GO:0035264|GO:0036092|GO:…	DNA damage checkpoint signaling|pexophagy|telomere maintenance|double-strand break repair via homologous recombination|ovarian follicle development|response to hypoxia|somitogenesis|pre-B cell allelic exclusion|double-strand break repair|double-strand break repair via nonhomologous end joining|protein phosphorylation|DNA damage response|DNA damage response, signal transduction by p53 class mediat…
32082	A3SS_35468	clu_40708_NA	RAD21	chr8	-	116866585_116866760_116866585_116866741_116874362_116874528	35468	193137151	64,36,45	172130164	20,14,14	168	149	7.73987e-09	9.60779e-07	0.728,0.771,0.748	0.884,0.892,0.912	0.147	A3SS	160.333	48.3333	155.333	16	208.667	171.333	sig	chr8:116866585:116866760:-	chr8:116866585:116866741:-	Inclusion	0.728	0.771	0.748	0.884	0.892	0.912	GO:0006302|GO:0006310|GO:0006357|GO:0006915|GO:0007062|GO:0007131|GO:0010972|GO:0034087|GO:0034089|GO:0045841|GO:0045876|GO:0051301|GO:0071168|GO:0140588|GO:1990414	double-strand break repair|DNA recombination|regulation of transcription by RNA polymerase II|apoptotic process|sister chromatid cohesion|reciprocal meiotic recombination|negative regulation of G2/M transition of mitotic cell cycle|establishment of mitotic sister chromatid cohesion|establishment of meiotic sister chromatid cohesion|negative regulation of mitotic metaphase/anaphase transition|posi…
32084	A3SS_35470	clu_40708_NA	RAD21	chr8	-	116866585_116866760_116866585_116866737_116874610_116874866	35470	275217230	41,34,47	265240279	6,10,18	172	149	5.84532e-12	1.20063e-09	0.853,0.847,0.809	0.975,0.954,0.931	0.117	A3SS	240.667	40.6667	261.333	11.3333	281.333	272.667	sig	chr8:116866585:116866760:-	chr8:116866585:116866737:-	Inclusion	0.853	0.847	0.809	0.975	0.954	0.931	GO:0006302|GO:0006310|GO:0006357|GO:0006915|GO:0007062|GO:0007131|GO:0010972|GO:0034087|GO:0034089|GO:0045841|GO:0045876|GO:0051301|GO:0071168|GO:0140588|GO:1990414	double-strand break repair|DNA recombination|regulation of transcription by RNA polymerase II|apoptotic process|sister chromatid cohesion|reciprocal meiotic recombination|negative regulation of G2/M transition of mitotic cell cycle|establishment of mitotic sister chromatid cohesion|establishment of meiotic sister chromatid cohesion|negative regulation of mitotic metaphase/anaphase transition|posi…
32085	A3SS_35471	stringtie.21853	NA	chr8	-	116866585_116866760_116866585_116866741_116874610_116874949	35471	256207207	239181213	256220252	60,44,57	168	149	0	0	0.487,0.504,0.463	0.791,0.816,0.797	0.317	A3SS	223.333	211	242.667	53.6667	434.333	296.333	sig	chr8:116866585:116866760:-	chr8:116866585:116866741:-	Inclusion	0.487	0.504	0.463	0.791	0.816	0.797	NA	NA
32144	A3SS_35534	stringtie.7763	GOLGA2P10	chr15	-	82475477_82475637_82475477_82475615_82476785_82476940	35534	79,55,57	88,48,67	113,87,78	31,40,16	171	149	1.02424e-09	1.50271e-07	0.439,0.5,0.426	0.761,0.655,0.809	0.287	A3SS	63.6667	67.6667	92.6667	29	131.333	121.667	sig	chr15:82475477:82475637:-	chr15:82475477:82475615:-	Inclusion	0.439	0.5	0.426	0.761	0.655	0.809
32173	A3SS_35565	clu_10257_NA	COMT	chr22	+	19962557_19962815_19962658_19962815_19961198_19961289	35565	808669683	4,0,0	865599709	76,42,54	250	149	0	0	0.992,1.0,1.0	0.872,0.895,0.887	-0.113	A3SS	720	1.33333	724.333	57.3333	721.333	781.667	sig	chr22:19962557:19962815:+	chr22:19962658:19962815:+	Exclusion	0.992	1	1	0.872	0.895	0.887	GO:0006629|GO:0016036|GO:0032259|GO:0032502|GO:0042135|GO:0042417|GO:0042420|GO:0042424	lipid metabolic process|cellular response to phosphate starvation|methylation|developmental process|neurotransmitter catabolic process|dopamine metabolic process|dopamine catabolic process|catecholamine catabolic process
32196	A3SS_35590	stringtie.8019	CHTF18	chr16	+	794033_794201_794053_794201_793143_793274	35590	6,6,2	237194245	130,87,127	91,82,91	169	149	0	0	0.022,0.027,0.007	0.557,0.483,0.552	0.512	A3SS	4.66667	225.333	114.667	88	230	202.667	sig	chr16:794033:794201:+	chr16:794053:794201:+	Inclusion	0.022	0.027	0.007	0.557	0.483	0.552	GO:0006260|GO:0007049|GO:0032508|GO:1900264	DNA replication|cell cycle|DNA duplex unwinding|positive regulation of DNA-directed DNA polymerase activity
32239	A3SS_35637	stringtie.8197	ANKS3	chr16	-	4762572_4762756_4762572_4762713_4765564_4766076	35637	80,49,62	1,1,2	42,51,42	9,2,7	192	149	2.97941e-05	0.00142584	0.984,0.974,0.96	0.784,0.952,0.823	-0.12	A3SS	63.6667	1.33333	45	6	65	51	sig	chr16:4762572:4762756:-	chr16:4762572:4762713:-	Exclusion	0.984	0.974	0.96	0.784	0.952	0.823
32316	A3SS_35717	clu_29627_NA	LINC01667	chr21	-	9808173_9808765_9808173_9808361_9809066_9809181	35717	170,135,97	60,40,45	148110135	112,85,93	298	149	7.03254e-06	0.000422034	0.586,0.628,0.519	0.398,0.393,0.421	-0.174	A3SS	134	48.3333	131	96.6667	182.333	227.667	sig	chr21:9808173:9808765:-	chr21:9808173:9808361:-	Exclusion	0.586	0.628	0.519	0.398	0.393	0.421
32317	A3SS_35718	clu_29627_NA	LINC01667	chr21	-	9808173_9808911_9808173_9808361_9809066_9809181	35718	122,98,72	60,40,45	134,94,122	112,85,93	298	149	0.00157345	0.035489	0.504,0.551,0.444	0.374,0.356,0.396	-0.124	A3SS	97.3333	48.3333	116.667	96.6667	145.667	213.333	sig	chr21:9808173:9808911:-	chr21:9808173:9808361:-	Exclusion	0.504	0.551	0.444	0.374	0.356	0.396
32320	A3SS_35721	clu_29627_NA	LINC01667	chr21	-	9808173_9808911_9808173_9808765_9809066_9809181	35721	38,30,33	52,40,32	62,34,46	15,16,14	295	149	5.74042e-08	6.03626e-06	0.27,0.275,0.342	0.676,0.518,0.624	0.31	A3SS	33.6667	41.3333	47.3333	15	75	62.3333	sig	chr21:9808173:9808911:-	chr21:9808173:9808765:-	Inclusion	0.27	0.275	0.342	0.676	0.518	0.624
32321	A3SS_35722	stringtie.14724	LINC01667	chr21	-	9808714_9808924_9808714_9808765_9809066_9809181	35722	60,62,41	52,40,32	103,63,73	15,16,14	298	149	1.05875e-10	1.83259e-08	0.366,0.437,0.39	0.774,0.663,0.723	0.322	A3SS	54.3333	41.3333	79.6667	15	95.6667	94.6667	sig	chr21:9808714:9808924:-	chr21:9808714:9808765:-	Inclusion	0.366	0.437	0.39	0.774	0.663	0.723
32322	A3SS_35723	clu_29627_NA	LINC01667	chr21	-	9808173_9808957_9808173_9808765_9809066_9809181	35723	34,27,30	52,40,32	61,37,47	15,16,14	298	149	8.16845e-10	1.22527e-07	0.246,0.252,0.319	0.67,0.536,0.627	0.339	A3SS	30.3333	41.3333	48.3333	15	71.6667	63.3333	sig	chr21:9808173:9808957:-	chr21:9808173:9808765:-	Inclusion	0.246	0.252	0.319	0.67	0.536	0.627
32408	A3SS_35818	stringtie.8778	CIAPIN1	chr16	-	57440771_57440983_57440771_57440959_57447341_57447528	35818	234140190	6,5,3	151133151	19,17,20	173	149	1.91051e-09	2.65627e-07	0.971,0.96,0.982	0.873,0.871,0.867	-0.101	A3SS	188	4.66667	145	18.6667	192.667	163.667	sig	chr16:57440771:57440983:-	chr16:57440771:57440959:-	Exclusion	0.971	0.96	0.982	0.873	0.871	0.867	GO:0006915|GO:0016226|GO:0022900|GO:0030097|GO:0043066|GO:0051238	apoptotic process|iron-sulfur cluster assembly|electron transport chain|hemopoiesis|negative regulation of apoptotic process|sequestering of metal ion
32489	A3SS_35908	stringtie.9179	NA	chr16	-	89291680_89300962_89291680_89291777_89305205_89305344	35908	282246210	49,25,38	227245229	17,9,11	298	149	3.23311e-07	2.87066e-05	0.742,0.831,0.734	0.87,0.932,0.912	0.136	A3SS	246	37.3333	233.667	12.3333	283.333	246	sig	chr16:89291680:89300962:-	chr16:89291680:89291777:-	Inclusion	0.742	0.831	0.734	0.87	0.932	0.912	NA	NA
32491	A3SS_35910	stringtie.9188	SPG7	chr16	+	89540943_89544772_89544647_89544772_89532462_89532636	35910	89,81,77	178146112	115119143	107,96,107	298	149	2.85591e-08	3.16058e-06	0.2,0.217,0.256	0.35,0.383,0.401	0.154	A3SS	82.3333	145.333	125.667	103.333	227.667	229	sig	chr16:89540943:89544772:+	chr16:89544647:89544772:+	Inclusion	0.2	0.217	0.256	0.35	0.383	0.401	GO:0006508|GO:0007399|GO:0008089|GO:0034982|GO:0046902|GO:1902686	proteolysis|nervous system development|anterograde axonal transport|mitochondrial protein processing|regulation of mitochondrial membrane permeability|mitochondrial outer membrane permeabilization involved in programmed cell death
32494	A3SS_35913	stringtie.9202	NA	chr16	-	89770165_89770462_89770165_89770259_89770563_89770634	35913	51,49,55	141115126	111,92,124	84116126	298	149	9.87914e-09	1.20497e-06	0.153,0.176,0.179	0.398,0.284,0.33	0.168	A3SS	51.6667	127.333	109	108.667	179	217.667	sig	chr16:89770165:89770462:-	chr16:89770165:89770259:-	Inclusion	0.153	0.176	0.179	0.398	0.284	0.33	NA	NA
32558	A3SS_35980	clu_22283_NA	PTOV1	chr19	+	49859088_49860183_49859985_49860183_49858548_49859176	35980	77,79,53	2,0,5	92,69,65	11,12,14	298	149	8.9275e-06	0.00051644	0.951,1.0,0.841	0.807,0.742,0.699	-0.181	A3SS	69.6667	2.33333	75.3333	12.3333	72	87.6667	sig	chr19:49859088:49860183:+	chr19:49859985:49860183:+	Exclusion	0.951	1	0.841	0.807	0.742	0.699	GO:0045944	positive regulation of transcription by RNA polymerase II
32640	A3SS_36067	clu_34076_NA	TMC6	chr17	-	78125725_78125855_78125725_78125834_78126276_78126366	36067	92,88,102	2,6,3	119108101	23,17,32	170	149	1.94801e-09	2.69866e-07	0.976,0.928,0.968	0.819,0.848,0.734	-0.157	A3SS	94	3.66667	109.333	24	97.6667	133.333	sig	chr17:78125725:78125855:-	chr17:78125725:78125834:-	Exclusion	0.976	0.928	0.968	0.819	0.848	0.734	GO:0008150|GO:0034220	biological_process|monoatomic ion transmembrane transport
32703	A3SS_36154	stringtie.9917	NA	chr17	-	40053468_40053679_40053468_40053635_40054360_40054742	36154	19,14,15	53,24,39	26,22,32	24,27,41	193	149	0.00239117	0.0486863	0.217,0.311,0.229	0.455,0.386,0.376	0.153	A3SS	16	38.6667	26.6667	30.6667	54.6667	57.3333	sig	chr17:40053468:40053679:-	chr17:40053468:40053635:-	Inclusion	0.217	0.311	0.229	0.455	0.386	0.376	NA	NA
32709	A3SS_36160	ENSG00000063241.7	ISOC2	chr19	-	55455259_55455378_55455259_55455330_55456348_55456489	36160	29,22,26	47,34,40	28,12,15	83,69,37	197	149	0.000820371	0.0211902	0.318,0.329,0.33	0.203,0.116,0.235	-0.141	A3SS	25.6667	40.3333	18.3333	63	66	81.3333	sig	chr19:55455259:55455378:-	chr19:55455259:55455330:-	Exclusion	0.318	0.329	0.33	0.203	0.116	0.235	GO:0031648	protein destabilization
32814	A3SS_36274	clu_3952_NA	PEF1	chr1	-	31630339_31630750_31630339_31630714_31632494_31632638	36274	163142120	2,1,0	184126126	36,10,18	185	149	1.11022e-15	3.66231e-13	0.985,0.991,1.0	0.805,0.91,0.849	-0.137	A3SS	141.667	1	145.333	21.3333	142.667	166.667	sig	chr1:31630339:31630750:-	chr1:31630339:31630714:-	Exclusion	0.985	0.991	1	0.805	0.91	0.849	GO:0006888|GO:0014029|GO:0014032|GO:0048208|GO:0051592|GO:1902527	endoplasmic reticulum to Golgi vesicle-mediated transport|neural crest formation|neural crest cell development|COPII vesicle coating|response to calcium ion|positive regulation of protein monoubiquitination
32815	A3SS_36275	clu_3952_NA	PEF1	chr1	-	31630339_31630750_31630339_31630720_31632494_31632638	36275	137123102	0,0,0	157114112	15,13,16	179	149	1.30784e-13	3.43225e-11	1.0,1.0,1.0	0.897,0.88,0.854	-0.123	A3SS	120.667	0	127.667	14.6667	120.667	142.333	sig	chr1:31630339:31630750:-	chr1:31630339:31630720:-	Exclusion	1	1	1	0.897	0.88	0.854	GO:0006888|GO:0014029|GO:0014032|GO:0048208|GO:0051592|GO:1902527	endoplasmic reticulum to Golgi vesicle-mediated transport|neural crest formation|neural crest cell development|COPII vesicle coating|response to calcium ion|positive regulation of protein monoubiquitination
32826	A3SS_36287	stringtie.10497	NA	chr17	-	75628671_75628825_75628671_75628762_75628933_75629475	36287	32,35,28	93,54,69	48,23,30	45,29,40	212	149	0.00151406	0.0344369	0.195,0.313,0.222	0.428,0.358,0.345	0.134	A3SS	31.6667	72	33.6667	38	103.667	71.6667	sig	chr17:75628671:75628825:-	chr17:75628671:75628762:-	Inclusion	0.195	0.313	0.222	0.428	0.358	0.345	NA	NA
32838	A3SS_36299	stringtie.10538	NA	chr17	-	76487711_76488132_76487711_76487851_76501352_76501423	36299	72,60,53	3,1,0	51,63,57	6,4,6	298	149	0.000535464	0.0150912	0.923,0.968,1.0	0.81,0.887,0.826	-0.123	A3SS	61.6667	1.33333	57	5.33333	63	62.3333	sig	chr17:76487711:76488132:-	chr17:76487711:76487851:-	Exclusion	0.923	0.968	1	0.81	0.887	0.826	NA	NA
32865	A3SS_36329	stringtie.9211	NA	chr16	+	90031175_90031496_90031298_90031496_90027635_90027722	36329	90124100	81,55,83	107127109	7,8,18	272	149	4.44089e-15	1.36008e-12	0.378,0.553,0.398	0.893,0.897,0.768	0.41	A3SS	104.667	73	114.333	11	177.667	125.333	sig	chr16:90031175:90031496:+	chr16:90031298:90031496:+	Inclusion	0.378	0.553	0.398	0.893	0.897	0.768	NA	NA
32866	A3SS_36330	stringtie.9211	NA	chr16	+	90031189_90031496_90031298_90031496_90027635_90027722	36330	90,105,85	81,55,83	49,74,59	7,8,18	258	149	5.60568e-08	5.91072e-06	0.391,0.524,0.372	0.802,0.842,0.654	0.337	A3SS	93.3333	73	60.6667	11	166.333	71.6667	sig	chr16:90031189:90031496:+	chr16:90031298:90031496:+	Inclusion	0.391	0.524	0.372	0.802	0.842	0.654	NA	NA
32873	A3SS_36341	stringtie.10694	THOC1	chr18	-	260185_260759_260185_260304_264025_264092	36341	135,106,95	81,92,72	79,50,58	125,75,82	298	149	2.31406e-06	0.000162111	0.455,0.366,0.397	0.24,0.25,0.261	-0.156	A3SS	112	81.6667	62.3333	94	193.667	156.333	sig	chr18:260185:260759:-	chr18:260185:260304:-	Exclusion	0.455	0.366	0.397	0.24	0.25	0.261	GO:0000018|GO:0006396|GO:0006397|GO:0006406|GO:0006915|GO:0007165|GO:0008380|GO:0031297|GO:0032784|GO:0032786|GO:0046784|GO:0048297|GO:2000002	regulation of DNA recombination|RNA processing|mRNA processing|mRNA export from nucleus|apoptotic process|signal transduction|RNA splicing|replication fork processing|regulation of DNA-templated transcription elongation|positive regulation of DNA-templated transcription, elongation|viral mRNA export from host cell nucleus|negative regulation of isotype switching to IgA isotypes|negative regulatio…
32939	A3SS_36417	stringtie.11193	CIRBP	chr19	+	1272426_1274440_1274306_1274440_1271980_1272051	36417	13881124934	437486365	191814321777	473338420	298	149	1.86237e-06	0.000134821	0.614,0.536,0.561	0.67,0.679,0.679	0.106	A3SS	1148.67	429.333	1709	410.333	1578	2119.33	sig	chr19:1272426:1274440:+	chr19:1274306:1274440:+	Inclusion	0.614	0.536	0.561	0.67	0.679	0.679	GO:0009409|GO:0009411|GO:0017148|GO:0034063|GO:0045727|GO:0048026|GO:0048255	response to cold|response to UV|negative regulation of translation|stress granule assembly|positive regulation of translation|positive regulation of mRNA splicing, via spliceosome|mRNA stabilization
33011	A3SS_36502	stringtie.11632	RAB8A	chr19	+	16154337_16154491_16154398_16154491_16153042_16153204	36502	30,12,34	71,38,49	53,33,60	54,24,57	210	149	0.000171238	0.00606	0.231,0.183,0.33	0.411,0.494,0.428	0.196	A3SS	25.3333	52.6667	48.6667	45	78	93.6667	sig	chr19:16154337:16154491:+	chr19:16154398:16154491:+	Inclusion	0.231	0.183	0.33	0.411	0.494	0.428	GO:0006904|GO:0006914|GO:0007030|GO:0007409|GO:0009306|GO:0010506|GO:0017157|GO:0032869|GO:0048169|GO:0048210|GO:0051223|GO:0060271|GO:0061512|GO:0072659|GO:0098887|GO:0098969|GO:0099003	vesicle docking involved in exocytosis|autophagy|Golgi organization|axonogenesis|protein secretion|regulation of autophagy|regulation of exocytosis|cellular response to insulin stimulus|regulation of long-term neuronal synaptic plasticity|Golgi vesicle fusion to target membrane|regulation of protein transport|cilium assembly|protein localization to cilium|protein localization to plasma membrane|n…
33014	A3SS_36505	stringtie.11632	RAB8A	chr19	+	16154337_16154491_16154398_16154491_16153042_16153208	36505	30,14,34	449341455	121,81,115	394368409	210	149	0	0	0.045,0.028,0.05	0.179,0.135,0.166	0.119	A3SS	26	415	105.667	390.333	441	496	sig	chr19:16154337:16154491:+	chr19:16154398:16154491:+	Inclusion	0.045	0.028	0.05	0.179	0.135	0.166	GO:0006904|GO:0006914|GO:0007030|GO:0007409|GO:0009306|GO:0010506|GO:0017157|GO:0032869|GO:0048169|GO:0048210|GO:0051223|GO:0060271|GO:0061512|GO:0072659|GO:0098887|GO:0098969|GO:0099003	vesicle docking involved in exocytosis|autophagy|Golgi organization|axonogenesis|protein secretion|regulation of autophagy|regulation of exocytosis|cellular response to insulin stimulus|regulation of long-term neuronal synaptic plasticity|Golgi vesicle fusion to target membrane|regulation of protein transport|cilium assembly|protein localization to cilium|protein localization to plasma membrane|n…
33026	A3SS_36522	stringtie.1993	NA	chr1	+	212345789_212345933_212345802_212345933_212342187_212342280	36522	10,6,10	308199206	44,35,38	67,41,42	162	149	0	0	0.029,0.027,0.043	0.377,0.44,0.454	0.391	A3SS	8.66667	237.667	39	50	246.333	89	sig	chr1:212345789:212345933:+	chr1:212345802:212345933:+	Inclusion	0.029	0.027	0.043	0.377	0.44	0.454	NA	NA
33033	A3SS_36529	clu_35593_NA	COL19A1	chr6	+	70039281_70068476_70068422_70068476_70035903_70035939	36529	18,6,11	96,103,86	50,49,34	88,82,85	298	149	2.32425e-12	5.08595e-10	0.086,0.028,0.06	0.221,0.23,0.167	0.148	A3SS	11.6667	95	44.3333	85	106.667	129.333	sig	chr6:70039281:70068476:+	chr6:70068422:70068476:+	Inclusion	0.086	0.028	0.06	0.221	0.23	0.167	GO:0001501|GO:0007155|GO:0007519|GO:0030154|GO:0030198|GO:0098609	skeletal system development|cell adhesion|skeletal muscle tissue development|cell differentiation|extracellular matrix organization|cell-cell adhesion
33156	A3SS_36667	stringtie.15608	NA	chr22	-	50222453_50222588_50222453_50222554_50224140_50224256	36667	63,57,45	11,7,11	45,43,52	51,32,45	183	149	6.12033e-12	1.25377e-09	0.823,0.869,0.769	0.418,0.522,0.485	-0.345	A3SS	55	9.66667	46.6667	42.6667	64.6667	89.3333	sig	chr22:50222453:50222588:-	chr22:50222453:50222554:-	Exclusion	0.823	0.869	0.769	0.418	0.522	0.485	NA	NA
33157	A3SS_36668	stringtie.15608	NA	chr22	-	50222453_50222592_50222453_50222554_50224140_50224256	36668	264215144	11,7,11	184150175	51,32,45	187	149	2.22045e-16	7.75646e-14	0.95,0.961,0.913	0.742,0.789,0.756	-0.179	A3SS	207.667	9.66667	169.667	42.6667	217.333	212.333	sig	chr22:50222453:50222592:-	chr22:50222453:50222554:-	Exclusion	0.95	0.961	0.913	0.742	0.789	0.756	NA	NA
33163	A3SS_36674	stringtie.12378	HSPBP1	chr19	-	55265277_55265389_55265277_55265378_55265885_55265982	36674	334262291	20,11,19	244160189	119,90,81	160	149	0	0	0.94,0.957,0.934	0.656,0.623,0.685	-0.289	A3SS	295.667	16.6667	197.667	96.6667	312.333	294.333	sig	chr19:55265277:55265389:-	chr19:55265277:55265378:-	Exclusion	0.94	0.957	0.934	0.656	0.623	0.685	GO:0006457|GO:0031398|GO:0032436	protein folding|positive regulation of protein ubiquitination|positive regulation of proteasomal ubiquitin-dependent protein catabolic process
33170	A3SS_36682	stringtie.12417	ZNF547	chr19	+	57398412_57403711_57398429_57403711_57397047_57397174	36682	2,1,3	137,115,85	59,44,61	68,44,66	166	149	0	0	0.013,0.008,0.031	0.438,0.473,0.453	0.437	A3SS	2	112.333	54.6667	59.3333	114.333	114	sig	chr19:57398412:57403711:+	chr19:57398429:57403711:+	Inclusion	0.013	0.008	0.031	0.438	0.473	0.453	GO:0006355	regulation of DNA-templated transcription
33315	A3SS_36842	stringtie.13922	NA	chr2	-	229792972_229793145_229792972_229793130_229795178_229795330	36842	361266280	54,36,33	223179123	150,98,97	164	149	0	0	0.859,0.87,0.885	0.575,0.624,0.535	-0.293	A3SS	302.333	41	175	115	343.333	290	sig	chr2:229792972:229793145:-	chr2:229792972:229793130:-	Exclusion	0.859	0.87	0.885	0.575	0.624	0.535	NA	NA
33344	A3SS_36875	stringtie.13226	GCC2	chr2	+	108486498_108486648_108486510_108486648_108485830_108485908	36875	5,5,7	146114116	129102109	42,24,36	161	149	0	0	0.031,0.039,0.053	0.74,0.797,0.737	0.717	A3SS	5.66667	125.333	113.333	34	131	147.333	sig	chr2:108486498:108486648:+	chr2:108486510:108486648:+	Inclusion	0.031	0.039	0.053	0.74	0.797	0.737	GO:0006622|GO:0031023|GO:0034067|GO:0034453|GO:0034499|GO:0042147|GO:0043001|GO:0070861|GO:0071955|GO:0090161	protein targeting to lysosome|microtubule organizing center organization|protein localization to Golgi apparatus|microtubule anchoring|late endosome to Golgi transport|retrograde transport, endosome to Golgi|Golgi to plasma membrane protein transport|regulation of protein exit from endoplasmic reticulum|recycling endosome to Golgi transport|Golgi ribbon formation
33506	A3SS_37050	stringtie.13860	ZNF142	chr2	-	218658979_218659130_218658979_218659035_218659368_218659655	37050	67,75,63	9,11,7	94,68,83	0,0,0	244	149	2.15946e-11	4.08679e-09	0.82,0.806,0.846	1.0,1.0,1.0	0.176	A3SS	68.3333	9	81.6667	0	77.3333	81.6667	sig	chr2:218658979:218659130:-	chr2:218658979:218659035:-	Inclusion	0.82	0.806	0.846	1	1	1	GO:0006357|GO:0008150	regulation of transcription by RNA polymerase II|biological_process
33554	A3SS_37103	stringtie.14265	NA	chr20	-	31721654_31722348_31721654_31722330_31722617_31723204	37103	70,23,39	63,60,52	77,52,95	18,5,12	167	149	3.33067e-15	1.03237e-12	0.498,0.255,0.401	0.792,0.903,0.876	0.472	A3SS	44	58.3333	74.6667	11.6667	102.333	86.3333	sig	chr20:31721654:31722348:-	chr20:31721654:31722330:-	Inclusion	0.498	0.255	0.401	0.792	0.903	0.876	NA	NA
33571	A3SS_37120	stringtie.14327	NA	chr20	-	34859442_34859682_34859442_34859639_34859968_34860042	37120	32,20,18	229204179	42,35,66	182133169	192	149	5.88801e-08	6.1662e-06	0.098,0.071,0.072	0.152,0.17,0.233	0.105	A3SS	23.3333	204	47.6667	161.333	227.333	209	sig	chr20:34859442:34859682:-	chr20:34859442:34859639:-	Inclusion	0.098	0.071	0.072	0.152	0.17	0.233	NA	NA
33599	A3SS_37151	stringtie.14410	ACTR5	chr20	+	38761652_38765518_38765401_38765518_38755856_38756039	37151	28,23,23	51,47,41	57,49,49	49,25,24	298	149	8.59964e-07	6.83931e-05	0.215,0.197,0.219	0.368,0.495,0.505	0.246	A3SS	24.6667	46.3333	51.6667	32.6667	71	84.3333	sig	chr20:38761652:38765518:+	chr20:38765401:38765518:+	Inclusion	0.215	0.197	0.219	0.368	0.495	0.505	GO:0000723|GO:0006275|GO:0006282|GO:0006302|GO:0006310|GO:0006338|GO:0006355|GO:0033044|GO:0045739|GO:0045893|GO:0045995|GO:0051726|GO:0060382|GO:0070914|GO:1904507	telomere maintenance|regulation of DNA replication|regulation of DNA repair|double-strand break repair|DNA recombination|chromatin remodeling|regulation of DNA-templated transcription|regulation of chromosome organization|positive regulation of DNA repair|positive regulation of DNA-templated transcription|regulation of embryonic development|regulation of cell cycle|regulation of DNA strand elonga…
33612	A3SS_37164	stringtie.20039	NA	chr6	+	167013507_167022635_167022408_167022635_167010812_167010893	37164	301185211	208187162	158144122	209229163	298	149	5.20632e-06	0.000325105	0.42,0.331,0.394	0.274,0.239,0.272	-0.12	A3SS	232.333	185.667	141.333	200.333	418	341.667	sig	chr6:167013507:167022635:+	chr6:167022408:167022635:+	Exclusion	0.42	0.331	0.394	0.274	0.239	0.272	NA	NA
33613	A3SS_37165	stringtie.20039	NA	chr6	+	167039903_167044404_167040047_167044404_167033874_167033971	37165	463459374	5,0,1	359320207	20,17,17	293	149	1.9984e-15	6.3475e-13	0.979,1.0,0.995	0.901,0.905,0.861	-0.102	A3SS	432	2	295.333	18	434	313.333	sig	chr6:167039903:167044404:+	chr6:167040047:167044404:+	Exclusion	0.979	1	0.995	0.901	0.905	0.861	NA	NA
33686	A3SS_37244	stringtie.20891	NA	chr7	+	128577952_128578033_128577963_128578033_128574719_128574791	37244	79,47,41	2,2,0	26,28,34	36,34,34	160	149	0	0	0.974,0.956,1.0	0.402,0.434,0.482	-0.537	A3SS	55.6667	1.33333	29.3333	34.6667	57	64	sig	chr7:128577952:128578033:+	chr7:128577963:128578033:+	Exclusion	0.974	0.956	1	0.402	0.434	0.482	NA	NA
33704	A3SS_37266	clu_20319_NA	SAFB2	chr19	-	5595360_5595510_5595360_5595497_5598792_5598884	37266	5,3,5	369342272	111,75,79	170144122	162	149	0	0	0.012,0.008,0.017	0.375,0.324,0.373	0.345	A3SS	4.33333	327.667	88.3333	145.333	332	233.667	sig	chr19:5595360:5595510:-	chr19:5595360:5595497:-	Inclusion	0.012	0.008	0.017	0.375	0.324	0.373	GO:0006357|GO:0050684|GO:0060008|GO:0060765	regulation of transcription by RNA polymerase II|regulation of mRNA processing|Sertoli cell differentiation|regulation of androgen receptor signaling pathway
33731	A3SS_37297	clu_9357_NA	LGALS3	chr14	+	55130579_55137391_55137369_55137391_55129043_55129647	37297	98,135,91	12,7,10	195188129	1,5,7	298	149	0.000121285	0.00457156	0.803,0.906,0.82	0.99,0.949,0.902	0.104	A3SS	108	9.66667	170.667	4.33333	117.667	175	sig	chr14:55130579:55137391:+	chr14:55137369:55137391:+	Inclusion	0.803	0.906	0.82	0.99	0.949	0.902	GO:0002548|GO:0006397|GO:0008380|GO:0030593|GO:0030855|GO:0031334|GO:0042129|GO:0045087|GO:0045806|GO:0048245|GO:0048246|GO:0050860|GO:0050918|GO:0070232|GO:0071674|GO:0071677|GO:0090280|GO:1902041|GO:1903078|GO:1903614|GO:2000521|GO:2001189|GO:2001200|GO:2001237	monocyte chemotaxis|mRNA processing|RNA splicing|neutrophil chemotaxis|epithelial cell differentiation|positive regulation of protein-containing complex assembly|regulation of T cell proliferation|innate immune response|negative regulation of endocytosis|eosinophil chemotaxis|macrophage chemotaxis|negative regulation of T cell receptor signaling pathway|positive chemotaxis|regulation of T cell ap…
33733	A3SS_37299	clu_9357_NA	LGALS3	chr14	+	55130585_55137391_55137369_55137391_55129043_55129647	37299	101,135,90	12,7,10	197188129	1,5,7	298	149	0.000122927	0.00462102	0.808,0.906,0.818	0.99,0.949,0.902	0.103	A3SS	108.667	9.66667	171.333	4.33333	118.333	175.667	sig	chr14:55130585:55137391:+	chr14:55137369:55137391:+	Inclusion	0.808	0.906	0.818	0.99	0.949	0.902	GO:0002548|GO:0006397|GO:0008380|GO:0030593|GO:0030855|GO:0031334|GO:0042129|GO:0045087|GO:0045806|GO:0048245|GO:0048246|GO:0050860|GO:0050918|GO:0070232|GO:0071674|GO:0071677|GO:0090280|GO:1902041|GO:1903078|GO:1903614|GO:2000521|GO:2001189|GO:2001200|GO:2001237	monocyte chemotaxis|mRNA processing|RNA splicing|neutrophil chemotaxis|epithelial cell differentiation|positive regulation of protein-containing complex assembly|regulation of T cell proliferation|innate immune response|negative regulation of endocytosis|eosinophil chemotaxis|macrophage chemotaxis|negative regulation of T cell receptor signaling pathway|positive chemotaxis|regulation of T cell ap…
33734	A3SS_37300	clu_9357_NA	LGALS3	chr14	+	55133351_55137391_55137369_55137391_55129043_55129647	37300	97,135,90	12,7,10	197188129	1,5,7	298	149	0.000108922	0.00418857	0.802,0.906,0.818	0.99,0.949,0.902	0.105	A3SS	107.333	9.66667	171.333	4.33333	117	175.667	sig	chr14:55133351:55137391:+	chr14:55137369:55137391:+	Inclusion	0.802	0.906	0.818	0.99	0.949	0.902	GO:0002548|GO:0006397|GO:0008380|GO:0030593|GO:0030855|GO:0031334|GO:0042129|GO:0045087|GO:0045806|GO:0048245|GO:0048246|GO:0050860|GO:0050918|GO:0070232|GO:0071674|GO:0071677|GO:0090280|GO:1902041|GO:1903078|GO:1903614|GO:2000521|GO:2001189|GO:2001200|GO:2001237	monocyte chemotaxis|mRNA processing|RNA splicing|neutrophil chemotaxis|epithelial cell differentiation|positive regulation of protein-containing complex assembly|regulation of T cell proliferation|innate immune response|negative regulation of endocytosis|eosinophil chemotaxis|macrophage chemotaxis|negative regulation of T cell receptor signaling pathway|positive chemotaxis|regulation of T cell ap…
33860	A3SS_37437	stringtie.15620	NA	chr22	-	50529495_50529754_50529495_50529731_50529903_50530408	37437	42,25,28	50,24,44	20,15,15	57,41,41	172	149	0.000486298	0.0139817	0.421,0.474,0.355	0.233,0.241,0.241	-0.178	A3SS	31.6667	39.3333	16.6667	46.3333	71	63	sig	chr22:50529495:50529754:-	chr22:50529495:50529731:-	Exclusion	0.421	0.474	0.355	0.233	0.241	0.241	NA	NA
33878	A3SS_37458	clu_3160_NA	GNB1	chr1	-	1825396_1879902_1825396_1853297_1890819_1891117	37458	58,40,46	77,68,44	75,35,57	31,28,36	298	149	0.000323907	0.0100217	0.274,0.227,0.343	0.547,0.385,0.442	0.177	A3SS	48	63	55.6667	31.6667	111	87.3333	sig	chr1:1825396:1879902:-	chr1:1825396:1853297:-	Inclusion	0.274	0.227	0.343	0.547	0.385	0.442	GO:0007165|GO:0007186|GO:0007191|GO:0007200|GO:0007213|GO:0007265|GO:0008283|GO:0050909|GO:0060041|GO:0071380|GO:0071870	signal transduction|G protein-coupled receptor signaling pathway|adenylate cyclase-activating dopamine receptor signaling pathway|phospholipase C-activating G protein-coupled receptor signaling pathway|G protein-coupled acetylcholine receptor signaling pathway|Ras protein signal transduction|cell population proliferation|sensory perception of taste|retina development in camera-type eye|cellular r…
33892	A3SS_37473	stringtie.15902	NKTR	chr3	+	42633579_42633735_42633617_42633735_42632600_42632823	37473	288270247	18,18,11	195188149	45,57,45	187	149	0	0	0.927,0.923,0.947	0.775,0.724,0.725	-0.191	A3SS	268.333	15.6667	177.333	49	284	226.333	sig	chr3:42633579:42633735:+	chr3:42633617:42633735:+	Exclusion	0.927	0.923	0.947	0.775	0.724	0.725	GO:0000413|GO:0006457	protein peptidyl-prolyl isomerization|protein folding
33952	A3SS_37543	stringtie.16376	TMEM39A	chr3	-	119461961_119462148_119461961_119462104_119463335_119463682	37543	251179202	28,21,23	215202191	52,34,54	193	149	5.77968e-05	0.00248426	0.874,0.868,0.871	0.761,0.821,0.732	-0.1	A3SS	210.667	24	202.667	46.6667	234.667	249.333	sig	chr3:119461961:119462148:-	chr3:119461961:119462104:-	Exclusion	0.874	0.868	0.871	0.761	0.821	0.732	GO:0006914|GO:0045070|GO:1901097|GO:1902902	autophagy|positive regulation of viral genome replication|negative regulation of autophagosome maturation|negative regulation of autophagosome assembly
34129	A3SS_37740	stringtie.17694	GUCY1B3	chr4	+	155802212_155802579_155802314_155802579_155799876_155800074	37740	65,61,55	7,0,2	48,32,42	267221254	251	149	0	0	0.846,1.0,0.942	0.096,0.079,0.089	-0.841	A3SS	60.3333	3	40.6667	247.333	63.3333	288	sig	chr4:155802212:155802579:+	chr4:155802314:155802579:+	Exclusion	0.846	1	0.942	0.096	0.079	0.089	NA	NA
34163	A3SS_37776	clu_25492_NA	COPS2	chr15	-	49137347_49137485_49137347_49137422_49139527_49139653	37776	103,76,79	0,0,0	94,60,67	23,17,10	212	149	0	0	1.0,1.0,1.0	0.742,0.713,0.825	-0.24	A3SS	86	0	73.6667	16.6667	86	90.3333	sig	chr15:49137347:49137485:-	chr15:49137347:49137422:-	Exclusion	1	1	1	0.742	0.713	0.825	GO:0000122|GO:0000338|GO:0001833|GO:0001834|GO:0006366|GO:0006468|GO:0007165|GO:0030182|GO:0035914|GO:0045116|GO:2000434	negative regulation of transcription by RNA polymerase II|protein deneddylation|inner cell mass cell proliferation|trophectodermal cell proliferation|transcription by RNA polymerase II|protein phosphorylation|signal transduction|neuron differentiation|skeletal muscle cell differentiation|protein neddylation|regulation of protein neddylation
34175	A3SS_37788	stringtie.18089	SLC30A5	chr5	+	69103961_69104716_69104630_69104716_69103061_69103128	37788	104,61,87	149115113	123122117	101,77,77	298	149	5.97495e-08	6.24451e-06	0.259,0.21,0.278	0.378,0.442,0.432	0.168	A3SS	84	125.667	120.667	85	209.667	205.667	sig	chr5:69103961:69104716:+	chr5:69104630:69104716:+	Inclusion	0.259	0.21	0.278	0.378	0.442	0.432	GO:0006506|GO:0006824|GO:0006829|GO:0006882|GO:0030070|GO:0062111|GO:0071577|GO:1904257	GPI anchor biosynthetic process|cobalt ion transport|zinc ion transport|intracellular zinc ion homeostasis|insulin processing|zinc ion import into organelle|zinc ion transmembrane transport|zinc ion import into Golgi lumen
34206	A3SS_37826	clu_8493_NA	PDCD4	chr10	+	110884035_110885366_110885252_110885366_110883002_110884182	37826	153,91,73	7,2,5	88,98,60	12,10,9	298	149	0.000848455	0.0217478	0.916,0.958,0.88	0.786,0.831,0.769	-0.123	A3SS	105.667	4.66667	82	10.3333	110.333	92.3333	sig	chr10:110884035:110885366:+	chr10:110885252:110885366:+	Exclusion	0.916	0.958	0.88	0.786	0.831	0.769	GO:0006915|GO:0030509|GO:0043066|GO:0043508|GO:0045892|GO:0050729|GO:0060940|GO:0071222|GO:1900016|GO:1901224|GO:1904706|GO:1904761|GO:1905064|GO:1905461|GO:2000353	apoptotic process|BMP signaling pathway|negative regulation of apoptotic process|negative regulation of JUN kinase activity|negative regulation of DNA-templated transcription|positive regulation of inflammatory response|epithelial to mesenchymal transition involved in cardiac fibroblast development|cellular response to lipopolysaccharide|negative regulation of cytokine production involved in infl…
34230	A3SS_37857	stringtie.18607	KIAA0141	chr5	+	141938851_141942047_141939553_141942047_141938520_141938760	37857	199181179	26,8,15	216183227	36,36,43	298	149	0.000187758	0.00650125	0.793,0.919,0.856	0.75,0.718,0.725	-0.125	A3SS	186.333	16.3333	208.667	38.3333	202.667	247	sig	chr5:141938851:141942047:+	chr5:141939553:141942047:+	Exclusion	0.793	0.919	0.856	0.75	0.718	0.725	NA	NA
34231	A3SS_37858	stringtie.18607	KIAA0141	chr5	+	141939505_141942047_141939553_141942047_141938520_141938760	37858	115115112	26,8,15	125,96,144	36,36,43	197	149	0.000164989	0.00589573	0.77,0.916,0.85	0.724,0.669,0.717	-0.142	A3SS	114	16.3333	121.667	38.3333	130.333	160	sig	chr5:141939505:141942047:+	chr5:141939553:141942047:+	Exclusion	0.77	0.916	0.85	0.724	0.669	0.717	NA	NA
34256	A3SS_37883	stringtie.18857	CLK4	chr5	-	178619837_178622459_178619837_178619896_178623255_178623416	37883	119,72,99	21,25,22	77,59,60	48,32,61	298	149	2.65822e-06	0.000182976	0.739,0.59,0.692	0.445,0.48,0.33	-0.255	A3SS	96.6667	22.6667	65.3333	47	119.333	112.333	sig	chr5:178619837:178622459:-	chr5:178619837:178619896:-	Exclusion	0.739	0.59	0.692	0.445	0.48	0.33	GO:0018108|GO:0043484|GO:0046777	peptidyl-tyrosine phosphorylation|regulation of RNA splicing|protein autophosphorylation
34303	A3SS_37931	stringtie.19187	NA	chr6	+	30917094_30917224_30917104_30917224_30916877_30916959	37931	2,3,2	475355393	91,67,80	153129151	159	149	0	0	0.004,0.008,0.005	0.358,0.327,0.332	0.333	A3SS	2.33333	407.667	79.3333	144.333	410	223.667	sig	chr6:30917094:30917224:+	chr6:30917104:30917224:+	Inclusion	0.004	0.008	0.005	0.358	0.327	0.332	NA	NA
34330	A3SS_37960	clu_38743_NA	SLC23A2	chr20	-	4862777_4865307_4862777_4862926_4867769_4867875	37960	102,73,97	0,0,0	106,89,81	4,11,6	298	149	2.33255e-08	2.63245e-06	1.0,1.0,1.0	0.93,0.802,0.871	-0.132	A3SS	90.6667	0	92	7	90.6667	99	sig	chr20:4862777:4865307:-	chr20:4862777:4862926:-	Exclusion	1	1	1	0.93	0.802	0.871	GO:0006814|GO:0006979|GO:0015882|GO:0019852|GO:0071361|GO:1901215|GO:1903861	sodium ion transport|response to oxidative stress|L-ascorbic acid transmembrane transport|L-ascorbic acid metabolic process|cellular response to ethanol|negative regulation of neuron death|positive regulation of dendrite extension
34331	A3SS_37961	clu_38743_NA	SLC23A2	chr20	-	4862777_4865318_4862777_4862926_4867769_4867875	37961	104,74,95	0,0,0	105,89,80	4,11,6	298	149	2.11662e-08	2.41706e-06	1.0,1.0,1.0	0.929,0.802,0.87	-0.133	A3SS	91	0	91.3333	7	91	98.3333	sig	chr20:4862777:4865318:-	chr20:4862777:4862926:-	Exclusion	1	1	1	0.929	0.802	0.87	GO:0006814|GO:0006979|GO:0015882|GO:0019852|GO:0071361|GO:1901215|GO:1903861	sodium ion transport|response to oxidative stress|L-ascorbic acid transmembrane transport|L-ascorbic acid metabolic process|cellular response to ethanol|negative regulation of neuron death|positive regulation of dendrite extension
34332	A3SS_37962	clu_38743_NA	SLC23A2	chr20	-	4862777_4866636_4862777_4862926_4867769_4867875	37962	102,73,95	0,0,0	105,88,80	4,11,6	298	149	2.2119e-08	2.51657e-06	1.0,1.0,1.0	0.929,0.8,0.87	-0.134	A3SS	90	0	91	7	90	98	sig	chr20:4862777:4866636:-	chr20:4862777:4862926:-	Exclusion	1	1	1	0.929	0.8	0.87	GO:0006814|GO:0006979|GO:0015882|GO:0019852|GO:0071361|GO:1901215|GO:1903861	sodium ion transport|response to oxidative stress|L-ascorbic acid transmembrane transport|L-ascorbic acid metabolic process|cellular response to ethanol|negative regulation of neuron death|positive regulation of dendrite extension
34349	A3SS_37982	stringtie.19653	NA	chr6	-	99410740_99412318_99410740_99410964_99412550_99412739	37982	382326317	536493470	208212154	635510591	298	149	1.52856e-12	3.43256e-10	0.263,0.248,0.252	0.141,0.172,0.115	-0.112	A3SS	341.667	499.667	191.333	578.667	841.333	770	sig	chr6:99410740:99412318:-	chr6:99410740:99410964:-	Exclusion	0.263	0.248	0.252	0.141	0.172	0.115	NA	NA
34350	A3SS_37983	stringtie.19653	NA	chr6	-	99414571_99416428_99414571_99414690_99425214_99425331	37983	669556529	77,48,62	526465499	111102113	298	149	1.06123e-08	1.28726e-06	0.813,0.853,0.81	0.703,0.695,0.688	-0.13	A3SS	584.667	62.3333	496.667	108.667	647	605.333	sig	chr6:99414571:99416428:-	chr6:99414571:99414690:-	Exclusion	0.813	0.853	0.81	0.703	0.695	0.688	NA	NA
34368	A3SS_38001	clu_25785_NA	PIF1	chr15	-	64821366_64822132_64821366_64821508_64822265_64822391	38001	137112143	7,0,2	61,69,55	8,9,6	298	149	5.99692e-06	0.000368682	0.907,1.0,0.973	0.792,0.793,0.821	-0.158	A3SS	130.667	3	61.6667	7.66667	133.667	69.3333	sig	chr15:64821366:64822132:-	chr15:64821366:64821508:-	Exclusion	0.907	1	0.973	0.792	0.793	0.821	GO:0000002|GO:0006281|GO:0006310|GO:0007004|GO:0032204|GO:0032211|GO:0032508|GO:0051974	mitochondrial genome maintenance|DNA repair|DNA recombination|telomere maintenance via telomerase|regulation of telomere maintenance|negative regulation of telomere maintenance via telomerase|DNA duplex unwinding|negative regulation of telomerase activity
34370	A3SS_38003	clu_25785_NA	PIF1	chr15	-	64821366_64822132_64821366_64821520_64822265_64822391	38003	118,96,117	110,85,141	49,57,46	99,96,62	298	149	0.000611409	0.0167296	0.349,0.361,0.293	0.198,0.229,0.271	-0.102	A3SS	110.333	112	50.6667	85.6667	222.333	136.333	sig	chr15:64821366:64822132:-	chr15:64821366:64821520:-	Exclusion	0.349	0.361	0.293	0.198	0.229	0.271	GO:0000002|GO:0006281|GO:0006310|GO:0007004|GO:0032204|GO:0032211|GO:0032508|GO:0051974	mitochondrial genome maintenance|DNA repair|DNA recombination|telomere maintenance via telomerase|regulation of telomere maintenance|negative regulation of telomere maintenance via telomerase|DNA duplex unwinding|negative regulation of telomerase activity
34512	A3SS_38158	stringtie.20569	ABCB4	chr7	-	87406287_87406515_87406287_87406494_87408036_87408234	38158	16,11,15	138140109	24,10,33	68,57,85	170	149	9.74097e-06	0.00055805	0.092,0.064,0.108	0.236,0.133,0.254	0.12	A3SS	14	129	22.3333	70	143	92.3333	sig	chr7:87406287:87406515:-	chr7:87406287:87406494:-	Inclusion	0.092	0.064	0.108	0.236	0.133	0.254	GO:0006629|GO:0032376|GO:0032782|GO:0045332|GO:0055085|GO:0055088|GO:0061092|GO:0099040|GO:1901557|GO:1903413|GO:2001140	lipid metabolic process|positive regulation of cholesterol transport|bile acid secretion|phospholipid translocation|transmembrane transport|lipid homeostasis|positive regulation of phospholipid translocation|ceramide translocation|response to fenofibrate|cellular response to bile acid|positive regulation of phospholipid transport
34558	A3SS_38204	stringtie.20683	STAG3	chr7	+	100349716_100349887_100349730_100349887_100345864_100345968	38204	70,49,48	24,18,6	96114133	12,3,1	163	149	2.23225e-08	2.53411e-06	0.727,0.713,0.88	0.88,0.972,0.992	0.175	A3SS	55.6667	16	114.333	5.33333	71.6667	119.667	sig	chr7:100349716:100349887:+	chr7:100349730:100349887:+	Inclusion	0.727	0.713	0.88	0.88	0.972	0.992	GO:0007062|GO:0007130|GO:0034089	sister chromatid cohesion|synaptonemal complex assembly|establishment of meiotic sister chromatid cohesion
34559	A3SS_38205	stringtie.20683	STAG3	chr7	+	100349716_100349887_100349798_100349887_100345864_100345968	38205	175126130	31,25,28	197205226	5,6,4	231	149	0	0	0.785,0.765,0.75	0.962,0.957,0.973	0.197	A3SS	143.667	28	209.333	5	171.667	214.333	sig	chr7:100349716:100349887:+	chr7:100349798:100349887:+	Inclusion	0.785	0.765	0.75	0.962	0.957	0.973	GO:0007062|GO:0007130|GO:0034089	sister chromatid cohesion|synaptonemal complex assembly|establishment of meiotic sister chromatid cohesion
34561	A3SS_38207	stringtie.20683	STAG3	chr7	+	100358219_100358366_100358226_100358366_100356749_100356883	38207	292217256	4,2,0	130107143	103,70,97	156	149	0	0	0.986,0.99,1.0	0.547,0.593,0.585	-0.417	A3SS	255	2	126.667	90	257	216.667	sig	chr7:100358219:100358366:+	chr7:100358226:100358366:+	Exclusion	0.986	0.99	1	0.547	0.593	0.585	GO:0007062|GO:0007130|GO:0034089	sister chromatid cohesion|synaptonemal complex assembly|establishment of meiotic sister chromatid cohesion
34576	A3SS_38223	stringtie.1187	NA	chr1	-	111139500_111139711_111139500_111139666_111140037_111140216	38223	128133141	43,52,58	118,93,116	92,63,55	194	149	0.00224051	0.0463414	0.696,0.663,0.651	0.496,0.531,0.618	-0.122	A3SS	134	51	109	70	185	179	sig	chr1:111139500:111139711:-	chr1:111139500:111139666:-	Exclusion	0.696	0.663	0.651	0.496	0.531	0.618	NA	NA
34703	A3SS_38363	stringtie.23039	NA	chrX	+	26912298_26917692_26917492_26917692_26910756_26910861	38363	489290238	65,37,29	594374403	207160179	298	149	0	0	0.79,0.797,0.804	0.589,0.539,0.53	-0.244	A3SS	339	43.6667	457	182	382.667	639	sig	chrX:26912298:26917692:+	chrX:26917492:26917692:+	Exclusion	0.79	0.797	0.804	0.589	0.539	0.53	NA	NA
34704	A3SS_38364	stringtie.23039	NA	chrX	+	26916983_26917692_26917492_26917692_26910756_26910861	38364	958657475	65,37,29	149910201002	207160179	298	149	2.83329e-13	7.03981e-11	0.881,0.899,0.891	0.784,0.761,0.737	-0.13	A3SS	696.667	43.6667	1173.67	182	740.333	1355.67	sig	chrX:26916983:26917692:+	chrX:26917492:26917692:+	Exclusion	0.881	0.899	0.891	0.784	0.761	0.737	NA	NA
34813	A3SS_38484	clu_16038_NA	NKTR	chr3	+	42633560_42633735_42633617_42633735_42632600_42632823	38484	103,109,92	18,18,11	73,85,76	45,57,45	206	149	4.49862e-13	1.09136e-10	0.805,0.814,0.858	0.54,0.519,0.55	-0.289	A3SS	101.333	15.6667	78	49	117	127	sig	chr3:42633560:42633735:+	chr3:42633617:42633735:+	Exclusion	0.805	0.814	0.858	0.54	0.519	0.55	GO:0000413|GO:0006457	protein peptidyl-prolyl isomerization|protein folding
34814	A3SS_38485	clu_16038_NA	NKTR	chr3	+	42633560_42633735_42633627_42633735_42632600_42632823	38485	113118103	8,1,0	84,92,82	21,20,10	216	149	4.0494e-10	6.35245e-08	0.907,0.988,1.0	0.734,0.76,0.85	-0.184	A3SS	111.333	3	86	17	114.333	103	sig	chr3:42633560:42633735:+	chr3:42633627:42633735:+	Exclusion	0.907	0.988	1	0.734	0.76	0.85	GO:0000413|GO:0006457	protein peptidyl-prolyl isomerization|protein folding
34859	A3SS_38532	stringtie.21791	YWHAZ	chr8	-	100951928_100952308_100951928_100952125_100952849_100953057	38532	194133151	54,64,47	222131197	47,24,31	298	149	0.000538077	0.0151399	0.642,0.51,0.616	0.703,0.732,0.761	0.143	A3SS	159.333	55	183.333	34	214.333	217.333	sig	chr8:100951928:100952308:-	chr8:100951928:100952125:-	Inclusion	0.642	0.51	0.616	0.703	0.732	0.761	GO:0000122|GO:0001525|GO:0003016|GO:0006468|GO:0006605|GO:0007165|GO:0008039|GO:0030324|GO:0035148|GO:0043066|GO:0045824|GO:0051683|GO:0070371|GO:0070372|GO:0090128|GO:0090168|GO:1900181	negative regulation of transcription by RNA polymerase II|angiogenesis|respiratory system process|protein phosphorylation|protein targeting|signal transduction|synaptic target recognition|lung development|tube formation|negative regulation of apoptotic process|negative regulation of innate immune response|establishment of Golgi localization|ERK1 and ERK2 cascade|regulation of ERK1 and ERK2 cascad…
34873	A3SS_38548	stringtie.21853	NA	chr8	-	116866585_116866761_116866585_116866760_116874362_116874610	38548	149,94,96	14,13,12	81,61,78	29,16,18	150	149	8.59505e-05	0.00344989	0.914,0.878,0.888	0.735,0.791,0.811	-0.114	A3SS	113	13	73.3333	21	126	94.3333	sig	chr8:116866585:116866761:-	chr8:116866585:116866760:-	Exclusion	0.914	0.878	0.888	0.735	0.791	0.811	NA	NA
34874	A3SS_38549	stringtie.21853	NA	chr8	-	116866585_116866761_116866585_116866741_116874610_116874949	38549	853598594	239181213	629504587	60,44,57	169	149	0	0	0.759,0.744,0.711	0.902,0.91,0.901	0.166	A3SS	681.667	211	573.333	53.6667	892.667	627	sig	chr8:116866585:116866761:-	chr8:116866585:116866741:-	Inclusion	0.759	0.744	0.711	0.902	0.91	0.901	NA	NA
34897	A3SS_38574	stringtie.22009	NA	chr8	+	144259223_144259354_144259239_144259354_144258776_144258914	38574	18,7,11	91,78,68	52,44,53	44,36,57	165	149	0	0	0.152,0.075,0.127	0.516,0.525,0.456	0.381	A3SS	12	79	49.6667	45.6667	91	95.3333	sig	chr8:144259223:144259354:+	chr8:144259239:144259354:+	Inclusion	0.152	0.075	0.127	0.516	0.525	0.456	NA	NA
34918	A3SS_38599	stringtie.22259	NA	chr9	-	35812959_35813156_35812959_35813145_35813265_35813338	38599	16,6,10	334201255	116,80,122	235137137	160	149	0	0	0.043,0.027,0.035	0.315,0.352,0.453	0.338	A3SS	10.6667	263.333	106	169.667	274	275.667	sig	chr9:35812959:35813156:-	chr9:35812959:35813145:-	Inclusion	0.043	0.027	0.035	0.315	0.352	0.453	NA	NA
34921	A3SS_38602	stringtie.22269	RNF38	chr9	-	36351114_36351219_36351114_36351199_36352741_36352848	38602	1,0,8	183131151	45,37,28	95,109,86	169	149	0	0	0.005,0.0,0.045	0.295,0.23,0.223	0.233	A3SS	3	155	36.6667	96.6667	158	133.333	sig	chr9:36351114:36351219:-	chr9:36351114:36351199:-	Inclusion	0.005	0	0.045	0.295	0.23	0.223	GO:0008584|GO:0016567	male gonad development|protein ubiquitination
34998	A3SS_38684	clu_37824_NA	FAM230C	chr13	+	18222261_18222581_18222494_18222581_18218998_18219057	38684	41,40,49	81,59,49	20,15,14	55,50,52	298	149	0.000252945	0.00824507	0.202,0.253,0.333	0.154,0.13,0.119	-0.128	A3SS	43.3333	63	16.3333	52.3333	106.333	68.6667	sig	chr13:18222261:18222581:+	chr13:18222494:18222581:+	Exclusion	0.202	0.253	0.333	0.154	0.13	0.119
35013	A3SS_38699	stringtie.22593	NA	chr9	+	121118345_121118540_121118420_121118540_121115090_121115200	38699	162,80,144	71,54,65	131,99,105	37,13,20	224	149	8.53301e-06	0.000497355	0.603,0.496,0.596	0.702,0.835,0.777	0.206	A3SS	128.667	63.3333	111.667	23.3333	192	135	sig	chr9:121118345:121118540:+	chr9:121118420:121118540:+	Inclusion	0.603	0.496	0.596	0.702	0.835	0.777	NA	NA
35019	A3SS_38710	clu_1159_NA	IMMT	chr2	-	86171207_86171336_86171207_86171309_86173649_86173761	38710	34,38,40	55,38,47	107,94,82	34,22,13	176	149	1.68754e-14	4.89577e-12	0.344,0.458,0.419	0.727,0.783,0.842	0.377	A3SS	37.3333	46.6667	94.3333	23	84	117.333	sig	chr2:86171207:86171336:-	chr2:86171207:86171309:-	Inclusion	0.344	0.458	0.419	0.727	0.783	0.842	GO:0007007|GO:0042407|GO:0051560|GO:0070050	inner mitochondrial membrane organization|cristae formation|mitochondrial calcium ion homeostasis|neuron cellular homeostasis
35137	A3SS_38845	clu_4032_NA	AK2	chr1	-	33007983_33012341_33007983_33012142_33013206_33013402	38845	158131110	2,2,0	151,106,76	3,12,6	298	149	9.42986e-06	0.000541839	0.975,0.97,1.0	0.962,0.815,0.864	-0.101	A3SS	133	1.33333	111	7	134.333	118	sig	chr1:33007983:33012341:-	chr1:33007983:33012142:-	Exclusion	0.975	0.97	1	0.962	0.815	0.864	GO:0006172|GO:0015949|GO:0016310|GO:0046033|GO:0046034|GO:0046940	ADP biosynthetic process|nucleobase-containing small molecule interconversion|phosphorylation|AMP metabolic process|ATP metabolic process|nucleoside monophosphate phosphorylation
35161	A3SS_38876	clu_37423_NA	2023-09-06	chrX	-	119615723_119620070_119615723_119616560_119625334_119625379	38876	109100101	2,0,0	130,89,105	15,9,22	298	149	6.31384e-13	1.49179e-10	0.965,1.0,1.0	0.812,0.832,0.705	-0.205	A3SS	103.333	0.666667	108	15.3333	104	123.333	sig	chrX:119615723:119620070:-	chrX:119615723:119616560:-	Exclusion	0.965	1	1	0.812	0.832	0.705
35167	A3SS_38882	clu_38013_NA	EEF1DP3	chr13	+	31952494_31953472_31962953_31953472_31946008_31946181	38882	107,82,78	23,39,28	71,71,81	10,13,11	298	149	0.00183065	0.0397648	0.699,0.512,0.582	0.78,0.732,0.786	0.168	A3SS	89	30	74.3333	11.3333	119	85.6667	sig	chr13:31952494:31953472:+	chr13:31962953:31953472:+	Inclusion	0.699	0.512	0.582	0.78	0.732	0.786
35169	A3SS_38884	clu_38013_NA	EEF1DP3	chr13	+	31952494_31953472_32031131_31953472_31946008_31946181	38884	107,82,78	3,0,0	71,71,81	35,70,69	298	149	0	0	0.947,1.0,1.0	0.504,0.336,0.37	-0.579	A3SS	89	1	74.3333	58	90	132.333	sig	chr13:31952494:31953472:+	chr13:32031131:31953472:+	Exclusion	0.947	1	1	0.504	0.336	0.37
35184	A3SS_38899	clu_38013_NA	EEF1DP3	chr13	+	31959482_31953472_32031131_31953472_31946008_31946181	38899	72,42,57	3,0,0	25,45,24	35,70,69	298	149	0	0	0.923,1.0,1.0	0.263,0.243,0.148	-0.756	A3SS	57	1	31.3333	58	58	89.3333	sig	chr13:31959482:31953472:+	chr13:32031131:31953472:+	Exclusion	0.923	1	1	0.263	0.243	0.148
35192	A3SS_38907	clu_38615_NA	NRSN2	chr20	+	349615_349832_349637_349832_349248_349363	38907	3,4,1	136130126	29,31,37	91,72,92	171	149	0	0	0.019,0.026,0.007	0.217,0.273,0.259	0.232	A3SS	2.66667	130.667	32.3333	85	133.333	117.333	sig	chr20:349615:349832:+	chr20:349637:349832:+	Inclusion	0.019	0.026	0.007	0.217	0.273	0.259	GO:0007399|GO:0008150	nervous system development|biological_process
35201	A3SS_38917	clu_39083_NA	UQCC1	chr20	-	35314687_35346789_35314687_35346437_35347163_35347272	38917	128,97,128	0,0,0	372340408	17,21,31	298	149	8.44717e-11	1.49401e-08	1.0,1.0,1.0	0.916,0.89,0.868	-0.109	A3SS	117.667	0	373.333	23	117.667	396.333	sig	chr20:35314687:35346789:-	chr20:35314687:35346437:-	Exclusion	1	1	1	0.916	0.89	0.868	GO:0034551	mitochondrial respiratory chain complex III assembly
35204	A3SS_38920	clu_39083_NA	UQCC1	chr20	-	35314687_35346789_35314687_35346461_35347163_35347272	38920	129102115	0,0,1	348324384	70,48,64	298	149	0	0	1.0,1.0,0.983	0.713,0.771,0.75	-0.25	A3SS	115.333	0.333333	352	60.6667	115.667	412.667	sig	chr20:35314687:35346789:-	chr20:35314687:35346461:-	Exclusion	1	1	0.983	0.713	0.771	0.75	GO:0034551	mitochondrial respiratory chain complex III assembly
35213	A3SS_38929	clu_10494_NA	EMID1	chr22	+	29216322_29225216_29225132_29225216_29215532_29215630	38929	419296375	284242209	108,78,92	218157223	298	149	0	0	0.425,0.379,0.473	0.199,0.199,0.171	-0.236	A3SS	363.333	245	92.6667	199.333	608.333	292	sig	chr22:29216322:29225216:+	chr22:29225132:29225216:+	Exclusion	0.425	0.379	0.473	0.199	0.199	0.171
35216	A3SS_38932	clu_11225_NA	TYMP	chr22	-	50527587_50527732_50527587_50527717_50528511_50528610	38932	6,3,2	291156169	43,27,41	135105157	164	149	0	0	0.018,0.017,0.011	0.224,0.189,0.192	0.186	A3SS	3.66667	205.333	37	132.333	209	169.333	sig	chr22:50527587:50527732:-	chr22:50527587:50527717:-	Inclusion	0.018	0.017	0.011	0.224	0.189	0.192	GO:0000002|GO:0001525|GO:0006206|GO:0006213|GO:0006935|GO:0007165|GO:0030154|GO:0031641|GO:0046074|GO:0051969|GO:1905333	mitochondrial genome maintenance|angiogenesis|pyrimidine nucleobase metabolic process|pyrimidine nucleoside metabolic process|chemotaxis|signal transduction|cell differentiation|regulation of myelination|dTMP catabolic process|regulation of transmission of nerve impulse|regulation of gastric motility
35230	A3SS_38947	clu_34461_NA	LY86-AS1	chr6	-	6438575_6562788_6438575_6438732_6564294_6564388	38947	237131149	75,77,85	94,77,102	140133130	298	149	1.21653e-10	2.07998e-08	0.612,0.46,0.467	0.251,0.224,0.282	-0.261	A3SS	172.333	79	91	134.333	251.333	225.333	sig	chr6:6438575:6562788:-	chr6:6438575:6438732:-	Exclusion	0.612	0.46	0.467	0.251	0.224	0.282
35231	A3SS_38948	clu_34461_NA	LY86-AS1	chr6	-	6438575_6563044_6438575_6438732_6564294_6564388	38948	128,104,97	75,77,85	58,29,57	140133130	298	149	0	0	0.46,0.403,0.363	0.172,0.098,0.18	-0.259	A3SS	109.667	79	48	134.333	188.667	182.333	sig	chr6:6438575:6563044:-	chr6:6438575:6438732:-	Exclusion	0.46	0.403	0.363	0.172	0.098	0.18
35235	A3SS_38952	clu_34461_NA	LY86-AS1	chr6	-	6438575_6562788_6438575_6493138_6564294_6564388	38952	239132148	54,17,22	93,75,101	44,36,28	298	149	8.07485e-05	0.00327695	0.689,0.795,0.771	0.514,0.51,0.643	-0.196	A3SS	173	31	89.6667	36	204	125.667	sig	chr6:6438575:6562788:-	chr6:6438575:6493138:-	Exclusion	0.689	0.795	0.771	0.514	0.51	0.643
35236	A3SS_38953	clu_34461_NA	LY86-AS1	chr6	-	6438575_6563044_6438575_6493138_6564294_6564388	38953	130,105,96	54,17,22	57,27,56	44,36,28	298	149	0.000120735	0.00455613	0.546,0.755,0.686	0.393,0.273,0.5	-0.274	A3SS	110.333	31	46.6667	36	141.333	82.6667	sig	chr6:6438575:6563044:-	chr6:6438575:6493138:-	Exclusion	0.546	0.755	0.686	0.393	0.273	0.5
35239	A3SS_38956	clu_34461_NA	LY86-AS1	chr6	-	6438575_6562788_6438575_6537168_6564294_6564388	38956	238130153	36,21,31	97,76,100	33,48,33	298	149	2.83465e-05	0.00136675	0.768,0.756,0.712	0.595,0.442,0.602	-0.199	A3SS	173.667	29.3333	91	38	203	129	sig	chr6:6438575:6562788:-	chr6:6438575:6537168:-	Exclusion	0.768	0.756	0.712	0.595	0.442	0.602
35240	A3SS_38957	clu_34461_NA	LY86-AS1	chr6	-	6438575_6563044_6438575_6537168_6564294_6564388	38957	129103101	36,21,31	61,28,55	33,48,33	298	149	4.45215e-05	0.00199434	0.642,0.71,0.62	0.48,0.226,0.455	-0.27	A3SS	111	29.3333	48	38	140.333	86	sig	chr6:6438575:6563044:-	chr6:6438575:6537168:-	Exclusion	0.642	0.71	0.62	0.48	0.226	0.455
35252	A3SS_38969	clu_18694_NA	JMY	chr5	+	79314256_79314851_79314369_79314851_79312405_79312498	38969	244162176	7,1,8	51,47,38	21,22,21	262	149	0	0	0.952,0.989,0.926	0.58,0.549,0.507	-0.41	A3SS	194	5.33333	45.3333	21.3333	199.333	66.6667	sig	chr5:79314256:79314851:+	chr5:79314369:79314851:+	Exclusion	0.952	0.989	0.926	0.58	0.549	0.507	GO:0006281|GO:0006357|GO:0009267|GO:0034314|GO:0043065|GO:0045893|GO:0051091|GO:0070060|GO:0070358|GO:0072332	DNA repair|regulation of transcription by RNA polymerase II|cellular response to starvation|Arp2/3 complex-mediated actin nucleation|positive regulation of apoptotic process|positive regulation of DNA-templated transcription|positive regulation of DNA-binding transcription factor activity|'de novo' actin filament nucleation|actin polymerization-dependent cell motility|intrinsic apoptotic signalin…
35253	A3SS_38970	clu_18694_NA	JMY	chr5	+	79314256_79314851_79314379_79314851_79312405_79312498	38970	249165176	5,2,1	52,47,41	25,27,18	272	149	0	0	0.965,0.978,0.99	0.533,0.488,0.555	-0.452	A3SS	196.667	2.66667	46.6667	23.3333	199.333	70	sig	chr5:79314256:79314851:+	chr5:79314379:79314851:+	Exclusion	0.965	0.978	0.99	0.533	0.488	0.555	GO:0006281|GO:0006357|GO:0009267|GO:0034314|GO:0043065|GO:0045893|GO:0051091|GO:0070060|GO:0070358|GO:0072332	DNA repair|regulation of transcription by RNA polymerase II|cellular response to starvation|Arp2/3 complex-mediated actin nucleation|positive regulation of apoptotic process|positive regulation of DNA-templated transcription|positive regulation of DNA-binding transcription factor activity|'de novo' actin filament nucleation|actin polymerization-dependent cell motility|intrinsic apoptotic signalin…
35263	A3SS_38981	clu_41667_NA	COA1	chr7	-	43648599_43663285_43648599_43648652_43665657_43706519	38981	60,29,28	28,21,20	31,24,29	39,33,36	298	149	0.00103782	0.0255353	0.517,0.408,0.412	0.284,0.267,0.287	-0.166	A3SS	39	23	28	36	62	64	sig	chr7:43648599:43663285:-	chr7:43648599:43648652:-	Exclusion	0.517	0.408	0.412	0.284	0.267	0.287	GO:0032981|GO:0033617	mitochondrial respiratory chain complex I assembly|mitochondrial cytochrome c oxidase assembly
35275	A3SS_38993	clu_13131_NA	SMCO4	chr11	-	93478471_93479503_93478471_93479269_93543275_93543508	38993	45,46,45	3,13,11	93,73,65	6,4,2	298	149	0.000681818	0.0182859	0.882,0.639,0.672	0.886,0.901,0.942	0.179	A3SS	45.3333	9	77	4	54.3333	81	sig	chr11:93478471:93479503:-	chr11:93478471:93479269:-	Inclusion	0.882	0.639	0.672	0.886	0.901	0.942	GO:0008150	biological_process
35303	A3SS_39021	clu_15744_NA	NUP210	chr3	-	13343174_13348827_13343174_13348140_13351878_13351980	39021	95,74,106	0,0,0	73,58,53	15,15,11	298	149	0	0	1.0,1.0,1.0	0.709,0.659,0.707	-0.308	A3SS	91.6667	0	61.3333	13.6667	91.6667	75	sig	chr3:13343174:13348827:-	chr3:13343174:13348140:-	Exclusion	1	1	1	0.709	0.659	0.707	GO:0006913|GO:0015031|GO:0051028	nucleocytoplasmic transport|protein transport|mRNA transport
35304	A3SS_39022	clu_15744_NA	NUP210	chr3	-	13343174_13348847_13343174_13348140_13351878_13351980	39022	112,87,110	0,0,0	87,62,60	15,15,11	298	149	0	0	1.0,1.0,1.0	0.744,0.674,0.732	-0.283	A3SS	103	0	69.6667	13.6667	103	83.3333	sig	chr3:13343174:13348847:-	chr3:13343174:13348140:-	Exclusion	1	1	1	0.744	0.674	0.732	GO:0006913|GO:0015031|GO:0051028	nucleocytoplasmic transport|protein transport|mRNA transport
35308	A3SS_39027	clu_40604_NA	RNF19A	chr8	-	100287500_100303756_100287500_100303355_100309866_100310327	39027	88,58,72	1,0,4	33,38,34	25,29,15	298	149	0	0	0.978,1.0,0.9	0.398,0.396,0.531	-0.518	A3SS	72.6667	1.66667	35	23	74.3333	58	sig	chr8:100287500:100303756:-	chr8:100287500:100303355:-	Exclusion	0.978	1	0.9	0.398	0.396	0.531	GO:0000209|GO:0000226|GO:0006511|GO:0032436|GO:0099576	protein polyubiquitination|microtubule cytoskeleton organization|ubiquitin-dependent protein catabolic process|positive regulation of proteasomal ubiquitin-dependent protein catabolic process|regulation of protein catabolic process at postsynapse, modulating synaptic transmission
35310	A3SS_39029	clu_5420_NA	LINC01138	chr1	-	148432955_148434561_148432955_148433629_148435145_148435354	39029	91,62,52	0,0,0	67,49,58	3,5,4	298	149	8.71533e-06	0.000506393	1.0,1.0,1.0	0.918,0.831,0.879	-0.124	A3SS	68.3333	0	58	4	68.3333	62	sig	chr1:148432955:148434561:-	chr1:148432955:148433629:-	Exclusion	1	1	1	0.918	0.831	0.879
35311	A3SS_39030	clu_5420_NA	LINC01138	chr1	-	148432955_148434561_148432955_148433643_148435145_148435354	39030	91,61,54	10,10,11	58,34,40	124,99,104	298	149	0	0	0.82,0.753,0.711	0.19,0.147,0.161	-0.595	A3SS	68.6667	10.3333	44	109	79	153	sig	chr1:148432955:148434561:-	chr1:148432955:148433643:-	Exclusion	0.82	0.753	0.711	0.19	0.147	0.161
35325	A3SS_39045	clu_11400_NA	AP2A2	chr11	+	984042_984753_984644_984753_981197_981299	39045	12,17,22	221202181	37,18,14	51,43,59	298	149	2.11064e-11	4.0191e-09	0.026,0.04,0.057	0.266,0.173,0.106	0.141	A3SS	17	201.333	23	51	218.333	74	sig	chr11:984042:984753:+	chr11:984644:984753:+	Inclusion	0.026	0.04	0.057	0.266	0.173	0.106	GO:0006886|GO:0016192|GO:0072583|GO:0098884	intracellular protein transport|vesicle-mediated transport|clathrin-dependent endocytosis|postsynaptic neurotransmitter receptor internalization
35349	A3SS_39070	clu_935_NA	TIA1	chr2	-	70224553_70225412_70224553_70224629_70227734_70227822	39070	207114148	172135136	148113116	74,68,58	298	149	1.95888e-05	0.00100454	0.376,0.297,0.352	0.5,0.454,0.5	0.143	A3SS	156.333	147.667	125.667	66.6667	304	192.333	sig	chr2:70224553:70225412:-	chr2:70224553:70224629:-	Inclusion	0.376	0.297	0.352	0.5	0.454	0.5	GO:0000381|GO:0001818|GO:0006397|GO:0006915|GO:0008380|GO:0017148|GO:0034063|GO:0048024|GO:1903608	regulation of alternative mRNA splicing, via spliceosome|negative regulation of cytokine production|mRNA processing|apoptotic process|RNA splicing|negative regulation of translation|stress granule assembly|regulation of mRNA splicing, via spliceosome|protein localization to cytoplasmic stress granule
35350	A3SS_39071	clu_935_NA	TIA1	chr2	-	70224553_70225568_70224553_70224629_70227734_70227822	39071	212117151	172135136	145121125	74,68,58	298	149	1.08982e-05	0.000613857	0.381,0.302,0.357	0.495,0.471,0.519	0.148	A3SS	160	147.667	130.333	66.6667	307.667	197	sig	chr2:70224553:70225568:-	chr2:70224553:70224629:-	Inclusion	0.381	0.302	0.357	0.495	0.471	0.519	GO:0000381|GO:0001818|GO:0006397|GO:0006915|GO:0008380|GO:0017148|GO:0034063|GO:0048024|GO:1903608	regulation of alternative mRNA splicing, via spliceosome|negative regulation of cytokine production|mRNA processing|apoptotic process|RNA splicing|negative regulation of translation|stress granule assembly|regulation of mRNA splicing, via spliceosome|protein localization to cytoplasmic stress granule
35353	A3SS_39074	clu_42101_NA	PHTF2	chr7	+	77893591_77893664_77893607_77893664_77840220_77840300	39074	11,2,5	265211218	42,36,21	196198141	165	149	0	0	0.036,0.008,0.02	0.162,0.141,0.119	0.119	A3SS	6	231.333	33	178.333	237.333	211.333	sig	chr7:77893591:77893664:+	chr7:77893607:77893664:+	Inclusion	0.036	0.008	0.02	0.162	0.141	0.119
35407	A3SS_39130	clu_4167_NA	MYCBP	chr1	-	38866879_38872745_38866879_38866999_38873017_38873090	39130	60,55,74	14,4,9	47,30,47	63,46,44	298	149	6.66134e-16	2.24057e-13	0.682,0.873,0.804	0.272,0.246,0.348	-0.498	A3SS	63	9	41.3333	51	72	92.3333	sig	chr1:38866879:38872745:-	chr1:38866879:38866999:-	Exclusion	0.682	0.873	0.804	0.272	0.246	0.348	GO:0006355|GO:0007283|GO:0045893	regulation of DNA-templated transcription|spermatogenesis|positive regulation of DNA-templated transcription
35446	A3SS_39169	clu_17609_NA	NAALADL2-AS2	chr3	-	175234860_175235809_175234860_175232723_175242381_175270472	39169	637434397	120,77,73	937815687	358273368	298	149	6.21344e-10	9.4583e-08	0.726,0.738,0.731	0.567,0.599,0.483	-0.182	A3SS	489.333	90	813	333	579.333	1146	sig	chr3:175234860:175235809:-	chr3:175234860:175232723:-	Exclusion	0.726	0.738	0.731	0.567	0.599	0.483
35458	A3SS_39181	clu_17609_NA	NAALADL2-AS2	chr3	-	175242381_175257187_175242381_175242461_175271056_175271096	39181	401234281	17,19,5	368417385	59,42,41	298	149	3.03627e-07	2.70995e-05	0.922,0.86,0.966	0.757,0.832,0.824	-0.112	A3SS	305.333	13.6667	390	47.3333	319	437.333	sig	chr3:175242381:175257187:-	chr3:175242381:175242461:-	Exclusion	0.922	0.86	0.966	0.757	0.832	0.824
35459	A3SS_39182	clu_17609_NA	NAALADL2-AS2	chr3	-	175242381_175260000_175242381_175242461_175271056_175271096	39182	163110115	17,19,5	122126135	59,42,41	298	149	9.85339e-08	9.71155e-06	0.827,0.743,0.92	0.508,0.6,0.622	-0.253	A3SS	129.333	13.6667	127.667	47.3333	143	175	sig	chr3:175242381:175260000:-	chr3:175242381:175242461:-	Exclusion	0.827	0.743	0.92	0.508	0.6	0.622
35460	A3SS_39183	clu_17609_NA	NAALADL2-AS2	chr3	-	175242381_175261930_175242381_175242461_175271056_175271096	39183	145105111	17,19,5	112119125	59,42,41	298	149	1.66221e-07	1.56136e-05	0.81,0.734,0.917	0.487,0.586,0.604	-0.261	A3SS	120.333	13.6667	118.667	47.3333	134	166	sig	chr3:175242381:175261930:-	chr3:175242381:175242461:-	Exclusion	0.81	0.734	0.917	0.487	0.586	0.604
35461	A3SS_39184	clu_17609_NA	NAALADL2-AS2	chr3	-	175242381_175264086_175242381_175242461_175271056_175271096	39184	139101110	17,19,5	122139135	59,42,41	298	149	4.32474e-06	0.000276443	0.803,0.727,0.917	0.508,0.623,0.622	-0.231	A3SS	116.667	13.6667	132	47.3333	130.333	179.333	sig	chr3:175242381:175264086:-	chr3:175242381:175242461:-	Exclusion	0.803	0.727	0.917	0.508	0.623	0.622
35462	A3SS_39185	clu_17609_NA	NAALADL2-AS2	chr3	-	175242381_175264093_175242381_175242461_175271056_175271096	39185	211159152	17,19,5	200214193	59,42,41	298	149	1.62472e-07	1.52918e-05	0.861,0.807,0.938	0.629,0.718,0.702	-0.186	A3SS	174	13.6667	202.333	47.3333	187.667	249.667	sig	chr3:175242381:175264093:-	chr3:175242381:175242461:-	Exclusion	0.861	0.807	0.938	0.629	0.718	0.702
35463	A3SS_39186	clu_17609_NA	NAALADL2-AS2	chr3	-	175242381_175264129_175242381_175242461_175271056_175271096	39186	150103110	17,19,5	104121129	59,42,41	298	149	3.80788e-07	3.33487e-05	0.815,0.73,0.917	0.468,0.59,0.611	-0.264	A3SS	121	13.6667	118	47.3333	134.667	165.333	sig	chr3:175242381:175264129:-	chr3:175242381:175242461:-	Exclusion	0.815	0.73	0.917	0.468	0.59	0.611
35464	A3SS_39187	clu_17609_NA	NAALADL2-AS2	chr3	-	175242381_175269232_175242381_175242461_175271056_175271096	39187	177141146	17,19,5	156153157	59,42,41	298	149	1.11059e-08	1.34285e-06	0.839,0.788,0.936	0.569,0.646,0.657	-0.23	A3SS	154.667	13.6667	155.333	47.3333	168.333	202.667	sig	chr3:175242381:175269232:-	chr3:175242381:175242461:-	Exclusion	0.839	0.788	0.936	0.569	0.646	0.657
35465	A3SS_39188	clu_17609_NA	NAALADL2-AS2	chr3	-	175242381_175270339_175242381_175242461_175271056_175271096	39188	164110115	17,19,5	154151153	59,42,41	298	149	2.09501e-06	0.000148727	0.828,0.743,0.92	0.566,0.643,0.651	-0.21	A3SS	129.667	13.6667	152.667	47.3333	143.333	200	sig	chr3:175242381:175270339:-	chr3:175242381:175242461:-	Exclusion	0.828	0.743	0.92	0.566	0.643	0.651
35466	A3SS_39189	clu_17609_NA	NAALADL2-AS2	chr3	-	175242381_175270472_175242381_175242461_175271056_175271096	39189	142107118	17,19,5	103133129	59,42,41	298	149	8.29376e-07	6.64061e-05	0.807,0.738,0.922	0.466,0.613,0.611	-0.259	A3SS	122.333	13.6667	121.667	47.3333	136	169	sig	chr3:175242381:175270472:-	chr3:175242381:175242461:-	Exclusion	0.807	0.738	0.922	0.466	0.613	0.611
35496	A3SS_39219	clu_17609_NA	NAALADL2-AS2	chr3	-	175242381_175264093_175242381_175264086_175271056_175271096	39219	76,64,55	0,0,4	110,106,80	21,20,13	156	149	8.97329e-10	1.34077e-07	1.0,1.0,0.929	0.833,0.835,0.855	-0.135	A3SS	65	1.33333	98.6667	18	66.3333	116.667	sig	chr3:175242381:175264093:-	chr3:175242381:175264086:-	Exclusion	1	1	0.929	0.833	0.835	0.855
35498	A3SS_39221	clu_17609_NA	NAALADL2-AS2	chr3	-	175242381_175269232_175242381_175264086_175271056_175271096	39221	121121125	0,0,4	145,132,92	21,20,13	298	149	1.52545e-13	3.96282e-11	1.0,1.0,0.94	0.775,0.767,0.78	-0.206	A3SS	122.333	1.33333	123	18	123.667	141	sig	chr3:175242381:175269232:-	chr3:175242381:175264086:-	Exclusion	1	1	0.94	0.775	0.767	0.78
35499	A3SS_39222	clu_17609_NA	NAALADL2-AS2	chr3	-	175242381_175270339_175242381_175264086_175271056_175271096	39222	108,90,94	0,0,4	143,130,88	21,20,13	298	149	1.6292e-11	3.12161e-09	1.0,1.0,0.922	0.773,0.765,0.772	-0.204	A3SS	97.3333	1.33333	120.333	18	98.6667	138.333	sig	chr3:175242381:175270339:-	chr3:175242381:175264086:-	Exclusion	1	1	0.922	0.773	0.765	0.772
35500	A3SS_39223	clu_17609_NA	NAALADL2-AS2	chr3	-	175242381_175270472_175242381_175264086_175271056_175271096	39223	86,87,97	0,0,4	92,112,64	21,20,13	298	149	2.08833e-13	5.29995e-11	1.0,1.0,0.924	0.687,0.737,0.711	-0.263	A3SS	90	1.33333	89.3333	18	91.3333	107.333	sig	chr3:175242381:175270472:-	chr3:175242381:175264086:-	Exclusion	1	1	0.924	0.687	0.737	0.711
35501	A3SS_39224	clu_17609_NA	NAALADL2-AS2	chr3	-	175242381_175264129_175242381_175264093_175271056_175271096	39224	29,28,25	72,58,46	18,28,19	99,95,71	185	149	0.00186771	0.040331	0.245,0.28,0.304	0.128,0.192,0.177	-0.111	A3SS	27.3333	58.6667	21.6667	88.3333	86	110	sig	chr3:175242381:175264129:-	chr3:175242381:175264093:-	Exclusion	0.245	0.28	0.304	0.128	0.192	0.177
35520	A3SS_39244	clu_4961_NA	CCDC18-AS1	chr1	-	93325768_93333463_93325768_93325895_93337376_93337483	39244	74,44,76	14,7,8	55,54,64	22,18,17	298	149	0.00221614	0.0459358	0.725,0.759,0.826	0.556,0.6,0.653	-0.167	A3SS	64.6667	9.66667	57.6667	19	74.3333	76.6667	sig	chr1:93325768:93333463:-	chr1:93325768:93325895:-	Exclusion	0.725	0.759	0.826	0.556	0.6	0.653
35571	A3SS_39295	clu_4278_NA	PPIH	chr1	+	42675366_42676758_42675737_42676758_42667350_42667440	39295	74,61,68	2,5,1	43,50,53	15,29,18	298	149	1.21059e-12	2.76283e-10	0.949,0.859,0.971	0.589,0.463,0.596	-0.377	A3SS	67.6667	2.66667	48.6667	20.6667	70.3333	69.3333	sig	chr1:42675366:42676758:+	chr1:42675737:42676758:+	Exclusion	0.949	0.859	0.971	0.589	0.463	0.596	GO:0000398|GO:0000413|GO:0006457|GO:0045070|GO:0065003	mRNA splicing, via spliceosome|protein peptidyl-prolyl isomerization|protein folding|positive regulation of viral genome replication|protein-containing complex assembly
35602	A3SS_39326	clu_12917_NA	ATG16L2	chr11	+	72824301_72824842_72824733_72824842_72824059_72824491	39326	73,94,54	5,1,3	53,50,67	11,9,14	298	149	2.92487e-06	0.000199194	0.88,0.979,0.9	0.707,0.735,0.705	-0.204	A3SS	73.6667	3	56.6667	11.3333	76.6667	68	sig	chr11:72824301:72824842:+	chr11:72824733:72824842:+	Exclusion	0.88	0.979	0.9	0.707	0.735	0.705	GO:0000045|GO:0006497|GO:0006914|GO:0015031|GO:0016236|GO:0039689	autophagosome assembly|protein lipidation|autophagy|protein transport|macroautophagy|negative stranded viral RNA replication
35629	A3SS_39353	clu_9519_NA	CHURC1	chr14	+	64925990_64926080_64926006_64926080_64923990_64924126	39353	3,1,1	161,108,98	63,38,52	135,100,56	165	149	0	0	0.017,0.008,0.009	0.296,0.255,0.456	0.324	A3SS	1.66667	122.333	51	97	124	148	sig	chr14:64925990:64926080:+	chr14:64926006:64926080:+	Inclusion	0.017	0.008	0.009	0.296	0.255	0.456	GO:0008543|GO:0045893	fibroblast growth factor receptor signaling pathway|positive regulation of DNA-templated transcription
35699	A3SS_39423	clu_13900_NA	ZDHHC21	chr9	-	14619638_14622691_14619638_14619682_14639895_14640012	39423	29,22,29	71,41,59	5,13,2	81,58,57	298	149	2.19042e-09	3.01012e-07	0.17,0.212,0.197	0.03,0.101,0.017	-0.144	A3SS	26.6667	57	6.66667	65.3333	83.6667	72	sig	chr9:14619638:14622691:-	chr9:14619638:14619682:-	Exclusion	0.17	0.212	0.197	0.03	0.101	0.017	GO:0001942|GO:0003056|GO:0006612|GO:0018230|GO:0018345|GO:0048733|GO:0050999|GO:0071875|GO:1903140|GO:1904997	hair follicle development|regulation of vascular associated smooth muscle contraction|protein targeting to membrane|peptidyl-L-cysteine S-palmitoylation|protein palmitoylation|sebaceous gland development|regulation of nitric-oxide synthase activity|adrenergic receptor signaling pathway|regulation of establishment of endothelial barrier|regulation of leukocyte adhesion to arterial endothelial cell
35802	A3SS_39529	clu_12138_NA	MS4A1	chr11	+	60464695_60466157_60465920_60466157_60464287_60464852	39529	947745640	6,4,3	535466320	137,92,118	298	149	0	0	0.987,0.989,0.991	0.661,0.717,0.576	-0.338	A3SS	777.333	4.33333	440.333	115.667	781.667	556	sig	chr11:60464695:60466157:+	chr11:60465920:60466157:+	Exclusion	0.987	0.989	0.991	0.661	0.717	0.576	GO:0002115|GO:0006959|GO:0007166|GO:0009617|GO:0030183|GO:0042100|GO:0042113|GO:0050853|GO:0051262|GO:1902656|GO:1905665	store-operated calcium entry|humoral immune response|cell surface receptor signaling pathway|response to bacterium|B cell differentiation|B cell proliferation|B cell activation|B cell receptor signaling pathway|protein tetramerization|calcium ion import into cytosol|positive regulation of calcium ion import across plasma membrane
35814	A3SS_39541	clu_8058_NA	BTAF1	chr10	+	91961727_91962678_91962565_91962678_91959977_91960154	39541	134,84,95	1,1,2	101,95,71	17,9,6	298	149	9.96821e-09	1.21488e-06	0.985,0.977,0.96	0.748,0.841,0.855	-0.159	A3SS	104.333	1.33333	89	10.6667	105.667	99.6667	sig	chr10:91961727:91962678:+	chr10:91962565:91962678:+	Exclusion	0.985	0.977	0.96	0.748	0.841	0.855	GO:0006338|GO:0006351|GO:0035562|GO:0045892	chromatin remodeling|DNA-templated transcription|negative regulation of chromatin binding|negative regulation of DNA-templated transcription
35839	A3SS_39567	clu_2443_NA	ZDBF2	chr2	+	206292013_206297373_206297245_206297373_206281800_206281909	39567	44,16,32	58,69,68	46,44,41	26,47,25	298	149	1.60575e-05	0.000850347	0.275,0.104,0.19	0.469,0.319,0.451	0.223	A3SS	30.6667	65	43.6667	32.6667	95.6667	76.3333	sig	chr2:206292013:206297373:+	chr2:206297245:206297373:+	Inclusion	0.275	0.104	0.19	0.469	0.319	0.451	GO:0043045|GO:0071514	DNA methylation involved in embryo development|genomic imprinting
35895	A3SS_39623	clu_23273_NA	U91319.1	chr16	+	13528141_13562918_13552392_13562918_13474209_13474341	39623	20,28,10	39,47,30	29,17,18	144,105,97	298	149	2.57767e-05	0.0012602	0.204,0.23,0.143	0.091,0.075,0.085	-0.109	A3SS	19.3333	38.6667	21.3333	115.333	58	136.667	sig	chr16:13528141:13562918:+	chr16:13552392:13562918:+	Exclusion	0.204	0.23	0.143	0.091	0.075	0.085
35974	A3SS_39704	clu_23210_NA	CIITA	chr16	+	10923877_10932281_10935115_10932281_10923227_10923325	39704	419278314	142,101,88	280220319	50,50,58	298	149	8.39037e-05	0.00338272	0.596,0.579,0.641	0.737,0.688,0.733	0.114	A3SS	337	110.333	273	52.6667	447.333	325.667	sig	chr16:10923877:10932281:+	chr16:10935115:10932281:+	Inclusion	0.596	0.579	0.641	0.737	0.688	0.733	GO:0000122|GO:0006954|GO:0006955|GO:0016310|GO:0032966|GO:0034341|GO:0045345|GO:0045348|GO:0045892|GO:0045893|GO:0045944|GO:0046597|GO:0046677	negative regulation of transcription by RNA polymerase II|inflammatory response|immune response|phosphorylation|negative regulation of collagen biosynthetic process|response to type II interferon|positive regulation of MHC class I biosynthetic process|positive regulation of MHC class II biosynthetic process|negative regulation of DNA-templated transcription|positive regulation of DNA-templated tr…
35992	A3SS_39722	clu_3261_NA	KCNAB2	chr1	+	6097445_6101179_6098484_6101179_6097268_6097555	39722	213203172	24,32,35	145131138	9,11,13	298	149	0.00214908	0.0448903	0.816,0.76,0.711	0.89,0.856,0.841	0.1	A3SS	196	30.3333	138	11	226.333	149	sig	chr1:6097445:6101179:+	chr1:6098484:6101179:+	Inclusion	0.816	0.76	0.711	0.89	0.856	0.841	GO:0070995|GO:0071805|GO:0098900|GO:1901379|GO:2000008	NADPH oxidation|potassium ion transmembrane transport|regulation of action potential|regulation of potassium ion transmembrane transport|regulation of protein localization to cell surface
35998	A3SS_39728	clu_6253_NA	SMG7	chr1	+	183544986_183545312_183545019_183545312_183544352_183544497	39728	89,59,77	9,5,8	60,61,77	33,24,25	182	149	1.28296e-08	1.5309e-06	0.89,0.906,0.887	0.598,0.675,0.716	-0.231	A3SS	75	7.33333	66	27.3333	82.3333	93.3333	sig	chr1:183544986:183545312:+	chr1:183545019:183545312:+	Exclusion	0.89	0.906	0.887	0.598	0.675	0.716	GO:0000184|GO:0006406|GO:0035303	nuclear-transcribed mRNA catabolic process, nonsense-mediated decay|mRNA export from nucleus|regulation of dephosphorylation
36068	A3SS_39799	clu_23719_NA	MAZ	chr16	+	29809085_29809764_29809539_29809764_29808569_29809313	39799	51,52,43	4,5,1	58,58,50	16,28,22	298	149	4.79695e-08	5.12107e-06	0.864,0.839,0.956	0.644,0.509,0.532	-0.325	A3SS	48.6667	3.33333	55.3333	22	52	77.3333	sig	chr16:29809085:29809764:+	chr16:29809539:29809764:+	Exclusion	0.864	0.839	0.956	0.644	0.509	0.532	GO:0000122|GO:0006357|GO:0006367|GO:0006369|GO:0008284|GO:0010628|GO:0014068|GO:0030335|GO:0045893|GO:0051897|GO:2001234	negative regulation of transcription by RNA polymerase II|regulation of transcription by RNA polymerase II|transcription initiation at RNA polymerase II promoter|termination of RNA polymerase II transcription|positive regulation of cell population proliferation|positive regulation of gene expression|positive regulation of phosphatidylinositol 3-kinase signaling|positive regulation of cell migrati…
36084	A3SS_39816	clu_3276_NA	NOL9	chr1	-	6545044_6546380_6545044_6545180_6549570_6549698	39816	9,3,7	69,36,58	30,12,24	54,47,47	298	149	1.0361e-06	8.05765e-05	0.061,0.04,0.057	0.217,0.113,0.203	0.125	A3SS	6.33333	54.3333	22	49.3333	60.6667	71.3333	sig	chr1:6545044:6546380:-	chr1:6545044:6545180:-	Inclusion	0.061	0.04	0.057	0.217	0.113	0.203	GO:0000448|GO:0000460|GO:0006396|GO:0016310	cleavage in ITS2 between 5.8S rRNA and LSU-rRNA of tricistronic rRNA transcript (SSU-rRNA, 5.8S rRNA, LSU-rRNA)|maturation of 5.8S rRNA|RNA processing|phosphorylation
36085	A3SS_39817	clu_3276_NA	NOL9	chr1	-	6545044_6546390_6545044_6545180_6549570_6549698	39817	9,3,8	69,36,58	34,16,25	54,47,47	298	149	7.09124e-08	7.25369e-06	0.061,0.04,0.065	0.239,0.145,0.21	0.143	A3SS	6.66667	54.3333	25	49.3333	61	74.3333	sig	chr1:6545044:6546390:-	chr1:6545044:6545180:-	Inclusion	0.061	0.04	0.065	0.239	0.145	0.21	GO:0000448|GO:0000460|GO:0006396|GO:0016310	cleavage in ITS2 between 5.8S rRNA and LSU-rRNA of tricistronic rRNA transcript (SSU-rRNA, 5.8S rRNA, LSU-rRNA)|maturation of 5.8S rRNA|RNA processing|phosphorylation
36109	A3SS_39841	clu_3093_NA	ACAP3	chr1	-	1298012_1298128_1298012_1298113_1298369_1298421	39841	4,2,4	87,88,82	29,20,24	86,78,106	164	149	1.13227e-11	2.22483e-09	0.04,0.02,0.042	0.235,0.189,0.171	0.164	A3SS	3.33333	85.6667	24.3333	90	89	114.333	sig	chr1:1298012:1298128:-	chr1:1298012:1298113:-	Inclusion	0.04	0.02	0.042	0.235	0.189	0.171	GO:0001764|GO:0010975	neuron migration|regulation of neuron projection development
36165	A3SS_39899	clu_18902_NA	ST8SIA4	chr5	-	100806934_100849457_100806934_100812129_100856102_100875687	39899	103,75,71	258164178	170,122,92	210154140	298	149	3.94203e-06	0.000256124	0.166,0.186,0.166	0.288,0.284,0.247	0.1	A3SS	83	200	128	168	283	296	sig	chr5:100806934:100849457:-	chr5:100806934:100812129:-	Inclusion	0.166	0.186	0.166	0.288	0.284	0.247	GO:0001574|GO:0006486|GO:0006491|GO:0007399|GO:0009311|GO:0036211|GO:0097503	ganglioside biosynthetic process|protein glycosylation|N-glycan processing|nervous system development|oligosaccharide metabolic process|protein modification process|sialylation
36327	A3SS_40067	clu_30306_NA	HTT	chr4	+	3124249_3125629_3125548_3125629_3122888_3122936	40067	9,13,13	192187203	89,96,76	143139142	298	149	0	0	0.023,0.034,0.031	0.237,0.257,0.211	0.206	A3SS	11.6667	194	87	141.333	205.667	228.333	sig	chr4:3124249:3125629:+	chr4:3125548:3125629:+	Inclusion	0.023	0.034	0.031	0.237	0.257	0.211	GO:0000132|GO:0006890|GO:0006915|GO:0007030|GO:0031587|GO:0031648|GO:0042297|GO:0043065|GO:0043666|GO:0045724|GO:0047496|GO:0099111|GO:1903599|GO:1904504|GO:1905289|GO:1905337|GO:2000479|GO:2001237	establishment of mitotic spindle orientation|retrograde vesicle-mediated transport, Golgi to endoplasmic reticulum|apoptotic process|Golgi organization|positive regulation of inositol 1,4,5-trisphosphate-sensitive calcium-release channel activity|protein destabilization|vocal learning|positive regulation of apoptotic process|regulation of phosphoprotein phosphatase activity|positive regulation of…
36353	A3SS_40093	clu_11928_NA	DGKZ	chr11	+	46368177_46369550_46369493_46369550_46368004_46368974	40093	56,50,40	2,4,0	42,46,47	7,16,19	298	149	1.97705e-07	1.83252e-05	0.933,0.862,1.0	0.75,0.59,0.553	-0.301	A3SS	48.6667	2	45	14	50.6667	59	sig	chr11:46368177:46369550:+	chr11:46369493:46369550:+	Exclusion	0.933	0.862	1	0.75	0.59	0.553	GO:0006654|GO:0007205|GO:0016477|GO:0030168|GO:0035556|GO:0046339|GO:0046486|GO:0046834|GO:0050860|GO:0051966|GO:0090216	phosphatidic acid biosynthetic process|protein kinase C-activating G protein-coupled receptor signaling pathway|cell migration|platelet activation|intracellular signal transduction|diacylglycerol metabolic process|glycerolipid metabolic process|lipid phosphorylation|negative regulation of T cell receptor signaling pathway|regulation of synaptic transmission, glutamatergic|positive regulation of 1…
36413	A3SS_40154	clu_15008_NA	COQ4	chr9	+	128326311_128332282_128332165_128332282_128325778_128325881	40154	82,67,74	0,0,4	78,65,64	14,14,17	298	149	1.65404e-11	3.16528e-09	1.0,1.0,0.902	0.736,0.699,0.653	-0.271	A3SS	74.3333	1.33333	69	15	75.6667	84	sig	chr9:128326311:128332282:+	chr9:128332165:128332282:+	Exclusion	1	1	0.902	0.736	0.699	0.653	GO:0006744	ubiquinone biosynthetic process
36419	A3SS_40160	clu_1403_NA	IL1R1	chr2	+	102158247_102165008_102164708_102165008_102157758_102157785	40160	58,52,42	3,5,8	53,32,32	17,14,6	298	149	0.00199189	0.0424121	0.906,0.839,0.724	0.609,0.533,0.727	-0.2	A3SS	50.6667	5.33333	39	12.3333	56	51.3333	sig	chr2:102158247:102165008:+	chr2:102164708:102165008:+	Exclusion	0.906	0.839	0.724	0.609	0.533	0.727	GO:0006954|GO:0006955|GO:0007166|GO:0032729|GO:0050727|GO:0070498|GO:0070555|GO:2000391|GO:2000556|GO:2000661	inflammatory response|immune response|cell surface receptor signaling pathway|positive regulation of type II interferon production|regulation of inflammatory response|interleukin-1-mediated signaling pathway|response to interleukin-1|positive regulation of neutrophil extravasation|positive regulation of T-helper 1 cell cytokine production|positive regulation of interleukin-1-mediated signaling pa…
36457	A3SS_40198	clu_41419_NA	MACC1	chr7	-	20161747_20162915_20161747_20161870_20164255_20164399	40198	34,29,35	104,46,59	15,11,8	53,50,50	298	149	0.000768432	0.0200809	0.14,0.24,0.229	0.124,0.099,0.074	-0.104	A3SS	32.6667	69.6667	11.3333	51	102.333	62.3333	sig	chr7:20161747:20162915:-	chr7:20161747:20161870:-	Exclusion	0.14	0.24	0.229	0.124	0.099	0.074	GO:0007165|GO:0045944|GO:0051781	signal transduction|positive regulation of transcription by RNA polymerase II|positive regulation of cell division
36462	A3SS_40203	clu_41419_NA	MACC1	chr7	-	20170713_20177930_20170713_20170778_20217298_20217390	40203	50,42,36	31,14,33	20,19,25	33,26,35	298	149	0.00134523	0.031342	0.446,0.6,0.353	0.233,0.268,0.263	-0.212	A3SS	42.6667	26	21.3333	31.3333	68.6667	52.6667	sig	chr7:20170713:20177930:-	chr7:20170713:20170778:-	Exclusion	0.446	0.6	0.353	0.233	0.268	0.263	GO:0007165|GO:0045944|GO:0051781	signal transduction|positive regulation of transcription by RNA polymerase II|positive regulation of cell division
36463	A3SS_40204	clu_41419_NA	MACC1	chr7	-	20170713_20180438_20170713_20170778_20217298_20217390	40204	47,37,41	31,14,33	19,19,31	33,26,35	298	149	0.00178396	0.0389657	0.431,0.569,0.383	0.224,0.268,0.307	-0.195	A3SS	41.6667	26	23	31.3333	67.6667	54.3333	sig	chr7:20170713:20180438:-	chr7:20170713:20170778:-	Exclusion	0.431	0.569	0.383	0.224	0.268	0.307	GO:0007165|GO:0045944|GO:0051781	signal transduction|positive regulation of transcription by RNA polymerase II|positive regulation of cell division
36464	A3SS_40205	clu_41419_NA	MACC1	chr7	-	20170713_20191660_20170713_20170778_20217298_20217390	40205	46,32,37	31,14,33	18,18,25	33,26,35	298	149	0.000994941	0.0246614	0.426,0.533,0.359	0.214,0.257,0.263	-0.195	A3SS	38.3333	26	20.3333	31.3333	64.3333	51.6667	sig	chr7:20170713:20191660:-	chr7:20170713:20170778:-	Exclusion	0.426	0.533	0.359	0.214	0.257	0.263	GO:0007165|GO:0045944|GO:0051781	signal transduction|positive regulation of transcription by RNA polymerase II|positive regulation of cell division
36547	A3SS_40289	clu_38398_NA	DNAJC3	chr13	+	95757624_95757796_95757643_95757796_95725177_95725252	40289	4,0,2	170120101	20,7,12	83,51,40	168	149	5.68434e-14	1.5665e-11	0.02,0.0,0.017	0.176,0.109,0.21	0.153	A3SS	2	130.333	13	58	132.333	71	sig	chr13:95757624:95757796:+	chr13:95757643:95757796:+	Inclusion	0.02	0	0.017	0.176	0.109	0.21	GO:0006986|GO:0034975|GO:0036494|GO:0043066|GO:0051603|GO:0051607|GO:0070417|GO:1903912	response to unfolded protein|protein folding in endoplasmic reticulum|positive regulation of translation initiation in response to endoplasmic reticulum stress|negative regulation of apoptotic process|proteolysis involved in protein catabolic process|defense response to virus|cellular response to cold|negative regulation of endoplasmic reticulum stress-induced eIF2 alpha phosphorylation
36590	A3SS_40333	clu_36715_NA	EIF2S3	chrX	+	24074337_24077971_24076721_24077971_24073090_24074397	40333	526286281	11,0,2	474329317	113,58,46	298	149	0	0	0.96,1.0,0.986	0.677,0.739,0.775	-0.252	A3SS	364.333	4.33333	373.333	72.3333	368.667	445.667	sig	chrX:24074337:24077971:+	chrX:24076721:24077971:+	Exclusion	0.96	1	0.986	0.677	0.739	0.775	GO:0001731|GO:0006413	formation of translation preinitiation complex|translational initiation
36636	A3SS_40379	clu_2503_NA	IKZF2	chr2	-	213021992_213045543_213021992_213022142_213049712_213049880	40379	100,76,72	0,1,0	79,91,60	6,6,10	298	149	2.07855e-08	2.38245e-06	1.0,0.974,1.0	0.868,0.883,0.75	-0.158	A3SS	82.6667	0.333333	76.6667	7.33333	83	84	sig	chr2:213021992:213045543:-	chr2:213021992:213022142:-	Exclusion	1	0.974	1	0.868	0.883	0.75	GO:0006357|GO:0008150	regulation of transcription by RNA polymerase II|biological_process
36637	A3SS_40380	clu_2503_NA	IKZF2	chr2	-	213021992_213049536_213021992_213022142_213049712_213049880	40380	107,74,76	0,1,0	81,89,60	6,6,10	298	149	1.60524e-08	1.87339e-06	1.0,0.974,1.0	0.871,0.881,0.75	-0.157	A3SS	85.6667	0.333333	76.6667	7.33333	86	84	sig	chr2:213021992:213049536:-	chr2:213021992:213022142:-	Exclusion	1	0.974	1	0.871	0.881	0.75	GO:0006357|GO:0008150	regulation of transcription by RNA polymerase II|biological_process
36679	A3SS_40423	clu_36210_NA	MAP3K5	chr6	-	136622847_136636775_136622847_136631331_136637324_136637406	40423	68,43,40	0,0,0	72,47,43	9,1,6	298	149	4.11657e-07	3.58079e-05	1.0,1.0,1.0	0.8,0.959,0.782	-0.153	A3SS	50.3333	0	54	5.33333	50.3333	59.3333	sig	chr6:136622847:136636775:-	chr6:136622847:136631331:-	Exclusion	1	1	1	0.8	0.959	0.782	GO:0000165|GO:0002931|GO:0006468|GO:0007254|GO:0008631|GO:0010666|GO:0033554|GO:0034198|GO:0034976|GO:0038066|GO:0042060|GO:0043065|GO:0043280|GO:0043507|GO:0045087|GO:0045663|GO:0045860|GO:0045893|GO:0046330|GO:0051403|GO:0070059|GO:0070301|GO:0071356|GO:0072577|GO:0090398|GO:0097190|GO:0097300|GO:1900745|GO:1901216|GO:1902170|GO:1904707	MAPK cascade|response to ischemia|protein phosphorylation|JNK cascade|intrinsic apoptotic signaling pathway in response to oxidative stress|positive regulation of cardiac muscle cell apoptotic process|cellular response to stress|cellular response to amino acid starvation|response to endoplasmic reticulum stress|p38MAPK cascade|wound healing|positive regulation of apoptotic process|positive regula…
36730	A3SS_40492	clu_31063_NA	NFKB1	chr4	+	102596830_102597661_102597534_102597661_102596137_102596332	40492	163,99,92	2,1,2	93,63,68	9,9,7	298	149	1.44236e-07	1.37412e-05	0.976,0.98,0.958	0.838,0.778,0.829	-0.156	A3SS	118	1.66667	74.6667	8.33333	119.667	83	sig	chr4:102596830:102597661:+	chr4:102597534:102597661:+	Exclusion	0.976	0.98	0.958	0.838	0.778	0.829	GO:0000122|GO:0006357|GO:0006366|GO:0006915|GO:0006954|GO:0007249|GO:0007254|GO:0010629|GO:0010744|GO:0010884|GO:0010956|GO:0010957|GO:0032375|GO:0032695|GO:0033554|GO:0034097|GO:0035994|GO:0038061|GO:0043066|GO:0045087|GO:0045893|GO:0045944|GO:0050728|GO:0050853|GO:0051248|GO:0060056|GO:0060261|GO:0071222|GO:0071260|GO:0071316|GO:0071347|GO:0071354|GO:0071356|GO:0071359|GO:0090263|GO:0097398|GO:…	negative regulation of transcription by RNA polymerase II|regulation of transcription by RNA polymerase II|transcription by RNA polymerase II|apoptotic process|inflammatory response|I-kappaB kinase/NF-kappaB signaling|JNK cascade|negative regulation of gene expression|positive regulation of macrophage derived foam cell differentiation|positive regulation of lipid storage|negative regulation of ca…
36863	A3SS_40629	clu_8131_NA	ENTPD1	chr10	+	95865272_95869695_95876528_95869695_95864723_95864861	40629	45,30,28	72,36,65	36,26,27	104,119,82	298	149	0.000394958	0.0117731	0.238,0.294,0.177	0.148,0.098,0.141	-0.107	A3SS	34.3333	57.6667	29.6667	101.667	92	131.333	sig	chr10:95865272:95869695:+	chr10:95876528:95869695:+	Exclusion	0.238	0.294	0.177	0.148	0.098	0.141	GO:0007155|GO:0007596|GO:0009134	cell adhesion|blood coagulation|nucleoside diphosphate catabolic process
37012	A3SS_40780	clu_28229_NA	NEMP1	chr12	-	57072787_57073616_57072787_57072880_57078618_57078769	40780	145108154	13,0,5	91,85,93	17,8,12	298	149	0.000191624	0.00661135	0.848,1.0,0.939	0.728,0.842,0.795	-0.141	A3SS	135.667	6	89.6667	12.3333	141.667	102	sig	chr12:57072787:57073616:-	chr12:57072787:57072880:-	Exclusion	0.848	1	0.939	0.728	0.842	0.795	GO:0071763	nuclear membrane organization
37013	A3SS_40781	clu_28229_NA	NEMP1	chr12	-	57072787_57076946_57072787_57072880_57078618_57078769	40781	149109152	13,0,5	95,88,98	17,8,12	298	149	0.000271191	0.00870354	0.851,1.0,0.938	0.736,0.846,0.803	-0.135	A3SS	136.667	6	93.6667	12.3333	142.667	106	sig	chr12:57072787:57076946:-	chr12:57072787:57072880:-	Exclusion	0.851	1	0.938	0.736	0.846	0.803	GO:0071763	nuclear membrane organization
37026	A3SS_40794	clu_5905_NA	DCAF8	chr1	-	160220458_160220602_160220458_160220564_160221086_160221210	40794	86,77,65	9,12,7	67,55,76	25,19,28	187	149	5.76501e-06	0.000356237	0.884,0.836,0.881	0.681,0.698,0.684	-0.179	A3SS	76	9.33333	66	24	85.3333	90	sig	chr1:160220458:160220602:-	chr1:160220458:160220564:-	Exclusion	0.884	0.836	0.881	0.681	0.698	0.684	GO:0016567	protein ubiquitination
37110	A3SS_40881	clu_19935_NA	POLRMT	chr19	-	617776_618281_617776_617870_618487_618586	40881	38,29,52	15,9,14	52,35,39	34,26,35	298	149	0.000315846	0.00981506	0.559,0.617,0.65	0.433,0.402,0.358	-0.211	A3SS	39.6667	12.6667	42	31.6667	52.3333	73.6667	sig	chr19:617776:618281:-	chr19:617776:617870:-	Exclusion	0.559	0.617	0.65	0.433	0.402	0.358	GO:0006269|GO:0006390|GO:0006391|GO:0090503	DNA replication, synthesis of RNA primer|mitochondrial transcription|transcription initiation at mitochondrial promoter|RNA phosphodiester bond hydrolysis, exonucleolytic
37169	A3SS_40941	clu_2473_NA	PIKFYVE	chr2	+	208305220_208312295_208312235_208312295_208304845_208305013	40941	50,38,32	81,32,57	13,16,15	75,44,48	298	149	2.43718e-05	0.00120374	0.236,0.373,0.219	0.08,0.154,0.135	-0.153	A3SS	40	56.6667	14.6667	55.6667	96.6667	70.3333	sig	chr2:208305220:208312295:+	chr2:208312235:208312295:+	Exclusion	0.236	0.373	0.219	0.08	0.154	0.135	GO:0006612|GO:0006661|GO:0006898|GO:0019065|GO:0019886|GO:0030593|GO:0032288|GO:0032438|GO:0034504|GO:0035556|GO:0036092|GO:0036289|GO:0042147|GO:0090382|GO:0090385|GO:1903100|GO:1903426|GO:1904562|GO:2000785	protein targeting to membrane|phosphatidylinositol biosynthetic process|receptor-mediated endocytosis|receptor-mediated endocytosis of virus by host cell|antigen processing and presentation of exogenous peptide antigen via MHC class II|neutrophil chemotaxis|myelin assembly|melanosome organization|protein localization to nucleus|intracellular signal transduction|phosphatidylinositol-3-phosphate bi…
37251	A3SS_41024	clu_6292_NA	TPR	chr1	-	186332194_186332361_186332194_186332327_186333121_186333394	41024	95,104,85	2,0,3	44,58,35	14,5,9	183	149	2.21947e-09	3.04731e-07	0.975,1.0,0.958	0.719,0.904,0.76	-0.183	A3SS	94.6667	1.66667	45.6667	9.33333	96.3333	55	sig	chr1:186332194:186332361:-	chr1:186332194:186332327:-	Exclusion	0.975	1	0.958	0.719	0.904	0.76	GO:0000122|GO:0006404|GO:0006405|GO:0006406|GO:0006606|GO:0006611|GO:0006913|GO:0006999|GO:0007094|GO:0010793|GO:0010965|GO:0031453|GO:0031647|GO:0031990|GO:0032880|GO:0034605|GO:0035457|GO:0042306|GO:0042307|GO:0043578|GO:0045947|GO:0046825|GO:0046827|GO:0046832|GO:0051292|GO:0051301|GO:0070849|GO:0090267|GO:0090316|GO:1901673	negative regulation of transcription by RNA polymerase II|RNA import into nucleus|RNA export from nucleus|mRNA export from nucleus|protein import into nucleus|protein export from nucleus|nucleocytoplasmic transport|nuclear pore organization|mitotic spindle assembly checkpoint signaling|regulation of mRNA export from nucleus|regulation of mitotic sister chromatid separation|positive regulation of …
37805	A3SS_41584	clu_11751_NA	GAS2	chr11	+	22762396_22813055_22811797_22813055_22755845_22761814	41584	52,61,54	2,0,0	45,53,52	5,4,3	298	149	0.000117535	0.00446076	0.929,1.0,1.0	0.818,0.869,0.897	-0.115	A3SS	55.6667	0.666667	50	4	56.3333	54	sig	chr11:22762396:22813055:+	chr11:22811797:22813055:+	Exclusion	0.929	1	1	0.818	0.869	0.897	GO:0001544|GO:0001547|GO:0006915|GO:0007049|GO:0008360|GO:0008593|GO:0030728|GO:0051726|GO:0051764|GO:0071711	initiation of primordial ovarian follicle growth|antral ovarian follicle growth|apoptotic process|cell cycle|regulation of cell shape|regulation of Notch signaling pathway|ovulation|regulation of cell cycle|actin crosslink formation|basement membrane organization
37925	A3SS_41706	clu_33206_NA	ARHGAP27	chr17	-	45396915_45397193_45396915_45397024_45397948_45398047	41706	50,39,43	87,41,75	26,21,25	111110102	298	149	3.13032e-08	3.4249e-06	0.223,0.322,0.223	0.105,0.087,0.109	-0.156	A3SS	44	67.6667	24	107.667	111.667	131.667	sig	chr17:45396915:45397193:-	chr17:45396915:45397024:-	Exclusion	0.223	0.322	0.223	0.105	0.087	0.109	GO:0006898|GO:0007165|GO:0043087|GO:0043547|GO:0051056	receptor-mediated endocytosis|signal transduction|regulation of GTPase activity|positive regulation of GTPase activity|regulation of small GTPase mediated signal transduction
37926	A3SS_41707	clu_33206_NA	ARHGAP27	chr17	-	45396915_45397448_45396915_45397024_45397948_45398047	41707	57,36,47	87,41,75	27,22,29	111110102	298	149	7.22425e-09	9.02592e-07	0.247,0.305,0.239	0.108,0.091,0.124	-0.156	A3SS	46.6667	67.6667	26	107.667	114.333	133.667	sig	chr17:45396915:45397448:-	chr17:45396915:45397024:-	Exclusion	0.247	0.305	0.239	0.108	0.091	0.124	GO:0006898|GO:0007165|GO:0043087|GO:0043547|GO:0051056	receptor-mediated endocytosis|signal transduction|regulation of GTPase activity|positive regulation of GTPase activity|regulation of small GTPase mediated signal transduction
37994	A3SS_41776	clu_17940_NA	MELTF	chr3	-	197003900_197004170_197003900_197004015_197006548_197006736	41776	70,66,67	1,0,2	41,78,76	9,1,3	298	149	0.000944123	0.0236222	0.972,1.0,0.944	0.695,0.975,0.927	-0.106	A3SS	67.6667	1	65	4.33333	68.6667	69.3333	sig	chr3:197003900:197004170:-	chr3:197003900:197004015:-	Exclusion	0.972	1	0.944	0.695	0.975	0.927	GO:0001558|GO:0006826|GO:0010756|GO:0034755|GO:0042127|GO:0090091|GO:1900025	regulation of cell growth|iron ion transport|positive regulation of plasminogen activation|iron ion transmembrane transport|regulation of cell population proliferation|positive regulation of extracellular matrix disassembly|negative regulation of substrate adhesion-dependent cell spreading
37995	A3SS_41777	clu_17940_NA	MELTF	chr3	-	197003900_197004180_197003900_197004015_197006548_197006736	41777	73,68,75	1,0,2	46,76,79	9,1,3	298	149	0.000759636	0.0199051	0.973,1.0,0.949	0.719,0.974,0.929	-0.1	A3SS	72	1	67	4.33333	73	71.3333	sig	chr3:197003900:197004180:-	chr3:197003900:197004015:-	Exclusion	0.973	1	0.949	0.719	0.974	0.929	GO:0001558|GO:0006826|GO:0010756|GO:0034755|GO:0042127|GO:0090091|GO:1900025	regulation of cell growth|iron ion transport|positive regulation of plasminogen activation|iron ion transmembrane transport|regulation of cell population proliferation|positive regulation of extracellular matrix disassembly|negative regulation of substrate adhesion-dependent cell spreading
37996	A3SS_41778	clu_17940_NA	MELTF	chr3	-	197003900_197004982_197003900_197004015_197006548_197006736	41778	70,67,68	1,0,2	45,77,73	9,1,3	298	149	0.000868387	0.0221116	0.972,1.0,0.944	0.714,0.975,0.924	-0.101	A3SS	68.3333	1	65	4.33333	69.3333	69.3333	sig	chr3:197003900:197004982:-	chr3:197003900:197004015:-	Exclusion	0.972	1	0.944	0.714	0.975	0.924	GO:0001558|GO:0006826|GO:0010756|GO:0034755|GO:0042127|GO:0090091|GO:1900025	regulation of cell growth|iron ion transport|positive regulation of plasminogen activation|iron ion transmembrane transport|regulation of cell population proliferation|positive regulation of extracellular matrix disassembly|negative regulation of substrate adhesion-dependent cell spreading
38044	A3SS_41828	clu_29723_NA	GABPA	chr21	+	25741560_25741675_25741572_25741675_25735383_25735578	41828	2,6,2	170120128	15,14,23	108,85,122	161	149	1.07423e-10	1.85314e-08	0.011,0.044,0.014	0.114,0.132,0.149	0.109	A3SS	3.33333	139.333	17.3333	105	142.667	122.333	sig	chr21:25741560:25741675:+	chr21:25741572:25741675:+	Inclusion	0.011	0.044	0.014	0.114	0.132	0.149	GO:0000122|GO:0001825|GO:0006357|GO:0010628|GO:0030154|GO:0045653|GO:0045944|GO:1903351	negative regulation of transcription by RNA polymerase II|blastocyst formation|regulation of transcription by RNA polymerase II|positive regulation of gene expression|cell differentiation|negative regulation of megakaryocyte differentiation|positive regulation of transcription by RNA polymerase II|cellular response to dopamine
38093	A3SS_41877	clu_18047_NA	LPCAT1	chr5	-	1466748_1467338_1466748_1466902_1470825_1470924	41877	139162141	1,0,4	132100115	10,1,16	298	149	2.56815e-06	0.000177649	0.986,1.0,0.946	0.868,0.98,0.782	-0.101	A3SS	147.333	1.66667	115.667	9	149	124.667	sig	chr5:1466748:1467338:-	chr5:1466748:1466902:-	Exclusion	0.986	1	0.946	0.868	0.98	0.782	GO:0006654|GO:0006656|GO:0008654|GO:0030163|GO:0036148|GO:0036151|GO:0043129|GO:0045732|GO:0060041|GO:2001246	phosphatidic acid biosynthetic process|phosphatidylcholine biosynthetic process|phospholipid biosynthetic process|protein catabolic process|phosphatidylglycerol acyl-chain remodeling|phosphatidylcholine acyl-chain remodeling|surfactant homeostasis|positive regulation of protein catabolic process|retina development in camera-type eye|negative regulation of phosphatidylcholine biosynthetic process
38094	A3SS_41878	clu_18047_NA	LPCAT1	chr5	-	1466748_1468555_1466748_1466902_1470825_1470924	41878	119143128	1,0,4	130,91,106	10,1,16	298	149	6.52913e-06	0.000396458	0.983,1.0,0.941	0.867,0.978,0.768	-0.104	A3SS	130	1.66667	109	9	131.667	118	sig	chr5:1466748:1468555:-	chr5:1466748:1466902:-	Exclusion	0.983	1	0.941	0.867	0.978	0.768	GO:0006654|GO:0006656|GO:0008654|GO:0030163|GO:0036148|GO:0036151|GO:0043129|GO:0045732|GO:0060041|GO:2001246	phosphatidic acid biosynthetic process|phosphatidylcholine biosynthetic process|phospholipid biosynthetic process|protein catabolic process|phosphatidylglycerol acyl-chain remodeling|phosphatidylcholine acyl-chain remodeling|surfactant homeostasis|positive regulation of protein catabolic process|retina development in camera-type eye|negative regulation of phosphatidylcholine biosynthetic process
38095	A3SS_41879	clu_18047_NA	LPCAT1	chr5	-	1466748_1470484_1466748_1466902_1470825_1470924	41879	128143126	1,0,4	120,97,111	10,1,16	298	149	5.09323e-06	0.000319468	0.985,1.0,0.94	0.857,0.98,0.776	-0.104	A3SS	132.333	1.66667	109.333	9	134	118.333	sig	chr5:1466748:1470484:-	chr5:1466748:1466902:-	Exclusion	0.985	1	0.94	0.857	0.98	0.776	GO:0006654|GO:0006656|GO:0008654|GO:0030163|GO:0036148|GO:0036151|GO:0043129|GO:0045732|GO:0060041|GO:2001246	phosphatidic acid biosynthetic process|phosphatidylcholine biosynthetic process|phospholipid biosynthetic process|protein catabolic process|phosphatidylglycerol acyl-chain remodeling|phosphatidylcholine acyl-chain remodeling|surfactant homeostasis|positive regulation of protein catabolic process|retina development in camera-type eye|negative regulation of phosphatidylcholine biosynthetic process
38281	A3SS_42069	clu_13490_NA	CCDC84	chr11	+	119014975_119015083_119014993_119015083_119011958_119013262	42069	1,0,1	101,58,68	8,8,10	52,41,43	167	149	2.18156e-10	3.56005e-08	0.009,0.0,0.013	0.121,0.148,0.172	0.14	A3SS	0.666667	75.6667	8.66667	45.3333	76.3333	54	sig	chr11:119014975:119015083:+	chr11:119014993:119015083:+	Inclusion	0.009	0	0.013	0.121	0.148	0.172
38741	A3SS_42545	clu_17081_NA	KPNA1	chr3	-	122433660_122433805_122433660_122433788_122437169_122437295	42545	5,2,1	325261262	32,35,35	134122135	166	149	0	0	0.014,0.007,0.003	0.177,0.205,0.189	0.182	A3SS	2.66667	282.667	34	130.333	285.333	164.333	sig	chr3:122433660:122433805:-	chr3:122433660:122433788:-	Inclusion	0.014	0.007	0.003	0.177	0.205	0.189	GO:0000018|GO:0006606|GO:0006607|GO:0014841|GO:0014901|GO:0042981|GO:0060828|GO:0099527	regulation of DNA recombination|protein import into nucleus|NLS-bearing protein import into nucleus|skeletal muscle satellite cell proliferation|satellite cell activation involved in skeletal muscle regeneration|regulation of apoptotic process|regulation of canonical Wnt signaling pathway|postsynapse to nucleus signaling pathway
39516	A3SS_43340	clu_340_NA	NRBP1	chr2	+	27437276_27437360_27437292_27437360_27437046_27437105	43340	78,64,59	0,0,0	66,97,41	0,0,16	165	149	0.00022892	0.00760514	1.0,1.0,1.0	1.0,1.0,0.698	-0.101	A3SS	67	0	68	5.33333	67	73.3333	sig	chr2:27437276:27437360:+	chr2:27437292:27437360:+	Exclusion	1	1	1	1	1	0.698	GO:0006468|GO:0006888	protein phosphorylation|endoplasmic reticulum to Golgi vesicle-mediated transport
39586	A3SS_43417	clu_30622_NA	PDS5A	chr4	-	39910243_39910356_39910243_39910338_39913610_39913726	43417	2,1,5	432330368	62,37,25	295252208	167	149	0	0	0.004,0.003,0.012	0.158,0.116,0.097	0.117	A3SS	2.66667	376.667	41.3333	251.667	379.333	293	sig	chr4:39910243:39910356:-	chr4:39910243:39910338:-	Inclusion	0.004	0.003	0.012	0.158	0.116	0.097	GO:0006281|GO:0007064|GO:0008156|GO:0051301	DNA repair|mitotic sister chromatid cohesion|negative regulation of DNA replication|cell division
39920	A3SS_43768	clu_22732_NA	WDR90	chr16	+	653340_653575_653524_653575_652466_652535	43768	59,67,62	0,1,0	58,59,54	6,1,5	298	149	2.93711e-05	0.00140954	1.0,0.971,1.0	0.829,0.967,0.844	-0.11	A3SS	62.6667	0.333333	57	4	63	61	sig	chr16:653340:653575:+	chr16:653524:653575:+	Exclusion	1	0.971	1	0.829	0.967	0.844	GO:0060271	cilium assembly
39930	A3SS_43778	clu_22732_NA	WDR90	chr16	+	658509_658614_658524_658614_658182_658344	43778	6,1,0	82,83,97	35,34,27	30,32,35	164	149	0	0	0.062,0.011,0.0	0.515,0.491,0.412	0.448	A3SS	2.33333	87.3333	32	32.3333	89.6667	64.3333	sig	chr16:658509:658614:+	chr16:658524:658614:+	Inclusion	0.062	0.011	0	0.515	0.491	0.412	GO:0060271	cilium assembly
39979	A3SS_43828	clu_21233_NA	SUGP2	chr19	-	18990887_18993740_18990887_18991149_18994365_18994486	43828	329201292	81,47,49	263179205	114,107,83	298	149	7.26191e-08	7.39598e-06	0.67,0.681,0.749	0.536,0.455,0.553	-0.185	A3SS	274	59	215.667	101.333	333	317	sig	chr19:18990887:18993740:-	chr19:18990887:18991149:-	Exclusion	0.67	0.681	0.749	0.536	0.455	0.553	GO:0006397|GO:0008380	mRNA processing|RNA splicing
40724	A3SS_44606	clu_6290_NA	TPR	chr1	-	186331497_186331596_186331497_186331581_186332194_186332343	44606	8,7,4	577473449	29,27,30	250240154	164	149	0	0	0.012,0.013,0.008	0.095,0.093,0.15	0.102	A3SS	6.33333	499.667	28.6667	214.667	506	243.333	sig	chr1:186331497:186331596:-	chr1:186331497:186331581:-	Inclusion	0.012	0.013	0.008	0.095	0.093	0.15	GO:0000122|GO:0006404|GO:0006405|GO:0006406|GO:0006606|GO:0006611|GO:0006913|GO:0006999|GO:0007094|GO:0010793|GO:0010965|GO:0031453|GO:0031647|GO:0031990|GO:0032880|GO:0034605|GO:0035457|GO:0042306|GO:0042307|GO:0043578|GO:0045947|GO:0046825|GO:0046827|GO:0046832|GO:0051292|GO:0051301|GO:0070849|GO:0090267|GO:0090316|GO:1901673	negative regulation of transcription by RNA polymerase II|RNA import into nucleus|RNA export from nucleus|mRNA export from nucleus|protein import into nucleus|protein export from nucleus|nucleocytoplasmic transport|nuclear pore organization|mitotic spindle assembly checkpoint signaling|regulation of mRNA export from nucleus|regulation of mitotic sister chromatid separation|positive regulation of …
41157	A3SS_45059	clu_42288_NA	TRRAP	chr7	+	98983239_98983459_98983263_98983459_98981768_98981960	45059	6,10,3	255237223	34,23,37	225160178	173	149	2.77556e-15	8.67291e-13	0.02,0.035,0.011	0.115,0.11,0.152	0.104	A3SS	6.33333	238.333	31.3333	187.667	244.667	219	sig	chr7:98983239:98983459:+	chr7:98983263:98983459:+	Inclusion	0.02	0.035	0.011	0.115	0.11	0.152	GO:0006281|GO:0006282|GO:0006325|GO:0006351|GO:0006355|GO:0006357|GO:0016573|GO:0035521|GO:0035522|GO:0042981|GO:0043484|GO:0043966|GO:0043967|GO:0043968|GO:0045893|GO:0051726|GO:1905168|GO:2000779	DNA repair|regulation of DNA repair|chromatin organization|DNA-templated transcription|regulation of DNA-templated transcription|regulation of transcription by RNA polymerase II|histone acetylation|monoubiquitinated histone deubiquitination|monoubiquitinated histone H2A deubiquitination|regulation of apoptotic process|regulation of RNA splicing|histone H3 acetylation|histone H4 acetylation|histon…
41373	A3SS_45285	clu_14697_NA	FKBP15	chr9	-	113171580_113171722_113171580_113171706_113173452_113173605	45285	3,6,4	263241224	28,34,27	197145195	165	149	0	0	0.01,0.022,0.016	0.114,0.175,0.111	0.117	A3SS	4.33333	242.667	29.6667	179	247	208.667	sig	chr9:113171580:113171722:-	chr9:113171580:113171706:-	Inclusion	0.01	0.022	0.016	0.114	0.175	0.111	GO:0006897	endocytosis
42083	A3SS_46020	clu_12248_NA	EML3	chr11	-	62608735_62608826_62608735_62608805_62608961_62609132	46020	3,6,5	389215336	78,72,66	155128147	170	149	0	0	0.007,0.024,0.013	0.306,0.33,0.282	0.291	A3SS	4.66667	313.333	72	143.333	318	215.333	sig	chr11:62608735:62608826:-	chr11:62608735:62608805:-	Inclusion	0.007	0.024	0.013	0.306	0.33	0.282	GO:0000226|GO:0007080|GO:0051301|GO:1901673	microtubule cytoskeleton organization|mitotic metaphase plate congression|cell division|regulation of mitotic spindle assembly
42330	A3SS_46284	clu_17567_NA	PHC3	chr3	-	170171372_170171464_170171372_170171450_170172556_170172712	46284	5,1,2	170135131	34,15,14	144127118	163	149	7.86149e-13	1.83773e-10	0.026,0.007,0.014	0.178,0.097,0.098	0.109	A3SS	2.66667	145.333	21	129.667	148	150.667	sig	chr3:170171372:170171464:-	chr3:170171372:170171450:-	Inclusion	0.026	0.007	0.014	0.178	0.097	0.098
42418	A3SS_46375	clu_17950_NA	DLG1	chr3	-	197065275_197065464_197065275_197065448_197065707_197065809	46375	10,2,2	186,97,115	44,26,32	49,31,26	165	149	0	0	0.046,0.018,0.015	0.448,0.431,0.526	0.442	A3SS	4.66667	132.667	34	35.3333	137.333	69.3333	sig	chr3:197065275:197065464:-	chr3:197065275:197065448:-	Inclusion	0.046	0.018	0.015	0.448	0.431	0.526	GO:0000122|GO:0001658|GO:0001771|GO:0001935|GO:0002088|GO:0007015|GO:0007163|GO:0007268|GO:0008284|GO:0008360|GO:0030041|GO:0030432|GO:0030838|GO:0030866|GO:0030953|GO:0031503|GO:0031579|GO:0031641|GO:0032147|GO:0042098|GO:0042130|GO:0042391|GO:0042982|GO:0043268|GO:0043491|GO:0043622|GO:0045197|GO:0046037|GO:0046710|GO:0048608|GO:0048704|GO:0048745|GO:0050680|GO:0051660|GO:0051898|GO:0060022|GO:…	negative regulation of transcription by RNA polymerase II|branching involved in ureteric bud morphogenesis|immunological synapse formation|endothelial cell proliferation|lens development in camera-type eye|actin filament organization|establishment or maintenance of cell polarity|chemical synaptic transmission|positive regulation of cell population proliferation|regulation of cell shape|actin fila…
42648	A3SS_46611	clu_19311_NA	ANKHD1	chr5	+	140486682_140487060_140487005_140487060_140485588_140485732	46611	104,50,90	16,18,18	67,68,56	5,4,6	298	149	0.000773884	0.0201994	0.765,0.581,0.714	0.87,0.895,0.824	0.176	A3SS	81.3333	17.3333	63.6667	5	98.6667	68.6667	sig	chr5:140486682:140487060:+	chr5:140487005:140487060:+	Inclusion	0.765	0.581	0.714	0.87	0.895	0.824	GO:0045087	innate immune response
42720	A3SS_46685	clu_39979_NA	PTK2B	chr8	+	27442842_27442983_27442887_27442983_27440236_27440441	46685	79,59,66	0,0,0	55,36,46	10,5,3	194	149	1.23517e-08	1.47846e-06	1.0,1.0,1.0	0.809,0.847,0.922	-0.141	A3SS	68	0	45.6667	6	68	51.6667	sig	chr8:27442842:27442983:+	chr8:27442887:27442983:+	Exclusion	1	1	1	0.809	0.847	0.922	GO:0000165|GO:0001556|GO:0001666|GO:0001954|GO:0002040|GO:0002250|GO:0002315|GO:0002931|GO:0006468|GO:0006915|GO:0006968|GO:0007165|GO:0007166|GO:0007172|GO:0007173|GO:0007204|GO:0007229|GO:0008284|GO:0008285|GO:0008360|GO:0009410|GO:0009612|GO:0009725|GO:0009749|GO:0010226|GO:0010595|GO:0010656|GO:0010752|GO:0010758|GO:0010976|GO:0014009|GO:0018108|GO:0030155|GO:0030307|GO:0030335|GO:0030502|GO:…	MAPK cascade|oocyte maturation|response to hypoxia|positive regulation of cell-matrix adhesion|sprouting angiogenesis|adaptive immune response|marginal zone B cell differentiation|response to ischemia|protein phosphorylation|apoptotic process|cellular defense response|signal transduction|cell surface receptor signaling pathway|signal complex assembly|epidermal growth factor receptor signaling pat…
42807	A3SS_46773	clu_11140_NA	HDAC10	chr22	-	50245449_50245827_50245449_50245812_50245909_50246092	46773	263260280	2,0,1	232206227	35,35,42	164	149	0	0	0.992,1.0,0.996	0.858,0.842,0.831	-0.152	A3SS	267.667	1	221.667	37.3333	268.667	259	sig	chr22:50245449:50245827:-	chr22:50245449:50245812:-	Exclusion	0.992	1	0.996	0.858	0.842	0.831	GO:0000122|GO:0006281|GO:0006325|GO:0006355|GO:0006476|GO:0016236|GO:0016575|GO:0032425|GO:0034983|GO:0035825|GO:0045892|GO:0106047|GO:0106048	negative regulation of transcription by RNA polymerase II|DNA repair|chromatin organization|regulation of DNA-templated transcription|protein deacetylation|macroautophagy|histone deacetylation|positive regulation of mismatch repair|peptidyl-lysine deacetylation|homologous recombination|negative regulation of DNA-templated transcription|polyamine deacetylation|spermidine deacetylation
42966	A3SS_46939	clu_25970_NA	UBL7	chr15	-	74448477_74448724_74448477_74448587_74449185_74449353	46939	44,37,39	13,17,8	57,52,41	39,31,35	286	149	0.00227933	0.0469112	0.638,0.531,0.717	0.432,0.466,0.379	-0.203	A3SS	40	12.6667	50	35	52.6667	85	sig	chr15:74448477:74448724:-	chr15:74448477:74448587:-	Exclusion	0.638	0.531	0.717	0.432	0.466	0.379	GO:0006511|GO:0033554	ubiquitin-dependent protein catabolic process|cellular response to stress
43340	A3SS_47327	clu_945_NA	NAGK	chr2	+	71073462_71073594_71073481_71073594_71072640_71072751	47327	10,9,5	399247290	26,27,49	219184222	168	149	0	0	0.022,0.031,0.015	0.095,0.115,0.164	0.102	A3SS	8	312	34	208.333	320	242.333	sig	chr2:71073462:71073594:+	chr2:71073481:71073594:+	Inclusion	0.022	0.031	0.015	0.095	0.115	0.164	GO:0006044|GO:0006051|GO:0019262|GO:0046835	N-acetylglucosamine metabolic process|N-acetylmannosamine metabolic process|N-acetylneuraminate catabolic process|carbohydrate phosphorylation
43433	A3SS_47422	clu_8067_NA	BTAF1	chr10	+	91964147_91964201_91964187_91964201_91962537_91962678	47422	144119101	84,46,57	134,88,93	36,32,16	189	149	0.00080766	0.0209285	0.575,0.671,0.583	0.746,0.684,0.821	0.141	A3SS	121.333	62.3333	105	28	183.667	133	sig	chr10:91964147:91964201:+	chr10:91964187:91964201:+	Inclusion	0.575	0.671	0.583	0.746	0.684	0.821	GO:0006338|GO:0006351|GO:0035562|GO:0045892	chromatin remodeling|DNA-templated transcription|negative regulation of chromatin binding|negative regulation of DNA-templated transcription
44943	A3SS_49011	clu_14592_NA	RNF20	chr9	+	101535375_101535552_101535397_101535552_101533850_101533914	49011	1,0,1	75,56,60	17,5,5	66,55,54	171	149	2.98418e-08	3.28601e-06	0.011,0.0,0.014	0.183,0.073,0.075	0.102	A3SS	0.666667	63.6667	9	58.3333	64.3333	67.3333	sig	chr9:101535375:101535552:+	chr9:101535397:101535552:+	Inclusion	0.011	0	0.014	0.183	0.073	0.075	GO:0000209|GO:0006325|GO:0006355|GO:0006511|GO:0007346|GO:0010390|GO:0030336|GO:0031062|GO:0045893|GO:0045944|GO:0071894	protein polyubiquitination|chromatin organization|regulation of DNA-templated transcription|ubiquitin-dependent protein catabolic process|regulation of mitotic cell cycle|histone monoubiquitination|negative regulation of cell migration|positive regulation of histone methylation|positive regulation of DNA-templated transcription|positive regulation of transcription by RNA polymerase II|histone H2B…
45062	A3SS_49139	clu_2679_NA	DOCK10	chr2	-	224805407_224805529_224805407_224805514_224806125_224806237	49139	239136180	3,0,4	110,96,60	18,19,18	164	149	0	0	0.986,1.0,0.976	0.847,0.821,0.752	-0.181	A3SS	185	2.33333	88.6667	18.3333	187.333	107	sig	chr2:224805407:224805529:-	chr2:224805407:224805514:-	Exclusion	0.986	1	0.976	0.847	0.821	0.752	GO:0001782|GO:0002315|GO:0007264|GO:0030334|GO:0043547|GO:0060997	B cell homeostasis|marginal zone B cell differentiation|small GTPase mediated signal transduction|regulation of cell migration|positive regulation of GTPase activity|dendritic spine morphogenesis
45133	A3SS_49211	clu_6274_NA	RNF2	chr1	+	185091564_185091735_185091578_185091735_185087551_185087640	49211	6,14,2	136,98,107	47,49,35	136,88,95	163	149	2.66454e-15	8.37697e-13	0.039,0.116,0.017	0.24,0.337,0.252	0.219	A3SS	7.33333	113.667	43.6667	106.333	121	150	sig	chr1:185091564:185091735:+	chr1:185091578:185091735:+	Inclusion	0.039	0.116	0.017	0.24	0.337	0.252	GO:0000122|GO:0000278|GO:0001702|GO:0006338|GO:0007281|GO:0009948|GO:0010467|GO:0035518|GO:0040029|GO:0043433	negative regulation of transcription by RNA polymerase II|mitotic cell cycle|gastrulation with mouth forming second|chromatin remodeling|germ cell development|anterior/posterior axis specification|gene expression|histone H2A monoubiquitination|epigenetic regulation of gene expression|negative regulation of DNA-binding transcription factor activity
45407	A3SS_49496	clu_24210_NA	AC074143.1	chr16	+	67167302_67167599_67167460_67167599_67167119_67167222	49496	79,50,32	10,6,1	111,106,74	47,48,65	298	149	2.44413e-08	2.74524e-06	0.798,0.806,0.941	0.541,0.525,0.363	-0.372	A3SS	53.6667	5.66667	97	53.3333	59.3333	150.333	sig	chr16:67167302:67167599:+	chr16:67167460:67167599:+	Exclusion	0.798	0.806	0.941	0.541	0.525	0.363
45408	A3SS_49497	clu_24210_NA	AC074143.1	chr16	+	67167302_67167599_67167474_67167599_67167119_67167222	49497	84,52,33	77,50,28	114,110,78	55,36,36	298	149	1.47681e-05	0.000794631	0.353,0.342,0.371	0.509,0.604,0.52	0.189	A3SS	56.3333	51.6667	100.667	42.3333	108	143	sig	chr16:67167302:67167599:+	chr16:67167474:67167599:+	Inclusion	0.353	0.342	0.371	0.509	0.604	0.52
45718	A3SS_49819	clu_26911_NA	CXXC1	chr18	-	50284923_50285351_50284923_50285247_50285748_50285928	49819	617589593	3,8,5	571484493	86,102,84	253	149	0	0	0.992,0.977,0.986	0.796,0.736,0.776	-0.216	A3SS	599.667	5.33333	516	90.6667	605	606.667	sig	chr18:50284923:50285351:-	chr18:50284923:50285247:-	Exclusion	0.992	0.977	0.986	0.796	0.736	0.776	GO:0006355|GO:0045893|GO:0051568	regulation of DNA-templated transcription|positive regulation of DNA-templated transcription|histone H3-K4 methylation
45961	A3SS_50069	clu_35841_NA	MAP3K7	chr6	-	90560075_90560234_90560075_90560214_90561621_90561667	50069	54,31,21	260233202	141118133	33,24,31	169	149	0	0	0.155,0.105,0.084	0.79,0.813,0.791	0.683	A3SS	35.3333	231.667	130.667	29.3333	267	160	sig	chr6:90560075:90560234:-	chr6:90560075:90560214:-	Inclusion	0.155	0.105	0.084	0.79	0.813	0.791	GO:0000165|GO:0002223|GO:0002726|GO:0002753|GO:0002755|GO:0007179|GO:0007249|GO:0007250|GO:0007252|GO:0007254|GO:0016239|GO:0032743|GO:0038066|GO:0038095|GO:0038173|GO:0043123|GO:0043276|GO:0043507|GO:0043966|GO:0050852|GO:0051092|GO:0051403|GO:0070423|GO:0070498	MAPK cascade|stimulatory C-type lectin receptor signaling pathway|positive regulation of T cell cytokine production|cytosolic pattern recognition receptor signaling pathway|MyD88-dependent toll-like receptor signaling pathway|transforming growth factor beta receptor signaling pathway|I-kappaB kinase/NF-kappaB signaling|activation of NF-kappaB-inducing kinase activity|I-kappaB phosphorylation|JNK …
46227	A3SS_50346	clu_17735_NA	AP2M1	chr3	+	184180644_184180983_184180848_184180983_184180168_184180251	50346	997839785	278178296	1072889966	167131168	298	149	1.0792e-05	0.000608977	0.642,0.702,0.57	0.762,0.772,0.742	0.121	A3SS	873.667	250.667	975.667	155.333	1124.33	1131	sig	chr3:184180644:184180983:+	chr3:184180848:184180983:+	Inclusion	0.642	0.702	0.57	0.762	0.772	0.742	GO:0002092|GO:0006886|GO:0006900|GO:0016192|GO:0031623|GO:0048488|GO:0065003|GO:0072583|GO:0097494|GO:0098884|GO:1900244|GO:1903077	positive regulation of receptor internalization|intracellular protein transport|vesicle budding from membrane|vesicle-mediated transport|receptor internalization|synaptic vesicle endocytosis|protein-containing complex assembly|clathrin-dependent endocytosis|regulation of vesicle size|postsynaptic neurotransmitter receptor internalization|positive regulation of synaptic vesicle endocytosis|negativ…
46418	A3SS_50545	clu_26340_NA	CHD2	chr15	+	92998148_92998621_92998498_92998621_92997252_92997403	50545	42,26,35	134115148	87,59,69	135114127	298	149	6.00768e-07	5.02434e-05	0.135,0.102,0.106	0.244,0.206,0.214	0.107	A3SS	34.3333	132.333	71.6667	125.333	166.667	197	sig	chr15:92998148:92998621:+	chr15:92998498:92998621:+	Inclusion	0.135	0.102	0.106	0.244	0.206	0.214	GO:0006357|GO:0006974|GO:0007517|GO:0010467|GO:0034728|GO:0060218	regulation of transcription by RNA polymerase II|DNA damage response|muscle organ development|gene expression|nucleosome organization|hematopoietic stem cell differentiation
47529	A3SS_51707	clu_20392_NA	GPR108	chr19	-	6730986_6731109_6730986_6731054_6731198_6731282	51707	88,65,65	10,5,5	72,67,87	65,34,42	204	149	2.77556e-13	6.91868e-11	0.865,0.905,0.905	0.447,0.59,0.602	-0.345	A3SS	72.6667	6.66667	75.3333	47	79.3333	122.333	sig	chr19:6730986:6731109:-	chr19:6730986:6731054:-	Exclusion	0.865	0.905	0.905	0.447	0.59	0.602	GO:0006810|GO:0034122|GO:0050776	transport|negative regulation of toll-like receptor signaling pathway|regulation of immune response
47660	A3SS_51846	clu_22956_NA	ABCA3	chr16	-	2308233_2308623_2308233_2308428_2317282_2317403	51846	167,82,93	1,0,0	111108111	4,6,12	298	149	7.79206e-08	7.88159e-06	0.988,1.0,1.0	0.933,0.9,0.822	-0.111	A3SS	114	0.333333	110	7.33333	114.333	117.333	sig	chr16:2308233:2308623:-	chr16:2308233:2308428:-	Exclusion	0.988	1	1	0.933	0.9	0.822	GO:0006855|GO:0006869|GO:0009410|GO:0010875|GO:0015914|GO:0019538|GO:0030324|GO:0032464|GO:0034204|GO:0042908|GO:0043129|GO:0046470|GO:0046471|GO:0046618|GO:0046890|GO:0051384|GO:0055091|GO:0070925|GO:0120009|GO:0150172|GO:1902995|GO:2001140	xenobiotic transmembrane transport|lipid transport|response to xenobiotic stimulus|positive regulation of cholesterol efflux|phospholipid transport|protein metabolic process|lung development|positive regulation of protein homooligomerization|lipid translocation|xenobiotic transport|surfactant homeostasis|phosphatidylcholine metabolic process|phosphatidylglycerol metabolic process|xenobiotic expor…
47752	A3SS_51945	clu_14842_NA	RABGAP1	chr9	+	122998575_122998766_122998596_122998766_122997258_122997361	51945	0,0,0	172130123	16,11,13	104,102,80	170	149	6.99441e-15	2.10447e-12	0.0,0.0,0.0	0.119,0.086,0.125	0.11	A3SS	0	141.667	13.3333	95.3333	141.667	108.667	sig	chr9:122998575:122998766:+	chr9:122998596:122998766:+	Inclusion	0	0	0	0.119	0.086	0.125	GO:0007049|GO:0043087|GO:1902017	cell cycle|regulation of GTPase activity|regulation of cilium assembly
47766	A3SS_51959	clu_42127_NA	ABCB4	chr7	-	87443653_87443773_87443653_87443756_87444861_87444975	51959	98,93,69	2,3,5	61,43,42	9,6,10	166	149	3.66191e-05	0.00169455	0.978,0.965,0.925	0.859,0.865,0.79	-0.118	A3SS	86.6667	3.33333	48.6667	8.33333	90	57	sig	chr7:87443653:87443773:-	chr7:87443653:87443756:-	Exclusion	0.978	0.965	0.925	0.859	0.865	0.79	GO:0006629|GO:0032376|GO:0032782|GO:0045332|GO:0055085|GO:0055088|GO:0061092|GO:0099040|GO:1901557|GO:1903413|GO:2001140	lipid metabolic process|positive regulation of cholesterol transport|bile acid secretion|phospholipid translocation|transmembrane transport|lipid homeostasis|positive regulation of phospholipid translocation|ceramide translocation|response to fenofibrate|cellular response to bile acid|positive regulation of phospholipid transport
48661	A3SS_52894	clu_22744_NA	RHOT2	chr16	+	670695_670773_670715_670773_670455_670557	52894	84,54,63	0,0,0	89,64,84	17,23,18	169	149	1.11022e-16	3.95902e-14	1.0,1.0,1.0	0.822,0.71,0.804	-0.221	A3SS	67	0	79	19.3333	67	98.3333	sig	chr16:670695:670773:+	chr16:670715:670773:+	Exclusion	1	1	1	0.822	0.71	0.804	GO:0007005|GO:0007264|GO:0019725|GO:0047497|GO:0097345	mitochondrion organization|small GTPase mediated signal transduction|cellular homeostasis|mitochondrion transport along microtubule|mitochondrial outer membrane permeabilization
48902	A3SS_53143	clu_40646_NA	UBR5	chr8	-	102269861_102270200_102269861_102270174_102271133_102271245	53143	118,125,78	0,0,0	85,73,63	0,0,25	175	149	1.76033e-05	0.000917074	1.0,1.0,1.0	1.0,1.0,0.682	-0.106	A3SS	107	0	73.6667	8.33333	107	82	sig	chr8:102269861:102270200:-	chr8:102269861:102270174:-	Exclusion	1	1	1	1	1	0.682	GO:0000209|GO:0006281|GO:0006974|GO:0010628|GO:0042307|GO:0050847|GO:0070936|GO:0090263|GO:0140861|GO:1901315|GO:2000779|GO:2000780	protein polyubiquitination|DNA repair|DNA damage response|positive regulation of gene expression|positive regulation of protein import into nucleus|progesterone receptor signaling pathway|protein K48-linked ubiquitination|positive regulation of canonical Wnt signaling pathway|DNA repair-dependent chromatin remodeling|negative regulation of histone H2A K63-linked ubiquitination|regulation of doubl…
48913	A3SS_53154	clu_40646_NA	UBR5	chr8	-	102285126_102285352_102285126_102285244_102285512_102285781	53154	119110133	50,34,45	85,96,79	55,60,49	257	149	0.000441796	0.0128972	0.58,0.652,0.631	0.473,0.481,0.483	-0.142	A3SS	120.667	43	86.6667	54.6667	163.667	141.333	sig	chr8:102285126:102285352:-	chr8:102285126:102285244:-	Exclusion	0.58	0.652	0.631	0.473	0.481	0.483	GO:0000209|GO:0006281|GO:0006974|GO:0010628|GO:0042307|GO:0050847|GO:0070936|GO:0090263|GO:0140861|GO:1901315|GO:2000779|GO:2000780	protein polyubiquitination|DNA repair|DNA damage response|positive regulation of gene expression|positive regulation of protein import into nucleus|progesterone receptor signaling pathway|protein K48-linked ubiquitination|positive regulation of canonical Wnt signaling pathway|DNA repair-dependent chromatin remodeling|negative regulation of histone H2A K63-linked ubiquitination|regulation of doubl…
49258	A3SS_53513	clu_12062_NA	SSRP1	chr11	-	57332624_57333117_57332624_57333071_57333434_57333540	53513	215171163	0,1,0	174125147	86,83,71	195	149	0	0	1.0,0.992,1.0	0.607,0.535,0.613	-0.412	A3SS	183	0.333333	148.667	80	183.333	228.667	sig	chr11:57332624:57333117:-	chr11:57332624:57333071:-	Exclusion	1	0.992	1	0.607	0.535	0.613	GO:0006260|GO:0006281|GO:0006334|GO:0006337|GO:1902275	DNA replication|DNA repair|nucleosome assembly|nucleosome disassembly|regulation of chromatin organization
49259	A3SS_53514	clu_12062_NA	SSRP1	chr11	-	57332943_57333149_57332943_57333071_57333434_57333540	53514	153911651173	0,1,0	1159983963	86,83,71	227	149	0	0	1.0,0.999,1.0	0.898,0.886,0.899	-0.105	A3SS	1292.33	0.333333	1035	80	1292.67	1115	sig	chr11:57332943:57333149:-	chr11:57332943:57333071:-	Exclusion	1	0.999	1	0.898	0.886	0.899	GO:0006260|GO:0006281|GO:0006334|GO:0006337|GO:1902275	DNA replication|DNA repair|nucleosome assembly|nucleosome disassembly|regulation of chromatin organization
49388	A3SS_53645	clu_8663_NA	EDRF1	chr10	+	125729002_125729472_125729357_125729472_125725681_125725838	53645	225245214	64,49,54	165143123	81,62,75	298	149	6.39825e-07	5.31061e-05	0.637,0.714,0.665	0.505,0.536,0.451	-0.175	A3SS	228	55.6667	143.667	72.6667	283.667	216.333	sig	chr10:125729002:125729472:+	chr10:125729357:125729472:+	Exclusion	0.637	0.714	0.665	0.505	0.536	0.451	GO:0045893	positive regulation of DNA-templated transcription
49622	A3SS_53896	clu_20882_NA	ZSWIM4	chr19	+	13804774_13805148_13804791_13805148_13799719_13799921	53896	3,3,2	75,40,74	8,13,6	53,29,57	166	149	6.43907e-05	0.00270947	0.035,0.063,0.024	0.119,0.287,0.086	0.123	A3SS	2.66667	63	9	46.3333	65.6667	55.3333	sig	chr19:13804774:13805148:+	chr19:13804791:13805148:+	Inclusion	0.035	0.063	0.024	0.119	0.287	0.086
49973	A3SS_54270	clu_27993_NA	ESPL1	chr12	+	53274789_53275010_53274816_53275010_53272720_53272857	54270	2,3,2	95,73,115	13,18,9	67,66,78	176	149	2.60448e-09	3.54121e-07	0.018,0.034,0.015	0.141,0.188,0.089	0.117	A3SS	2.33333	94.3333	13.3333	70.3333	96.6667	83.6667	sig	chr12:53274789:53275010:+	chr12:53274816:53275010:+	Inclusion	0.018	0.034	0.015	0.141	0.188	0.089	GO:0000070|GO:0000212|GO:0000281|GO:0006508|GO:0006915|GO:0040001|GO:0045143|GO:0045842|GO:0045875|GO:0051307	mitotic sister chromatid segregation|meiotic spindle organization|mitotic cytokinesis|proteolysis|apoptotic process|establishment of mitotic spindle localization|homologous chromosome segregation|positive regulation of mitotic metaphase/anaphase transition|negative regulation of sister chromatid cohesion|meiotic chromosome separation
50351	A3SS_54671	clu_26202_NA	AKAP13	chr15	+	85655416_85655787_85655527_85655787_85645817_85645954	54671	79,57,53	0,0,0	49,45,57	2,5,4	260	149	2.70808e-05	0.00131644	1.0,1.0,1.0	0.934,0.838,0.891	-0.112	A3SS	63	0	50.3333	3.66667	63	54	sig	chr15:85655416:85655787:+	chr15:85655527:85655787:+	Exclusion	1	1	1	0.934	0.838	0.891	GO:0007186|GO:0007507|GO:0035023|GO:0035025|GO:0043123|GO:0043406|GO:0051056|GO:0051168|GO:0055007|GO:0060297|GO:0060348|GO:0061049|GO:0071875|GO:0086023	G protein-coupled receptor signaling pathway|heart development|regulation of Rho protein signal transduction|positive regulation of Rho protein signal transduction|positive regulation of I-kappaB kinase/NF-kappaB signaling|positive regulation of MAP kinase activity|regulation of small GTPase mediated signal transduction|nuclear export|cardiac muscle cell differentiation|regulation of sarcomere or…
51013	A3SS_55390	clu_37947_NA	CDK8	chr13	+	26397138_26397225_26397152_26397225_26396284_26396354	55390	1,0,0	168,92,82	22,19,17	55,35,46	163	149	0	0	0.005,0.0,0.0	0.268,0.332,0.253	0.283	A3SS	0.333333	114	19.3333	45.3333	114.333	64.6667	sig	chr13:26397138:26397225:+	chr13:26397152:26397225:+	Inclusion	0.005	0	0	0.268	0.332	0.253	GO:0006468|GO:0051726	protein phosphorylation|regulation of cell cycle
51328	A3SS_55715	clu_18400_NA	DHX29	chr5	-	55270411_55270505_55270411_55270487_55270577_55270706	55715	3,3,8	141,93,90	9,19,18	85,64,83	167	149	3.62816e-07	3.18653e-05	0.019,0.028,0.073	0.086,0.209,0.162	0.112	A3SS	4.66667	108	15.3333	77.3333	112.667	92.6667	sig	chr5:55270411:55270505:-	chr5:55270411:55270487:-	Inclusion	0.019	0.028	0.073	0.086	0.209	0.162	GO:0001731|GO:0042255|GO:0045948	formation of translation preinitiation complex|ribosome assembly|positive regulation of translational initiation
51965	A3SS_56395	clu_9955_NA	DICER1	chr14	-	95129190_95129650_95129190_95129632_95130057_95130192	56395	0,1,0	150106126	26,22,27	107,104,70	167	149	0	0	0.0,0.008,0.0	0.178,0.159,0.256	0.195	A3SS	0.333333	127.333	25	93.6667	127.667	118.667	sig	chr14:95129190:95129650:-	chr14:95129190:95129632:-	Inclusion	0	0.008	0	0.178	0.159	0.256	GO:0000122|GO:0006309|GO:0010586|GO:0010626|GO:0010629|GO:0014040|GO:0016078|GO:0021675|GO:0030422|GO:0031054|GO:0031643|GO:0032290|GO:0032720|GO:0035196|GO:0038061|GO:0048812|GO:0070922|GO:0090501|GO:0090502|GO:0098795	negative regulation of transcription by RNA polymerase II|apoptotic DNA fragmentation|miRNA metabolic process|negative regulation of Schwann cell proliferation|negative regulation of gene expression|positive regulation of Schwann cell differentiation|tRNA catabolic process|nerve development|siRNA processing|pre-miRNA processing|positive regulation of myelination|peripheral nervous system myelin f…
52454	A3SS_56911	clu_23295_NA	NOMO1	chr16	+	14875017_14875254_14875035_14875254_14872233_14872329	56911	0,2,2	110,55,65	9,9,10	79,65,45	167	149	8.5504e-08	8.5643e-06	0.0,0.031,0.027	0.092,0.11,0.165	0.103	A3SS	1.33333	76.6667	9.33333	63	78	72.3333	sig	chr16:14875017:14875254:+	chr16:14875035:14875254:+	Inclusion	0	0.031	0.027	0.092	0.11	0.165	GO:0008150|GO:0160063|GO:1900108	biological_process|multi-pass transmembrane protein insertion into ER membrane|negative regulation of nodal signaling pathway
52725	A3SS_57191	clu_23643_NA	ATXN2L	chr16	+	28830949_28831003_28830984_28831003_28830614_28830790	57191	456416425	88,94,98	504420453	42,35,57	184	149	3.81062e-09	5.05186e-07	0.808,0.782,0.778	0.907,0.907,0.866	0.104	A3SS	432.333	93.3333	459	44.6667	525.667	503.667	sig	chr16:28830949:28831003:+	chr16:28830984:28831003:+	Inclusion	0.808	0.782	0.778	0.907	0.907	0.866	GO:0016071|GO:0034063	mRNA metabolic process|stress granule assembly
52846	A3SS_57314	clu_13126_NA	SLC36A4	chr11	-	93154107_93154277_93154107_93154216_93162705_93162875	57314	82,49,52	0,0,0	39,38,23	21,19,18	210	149	0	0	1.0,1.0,1.0	0.569,0.587,0.476	-0.456	A3SS	61	0	33.3333	19.3333	61	52.6667	sig	chr11:93154107:93154277:-	chr11:93154107:93154216:-	Exclusion	1	1	1	0.569	0.587	0.476	GO:0003333|GO:0015808|GO:0015824|GO:0015827|GO:1904271|GO:1904556	amino acid transmembrane transport|L-alanine transport|proline transport|tryptophan transport|L-proline import across plasma membrane|L-tryptophan transmembrane transport
53971	A3SS_58523	clu_11133_NA	TUBGCP6	chr22	-	50222453_50222837_50222453_50222554_50224140_50224256	58523	74,78,55	11,7,11	54,53,69	51,32,45	298	149	2.36112e-11	4.45749e-09	0.771,0.848,0.714	0.346,0.453,0.434	-0.367	A3SS	69	9.66667	58.6667	42.6667	78.6667	101.333	sig	chr22:50222453:50222837:-	chr22:50222453:50222554:-	Exclusion	0.771	0.848	0.714	0.346	0.453	0.434	GO:0000278|GO:0007020|GO:0031122|GO:0051225|GO:0051321	mitotic cell cycle|microtubule nucleation|cytoplasmic microtubule organization|spindle assembly|meiotic cell cycle
54815	A3SS_59408	clu_30458_NA	NCAPG	chr4	+	17823630_17823770_17823646_17823770_17822982_17823123	59408	15,2,4	239168188	30,19,19	154127109	165	149	6.35116e-11	1.14299e-08	0.054,0.011,0.019	0.15,0.119,0.136	0.107	A3SS	7	198.333	22.6667	130	205.333	152.667	sig	chr4:17823630:17823770:+	chr4:17823646:17823770:+	Inclusion	0.054	0.011	0.019	0.15	0.119	0.136	GO:0007076|GO:0051301|GO:0051984|GO:1905820|GO:1905821	mitotic chromosome condensation|cell division|positive regulation of chromosome segregation|positive regulation of chromosome separation|positive regulation of chromosome condensation
55266	A3SS_59898	clu_4059_NA	ZMYM4	chr1	+	35407986_35408090_35408007_35408090_35405372_35405468	59898	5,2,3	149110129	17,20,21	88,85,77	170	149	7.33857e-14	1.9794e-11	0.029,0.016,0.02	0.145,0.171,0.193	0.148	A3SS	3.33333	129.333	19.3333	83.3333	132.667	102.667	sig	chr1:35407986:35408090:+	chr1:35408007:35408090:+	Inclusion	0.029	0.016	0.02	0.145	0.171	0.193	GO:0007010|GO:0022604	cytoskeleton organization|regulation of cell morphogenesis
55333	A3SS_59967	clu_41729_NA	ZMIZ2	chr7	+	44765966_44766333_44766163_44766333_44765334_44765579	59967	151147139	122,73,59	74,102,71	129101153	298	149	5.51932e-07	4.66658e-05	0.382,0.502,0.541	0.223,0.336,0.188	-0.226	A3SS	145.667	84.6667	82.3333	127.667	230.333	210	sig	chr7:44765966:44766333:+	chr7:44766163:44766333:+	Exclusion	0.382	0.502	0.541	0.223	0.336	0.188	GO:0006357|GO:0007179|GO:0016925|GO:0045944|GO:0060395	regulation of transcription by RNA polymerase II|transforming growth factor beta receptor signaling pathway|protein sumoylation|positive regulation of transcription by RNA polymerase II|SMAD protein signal transduction
55374	A3SS_60009	clu_40682_NA	EIF3E	chr8	-	108202982_108203138_108202982_108203117_108203400_108203503	60009	21,16,14	515540234082	435310271	263222461901	170	149	0	0	0.004,0.003,0.003	0.127,0.108,0.111	0.112	A3SS	17	4420	338.667	2259.67	4437	2598.33	sig	chr8:108202982:108203138:-	chr8:108202982:108203117:-	Inclusion	0.004	0.003	0.003	0.127	0.108	0.111	GO:0000184|GO:0001732|GO:0006413|GO:0006446|GO:0045727|GO:0045947|GO:1902416	nuclear-transcribed mRNA catabolic process, nonsense-mediated decay|formation of cytoplasmic translation initiation complex|translational initiation|regulation of translational initiation|positive regulation of translation|negative regulation of translational initiation|positive regulation of mRNA binding
55454	A3SS_60097	clu_2605_NA	RETREG2	chr2	+	219180045_219180245_219180166_219180245_219179732_219179763	60097	120107110	1,0,6	95,90,104	31,31,33	270	149	0	0	0.985,1.0,0.91	0.628,0.616,0.635	-0.339	A3SS	112.333	2.33333	96.3333	31.6667	114.667	128	sig	chr2:219180045:219180245:+	chr2:219180166:219180245:+	Exclusion	0.985	1	0.91	0.628	0.616	0.635	GO:0007029|GO:0030574|GO:0061709	endoplasmic reticulum organization|collagen catabolic process|reticulophagy
55457	A3SS_60100	clu_2605_NA	RETREG2	chr2	+	219180109_219180245_219180166_219180245_219179732_219179763	60100	456454426	1,0,6	380346337	31,31,33	206	149	0	0	0.997,1.0,0.981	0.899,0.89,0.881	-0.103	A3SS	445.333	2.33333	354.333	31.6667	447.667	386	sig	chr2:219180109:219180245:+	chr2:219180166:219180245:+	Exclusion	0.997	1	0.981	0.899	0.89	0.881	GO:0007029|GO:0030574|GO:0061709	endoplasmic reticulum organization|collagen catabolic process|reticulophagy
55649	A3SS_60301	clu_40788_NA	WASHC5	chr8	-	125038829_125038976_125038829_125038959_125039794_125039898	60301	2,8,2	168104117	36,24,18	38,21,27	166	149	0	0	0.011,0.065,0.015	0.46,0.506,0.374	0.416	A3SS	4	129.667	26	28.6667	133.667	54.6667	sig	chr8:125038829:125038976:-	chr8:125038829:125038959:-	Inclusion	0.011	0.065	0.015	0.46	0.506	0.374	GO:0001556|GO:0007032|GO:0007040|GO:0015031|GO:0016197|GO:0030041|GO:0031503|GO:0034315|GO:0040038|GO:0051125|GO:0090306|GO:0097494|GO:0140285	oocyte maturation|endosome organization|lysosome organization|protein transport|endosomal transport|actin filament polymerization|protein-containing complex localization|regulation of Arp2/3 complex-mediated actin nucleation|polar body extrusion after meiotic divisions|regulation of actin nucleation|meiotic spindle assembly|regulation of vesicle size|endosome fission
55689	A3SS_60345	clu_15346_NA	SEC16A	chr9	-	136446854_136447015_136446854_136447006_136447226_136447364	60345	59,34,61	2,4,6	57,40,54	14,21,16	158	149	3.35992e-06	0.000224532	0.965,0.889,0.906	0.793,0.642,0.761	-0.188	A3SS	51.3333	4	50.3333	17	55.3333	67.3333	sig	chr9:136446854:136447015:-	chr9:136446854:136447006:-	Exclusion	0.965	0.889	0.906	0.793	0.642	0.761	GO:0006888|GO:0006893|GO:0006914|GO:0007029|GO:0007030|GO:0021762|GO:0032527|GO:0034976|GO:0048208|GO:0050821|GO:0070973|GO:0072659	endoplasmic reticulum to Golgi vesicle-mediated transport|Golgi to plasma membrane transport|autophagy|endoplasmic reticulum organization|Golgi organization|substantia nigra development|protein exit from endoplasmic reticulum|response to endoplasmic reticulum stress|COPII vesicle coating|protein stabilization|protein localization to endoplasmic reticulum exit site|protein localization to plasma m…
56155	A3SS_60838	clu_23638_NA	ATXN2L	chr16	+	28830614_28831003_28830984_28831003_28830614_28830790	60838	461420427	88,94,98	509423458	42,35,57	298	149	3.61283e-09	4.81867e-07	0.724,0.691,0.685	0.858,0.858,0.801	0.139	A3SS	436	93.3333	463.333	44.6667	529.333	508	sig	chr16:28830614:28831003:+	chr16:28830984:28831003:+	Inclusion	0.724	0.691	0.685	0.858	0.858	0.801	GO:0016071|GO:0034063	mRNA metabolic process|stress granule assembly
56322	A3SS_61012	clu_5822_NA	PAQR6	chr1	-	156244760_156245238_156244760_156244911_156245534_156245661	61012	100,98,78	3,3,1	92,44,79	5,6,10	298	149	0.000485878	0.0139723	0.943,0.942,0.975	0.902,0.786,0.798	-0.125	A3SS	92	2.33333	71.6667	7	94.3333	78.6667	sig	chr1:156244760:156245238:-	chr1:156244760:156244911:-	Exclusion	0.943	0.942	0.975	0.902	0.786	0.798
56748	A3SS_61456	clu_277_NA	TMEM214	chr2	+	27037814_27038237_27038145_27038237_27037560_27037702	61456	16,24,14	195128152	70,92,82	107,90,103	298	149	0	0	0.039,0.086,0.044	0.246,0.338,0.285	0.233	A3SS	18	158.333	81.3333	100	176.333	181.333	sig	chr2:27037814:27038237:+	chr2:27038145:27038237:+	Inclusion	0.039	0.086	0.044	0.246	0.338	0.285	GO:0006915	apoptotic process
57491	A3SS_62244	clu_16398_NA	RBM5	chr3	+	50110378_50110766_50110678_50110766_50109602_50109688	62244	688585514	48,31,26	515441492	81,75,60	298	149	1.02712e-10	1.78991e-08	0.878,0.904,0.908	0.761,0.746,0.804	-0.126	A3SS	595.667	35	482.667	72	630.667	554.667	sig	chr3:50110378:50110766:+	chr3:50110678:50110766:+	Exclusion	0.878	0.904	0.908	0.761	0.746	0.804	GO:0000245|GO:0000381|GO:0000398|GO:0006396|GO:0006915|GO:0008285|GO:0043065	spliceosomal complex assembly|regulation of alternative mRNA splicing, via spliceosome|mRNA splicing, via spliceosome|RNA processing|apoptotic process|negative regulation of cell population proliferation|positive regulation of apoptotic process
58274	A3SS_63079	clu_28245_NA	SHMT2	chr12	+	57233586_57233662_57233598_57233662_57233179_57233345	63079	643519544	82,0,0	700420577	109,76,99	161	149	0	0	0.879,1.0,1.0	0.856,0.836,0.844	-0.114	A3SS	568.667	27.3333	565.667	94.6667	596	660.333	sig	chr12:57233586:57233662:+	chr12:57233598:57233662:+	Exclusion	0.879	1	1	0.856	0.836	0.844	GO:0002082|GO:0006544|GO:0006563|GO:0006564|GO:0006565|GO:0006730|GO:0008284|GO:0009113|GO:0017148|GO:0019264|GO:0034340|GO:0035999|GO:0046653|GO:0046655|GO:0051262|GO:0051289|GO:0070129|GO:0070536|GO:1903715	regulation of oxidative phosphorylation|glycine metabolic process|L-serine metabolic process|L-serine biosynthetic process|L-serine catabolic process|one-carbon metabolic process|positive regulation of cell population proliferation|purine nucleobase biosynthetic process|negative regulation of translation|glycine biosynthetic process from serine|response to type I interferon|tetrahydrofolate inter…
58288	A3SS_63093	clu_40154_NA	AP3M2	chr8	+	42154297_42154751_42154615_42154751_42152945_42153105	63093	27,28,31	85,35,81	18,9,15	86,77,78	298	149	9.9014e-05	0.00388812	0.137,0.286,0.161	0.095,0.055,0.088	-0.115	A3SS	28.6667	67	14	80.3333	95.6667	94.3333	sig	chr8:42154297:42154751:+	chr8:42154615:42154751:+	Exclusion	0.137	0.286	0.161	0.095	0.055	0.088	GO:0006886|GO:0006897|GO:0008089|GO:0016183|GO:0035654|GO:0036465|GO:0046907|GO:0048490	intracellular protein transport|endocytosis|anterograde axonal transport|synaptic vesicle coating|clathrin-coated vesicle cargo loading, AP-3-mediated|synaptic vesicle recycling|intracellular transport|anterograde synaptic vesicle transport
58289	A3SS_63094	clu_40154_NA	AP3M2	chr8	+	42154477_42154751_42154615_42154751_42152945_42153105	63094	35,39,38	85,35,81	21,10,20	86,77,78	287	149	3.97532e-05	0.00182072	0.176,0.366,0.196	0.113,0.063,0.117	-0.148	A3SS	37.3333	67	17	80.3333	104.333	97.3333	sig	chr8:42154477:42154751:+	chr8:42154615:42154751:+	Exclusion	0.176	0.366	0.196	0.113	0.063	0.117	GO:0006886|GO:0006897|GO:0008089|GO:0016183|GO:0035654|GO:0036465|GO:0046907|GO:0048490	intracellular protein transport|endocytosis|anterograde axonal transport|synaptic vesicle coating|clathrin-coated vesicle cargo loading, AP-3-mediated|synaptic vesicle recycling|intracellular transport|anterograde synaptic vesicle transport
58305	A3SS_63110	clu_33824_NA	COG1	chr17	+	73202999_73203146_73203023_73203146_73201108_73201900	63110	205171142	0,0,0	112,106,95	48,28,42	173	149	0	0	1.0,1.0,1.0	0.668,0.765,0.661	-0.302	A3SS	172.667	0	104.333	39.3333	172.667	143.667	sig	chr17:73202999:73203146:+	chr17:73203023:73203146:+	Exclusion	1	1	1	0.668	0.765	0.661	GO:0000301|GO:0006891|GO:0007030|GO:0015031|GO:0070085	retrograde transport, vesicle recycling within Golgi|intra-Golgi vesicle-mediated transport|Golgi organization|protein transport|glycosylation
58336	A3SS_63142	clu_1069_NA	GCFC2	chr2	-	75687826_75687977_75687826_75687964_75689025_75689225	63142	112,81,94	0,0,0	85,62,56	12,6,4	162	149	4.70057e-09	6.09531e-07	1.0,1.0,1.0	0.867,0.905,0.928	-0.1	A3SS	95.6667	0	67.6667	7.33333	95.6667	75	sig	chr2:75687826:75687977:-	chr2:75687826:75687964:-	Exclusion	1	1	1	0.867	0.905	0.928	GO:0000245|GO:0000398|GO:0006355|GO:0045892	spliceosomal complex assembly|mRNA splicing, via spliceosome|regulation of DNA-templated transcription|negative regulation of DNA-templated transcription
58345	A3SS_63151	clu_1069_NA	GCFC2	chr2	-	75702198_75702447_75702198_75702423_75706522_75706651	63151	31,22,41	177153133	46,31,46	114,97,93	173	149	0.000173839	0.00612953	0.131,0.11,0.21	0.258,0.216,0.299	0.107	A3SS	31.3333	154.333	41	101.333	185.667	142.333	sig	chr2:75702198:75702447:-	chr2:75702198:75702423:-	Inclusion	0.131	0.11	0.21	0.258	0.216	0.299	GO:0000245|GO:0000398|GO:0006355|GO:0045892	spliceosomal complex assembly|mRNA splicing, via spliceosome|regulation of DNA-templated transcription|negative regulation of DNA-templated transcription
58566	A3SS_63378	clu_35979_NA	MICAL1	chr6	-	109445770_109445901_109445770_109445862_109446135_109446357	63378	59,56,34	331229229	26,25,40	79,64,86	188	149	3.42023e-05	0.00160148	0.124,0.162,0.105	0.207,0.236,0.269	0.107	A3SS	49.6667	263	30.3333	76.3333	312.667	106.667	sig	chr6:109445770:109445901:-	chr6:109445770:109445862:-	Inclusion	0.124	0.162	0.105	0.207	0.236	0.269	GO:0001933|GO:0007010|GO:0007165|GO:0019417|GO:0030042|GO:0043154|GO:0051017|GO:1903305	negative regulation of protein phosphorylation|cytoskeleton organization|signal transduction|sulfur oxidation|actin filament depolymerization|negative regulation of cysteine-type endopeptidase activity involved in apoptotic process|actin filament bundle assembly|regulation of regulated secretory pathway
58567	A3SS_63379	clu_35979_NA	MICAL1	chr6	-	109445770_109445952_109445770_109445862_109446135_109446357	63379	82,69,69	331229229	106112109	79,64,86	239	149	0	0	0.134,0.158,0.158	0.455,0.522,0.441	0.323	A3SS	73.3333	263	109	76.3333	336.333	185.333	sig	chr6:109445770:109445952:-	chr6:109445770:109445862:-	Inclusion	0.134	0.158	0.158	0.455	0.522	0.441	GO:0001933|GO:0007010|GO:0007165|GO:0019417|GO:0030042|GO:0043154|GO:0051017|GO:1903305	negative regulation of protein phosphorylation|cytoskeleton organization|signal transduction|sulfur oxidation|actin filament depolymerization|negative regulation of cysteine-type endopeptidase activity involved in apoptotic process|actin filament bundle assembly|regulation of regulated secretory pathway
58568	A3SS_63380	clu_35979_NA	MICAL1	chr6	-	109445770_109445962_109445770_109445862_109446135_109446357	63380	27,26,28	331229229	72,75,82	79,64,86	249	149	0	0	0.047,0.064,0.068	0.353,0.412,0.363	0.316	A3SS	27	263	76.3333	76.3333	290	152.667	sig	chr6:109445770:109445962:-	chr6:109445770:109445862:-	Inclusion	0.047	0.064	0.068	0.353	0.412	0.363	GO:0001933|GO:0007010|GO:0007165|GO:0019417|GO:0030042|GO:0043154|GO:0051017|GO:1903305	negative regulation of protein phosphorylation|cytoskeleton organization|signal transduction|sulfur oxidation|actin filament depolymerization|negative regulation of cysteine-type endopeptidase activity involved in apoptotic process|actin filament bundle assembly|regulation of regulated secretory pathway
59176	A3SS_64040	clu_5725_NA	FDPS	chr1	+	155309752_155310205_155310063_155310205_155308915_155309076	64040	68,36,60	140,67,76	49,58,44	12,17,20	298	149	1.49991e-13	3.90967e-11	0.195,0.212,0.283	0.671,0.63,0.524	0.378	A3SS	54.6667	94.3333	50.3333	16.3333	149	66.6667	sig	chr1:155309752:155310205:+	chr1:155310063:155310205:+	Inclusion	0.195	0.212	0.283	0.671	0.63	0.524	GO:0006695|GO:0033384|GO:0045337	cholesterol biosynthetic process|geranyl diphosphate biosynthetic process|farnesyl diphosphate biosynthetic process
59179	A3SS_64043	clu_5725_NA	FDPS	chr1	+	155309946_155310205_155310063_155310205_155308915_155309076	64043	68,35,59	140,67,76	49,57,43	12,17,20	266	149	2.20379e-13	5.55637e-11	0.214,0.226,0.303	0.696,0.653,0.546	0.384	A3SS	54	94.3333	49.6667	16.3333	148.333	66	sig	chr1:155309946:155310205:+	chr1:155310063:155310205:+	Inclusion	0.214	0.226	0.303	0.696	0.653	0.546	GO:0006695|GO:0033384|GO:0045337	cholesterol biosynthetic process|geranyl diphosphate biosynthetic process|farnesyl diphosphate biosynthetic process
59180	A3SS_64044	clu_5725_NA	FDPS	chr1	+	155310042_155310205_155310063_155310205_155308915_155309076	64044	112,47,84	140,67,76	90,87,74	12,17,20	170	149	0	0	0.412,0.381,0.492	0.868,0.818,0.764	0.388	A3SS	81	94.3333	83.6667	16.3333	175.333	100	sig	chr1:155310042:155310205:+	chr1:155310063:155310205:+	Inclusion	0.412	0.381	0.492	0.868	0.818	0.764	GO:0006695|GO:0033384|GO:0045337	cholesterol biosynthetic process|geranyl diphosphate biosynthetic process|farnesyl diphosphate biosynthetic process
59304	A3SS_64180	clu_23953_NA	PHKB	chr16	+	47463881_47463988_47463898_47463988_47461325_47461426	64180	42,58,40	117,82,84	95,62,73	54,62,75	166	149	3.99862e-05	0.00182623	0.244,0.388,0.299	0.612,0.473,0.466	0.207	A3SS	46.6667	94.3333	76.6667	63.6667	141	140.333	sig	chr16:47463881:47463988:+	chr16:47463898:47463988:+	Inclusion	0.244	0.388	0.299	0.612	0.473	0.466	GO:0005977|GO:0006091|GO:0006468	glycogen metabolic process|generation of precursor metabolites and energy|protein phosphorylation
59332	A3SS_64214	clu_40524_NA	DPY19L4	chr8	+	94787868_94788052_94787893_94788052_94783669_94783802	64214	0,1,0	62,83,79	5,11,8	43,53,44	174	149	5.87404e-10	8.99499e-08	0.0,0.01,0.0	0.091,0.151,0.135	0.122	A3SS	0.333333	74.6667	8	46.6667	75	54.6667	sig	chr8:94787868:94788052:+	chr8:94787893:94788052:+	Inclusion	0	0.01	0	0.091	0.151	0.135	GO:0018406	protein C-linked glycosylation via 2'-alpha-mannosyl-L-tryptophan
59691	A3SS_64585	clu_6183_NA	SOAT1	chr1	+	179350276_179350431_179350295_179350431_179348843_179348942	64585	7,2,5	462312428	88,72,59	185156136	168	149	0	0	0.013,0.006,0.01	0.297,0.29,0.278	0.279	A3SS	4.66667	400.667	73	159	405.333	232	sig	chr1:179350276:179350431:+	chr1:179350295:179350431:+	Inclusion	0.013	0.006	0.01	0.297	0.29	0.278	GO:0008203|GO:0010742|GO:0010878|GO:0033344|GO:0034379|GO:0034383|GO:0042632|GO:0042986	cholesterol metabolic process|macrophage derived foam cell differentiation|cholesterol storage|cholesterol efflux|very-low-density lipoprotein particle assembly|low-density lipoprotein particle clearance|cholesterol homeostasis|positive regulation of amyloid precursor protein biosynthetic process
60055	A3SS_64976	clu_20896_NA	CC2D1A	chr19	+	13923317_13923455_13923332_13923455_13920749_13920922	64976	7,6,10	311228232	48,26,53	182166168	164	149	0	0	0.02,0.023,0.038	0.193,0.125,0.223	0.153	A3SS	7.66667	257	42.3333	172	264.667	214.333	sig	chr19:13923317:13923455:+	chr19:13923332:13923455:+	Inclusion	0.02	0.023	0.038	0.193	0.125	0.223	GO:0006357|GO:0043123|GO:1905381	regulation of transcription by RNA polymerase II|positive regulation of I-kappaB kinase/NF-kappaB signaling|negative regulation of snRNA transcription by RNA polymerase II
60264	A3SS_65190	clu_32613_NA	NF1	chr17	+	31261696_31261857_31261710_31261857_31260368_31260515	65190	0,0,0	120105109	16,14,13	87,60,65	163	149	0	0	0.0,0.0,0.0	0.144,0.176,0.155	0.158	A3SS	0	111.333	14.3333	70.6667	111.333	85	sig	chr17:31261696:31261857:+	chr17:31261710:31261857:+	Inclusion	0	0	0	0.144	0.176	0.155	GO:0000165|GO:0001525|GO:0001649|GO:0001656|GO:0001666|GO:0001889|GO:0001935|GO:0001937|GO:0001938|GO:0001952|GO:0001953|GO:0002686|GO:0006469|GO:0006606|GO:0007154|GO:0007265|GO:0007405|GO:0007406|GO:0007420|GO:0007422|GO:0007507|GO:0007519|GO:0008542|GO:0008625|GO:0010468|GO:0010626|GO:0014010|GO:0014044|GO:0014065|GO:0016525|GO:0016601|GO:0021510|GO:0021764|GO:0021897|GO:0021915|GO:0021987|GO:…	MAPK cascade|angiogenesis|osteoblast differentiation|metanephros development|response to hypoxia|liver development|endothelial cell proliferation|negative regulation of endothelial cell proliferation|positive regulation of endothelial cell proliferation|regulation of cell-matrix adhesion|negative regulation of cell-matrix adhesion|negative regulation of leukocyte migration|negative regulation of …
60290	A3SS_65223	clu_26847_NA	EPG5	chr18	-	45879012_45879227_45879012_45879214_45880074_45880223	65223	0,0,0	180156136	36,27,25	66,82,87	162	149	0	0	0.0,0.0,0.0	0.334,0.232,0.209	0.258	A3SS	0	157.333	29.3333	78.3333	157.333	107.667	sig	chr18:45879012:45879227:-	chr18:45879012:45879214:-	Inclusion	0	0	0	0.334	0.232	0.209	GO:0006862|GO:0008333|GO:0032456|GO:0034162|GO:0097352|GO:1990786	nucleotide transport|endosome to lysosome transport|endocytic recycling|toll-like receptor 9 signaling pathway|autophagosome maturation|cellular response to dsDNA
60460	A3SS_65404	clu_12071_NA	SLC43A3	chr11	-	57426587_57426750_57426587_57426638_57426885_57426945	65404	167297319	111,0,0	303251235	0,0,0	261	149	0.000951209	0.0237725	0.462,1.0,1.0	1.0,1.0,1.0	0.179	A3SS	261	37	263	0	298	263	sig	chr11:57426587:57426750:-	chr11:57426587:57426638:-	Inclusion	0.462	1	1	1	1	1	GO:0015853|GO:0015908|GO:0035344|GO:0042908|GO:1903716	adenine transport|fatty acid transport|hypoxanthine transport|xenobiotic transport|guanine transmembrane transport
60861	A3SS_65854	clu_23509_NA	CDR2	chr16	-	22434626_22434811_22434626_22434750_22435681_22435812	65854	107118120	11,12,22	107,88,93	7,0,5	210	149	0.00011499	0.00438145	0.873,0.875,0.795	0.916,1.0,0.93	0.101	A3SS	115	15	96	4	130	100	sig	chr16:22434626:22434811:-	chr16:22434626:22434750:-	Inclusion	0.873	0.875	0.795	0.916	1	0.93
60989	A3SS_65989	clu_28395_NA	TMBIM4	chr12	-	66153339_66153473_66153339_66153410_66169854_66170072	65989	116,80,102	8,6,12	85,60,67	8,16,22	212	149	0.00242	0.0491757	0.911,0.904,0.857	0.882,0.725,0.682	-0.128	A3SS	99.3333	8.66667	70.6667	15.3333	108	86	sig	chr12:66153339:66153473:-	chr12:66153339:66153410:-	Exclusion	0.911	0.904	0.857	0.882	0.725	0.682	GO:0006915|GO:0007626|GO:0043066|GO:0043524|GO:0050848	apoptotic process|locomotory behavior|negative regulation of apoptotic process|negative regulation of neuron apoptotic process|regulation of calcium-mediated signaling
61245	A3SS_66254	clu_13296_NA	RDX	chr11	-	110257766_110257927_110257766_110257913_110258105_110258189	66254	0,0,0	229166172	23,10,8	56,49,28	163	149	0	0	0.0,0.0,0.0	0.273,0.157,0.207	0.212	A3SS	0	189	13.6667	44.3333	189	58	sig	chr11:110257766:110257927:-	chr11:110257766:110257913:-	Inclusion	0	0	0	0.273	0.157	0.207	GO:0008360|GO:0008361|GO:0010628|GO:0010737|GO:0030335|GO:0032231|GO:0032487|GO:0034111|GO:0034260|GO:0036120|GO:0043087|GO:0045176|GO:0045732|GO:0045792|GO:0051016|GO:0061028|GO:0061951|GO:0072659|GO:0097067|GO:1900027|GO:1900087|GO:1902115|GO:1902966|GO:1903392|GO:2000643	regulation of cell shape|regulation of cell size|positive regulation of gene expression|protein kinase A signaling|positive regulation of cell migration|regulation of actin filament bundle assembly|regulation of Rap protein signal transduction|negative regulation of homotypic cell-cell adhesion|negative regulation of GTPase activity|cellular response to platelet-derived growth factor stimulus|reg…
61922	A3SS_66957	clu_34635_NA	TRIM38	chr6	+	25966334_25966933_25966492_25966933_25963048_25963282	66957	165136147	17,5,5	113,98,122	19,21,15	298	149	7.72599e-05	0.00316119	0.829,0.932,0.936	0.748,0.7,0.803	-0.149	A3SS	149.333	9	111	18.3333	158.333	129.333	sig	chr6:25966334:25966933:+	chr6:25966492:25966933:+	Exclusion	0.829	0.932	0.936	0.748	0.7	0.803	GO:0000209|GO:0010508|GO:0016925|GO:0032648|GO:0032880|GO:0043123|GO:0043161|GO:0045070|GO:0045087|GO:0045893|GO:0046596|GO:0046598|GO:0050687|GO:0051091|GO:0051092|GO:0070936	protein polyubiquitination|positive regulation of autophagy|protein sumoylation|regulation of interferon-beta production|regulation of protein localization|positive regulation of I-kappaB kinase/NF-kappaB signaling|proteasome-mediated ubiquitin-dependent protein catabolic process|positive regulation of viral genome replication|innate immune response|positive regulation of DNA-templated transcript…
61969	A3SS_67006	clu_6925_NA	LGALS8	chr1	+	236543458_236543648_236543559_236543648_236542760_236542787	67006	50,66,53	103,85,86	40,42,41	137129102	250	149	0.00025787	0.00837726	0.224,0.316,0.269	0.148,0.163,0.193	-0.102	A3SS	56.3333	91.3333	41	122.667	147.667	163.667	sig	chr1:236543458:236543648:+	chr1:236543559:236543648:+	Exclusion	0.224	0.316	0.269	0.148	0.163	0.193	GO:0098586|GO:0098792|GO:1904977	cellular response to virus|xenophagy|lymphatic endothelial cell migration
61971	A3SS_67008	clu_6925_NA	LGALS8	chr1	+	236543484_236543648_236543559_236543648_236542760_236542787	67008	50,68,52	103,85,86	40,42,41	137129102	224	149	0.000309439	0.00965157	0.244,0.347,0.287	0.163,0.178,0.211	-0.109	A3SS	56.6667	91.3333	41	122.667	148	163.667	sig	chr1:236543484:236543648:+	chr1:236543559:236543648:+	Exclusion	0.244	0.347	0.287	0.163	0.178	0.211	GO:0098586|GO:0098792|GO:1904977	cellular response to virus|xenophagy|lymphatic endothelial cell migration
62366	A3SS_67421	clu_434_NA	BIRC6	chr2	+	32392023_32392150_32392038_32392150_32388749_32388943	67421	1,1,4	116,80,92	17,26,23	78,73,67	164	149	1.11022e-16	3.95902e-14	0.008,0.011,0.038	0.165,0.244,0.238	0.197	A3SS	2	96	22	72.6667	98	94.6667	sig	chr2:32392023:32392150:+	chr2:32392038:32392150:+	Inclusion	0.008	0.011	0.038	0.165	0.244	0.238	GO:0006468|GO:0006915|GO:0007049|GO:0008283|GO:0008284|GO:0010466|GO:0016567|GO:0032465|GO:0042127|GO:0043066|GO:0051301|GO:0060711|GO:2001237	protein phosphorylation|apoptotic process|cell cycle|cell population proliferation|positive regulation of cell population proliferation|negative regulation of peptidase activity|protein ubiquitination|regulation of cytokinesis|regulation of cell population proliferation|negative regulation of apoptotic process|cell division|labyrinthine layer development|negative regulation of extrinsic apoptotic…
63257	A3SS_68363	clu_21744_NA	PLD3	chr19	+	40365552_40365930_40365661_40365930_40348684_40348768	68363	46,44,67	3,0,2	62,41,49	8,15,8	258	149	3.48001e-06	0.000231561	0.899,1.0,0.951	0.817,0.612,0.78	-0.214	A3SS	52.3333	1.66667	50.6667	10.3333	54	61	sig	chr19:40365552:40365930:+	chr19:40365661:40365930:+	Exclusion	0.899	1	0.951	0.817	0.612	0.78	GO:0002376|GO:0006259|GO:0006954|GO:0014902|GO:1900015	immune system process|DNA metabolic process|inflammatory response|myotube differentiation|regulation of cytokine production involved in inflammatory response
63715	A3SS_68845	clu_39343_NA	SLC35C2	chr20	-	46357622_46357894_46357622_46357702_46358386_46358958	68845	120113103	17,23,16	175116134	6,9,6	298	149	2.07885e-06	0.000147852	0.779,0.711,0.763	0.936,0.866,0.918	0.156	A3SS	112	18.6667	141.667	7	130.667	148.667	sig	chr20:46357622:46357894:-	chr20:46357622:46357702:-	Inclusion	0.779	0.711	0.763	0.936	0.866	0.918	GO:0010629|GO:0015786|GO:0036066|GO:0045747	negative regulation of gene expression|UDP-glucose transmembrane transport|protein O-linked fucosylation|positive regulation of Notch signaling pathway
63716	A3SS_68846	clu_39343_NA	SLC35C2	chr20	-	46357622_46357929_46357622_46357702_46358386_46358958	68846	120113102	17,23,16	175118134	6,9,6	298	149	1.78776e-06	0.0001304	0.779,0.711,0.761	0.936,0.868,0.918	0.157	A3SS	111.667	18.6667	142.333	7	130.333	149.333	sig	chr20:46357622:46357929:-	chr20:46357622:46357702:-	Inclusion	0.779	0.711	0.761	0.936	0.868	0.918	GO:0010629|GO:0015786|GO:0036066|GO:0045747	negative regulation of gene expression|UDP-glucose transmembrane transport|protein O-linked fucosylation|positive regulation of Notch signaling pathway
64388	A3SS_69567	clu_34075_NA	TMC6	chr17	-	78125725_78125877_78125725_78125834_78126276_78126366	69567	164175189	2,6,3	185172180	23,17,32	192	149	1.11456e-11	2.19283e-09	0.985,0.958,0.98	0.862,0.887,0.814	-0.12	A3SS	176	3.66667	179	24	179.667	203	sig	chr17:78125725:78125877:-	chr17:78125725:78125834:-	Exclusion	0.985	0.958	0.98	0.862	0.887	0.814	GO:0008150|GO:0034220	biological_process|monoatomic ion transmembrane transport
64390	A3SS_69569	clu_34075_NA	TMC6	chr17	-	78125725_78125896_78125725_78125834_78126276_78126366	69569	164174190	2,6,3	181174178	23,17,32	211	149	1.06402e-11	2.10954e-09	0.983,0.953,0.978	0.847,0.878,0.797	-0.131	A3SS	176	3.66667	177.667	24	179.667	201.667	sig	chr17:78125725:78125896:-	chr17:78125725:78125834:-	Exclusion	0.983	0.953	0.978	0.847	0.878	0.797	GO:0008150|GO:0034220	biological_process|monoatomic ion transmembrane transport
64714	A3SS_69909	clu_12669_NA	GRK2	chr11	+	67277221_67277348_67277280_67277348_67266409_67266812	69909	94,105,80	6,0,6	72,51,73	7,5,19	208	149	0.000232095	0.00768744	0.918,1.0,0.905	0.88,0.88,0.733	-0.11	A3SS	93	4	65.3333	10.3333	97	75.6667	sig	chr11:67277221:67277348:+	chr11:67277280:67277348:+	Exclusion	0.918	1	0.905	0.88	0.88	0.733	GO:0002026|GO:0002029|GO:0003108|GO:0006468|GO:0007186|GO:0007213|GO:0007217|GO:0007507|GO:0018105|GO:0018107|GO:0019079|GO:0031623|GO:0033605|GO:0045988|GO:0046718|GO:0060048|GO:1901081	regulation of the force of heart contraction|desensitization of G protein-coupled receptor signaling pathway|negative regulation of the force of heart contraction by chemical signal|protein phosphorylation|G protein-coupled receptor signaling pathway|G protein-coupled acetylcholine receptor signaling pathway|tachykinin receptor signaling pathway|heart development|peptidyl-serine phosphorylation|p…
64742	A3SS_69937	clu_12669_NA	GRK2	chr11	+	67283713_67283949_67283853_67283949_67283127_67283228	69937	61,68,64	13,12,13	50,44,46	17,30,17	289	149	0.00201593	0.0427937	0.708,0.745,0.717	0.603,0.431,0.582	-0.185	A3SS	64.3333	12.6667	46.6667	21.3333	77	68	sig	chr11:67283713:67283949:+	chr11:67283853:67283949:+	Exclusion	0.708	0.745	0.717	0.603	0.431	0.582	GO:0002026|GO:0002029|GO:0003108|GO:0006468|GO:0007186|GO:0007213|GO:0007217|GO:0007507|GO:0018105|GO:0018107|GO:0019079|GO:0031623|GO:0033605|GO:0045988|GO:0046718|GO:0060048|GO:1901081	regulation of the force of heart contraction|desensitization of G protein-coupled receptor signaling pathway|negative regulation of the force of heart contraction by chemical signal|protein phosphorylation|G protein-coupled receptor signaling pathway|G protein-coupled acetylcholine receptor signaling pathway|tachykinin receptor signaling pathway|heart development|peptidyl-serine phosphorylation|p…
65563	A3SS_70808	clu_28993_NA	HECTD4	chr12	-	112226642_112226820_112226642_112226758_112228088_112228258	70808	7,0,15	66,52,56	22,13,18	37,38,56	211	149	5.59759e-05	0.0024195	0.07,0.0,0.159	0.296,0.195,0.185	0.149	A3SS	7.33333	58	17.6667	43.6667	65.3333	61.3333	sig	chr12:112226642:112226820:-	chr12:112226642:112226758:-	Inclusion	0.07	0	0.159	0.296	0.195	0.185	GO:0006006|GO:0016567|GO:0042593	glucose metabolic process|protein ubiquitination|glucose homeostasis
65578	A3SS_70823	clu_28993_NA	HECTD4	chr12	-	112246900_112247089_112246900_112247076_112247461_112247550	70823	0,0,0	90,85,66	8,13,5	74,51,60	162	149	5.01358e-10	7.75444e-08	0.0,0.0,0.0	0.09,0.19,0.071	0.117	A3SS	0	80.3333	8.66667	61.6667	80.3333	70.3333	sig	chr12:112246900:112247089:-	chr12:112246900:112247076:-	Inclusion	0	0	0	0.09	0.19	0.071	GO:0006006|GO:0016567|GO:0042593	glucose metabolic process|protein ubiquitination|glucose homeostasis
66219	A3SS_71521	clu_32021_NA	TNFSF13	chr17	+	7559623_7559893_7559845_7559893_7559067_7559297	71521	102,52,85	2,1,5	120,77,111	13,7,12	298	149	0.000620304	0.0169309	0.962,0.963,0.895	0.822,0.846,0.822	-0.11	A3SS	79.6667	2.66667	102.667	10.6667	82.3333	113.333	sig	chr17:7559623:7559893:+	chr17:7559845:7559893:+	Exclusion	0.962	0.963	0.895	0.822	0.846	0.822	GO:0006955|GO:0007165|GO:0008284|GO:0048298	immune response|signal transduction|positive regulation of cell population proliferation|positive regulation of isotype switching to IgA isotypes
66547	A3SS_71873	clu_6604_NA	PPP2R5A	chr1	+	212345778_212345933_212345802_212345933_212342187_212342280	71873	7,4,0	308199206	9,7,6	67,41,42	173	149	5.27761e-09	6.76949e-07	0.019,0.017,0.0	0.104,0.128,0.11	0.102	A3SS	3.66667	237.667	7.33333	50	241.333	57.3333	sig	chr1:212345778:212345933:+	chr1:212345802:212345933:+	Inclusion	0.019	0.017	0	0.104	0.128	0.11	GO:0006470|GO:0007165|GO:0035307|GO:0090219|GO:1903077	protein dephosphorylation|signal transduction|positive regulation of protein dephosphorylation|negative regulation of lipid kinase activity|negative regulation of protein localization to plasma membrane
66675	A3SS_72026	clu_10129_NA	CRIP1	chr14	+	105487172_105487299_105487212_105487299_105486866_105486972	72026	94,79,97	3,10,9	137148139	43,29,55	189	149	1.2976e-07	1.24545e-05	0.961,0.862,0.895	0.715,0.801,0.666	-0.179	A3SS	90	7.33333	141.333	42.3333	97.3333	183.667	sig	chr14:105487172:105487299:+	chr14:105487212:105487299:+	Exclusion	0.961	0.862	0.895	0.715	0.801	0.666	GO:0006955|GO:0007507|GO:0008630|GO:0010033|GO:0010043|GO:0010468|GO:0060741|GO:0071236|GO:0071493	immune response|heart development|intrinsic apoptotic signaling pathway in response to DNA damage|response to organic substance|response to zinc ion|regulation of gene expression|prostate gland stromal morphogenesis|cellular response to antibiotic|cellular response to UV-B
66677	A3SS_72028	clu_10129_NA	CRIP1	chr14	+	105487183_105487299_105487212_105487299_105486866_105486972	72028	87,76,88	3,10,9	133143126	43,29,55	178	149	3.02951e-07	2.70548e-05	0.96,0.864,0.891	0.721,0.805,0.657	-0.177	A3SS	83.6667	7.33333	134	42.3333	91	176.333	sig	chr14:105487183:105487299:+	chr14:105487212:105487299:+	Exclusion	0.96	0.864	0.891	0.721	0.805	0.657	GO:0006955|GO:0007507|GO:0008630|GO:0010033|GO:0010043|GO:0010468|GO:0060741|GO:0071236|GO:0071493	immune response|heart development|intrinsic apoptotic signaling pathway in response to DNA damage|response to organic substance|response to zinc ion|regulation of gene expression|prostate gland stromal morphogenesis|cellular response to antibiotic|cellular response to UV-B
66678	A3SS_72029	clu_10129_NA	CRIP1	chr14	+	105487198_105487299_105487212_105487299_105486866_105486972	72029	77,49,70	3,10,9	134132124	43,29,55	163	149	4.15816e-05	0.00188512	0.959,0.817,0.877	0.74,0.806,0.673	-0.145	A3SS	65.3333	7.33333	130	42.3333	72.6667	172.333	sig	chr14:105487198:105487299:+	chr14:105487212:105487299:+	Exclusion	0.959	0.817	0.877	0.74	0.806	0.673	GO:0006955|GO:0007507|GO:0008630|GO:0010033|GO:0010043|GO:0010468|GO:0060741|GO:0071236|GO:0071493	immune response|heart development|intrinsic apoptotic signaling pathway in response to DNA damage|response to organic substance|response to zinc ion|regulation of gene expression|prostate gland stromal morphogenesis|cellular response to antibiotic|cellular response to UV-B
68525	A3SS_74024	clu_10786_NA	CBY1	chr22	+	38670869_38670989_38670883_38670989_38668016_38668132	74024	1,6,6	93,83,83	32,9,21	46,36,46	163	149	3.1779e-12	6.78996e-10	0.01,0.062,0.062	0.389,0.186,0.294	0.245	A3SS	4.33333	86.3333	20.6667	42.6667	90.6667	63.3333	sig	chr22:38670869:38670989:+	chr22:38670883:38670989:+	Inclusion	0.01	0.062	0.062	0.389	0.186	0.294	GO:0008104|GO:0030178|GO:0033504|GO:0045444|GO:0045892|GO:0051289|GO:0055007|GO:0060070|GO:0060271|GO:0090090	protein localization|negative regulation of Wnt signaling pathway|floor plate development|fat cell differentiation|negative regulation of DNA-templated transcription|protein homotetramerization|cardiac muscle cell differentiation|canonical Wnt signaling pathway|cilium assembly|negative regulation of canonical Wnt signaling pathway
68532	A3SS_74038	clu_5868_NA	RRNAD1	chr1	+	156736618_156736949_156736631_156736949_156735794_156735909	74038	14,10,14	99,69,62	36,22,36	96,60,90	162	149	0.000105215	0.00407245	0.115,0.118,0.172	0.256,0.252,0.269	0.124	A3SS	12.6667	76.6667	31.3333	82	89.3333	113.333	sig	chr1:156736618:156736949:+	chr1:156736631:156736949:+	Inclusion	0.115	0.118	0.172	0.256	0.252	0.269
69397	A3SS_74977	clu_42732_NA	TNPO3	chr7	-	129005015_129005176_129005015_129005159_129014978_129015135	74977	2,3,2	301267216	55,25,27	206210157	166	149	0	0	0.006,0.01,0.008	0.193,0.097,0.134	0.133	A3SS	2.33333	261.333	35.6667	191	263.667	226.667	sig	chr7:129005015:129005176:-	chr7:129005015:129005159:-	Inclusion	0.006	0.01	0.008	0.193	0.097	0.134	GO:0006606	protein import into nucleus
69572	A3SS_75161	clu_16516_NA	NISCH	chr3	+	52480857_52481037_52480878_52481037_52480183_52480295	75161	0,3,0	90,86,84	17,7,13	80,66,81	170	149	1.10809e-10	1.90728e-08	0.0,0.03,0.0	0.157,0.085,0.123	0.112	A3SS	1	86.6667	12.3333	75.6667	87.6667	88	sig	chr3:52480857:52481037:+	chr3:52480878:52481037:+	Inclusion	0	0.03	0	0.157	0.085	0.123	GO:0006915|GO:0016601|GO:0030036|GO:0030336|GO:0036158	apoptotic process|Rac protein signal transduction|actin cytoskeleton organization|negative regulation of cell migration|outer dynein arm assembly
70209	A3SS_75854	clu_2788_NA	ARMC9	chr2	+	231344948_231345088_231344974_231345088_231331792_231331897	75854	0,0,0	65,37,58	25,25,27	36,37,48	175	149	0	0	0.0,0.0,0.0	0.372,0.365,0.324	0.354	A3SS	0	53.3333	25.6667	40.3333	53.3333	66	sig	chr2:231344948:231345088:+	chr2:231344974:231345088:+	Inclusion	0	0	0	0.372	0.365	0.324	GO:0045880|GO:0060271	positive regulation of smoothened signaling pathway|cilium assembly
70638	A3SS_76313	clu_15568_NA	TRNT1	chr3	+	3146415_3146563_3146429_3146563_3144583_3144710	76313	7,11,7	123,93,74	33,23,14	66,69,53	163	149	1.24863e-08	1.49225e-06	0.049,0.098,0.08	0.314,0.234,0.194	0.172	A3SS	8.33333	96.6667	23.3333	62.6667	105	86	sig	chr3:3146415:3146563:+	chr3:3146429:3146563:+	Inclusion	0.049	0.098	0.08	0.314	0.234	0.194	GO:0001680|GO:0042780|GO:1990180	tRNA 3'-terminal CCA addition|tRNA 3'-end processing|mitochondrial tRNA 3'-end processing
70923	A3SS_76635	clu_6760_NA	TMEM63A	chr1	-	225848372_225848614_225848372_225848554_225848896_225849012	76635	2,0,0	245230217	70,58,75	228223199	209	149	0	0	0.006,0.0,0.0	0.18,0.156,0.212	0.181	A3SS	0.666667	230.667	67.6667	216.667	231.333	284.333	sig	chr1:225848372:225848614:-	chr1:225848372:225848554:-	Inclusion	0.006	0	0	0.18	0.156	0.212	GO:0098655	monoatomic cation transmembrane transport
71007	A3SS_76733	clu_10090_NA	INF2	chr14	+	104710918_104711007_104710936_104711007_104710087_104710188	76733	0,0,3	256206196	24,31,25	211185184	167	149	0	0	0.0,0.0,0.013	0.092,0.13,0.108	0.106	A3SS	1	219.333	26.6667	193.333	220.333	220	sig	chr14:104710918:104711007:+	chr14:104710936:104711007:+	Inclusion	0	0	0.013	0.092	0.13	0.108	GO:0030041|GO:0090140	actin filament polymerization|regulation of mitochondrial fission
71653	A3SS_77461	clu_42414_NA	STAG3L5P-PVRIG2P-PILRB	chr7	+	100349736_100349886_100349798_100349886_100345864_100345968	77461	79,68,58	31,25,28	84,68,88	5,6,4	211	149	5.76761e-13	1.37966e-10	0.643,0.658,0.594	0.922,0.889,0.94	0.285	A3SS	68.3333	28	80	5	96.3333	85	sig	chr7:100349736:100349886:+	chr7:100349798:100349886:+	Inclusion	0.643	0.658	0.594	0.922	0.889	0.94
71709	A3SS_77519	clu_42414_NA	STAG3L5P-PVRIG2P-PILRB	chr7	+	100358219_100358366_100358230_100358366_100356749_100356883	77519	300220267	0,1,1	133109148	31,23,29	160	149	0	0	1.0,0.995,0.996	0.8,0.815,0.826	-0.183	A3SS	262.333	0.666667	130	27.6667	263	157.667	sig	chr7:100358219:100358366:+	chr7:100358230:100358366:+	Exclusion	1	0.995	0.996	0.8	0.815	0.826
71746	A3SS_77557	clu_20331_NA	C19orf70	chr19	-	5679344_5679423_5679344_5679389_5679585_5680250	77557	56,55,62	0,0,0	49,56,48	26,0,0	183	149	9.55389e-05	0.00376992	1.0,1.0,1.0	0.605,1.0,1.0	-0.132	A3SS	57.6667	0	51	8.66667	57.6667	59.6667	sig	chr19:5679344:5679423:-	chr19:5679344:5679389:-	Exclusion	1	1	1	0.605	1	1
72708	A3SS_78645	clu_10259_NA	COMT	chr22	+	19962526_19962815_19962658_19962815_19961198_19961289	78645	1004738761	4,0,0	900621823	76,42,54	281	149	0	0	0.993,1.0,1.0	0.863,0.887,0.89	-0.118	A3SS	834.333	1.33333	781.333	57.3333	835.667	838.667	sig	chr22:19962526:19962815:+	chr22:19962658:19962815:+	Exclusion	0.993	1	1	0.863	0.887	0.89	GO:0006629|GO:0016036|GO:0032259|GO:0032502|GO:0042135|GO:0042417|GO:0042420|GO:0042424	lipid metabolic process|cellular response to phosphate starvation|methylation|developmental process|neurotransmitter catabolic process|dopamine metabolic process|dopamine catabolic process|catecholamine catabolic process
72924	A3SS_78877	clu_42738_NA	TSPAN33	chr7	+	129162301_129162521_129162399_129162521_129161678_129161736	78877	117208178	91,0,0	140129136	0,0,0	247	149	0.0013003	0.0305346	0.437,1.0,1.0	1.0,1.0,1.0	0.188	A3SS	167.667	30.3333	135	0	198	135	sig	chr7:129162301:129162521:+	chr7:129162399:129162521:+	Inclusion	0.437	1	1	1	1	1	GO:0046931|GO:0051604|GO:0072659	pore complex assembly|protein maturation|protein localization to plasma membrane
72927	A3SS_78880	clu_42738_NA	TSPAN33	chr7	+	129162342_129162521_129162399_129162521_129161678_129161736	78880	117208178	91,0,0	140128136	0,0,0	206	149	0.000821292	0.0211902	0.482,1.0,1.0	1.0,1.0,1.0	0.173	A3SS	167.667	30.3333	134.667	0	198	134.667	sig	chr7:129162342:129162521:+	chr7:129162399:129162521:+	Inclusion	0.482	1	1	1	1	1	GO:0046931|GO:0051604|GO:0072659	pore complex assembly|protein maturation|protein localization to plasma membrane
72930	A3SS_78883	clu_42738_NA	TSPAN33	chr7	+	129162396_129162521_129162399_129162521_129161678_129161736	78883	109137106	91,0,0	98,76,110	0,0,0	152	149	0.000384698	0.0115342	0.54,1.0,1.0	1.0,1.0,1.0	0.153	A3SS	117.333	30.3333	94.6667	0	147.667	94.6667	sig	chr7:129162396:129162521:+	chr7:129162399:129162521:+	Inclusion	0.54	1	1	1	1	1	GO:0046931|GO:0051604|GO:0072659	pore complex assembly|protein maturation|protein localization to plasma membrane
73685	A3SS_79692	clu_31291_NA	SCLT1	chr4	-	128965226_128965334_128965226_128965318_128970377_128970468	79692	1,1,0	130107136	17,3,8	66,43,39	165	149	1.47704e-12	3.32658e-10	0.007,0.008,0.0	0.189,0.059,0.156	0.13	A3SS	0.666667	124.333	9.33333	49.3333	125	58.6667	sig	chr4:128965226:128965334:-	chr4:128965226:128965318:-	Inclusion	0.007	0.008	0	0.189	0.059	0.156	GO:0045162|GO:0060271	clustering of voltage-gated sodium channels|cilium assembly
73948	A3SS_79997	clu_12743_NA	TCIRG1	chr11	+	68043355_68043497_68043370_68043497_68042945_68043031	79997	33,56,40	199210223	2,7,12	286239286	164	149	0	0	0.131,0.195,0.14	0.006,0.026,0.037	-0.132	A3SS	43	210.667	7	270.333	253.667	277.333	sig	chr11:68043355:68043497:+	chr11:68043370:68043497:+	Exclusion	0.131	0.195	0.14	0.006	0.026	0.037	GO:0000045|GO:0001503|GO:0002158|GO:0006874|GO:0006915|GO:0006954|GO:0006968|GO:0007035|GO:0007039|GO:0007042|GO:0008284|GO:0010155|GO:0010272|GO:0010467|GO:0010468|GO:0016064|GO:0016236|GO:0021554|GO:0030010|GO:0030183|GO:0030217|GO:0030316|GO:0031529|GO:0033365|GO:0035709|GO:0035711|GO:0043029|GO:0044691|GO:0045453|GO:0045667|GO:0045851|GO:0050796|GO:0051650|GO:0060041|GO:0061484|GO:0070166|GO:…	autophagosome assembly|ossification|osteoclast proliferation|intracellular calcium ion homeostasis|apoptotic process|inflammatory response|cellular defense response|vacuolar acidification|protein catabolic process in the vacuole|lysosomal lumen acidification|positive regulation of cell population proliferation|regulation of proton transport|response to silver ion|gene expression|regulation of gen…
74099	A3SS_80165	clu_32969_NA	STAT5A	chr17	+	42289802_42289962_42289893_42289962_42289401_42289539	80165	108,66,83	2,0,2	54,65,59	12,4,5	240	149	2.99619e-06	0.000203332	0.971,1.0,0.963	0.736,0.91,0.88	-0.136	A3SS	85.6667	1.33333	59.3333	7	87	66.3333	sig	chr17:42289802:42289962:+	chr17:42289893:42289962:+	Exclusion	0.971	1	0.963	0.736	0.91	0.88	GO:0001938|GO:0006357|GO:0006952|GO:0007259|GO:0007595|GO:0019221|GO:0019530|GO:0030222|GO:0035723|GO:0035771|GO:0038026|GO:0038043|GO:0038110|GO:0038113|GO:0038156|GO:0040014|GO:0042127|GO:0043434|GO:0043536|GO:0045944|GO:0060397	positive regulation of endothelial cell proliferation|regulation of transcription by RNA polymerase II|defense response|receptor signaling pathway via JAK-STAT|lactation|cytokine-mediated signaling pathway|taurine metabolic process|eosinophil differentiation|interleukin-15-mediated signaling pathway|interleukin-4-mediated signaling pathway|reelin-mediated signaling pathway|interleukin-5-mediated …
74499	A3SS_80625	clu_2946_NA	PASK	chr2	-	241139884_241140055_241139884_241139961_241140520_241140753	80625	154119159	7,2,0	119,111,73	18,7,9	243	149	5.51223e-07	4.66571e-05	0.931,0.973,1.0	0.802,0.907,0.833	-0.121	A3SS	144	3	101	11.3333	147	112.333	sig	chr2:241139884:241140055:-	chr2:241139884:241139961:-	Exclusion	0.931	0.973	1	0.802	0.907	0.833	GO:0006468|GO:0035556|GO:0043576|GO:0045719|GO:0045727|GO:0046777|GO:0070092|GO:0097009	protein phosphorylation|intracellular signal transduction|regulation of respiratory gaseous exchange|negative regulation of glycogen biosynthetic process|positive regulation of translation|protein autophosphorylation|regulation of glucagon secretion|energy homeostasis
74588	A3SS_80722	clu_22617_NA	RPS5	chr19	+	58392984_58393464_58393358_58393464_58387288_58388245	80722	154120117	32,15,18	145116128	106,77,75	298	149	6.66134e-16	2.24057e-13	0.706,0.8,0.765	0.406,0.43,0.46	-0.325	A3SS	130.333	21.6667	129.667	86	152	215.667	sig	chr19:58392984:58393464:+	chr19:58393358:58393464:+	Exclusion	0.706	0.8	0.765	0.406	0.43	0.46	GO:0000028|GO:0002181|GO:0006412|GO:0006413|GO:0006450	ribosomal small subunit assembly|cytoplasmic translation|translation|translational initiation|regulation of translational fidelity
74591	A3SS_80726	clu_22617_NA	RPS5	chr19	+	58392988_58393464_58393358_58393464_58387288_58388245	80726	208118117	32,15,18	145116128	106,77,75	298	149	0	0	0.765,0.797,0.765	0.406,0.43,0.46	-0.344	A3SS	147.667	21.6667	129.667	86	169.333	215.667	sig	chr19:58392988:58393464:+	chr19:58393358:58393464:+	Exclusion	0.765	0.797	0.765	0.406	0.43	0.46	GO:0000028|GO:0002181|GO:0006412|GO:0006413|GO:0006450	ribosomal small subunit assembly|cytoplasmic translation|translation|translational initiation|regulation of translational fidelity
74594	A3SS_80729	clu_22617_NA	RPS5	chr19	+	58392996_58393464_58393358_58393464_58387288_58388245	80729	154120117	32,15,18	145117128	106,77,75	298	149	7.77156e-16	2.59698e-13	0.706,0.8,0.765	0.406,0.432,0.46	-0.324	A3SS	130.333	21.6667	130	86	152	216	sig	chr19:58392996:58393464:+	chr19:58393358:58393464:+	Exclusion	0.706	0.8	0.765	0.406	0.432	0.46	GO:0000028|GO:0002181|GO:0006412|GO:0006413|GO:0006450	ribosomal small subunit assembly|cytoplasmic translation|translation|translational initiation|regulation of translational fidelity
74596	A3SS_80731	clu_22617_NA	RPS5	chr19	+	58392999_58393464_58393358_58393464_58387288_58388245	80731	154118118	32,15,18	145116128	106,77,75	298	149	6.66134e-16	2.24057e-13	0.706,0.797,0.766	0.406,0.43,0.46	-0.324	A3SS	130	21.6667	129.667	86	151.667	215.667	sig	chr19:58392999:58393464:+	chr19:58393358:58393464:+	Exclusion	0.706	0.797	0.766	0.406	0.43	0.46	GO:0000028|GO:0002181|GO:0006412|GO:0006413|GO:0006450	ribosomal small subunit assembly|cytoplasmic translation|translation|translational initiation|regulation of translational fidelity
74597	A3SS_80732	clu_22617_NA	RPS5	chr19	+	58393056_58393464_58393358_58393464_58387288_58388245	80732	155118117	32,15,18	145116128	106,77,75	298	149	5.55112e-16	1.89192e-13	0.708,0.797,0.765	0.406,0.43,0.46	-0.325	A3SS	130	21.6667	129.667	86	151.667	215.667	sig	chr19:58393056:58393464:+	chr19:58393358:58393464:+	Exclusion	0.708	0.797	0.765	0.406	0.43	0.46	GO:0000028|GO:0002181|GO:0006412|GO:0006413|GO:0006450	ribosomal small subunit assembly|cytoplasmic translation|translation|translational initiation|regulation of translational fidelity
74691	A3SS_80827	clu_43012_NA	ZNF783	chr7	+	149278135_149278527_149278398_149278527_149267096_149267222	80827	109,79,81	46,21,32	70,79,76	50,48,57	298	149	0.00065215	0.0176569	0.542,0.653,0.559	0.412,0.451,0.4	-0.164	A3SS	89.6667	33	75	51.6667	122.667	126.667	sig	chr7:149278135:149278527:+	chr7:149278398:149278527:+	Exclusion	0.542	0.653	0.559	0.412	0.451	0.4	GO:0006355	regulation of DNA-templated transcription
75611	A3SS_81837	clu_21483_NA	KMT2B	chr19	+	35727437_35727780_35727728_35727780_35727437_35727622	81837	59,40,60	0,15,0	84,50,69	0,0,0	298	149	0.000375549	0.0113149	1.0,0.571,1.0	1.0,1.0,1.0	0.143	A3SS	53	5	67.6667	0	58	67.6667	sig	chr19:35727437:35727780:+	chr19:35727728:35727780:+	Inclusion	1	0.571	1	1	1	1	GO:0006325|GO:0045893|GO:0051568	chromatin organization|positive regulation of DNA-templated transcription|histone H3-K4 methylation
75783	A3SS_82017	clu_22295_NA	TBC1D17	chr19	+	49887475_49887805_49887717_49887805_49887475_49887573	82017	152115121	392321305	13,11,22	396326335	298	149	0	0	0.162,0.152,0.166	0.016,0.017,0.032	-0.138	A3SS	129.333	339.333	15.3333	352.333	468.667	367.667	sig	chr19:49887475:49887805:+	chr19:49887717:49887805:+	Exclusion	0.162	0.152	0.166	0.016	0.017	0.032	GO:0006914|GO:0015031|GO:0042147|GO:0090630|GO:1902017	autophagy|protein transport|retrograde transport, endosome to Golgi|activation of GTPase activity|regulation of cilium assembly
76467	A3SS_82793	clu_24955_NA	SNRPN	chr15	+	24974232_24974456_24974386_24974456_24967931_24968082	82793	609406565	17,17,17	531398446	168105138	298	149	0	0	0.947,0.923,0.943	0.612,0.655,0.618	-0.309	A3SS	526.667	17	458.333	137	543.667	595.333	sig	chr15:24974232:24974456:+	chr15:24974386:24974456:+	Exclusion	0.947	0.923	0.943	0.612	0.655	0.618	GO:0000398|GO:0008380	mRNA splicing, via spliceosome|RNA splicing
76474	A3SS_82800	clu_24955_NA	SNRPN	chr15	+	24974357_24974456_24974386_24974456_24967931_24968082	82800	241200274	17,17,17	238189200	168105138	178	149	0	0	0.922,0.908,0.931	0.543,0.601,0.548	-0.356	A3SS	238.333	17	209	137	255.333	346	sig	chr15:24974357:24974456:+	chr15:24974386:24974456:+	Exclusion	0.922	0.908	0.931	0.543	0.601	0.548	GO:0000398|GO:0008380	mRNA splicing, via spliceosome|RNA splicing
77154	A3SS_83535	clu_27369_NA	TPI1	chr12	+	6870035_6870136_6870054_6870136_6869687_6869773	83535	162187171	44,56,85	180219201	46,0,0	168	149	1.14018e-11	2.23751e-09	0.766,0.748,0.641	0.776,1.0,1.0	0.207	A3SS	173.333	61.6667	200	15.3333	235	215.333	sig	chr12:6870035:6870136:+	chr12:6870054:6870136:+	Inclusion	0.766	0.748	0.641	0.776	1	1	GO:0006094|GO:0006096|GO:0019242|GO:0019563|GO:0046166|GO:0061621	gluconeogenesis|glycolytic process|methylglyoxal biosynthetic process|glycerol catabolic process|glyceraldehyde-3-phosphate biosynthetic process|canonical glycolysis
78057	A3SS_84528	clu_2594_NA	TTLL4	chr2	+	218747002_218747194_218747029_218747194_218746154_218746231	84528	96,67,68	2,4,0	48,62,84	12,6,11	176	149	2.94833e-06	0.000200349	0.976,0.934,1.0	0.772,0.897,0.866	-0.125	A3SS	77	2	64.6667	9.66667	79	74.3333	sig	chr2:218747002:218747194:+	chr2:218747029:218747194:+	Exclusion	0.976	0.934	1	0.772	0.897	0.866	GO:0000226|GO:0018095|GO:0018200|GO:0120222	microtubule cytoskeleton organization|protein polyglutamylation|peptidyl-glutamic acid modification|regulation of blastocyst development
78384	A3SS_84909	clu_17632_NA	MFN1	chr3	+	179348813_179348963_179348847_179348963_179347691_179347810	84909	29,16,24	53,59,56	6,16,4	146149150	183	149	1.94289e-14	5.59443e-12	0.308,0.181,0.259	0.032,0.08,0.021	-0.205	A3SS	23	56	8.66667	148.333	79	157	sig	chr3:179348813:179348963:+	chr3:179348847:179348963:+	Exclusion	0.308	0.181	0.259	0.032	0.08	0.021	GO:0008053|GO:0010918|GO:0046039|GO:0051646	mitochondrial fusion|positive regulation of mitochondrial membrane potential|GTP metabolic process|mitochondrion localization
78501	A3SS_85031	clu_8202_NA	MMS19	chr10	-	97459222_97459505_97459222_97459475_97459658_97459741	85031	151139136	3,4,5	119127118	54,43,54	179	149	0	0	0.977,0.967,0.958	0.647,0.711,0.645	-0.3	A3SS	142	4	121.333	50.3333	146	171.667	sig	chr10:97459222:97459505:-	chr10:97459222:97459475:-	Exclusion	0.977	0.967	0.958	0.647	0.711	0.645	GO:0000160|GO:0006259|GO:0006281|GO:0006289|GO:0006351|GO:0006974|GO:0007059|GO:0009725|GO:0016226|GO:0045893|GO:0097428|GO:1905168	phosphorelay signal transduction system|DNA metabolic process|DNA repair|nucleotide-excision repair|DNA-templated transcription|DNA damage response|chromosome segregation|response to hormone|iron-sulfur cluster assembly|positive regulation of DNA-templated transcription|protein maturation by iron-sulfur cluster transfer|positive regulation of double-strand break repair via homologous recombination
78504	A3SS_85034	clu_8202_NA	MMS19	chr10	-	97459361_97459526_97459361_97459475_97459658_97459741	85034	614558527	3,4,5	520425504	54,43,54	200	149	0	0	0.993,0.99,0.987	0.878,0.88,0.874	-0.113	A3SS	566.333	4	483	50.3333	570.333	533.333	sig	chr10:97459361:97459526:-	chr10:97459361:97459475:-	Exclusion	0.993	0.99	0.987	0.878	0.88	0.874	GO:0000160|GO:0006259|GO:0006281|GO:0006289|GO:0006351|GO:0006974|GO:0007059|GO:0009725|GO:0016226|GO:0045893|GO:0097428|GO:1905168	phosphorelay signal transduction system|DNA metabolic process|DNA repair|nucleotide-excision repair|DNA-templated transcription|DNA damage response|chromosome segregation|response to hormone|iron-sulfur cluster assembly|positive regulation of DNA-templated transcription|protein maturation by iron-sulfur cluster transfer|positive regulation of double-strand break repair via homologous recombination
79524	A3SS_86109	clu_26292_NA	MAN2A2	chr15	+	90905855_90906016_90905921_90906016_90905578_90905723	86109	100,96,84	12,6,5	71,64,63	13,26,20	215	149	3.16699e-06	0.000213606	0.852,0.917,0.921	0.791,0.63,0.686	-0.194	A3SS	93.3333	7.66667	66	19.6667	101	85.6667	sig	chr15:90905855:90906016:+	chr15:90905921:90906016:+	Exclusion	0.852	0.917	0.921	0.791	0.63	0.686	GO:0006013|GO:0006486|GO:0006491|GO:0006517	mannose metabolic process|protein glycosylation|N-glycan processing|protein deglycosylation
[truncated: 2,311 more rows]
