# Supplementary material for: Engineering Oncogenic Hotspot Mutations on SF3B1 via CRISPR-Directed PRECIS Mutagenesis
Source: Cancer Res Commun. 2024 Sep 24;4(9):2498–513. doi: 10.1158/2767-9764.CRC-24-0145 (PMC11421219; doi:10.1158/2767-9764.CRC-24-0145)
Supplement: Supplementary Table 9 — MEC-1 rMATS splicing output [file crc-24-0145_supplementary_table_9_suppst9.xlsx]

## Sheet: Supplementary Table 9
Supplementary Table 9: MEC-1 rMATS splicing output
	ID	GeneID	geneSymbol	chr	strand	info	ID.1	IJC_wt	SJC_wt	IJC_mut	SJC_mut	IncFormLen	SkipFormLen	PValue	FDR	Incwt	Incmut	IncLevelDifference	type	mean_IJC_wt	mean_SJC_wt	mean_IJC_mut	mean_SJC_mut	wt_total_reads	mut_total_reads	Sig	long_exons	short_exons	In_or_Ex	psi_wt_1	psi_wt_2	psi_wt_3	psi_mut_1	psi_mut_2	psi_mut_3	go_terms	biological_process
33	A3SS_32	clu_2153_NA	AC009948.1	chr2	+	178430677_178430889_178430769_178430889_178413993_178414113	32	210161148	5,12,3	77,273,46	5,24,13	241	149	0.000734778	0.0161937	0.963,0.892,0.968	0.905,0.876,0.686	-0.119	A3SS	173	6.66667	132	14	179.667	146	sig	chr2:178430677:178430889:+	chr2:178430769:178430889:+	Exclusion	0.963	0.892	0.968	0.905	0.876	0.686
34	A3SS_33	clu_2153_NA	AC009948.1	chr2	+	178430694_178430889_178430769_178430889_178413993_178414113	33	201163151	5,12,3	87,266,46	5,24,13	224	149	0.00087488	0.0186018	0.964,0.9,0.971	0.92,0.881,0.702	-0.111	A3SS	171.667	6.66667	133	14	178.333	147	sig	chr2:178430694:178430889:+	chr2:178430769:178430889:+	Exclusion	0.964	0.9	0.971	0.92	0.881	0.702
648	A3SS_651	clu_4922_NA	ZYG11A	chr1	+	52871517_52877843_52877772_52877843_52867726_52867777	651	65,44,52	2,1,2	78,111,91	9,31,13	298	149	1.39371e-06	9.79135e-05	0.942,0.957,0.929	0.812,0.642,0.778	-0.199	A3SS	53.6667	1.66667	93.3333	17.6667	55.3333	111	sig	chr1:52871517:52877843:+	chr1:52877772:52877843:+	Exclusion	0.942	0.957	0.929	0.812	0.642	0.778
650	A3SS_653	clu_4922_NA	ZYG11A	chr1	+	52871521_52877843_52877772_52877843_52867726_52867777	653	70,45,52	2,1,2	79120101	9,31,13	298	149	1.57697e-06	0.000108929	0.946,0.957,0.929	0.814,0.659,0.795	-0.188	A3SS	55.6667	1.66667	100	17.6667	57.3333	117.667	sig	chr1:52871521:52877843:+	chr1:52877772:52877843:+	Exclusion	0.946	0.957	0.929	0.814	0.659	0.795
1053	A3SS_1058	clu_36565_NA	HMGN3	chr6	-	79202275_79202878_79202275_79202385_79203579_79203630	1058	70,62,81	6,4,0	71,130,81	7,19,16	298	149	0.000434166	0.0107046	0.854,0.886,1.0	0.835,0.774,0.717	-0.138	A3SS	71	3.33333	94	14	74.3333	108	sig	chr6:79202275:79202878:-	chr6:79202275:79202385:-	Exclusion	0.854	0.886	1	0.835	0.774	0.717	GO:0006325|GO:0008150	chromatin organization|biological_process
2224	A3SS_2242	clu_16104_NA	NSMF	chr9	-	137454390_137454970_137454390_137454443_137456410_137456486	2242	127103140	136,122,80	68,115,65	157259129	298	149	1.37621e-06	9.68081e-05	0.318,0.297,0.467	0.178,0.182,0.201	-0.174	A3SS	123.333	112.667	82.6667	181.667	236	264.333	sig	chr9:137454390:137454970:-	chr9:137454390:137454443:-	Exclusion	0.318	0.297	0.467	0.178	0.182	0.201	GO:0035307|GO:0043523|GO:0048168|GO:0048814|GO:0071230|GO:0071257|GO:0071371|GO:2001224	positive regulation of protein dephosphorylation|regulation of neuron apoptotic process|regulation of neuronal synaptic plasticity|regulation of dendrite morphogenesis|cellular response to amino acid stimulus|cellular response to electrical stimulus|cellular response to gonadotropin stimulus|positive regulation of neuron migration
2363	A3SS_2381	ENSG00000136051.13	WASHC4	chr12	+	105121088_105121204_105121100_105121204_105120554_105120597	2381	22,12,8	157201172	53,89,30	71,135,62	161	149	0	0	0.115,0.052,0.041	0.409,0.379,0.309	0.296	A3SS	14	176.667	57.3333	89.3333	190.667	146.667	sig	chr12:105121088:105121204:+	chr12:105121100:105121204:+	Inclusion	0.115	0.052	0.041	0.409	0.379	0.309	GO:0007032|GO:0015031|GO:0016197|GO:0034315|GO:0140591	endosome organization|protein transport|endosomal transport|regulation of Arp2/3 complex-mediated actin nucleation|nuclear envelope budding
2642	A3SS_2665	clu_10505_NA	ZNF839	chr14	+	102320344_102326887_102322232_102326887_102319750_102320053	2665	98,67,74	3,2,1	41,86,33	6,15,0	298	149	0.00057364	0.0133405	0.942,0.944,0.974	0.774,0.741,1.0	-0.115	A3SS	79.6667	2	53.3333	7	81.6667	60.3333	sig	chr14:102320344:102326887:+	chr14:102322232:102326887:+	Exclusion	0.942	0.944	0.974	0.774	0.741	1
2644	A3SS_2667	clu_10505_NA	ZNF839	chr14	+	102320344_102326887_102322749_102326887_102319750_102320053	2667	66,49,57	7,13,2	44,106,92	0,5,0	298	149	4.1497e-05	0.00163952	0.825,0.653,0.934	1.0,0.914,1.0	0.167	A3SS	57.3333	7.33333	80.6667	1.66667	64.6667	82.3333	sig	chr14:102320344:102326887:+	chr14:102322749:102326887:+	Inclusion	0.825	0.653	0.934	1	0.914	1
2647	A3SS_2670	clu_10505_NA	ZNF839	chr14	+	102320344_102326887_102325991_102326887_102319750_102320053	2670	62,48,48	11,4,6	46,64,51	2,2,1	298	149	0.000296175	0.00791122	0.738,0.857,0.8	0.92,0.941,0.962	0.143	A3SS	52.6667	7	53.6667	1.66667	59.6667	55.3333	sig	chr14:102320344:102326887:+	chr14:102325991:102326887:+	Inclusion	0.738	0.857	0.8	0.92	0.941	0.962
2648	A3SS_2671	clu_10505_NA	ZNF839	chr14	+	102320356_102326887_102322232_102326887_102319750_102320053	2671	87,55,66	3,2,1	40,78,20	6,15,0	298	149	0.000741277	0.016302	0.935,0.932,0.971	0.769,0.722,1.0	-0.116	A3SS	69.3333	2	46	7	71.3333	53	sig	chr14:102320356:102326887:+	chr14:102322232:102326887:+	Exclusion	0.935	0.932	0.971	0.769	0.722	1
2650	A3SS_2673	clu_10505_NA	ZNF839	chr14	+	102320356_102326887_102322749_102326887_102319750_102320053	2673	55,37,49	7,13,2	43,98,79	0,5,0	298	149	3.82799e-05	0.00153376	0.797,0.587,0.925	1.0,0.907,1.0	0.199	A3SS	47	7.33333	73.3333	1.66667	54.3333	75	sig	chr14:102320356:102326887:+	chr14:102322749:102326887:+	Inclusion	0.797	0.587	0.925	1	0.907	1
2655	A3SS_2678	clu_10505_NA	ZNF839	chr14	+	102322232_102326887_102322749_102326887_102319750_102320053	2678	55,39,48	7,13,2	46,110,79	0,5,0	298	149	1.91862e-05	0.000877147	0.797,0.6,0.923	1.0,0.917,1.0	0.199	A3SS	47.3333	7.33333	78.3333	1.66667	54.6667	80	sig	chr14:102322232:102326887:+	chr14:102322749:102326887:+	Inclusion	0.797	0.6	0.923	1	0.917	1
2659	A3SS_2682	clu_10505_NA	ZNF839	chr14	+	102322619_102326887_102322749_102326887_102319750_102320053	2682	48,38,44	7,13,2	34,98,74	0,5,0	279	149	2.53121e-05	0.00110272	0.786,0.61,0.922	1.0,0.913,1.0	0.198	A3SS	43.3333	7.33333	68.6667	1.66667	50.6667	70.3333	sig	chr14:102322619:102326887:+	chr14:102322749:102326887:+	Inclusion	0.786	0.61	0.922	1	0.913	1
2689	A3SS_2712	clu_22014_NA	SUGP2	chr19	-	18990889_18991452_18990889_18991149_18993637_18993740	2712	246291299	79,56,55	291502154	89,200,67	298	149	0.00153714	0.0287498	0.609,0.722,0.731	0.62,0.557,0.535	-0.117	A3SS	278.667	63.3333	315.667	118.667	342	434.333	sig	chr19:18990889:18991452:-	chr19:18990889:18991149:-	Exclusion	0.609	0.722	0.731	0.62	0.557	0.535	GO:0006397|GO:0008380	mRNA processing|RNA splicing
2690	A3SS_2713	clu_22014_NA	SUGP2	chr19	-	18990889_18991540_18990889_18991149_18993637_18993740	2713	267302312	79,56,55	310549164	89,200,67	298	149	0.00146603	0.0276919	0.628,0.729,0.739	0.635,0.579,0.55	-0.111	A3SS	293.667	63.3333	341	118.667	357	459.667	sig	chr19:18990889:18991540:-	chr19:18990889:18991149:-	Exclusion	0.628	0.729	0.739	0.635	0.579	0.55	GO:0006397|GO:0008380	mRNA processing|RNA splicing
2691	A3SS_2714	clu_22014_NA	SUGP2	chr19	-	18990889_18993465_18990889_18991149_18993637_18993740	2714	246287299	79,56,55	292501153	89,200,67	298	149	0.00167078	0.0307003	0.609,0.719,0.731	0.621,0.556,0.533	-0.116	A3SS	277.333	63.3333	315.333	118.667	340.667	434	sig	chr19:18990889:18993465:-	chr19:18990889:18991149:-	Exclusion	0.609	0.719	0.731	0.621	0.556	0.533	GO:0006397|GO:0008380	mRNA processing|RNA splicing
2695	A3SS_2718	clu_22014_NA	SUGP2	chr19	-	18990889_18991452_18990889_18991149_18993647_18993799	2718	246287299	76,56,67	295514153	106,235,77	298	149	2.49854e-05	0.00109079	0.618,0.719,0.691	0.582,0.522,0.498	-0.142	A3SS	277.333	66.3333	320.667	139.333	343.667	460	sig	chr19:18990889:18991452:-	chr19:18990889:18991149:-	Exclusion	0.618	0.719	0.691	0.582	0.522	0.498	GO:0006397|GO:0008380	mRNA processing|RNA splicing
2696	A3SS_2719	clu_22014_NA	SUGP2	chr19	-	18990889_18991540_18990889_18991149_18993647_18993799	2719	259299302	76,56,67	312543157	106,235,77	298	149	3.73469e-05	0.0015048	0.63,0.727,0.693	0.595,0.536,0.505	-0.138	A3SS	286.667	66.3333	337.333	139.333	353	476.667	sig	chr19:18990889:18991540:-	chr19:18990889:18991149:-	Exclusion	0.63	0.727	0.693	0.595	0.536	0.505	GO:0006397|GO:0008380	mRNA processing|RNA splicing
2697	A3SS_2720	clu_22014_NA	SUGP2	chr19	-	18990889_18993465_18990889_18991149_18993647_18993799	2720	246292299	76,56,67	293503153	106,235,77	298	149	1.68766e-05	0.000790654	0.618,0.723,0.691	0.58,0.517,0.498	-0.146	A3SS	279	66.3333	316.333	139.333	345.333	455.667	sig	chr19:18990889:18993465:-	chr19:18990889:18991149:-	Exclusion	0.618	0.723	0.691	0.58	0.517	0.498	GO:0006397|GO:0008380	mRNA processing|RNA splicing
3056	A3SS_3083	stringtie.18401	NA	chr5	+	146481446_146482727_146482591_146482727_146480027_146480094	3083	170129142	203121117	71,185,58	166304210	298	149	2.87258e-09	4.07444e-07	0.295,0.348,0.378	0.176,0.233,0.121	-0.164	A3SS	147	147	104.667	226.667	294	331.333	sig	chr5:146481446:146482727:+	chr5:146482591:146482727:+	Exclusion	0.295	0.348	0.378	0.176	0.233	0.121	NA	NA
3395	A3SS_3428	clu_31169_NA	ACOX3	chr4	-	8416377_8432132_8416377_8431443_8440647_8440711	3428	48,55,28	9,8,4	20,60,19	11,33,20	298	149	2.0779e-06	0.000138142	0.727,0.775,0.778	0.476,0.476,0.322	-0.335	A3SS	43.6667	7	33	21.3333	50.6667	54.3333	sig	chr4:8416377:8432132:-	chr4:8416377:8431443:-	Exclusion	0.727	0.775	0.778	0.476	0.476	0.322	GO:0033540|GO:0055088	fatty acid beta-oxidation using acyl-CoA oxidase|lipid homeostasis
3600	A3SS_3634	clu_18088_NA	SERP1	chr3	-	150566900_150574045_150566900_150567106_150583116_150583155	3634	56,57,41	20,17,3	27,82,7	25,56,27	298	149	5.0491e-05	0.00192557	0.583,0.626,0.872	0.351,0.423,0.115	-0.397	A3SS	51.3333	13.3333	38.6667	36	64.6667	74.6667	sig	chr3:150566900:150574045:-	chr3:150566900:150567106:-	Exclusion	0.583	0.626	0.872	0.351	0.423	0.115	GO:0001501|GO:0006006|GO:0006486|GO:0007009|GO:0009791|GO:0010259|GO:0030073|GO:0030968|GO:0032024|GO:0036211|GO:0045727|GO:0046622|GO:0048644|GO:0060124	skeletal system development|glucose metabolic process|protein glycosylation|plasma membrane organization|post-embryonic development|multicellular organism aging|insulin secretion|endoplasmic reticulum unfolded protein response|positive regulation of insulin secretion|protein modification process|positive regulation of translation|positive regulation of organ growth|muscle organ morphogenesis|posi…
3601	A3SS_3635	clu_18088_NA	SERP1	chr3	-	150566900_150574159_150566900_150567106_150583116_150583155	3635	56,61,43	20,17,3	30,84,11	25,56,27	298	149	6.64982e-05	0.00239777	0.583,0.642,0.878	0.375,0.429,0.169	-0.377	A3SS	53.3333	13.3333	41.6667	36	66.6667	77.6667	sig	chr3:150566900:150574159:-	chr3:150566900:150567106:-	Exclusion	0.583	0.642	0.878	0.375	0.429	0.169	GO:0001501|GO:0006006|GO:0006486|GO:0007009|GO:0009791|GO:0010259|GO:0030073|GO:0030968|GO:0032024|GO:0036211|GO:0045727|GO:0046622|GO:0048644|GO:0060124	skeletal system development|glucose metabolic process|protein glycosylation|plasma membrane organization|post-embryonic development|multicellular organism aging|insulin secretion|endoplasmic reticulum unfolded protein response|positive regulation of insulin secretion|protein modification process|positive regulation of translation|positive regulation of organ growth|muscle organ morphogenesis|posi…
3952	A3SS_3986	clu_24274_NA	UQCRC2	chr16	+	21978882_21980700_21980546_21980700_21976166_21979251	3986	119,76,94	56,42,23	59,128,26	64,121,35	298	149	1.68961e-05	0.000791342	0.515,0.475,0.671	0.316,0.346,0.271	-0.243	A3SS	96.3333	40.3333	71	73.3333	136.667	144.333	sig	chr16:21978882:21980700:+	chr16:21980546:21980700:+	Exclusion	0.515	0.475	0.671	0.316	0.346	0.271	GO:0006119|GO:0006122|GO:0006508|GO:0009060|GO:0045333	oxidative phosphorylation|mitochondrial electron transport, ubiquinol to cytochrome c|proteolysis|aerobic respiration|cellular respiration
4490	A3SS_4527	clu_39271_NA	CARS2	chr13	-	110663450_110666928_110663450_110664046_110667339_110667473	4527	82,54,75	4,7,8	73,189,51	15,46,21	298	149	0.00011784	0.00378567	0.911,0.794,0.824	0.709,0.673,0.548	-0.2	A3SS	70.3333	6.33333	104.333	27.3333	76.6667	131.667	sig	chr13:110663450:110666928:-	chr13:110663450:110664046:-	Exclusion	0.911	0.794	0.824	0.709	0.673	0.548	GO:0006423	cysteinyl-tRNA aminoacylation
4824	A3SS_4866	stringtie.17378	ELF2	chr4	-	139071865_139072039_139071865_139072003_139073453_139073567	4866	89,83,102	59,55,64	56,148,53	69,188,91	185	149	1.05419e-06	7.70867e-05	0.549,0.549,0.562	0.395,0.388,0.319	-0.186	A3SS	91.3333	59.3333	85.6667	116	150.667	201.667	sig	chr4:139071865:139072039:-	chr4:139071865:139072003:-	Exclusion	0.549	0.549	0.562	0.395	0.388	0.319	GO:0006357|GO:0030154|GO:0045893	regulation of transcription by RNA polymerase II|cell differentiation|positive regulation of DNA-templated transcription
5126	A3SS_5170	clu_29786_NA	TPCN1	chr12	+	113288596_113288847_113288757_113288847_113288394_113288526	5170	123,113,98	17,23,11	68,189,57	22,51,17	298	149	0.00241069	0.0406118	0.783,0.711,0.817	0.607,0.649,0.626	-0.143	A3SS	111.333	17	104.667	30	128.333	134.667	sig	chr12:113288596:113288847:+	chr12:113288757:113288847:+	Exclusion	0.783	0.711	0.817	0.607	0.649	0.626	GO:0010508|GO:0034220|GO:0034765|GO:0035725|GO:0051209|GO:0075509	positive regulation of autophagy|monoatomic ion transmembrane transport|regulation of monoatomic ion transmembrane transport|sodium ion transmembrane transport|release of sequestered calcium ion into cytosol|endocytosis involved in viral entry into host cell
5127	A3SS_5171	clu_29786_NA	TPCN1	chr12	+	113288625_113288847_113288757_113288847_113288394_113288526	5171	106,100,85	17,23,11	53,153,54	22,51,17	281	149	0.00125238	0.0245022	0.768,0.697,0.804	0.561,0.614,0.627	-0.156	A3SS	97	17	86.6667	30	114	116.667	sig	chr12:113288625:113288847:+	chr12:113288757:113288847:+	Exclusion	0.768	0.697	0.804	0.561	0.614	0.627	GO:0010508|GO:0034220|GO:0034765|GO:0035725|GO:0051209|GO:0075509	positive regulation of autophagy|monoatomic ion transmembrane transport|regulation of monoatomic ion transmembrane transport|sodium ion transmembrane transport|release of sequestered calcium ion into cytosol|endocytosis involved in viral entry into host cell
5646	A3SS_5699	clu_9989_NA	ZFYVE26	chr14	-	67794170_67795520_67794170_67794239_67797671_67797755	5699	16,18,20	33,36,42	6,9,11	53,104,81	298	149	1.93702e-08	2.30475e-06	0.195,0.2,0.192	0.054,0.041,0.064	-0.143	A3SS	18	37	8.66667	79.3333	55	88	sig	chr14:67794170:67795520:-	chr14:67794170:67794239:-	Exclusion	0.195	0.2	0.192	0.054	0.041	0.064	GO:0000281|GO:0000724|GO:0007040|GO:0032465|GO:1905037	mitotic cytokinesis|double-strand break repair via homologous recombination|lysosome organization|regulation of cytokinesis|autophagosome organization
6204	A3SS_6262	clu_33930_NA	UBTF	chr17	-	44218171_44220502_44218171_44218296_44220739_44220963	6262	235203208	115,95,68	205427203	163240155	298	149	0.000598456	0.0137988	0.505,0.517,0.605	0.386,0.471,0.396	-0.125	A3SS	215.333	92.6667	278.333	186	308	464.333	sig	chr17:44218171:44220502:-	chr17:44218171:44218296:-	Exclusion	0.505	0.517	0.605	0.386	0.471	0.396	GO:0001188|GO:0006360|GO:0006361|GO:0045943|GO:1902659	RNA polymerase I preinitiation complex assembly|transcription by RNA polymerase I|transcription initiation at RNA polymerase I promoter|positive regulation of transcription by RNA polymerase I|regulation of glucose mediated signaling pathway
6252	A3SS_6312	clu_38690_NA	ALOX5AP	chr13	+	30746624_30752122_30752055_30752122_30744059_30744159	6312	107121142	14,16,9	53,204,53	1,12,0	298	149	0.00179914	0.0324676	0.793,0.791,0.887	0.964,0.895,1.0	0.129	A3SS	123.333	13	103.333	4.33333	136.333	107.667	sig	chr13:30746624:30752122:+	chr13:30752055:30752122:+	Inclusion	0.793	0.791	0.887	0.964	0.895	1	GO:0002540|GO:0002675|GO:0019370|GO:0019372|GO:0070207|GO:0071277|GO:0098869	leukotriene production involved in inflammatory response|positive regulation of acute inflammatory response|leukotriene biosynthetic process|lipoxygenase pathway|protein homotrimerization|cellular response to calcium ion|cellular oxidant detoxification
6668	A3SS_6733	clu_20256_NA	LINC02227	chr5	-	158341220_158362091_158341220_158341424_158362401_158362541	6733	30,18,16	51,29,29	50,164,43	17,79,32	298	149	5.75834e-07	4.55454e-05	0.227,0.237,0.216	0.595,0.509,0.402	0.275	A3SS	21.3333	36.3333	85.6667	42.6667	57.6667	128.333	sig	chr5:158341220:158362091:-	chr5:158341220:158341424:-	Inclusion	0.227	0.237	0.216	0.595	0.509	0.402
6671	A3SS_6736	clu_20256_NA	LINC02227	chr5	-	158341220_158362091_158341220_158352273_158362401_158362541	6736	76,78,67	160139127	82,297,74	55,199,60	298	149	3.74367e-13	1.11683e-10	0.192,0.219,0.209	0.427,0.427,0.381	0.205	A3SS	73.6667	142	151	104.667	215.667	255.667	sig	chr5:158341220:158362091:-	chr5:158341220:158352273:-	Inclusion	0.192	0.219	0.209	0.427	0.427	0.381
6732	A3SS_6799	clu_43321_NA	ZKSCAN1	chr7	+	100030850_100041689_100033304_100041689_100030248_100031100	6799	35,27,44	69,49,47	22,21,12	70,117,43	298	149	7.41367e-06	0.000401594	0.202,0.216,0.319	0.136,0.082,0.122	-0.132	A3SS	35.3333	55	18.3333	76.6667	90.3333	95	sig	chr7:100030850:100041689:+	chr7:100033304:100041689:+	Exclusion	0.202	0.216	0.319	0.136	0.082	0.122	GO:0006357	regulation of transcription by RNA polymerase II
6767	A3SS_6834	clu_28002_NA	WNK1	chr12	+	881921_882073_881933_882073_881691_881789	6834	111,61,52	0,0,0	33,107,53	10,20,0	161	149	1.87655e-09	2.76405e-07	1.0,1.0,1.0	0.753,0.832,1.0	-0.138	A3SS	74.6667	0	64.3333	10	74.6667	74.3333	sig	chr12:881921:882073:+	chr12:881933:882073:+	Exclusion	1	1	1	0.753	0.832	1	GO:0002028|GO:0003084|GO:0006468|GO:0006811|GO:0007165|GO:0010820|GO:0018105|GO:0018107|GO:0030644|GO:0033633|GO:0034115|GO:0034260|GO:0035556|GO:0035725|GO:0038116|GO:0048666|GO:0050852|GO:0055075|GO:0055080|GO:0090188|GO:0090263|GO:0097022|GO:1902305|GO:1903038|GO:1904062|GO:1990869	regulation of sodium ion transport|positive regulation of systemic arterial blood pressure|protein phosphorylation|monoatomic ion transport|signal transduction|positive regulation of T cell chemotaxis|peptidyl-serine phosphorylation|peptidyl-threonine phosphorylation|intracellular chloride ion homeostasis|negative regulation of cell-cell adhesion mediated by integrin|negative regulation of hetero…
7144	A3SS_7217	clu_11655_NA	SELENOO	chr22	+	50201885_50206520_50206316_50206520_50200978_50201590	7217	63,30,48	77,48,49	34,69,26	120,203,71	298	149	3.63011e-07	3.05305e-05	0.29,0.238,0.329	0.124,0.145,0.155	-0.144	A3SS	47	58	43	131.333	105	174.333	sig	chr22:50201885:50206520:+	chr22:50206316:50206520:+	Exclusion	0.29	0.238	0.329	0.124	0.145	0.155	GO:0018117	protein adenylylation
7146	A3SS_7219	clu_11655_NA	SELENOO	chr22	+	50204918_50206520_50206316_50206520_50200978_50201590	7219	81,44,53	77,48,49	44,96,55	120,203,71	298	149	8.31183e-05	0.00285871	0.345,0.314,0.351	0.155,0.191,0.279	-0.128	A3SS	59.3333	58	65	131.333	117.333	196.333	sig	chr22:50204918:50206520:+	chr22:50206316:50206520:+	Exclusion	0.345	0.314	0.351	0.155	0.191	0.279	GO:0018117	protein adenylylation
7425	A3SS_7501	stringtie.11297	SH2D3A	chr19	-	6754250_6754448_6754250_6754425_6754615_6754731	7501	60,48,55	30,38,43	56,120,13	70,134,30	172	149	0.00301162	0.0483277	0.634,0.523,0.526	0.409,0.437,0.273	-0.188	A3SS	54.3333	37	63	78	91.3333	141	sig	chr19:6754250:6754448:-	chr19:6754250:6754425:-	Exclusion	0.634	0.523	0.526	0.409	0.437	0.273	GO:0007254|GO:0007264|GO:0033138	JNK cascade|small GTPase mediated signal transduction|positive regulation of peptidyl-serine phosphorylation
7426	A3SS_7502	clu_28093_NA	TAPBPL	chr12	+	6461123_6462243_6461158_6462243_6460854_6460938	7502	23,27,29	36,24,19	31,65,18	9,29,7	184	149	0.00126007	0.0246293	0.341,0.477,0.553	0.736,0.645,0.676	0.229	A3SS	26.3333	26.3333	38	15	52.6667	53	sig	chr12:6461123:6462243:+	chr12:6461158:6462243:+	Inclusion	0.341	0.477	0.553	0.736	0.645	0.676	GO:0002397|GO:0002502|GO:0002590	MHC class I protein complex assembly|peptide antigen assembly with MHC class I protein complex|negative regulation of antigen processing and presentation of peptide antigen via MHC class I
7734	A3SS_7818	clu_39937_NA	SNHG17	chr20	-	38421005_38422368_38421005_38421098_38425934_38426052	7818	83,64,75	7,2,9	86,154,39	14,33,13	298	149	0.000673586	0.0151472	0.856,0.941,0.806	0.754,0.7,0.6	-0.183	A3SS	74	6	93	20	80	113	sig	chr20:38421005:38422368:-	chr20:38421005:38421098:-	Exclusion	0.856	0.941	0.806	0.754	0.7	0.6
8060	A3SS_8144	stringtie.2149	TARBP1	chr1	-	234405902_234409573_234405902_234406099_234410444_234410531	8144	363250258	86,58,57	124384121	95,146,55	298	149	1.52684e-05	0.000727522	0.679,0.683,0.694	0.395,0.568,0.524	-0.19	A3SS	290.333	67	209.667	98.6667	357.333	308.333	sig	chr1:234405902:234409573:-	chr1:234405902:234406099:-	Exclusion	0.679	0.683	0.694	0.395	0.568	0.524	GO:0006357|GO:0030488	regulation of transcription by RNA polymerase II|tRNA methylation
8608	A3SS_8699	clu_35064_NA	HGS	chr17	+	81694255_81694853_81694814_81694853_81693869_81694050	8699	65,42,44	0,0,0	81,95,31	3,1,5	298	149	0.00110327	0.0221671	1.0,1.0,1.0	0.931,0.979,0.756	-0.111	A3SS	50.3333	0	69	3	50.3333	72	sig	chr17:81694255:81694853:+	chr17:81694814:81694853:+	Exclusion	1	1	1	0.931	0.979	0.756	GO:0006622|GO:0007165|GO:0008285|GO:0010324|GO:0010628|GO:0010642|GO:0016197|GO:0016236|GO:0016525|GO:0030948|GO:0031623|GO:0032456|GO:0036258|GO:0042176|GO:0043328|GO:0043405|GO:0046426|GO:0072657|GO:0090148|GO:1903543	protein targeting to lysosome|signal transduction|negative regulation of cell population proliferation|membrane invagination|positive regulation of gene expression|negative regulation of platelet-derived growth factor receptor signaling pathway|endosomal transport|macroautophagy|negative regulation of angiogenesis|negative regulation of vascular endothelial growth factor receptor signaling pathwa…
8619	A3SS_8710	clu_22830_NA	SYMPK	chr19	-	45854390_45859951_45854390_45854500_45863057_45863194	8710	66,66,54	0,3,4	46,110,70	8,19,5	298	149	0.000301812	0.00802092	1.0,0.917,0.871	0.742,0.743,0.875	-0.143	A3SS	62	2.33333	75.3333	10.6667	64.3333	86	sig	chr19:45854390:45859951:-	chr19:45854390:45854500:-	Exclusion	1	0.917	0.871	0.742	0.743	0.875	GO:0006378|GO:0007155|GO:0032091	mRNA polyadenylation|cell adhesion|negative regulation of protein binding
8620	A3SS_8711	clu_22830_NA	SYMPK	chr19	-	45854390_45860121_45854390_45854500_45863057_45863194	8711	60,66,55	0,3,4	48,110,67	8,19,5	298	149	0.000336467	0.00872974	1.0,0.917,0.873	0.75,0.743,0.87	-0.142	A3SS	60.3333	2.33333	75	10.6667	62.6667	85.6667	sig	chr19:45854390:45860121:-	chr19:45854390:45854500:-	Exclusion	1	0.917	0.873	0.75	0.743	0.87	GO:0006378|GO:0007155|GO:0032091	mRNA polyadenylation|cell adhesion|negative regulation of protein binding
8701	A3SS_8794	clu_13280_NA	TCIRG1	chr11	+	68049617_68049788_68049662_68049788_68049080_68049437	8794	88,82,104	23,24,20	93,176,51	7,23,5	194	149	0.000363495	0.00927895	0.746,0.724,0.8	0.911,0.855,0.887	0.128	A3SS	91.3333	22.3333	106.667	11.6667	113.667	118.333	sig	chr11:68049617:68049788:+	chr11:68049662:68049788:+	Inclusion	0.746	0.724	0.8	0.911	0.855	0.887	GO:0000045|GO:0001503|GO:0002158|GO:0006874|GO:0006915|GO:0006954|GO:0006968|GO:0007035|GO:0007039|GO:0007042|GO:0008284|GO:0010155|GO:0010272|GO:0010467|GO:0010468|GO:0016064|GO:0016236|GO:0021554|GO:0030010|GO:0030183|GO:0030217|GO:0030316|GO:0031529|GO:0033365|GO:0035709|GO:0035711|GO:0043029|GO:0044691|GO:0045453|GO:0045667|GO:0045851|GO:0050796|GO:0051650|GO:0060041|GO:0061484|GO:0070166|GO:…	autophagosome assembly|ossification|osteoclast proliferation|intracellular calcium ion homeostasis|apoptotic process|inflammatory response|cellular defense response|vacuolar acidification|protein catabolic process in the vacuole|lysosomal lumen acidification|positive regulation of cell population proliferation|regulation of proton transport|response to silver ion|gene expression|regulation of gen…
8844	A3SS_8937	clu_15656_NA	NTMT1	chr9	+	129634370_129635473_129635207_129635473_129634053_129634489	8937	103,64,77	2,5,0	73,182,66	10,16,5	298	149	0.000498696	0.0119469	0.963,0.865,1.0	0.785,0.85,0.868	-0.108	A3SS	81.3333	2.33333	107	10.3333	83.6667	117.333	sig	chr9:129634370:129635473:+	chr9:129635207:129635473:+	Exclusion	0.963	0.865	1	0.785	0.85	0.868	GO:0007051|GO:0007059|GO:0016570|GO:0018011|GO:0018012|GO:0018013|GO:0018016|GO:0035568|GO:0035570|GO:0035572|GO:0035573	spindle organization|chromosome segregation|histone modification|N-terminal peptidyl-alanine methylation|N-terminal peptidyl-alanine trimethylation|N-terminal peptidyl-glycine methylation|N-terminal peptidyl-proline dimethylation|N-terminal peptidyl-proline methylation|N-terminal peptidyl-serine methylation|N-terminal peptidyl-serine dimethylation|N-terminal peptidyl-serine trimethylation
9025	A3SS_9122	stringtie.2278	NA	chr10	-	7283903_7284150_7283903_7283959_7285865_7285954	9122	46,24,38	28,18,26	100150127	24,85,9	298	149	0.00313943	0.0498121	0.451,0.4,0.422	0.676,0.469,0.876	0.249	A3SS	36	24	125.667	39.3333	60	165	sig	chr10:7283903:7284150:-	chr10:7283903:7283959:-	Inclusion	0.451	0.4	0.422	0.676	0.469	0.876	NA	NA
9307	A3SS_9412	clu_14497_NA	CCDC107	chr9	+	35658971_35661403_35660400_35661403_35658575_35658727	9412	42,37,29	168175171	52,122,71	104,205,90	298	149	4.18765e-12	1.03079e-09	0.111,0.096,0.078	0.2,0.229,0.283	0.142	A3SS	36	171.333	81.6667	133	207.333	214.667	sig	chr9:35658971:35661403:+	chr9:35660400:35661403:+	Inclusion	0.111	0.096	0.078	0.2	0.229	0.283
9308	A3SS_9413	clu_14497_NA	CCDC107	chr9	+	35659865_35661403_35660400_35661403_35658575_35658727	9413	39,31,30	168175171	43,119,58	104,205,90	298	149	4.76003e-11	9.78598e-09	0.104,0.081,0.081	0.171,0.225,0.244	0.125	A3SS	33.3333	171.333	73.3333	133	204.667	206.333	sig	chr9:35659865:35661403:+	chr9:35660400:35661403:+	Inclusion	0.104	0.081	0.081	0.171	0.225	0.244
9705	A3SS_9819	clu_39968_NA	DHX35	chr20	+	39010511_39014934_39014879_39014934_39010279_39010404	9819	8,9,8	64,71,69	17,46,28	44,152,60	298	149	4.10858e-06	0.000243199	0.059,0.06,0.055	0.162,0.131,0.189	0.103	A3SS	8.33333	68	30.3333	85.3333	76.3333	115.667	sig	chr20:39010511:39014934:+	chr20:39014879:39014934:+	Inclusion	0.059	0.06	0.055	0.162	0.131	0.189	GO:0000398|GO:0001701	mRNA splicing, via spliceosome|in utero embryonic development
9814	A3SS_9929	stringtie.16549	NA	chr3	+	183754122_183754365_183754125_183754365_183752072_183752253	9929	63,41,58	188184174	61,126,60	120293109	152	149	0.000713496	0.0158477	0.247,0.179,0.246	0.333,0.297,0.35	0.103	A3SS	54	182	82.3333	174	236	256.333	sig	chr3:183754122:183754365:+	chr3:183754125:183754365:+	Inclusion	0.247	0.179	0.246	0.333	0.297	0.35	NA	NA
9855	A3SS_9970	clu_22536_NA	MAP3K10	chr19	+	40205487_40206157_40205910_40206157_40205120_40205296	9970	13,12,9	51,61,41	25,51,19	40,111,23	298	149	7.61978e-05	0.0026726	0.113,0.09,0.099	0.238,0.187,0.292	0.138	A3SS	11.3333	51	31.6667	58	62.3333	89.6667	sig	chr19:40205487:40206157:+	chr19:40205910:40206157:+	Inclusion	0.113	0.09	0.099	0.238	0.187	0.292	GO:0006915|GO:0007165|GO:0007224|GO:0007254|GO:0018105|GO:0018107|GO:0043065|GO:0043433|GO:0043507|GO:0045892|GO:0046330|GO:0046777	apoptotic process|signal transduction|smoothened signaling pathway|JNK cascade|peptidyl-serine phosphorylation|peptidyl-threonine phosphorylation|positive regulation of apoptotic process|negative regulation of DNA-binding transcription factor activity|positive regulation of JUN kinase activity|negative regulation of DNA-templated transcription|positive regulation of JNK cascade|protein autophosph…
10357	A3SS_10485	clu_8658_NA	SLC25A28	chr10	-	99612542_99612617_99612542_99612599_99613695_99615513	10485	29,29,8	64,58,58	14,21,11	68141140	167	149	0.000451829	0.0110475	0.288,0.308,0.11	0.155,0.117,0.066	-0.123	A3SS	22	60	15.3333	116.333	82	131.667	sig	chr10:99612542:99612617:-	chr10:99612542:99612599:-	Exclusion	0.288	0.308	0.11	0.155	0.117	0.066	GO:0048250	iron import into the mitochondrion
10386	A3SS_10515	clu_38336_NA	TMEM185A	chrX	-	149603986_149606963_149603986_149604070_149608626_149608834	10515	26,22,19	66,67,57	4,21,2	49,166,37	298	149	1.02675e-06	7.55161e-05	0.165,0.141,0.143	0.039,0.059,0.026	-0.108	A3SS	22.3333	63.3333	9	84	85.6667	93	sig	chrX:149603986:149606963:-	chrX:149603986:149604070:-	Exclusion	0.165	0.141	0.143	0.039	0.059	0.026
10498	A3SS_10628	clu_8553_NA	ENTPD1-AS1	chr10	-	95876517_95883819_95876517_95876660_95897557_95897679	10628	351239237	14,10,6	168371140	18,24,36	298	149	7.53158e-06	0.000406111	0.926,0.923,0.952	0.824,0.885,0.66	-0.144	A3SS	275.667	10	226.333	26	285.667	252.333	sig	chr10:95876517:95883819:-	chr10:95876517:95876660:-	Exclusion	0.926	0.923	0.952	0.824	0.885	0.66
10499	A3SS_10629	clu_8553_NA	ENTPD1-AS1	chr10	-	95876517_95894487_95876517_95876660_95897557_95897679	10629	352240236	14,10,6	170373139	18,24,36	298	149	8.53439e-06	0.000449153	0.926,0.923,0.952	0.825,0.886,0.659	-0.144	A3SS	276	10	227.333	26	286	253.333	sig	chr10:95876517:95894487:-	chr10:95876517:95876660:-	Exclusion	0.926	0.923	0.952	0.825	0.886	0.659
10501	A3SS_10631	clu_8553_NA	ENTPD1-AS1	chr10	-	95876517_95880258_95876517_95876660_95904829_95904938	10631	350239236	28,21,24	168368135	64,130,60	298	149	0	0	0.862,0.851,0.831	0.568,0.586,0.529	-0.287	A3SS	275	24.3333	223.667	84.6667	299.333	308.333	sig	chr10:95876517:95880258:-	chr10:95876517:95876660:-	Exclusion	0.862	0.851	0.831	0.568	0.586	0.529
10502	A3SS_10632	clu_8553_NA	ENTPD1-AS1	chr10	-	95876517_95883819_95876517_95876660_95904829_95904938	10632	352239236	28,21,24	171369138	64,130,60	298	149	0	0	0.863,0.851,0.831	0.572,0.587,0.535	-0.284	A3SS	275.667	24.3333	226	84.6667	300	310.667	sig	chr10:95876517:95883819:-	chr10:95876517:95876660:-	Exclusion	0.863	0.851	0.831	0.572	0.587	0.535
10503	A3SS_10633	clu_8553_NA	ENTPD1-AS1	chr10	-	95876517_95884051_95876517_95876660_95904829_95904938	10633	350239235	28,21,24	168364141	64,130,60	298	149	0	0	0.862,0.851,0.83	0.568,0.583,0.54	-0.284	A3SS	274.667	24.3333	224.333	84.6667	299	309	sig	chr10:95876517:95884051:-	chr10:95876517:95876660:-	Exclusion	0.862	0.851	0.83	0.568	0.583	0.54
10504	A3SS_10634	clu_8553_NA	ENTPD1-AS1	chr10	-	95876517_95894487_95876517_95876660_95904829_95904938	10634	350239235	28,21,24	168364135	64,130,60	298	149	0	0	0.862,0.851,0.83	0.568,0.583,0.529	-0.288	A3SS	274.667	24.3333	222.333	84.6667	299	307	sig	chr10:95876517:95894487:-	chr10:95876517:95876660:-	Exclusion	0.862	0.851	0.83	0.568	0.583	0.529
10505	A3SS_10635	clu_8553_NA	ENTPD1-AS1	chr10	-	95876517_95899018_95876517_95876660_95904829_95904938	10635	363254246	28,21,24	202443174	64,130,60	298	149	0	0	0.866,0.858,0.837	0.612,0.63,0.592	-0.242	A3SS	287.667	24.3333	273	84.6667	312	357.667	sig	chr10:95876517:95899018:-	chr10:95876517:95876660:-	Exclusion	0.866	0.858	0.837	0.612	0.63	0.592
10556	A3SS_10686	clu_6675_NA	SMG7	chr1	+	183544986_183545312_183545019_183545312_183544352_183544497	10686	67,44,46	10,0,0	72,147,51	26,27,8	182	149	5.96174e-05	0.00219685	0.846,1.0,1.0	0.694,0.817,0.839	-0.165	A3SS	52.3333	3.33333	90	20.3333	55.6667	110.333	sig	chr1:183544986:183545312:+	chr1:183545019:183545312:+	Exclusion	0.846	1	1	0.694	0.817	0.839	GO:0000184|GO:0006406|GO:0035303	nuclear-transcribed mRNA catabolic process, nonsense-mediated decay|mRNA export from nucleus|regulation of dephosphorylation
10705	A3SS_10840	stringtie.5695	NA	chr13	-	37045246_37045376_37045246_37045373_37047534_37047601	10840	39,18,21	153110112	52,111,80	121385196	152	149	0.000731922	0.0161524	0.2,0.138,0.155	0.296,0.22,0.286	0.103	A3SS	26	125	81	234	151	315	sig	chr13:37045246:37045376:-	chr13:37045246:37045373:-	Inclusion	0.2	0.138	0.155	0.296	0.22	0.286	NA	NA
10745	A3SS_10880	clu_12836_NA	NAA40	chr11	+	63946022_63947003_63946950_63947003_63945839_63946801	10880	96,74,54	1,0,0	72130114	4,8,8	298	149	2.02747e-06	0.000135336	0.98,1.0,1.0	0.9,0.89,0.877	-0.104	A3SS	74.6667	0.333333	105.333	6.66667	75	112	sig	chr11:63946022:63947003:+	chr11:63946950:63947003:+	Exclusion	0.98	1	1	0.9	0.89	0.877	GO:0006629|GO:0043967|GO:0043968	lipid metabolic process|histone H4 acetylation|histone H2A acetylation
10828	A3SS_10965	clu_22462_NA	RINL	chr19	-	38876330_38876490_38876330_38876408_38876692_38876781	10965	85108125	0,2,1	72,188,19	1,6,16	231	149	0.000134417	0.00420581	1.0,0.972,0.988	0.979,0.953,0.434	-0.198	A3SS	106	1	93	7.66667	107	100.667	sig	chr19:38876330:38876490:-	chr19:38876330:38876408:-	Exclusion	1	0.972	0.988	0.979	0.953	0.434	GO:0006897|GO:0015031	endocytosis|protein transport
10857	A3SS_10995	clu_39668_NA	FRG1CP	chr20	-	28583018_28583946_28583018_28583110_28586298_28586403	10995	107,71,83	13,21,7	61,176,57	18,65,32	298	149	0.00099407	0.0205316	0.805,0.628,0.856	0.629,0.575,0.471	-0.205	A3SS	87	13.6667	98	38.3333	100.667	136.333	sig	chr20:28583018:28583946:-	chr20:28583018:28583110:-	Exclusion	0.805	0.628	0.856	0.629	0.575	0.471
10890	A3SS_11029	clu_141_NA	TTC32	chr2	-	19897868_19898163_19897868_19898035_19901705_19901986	11029	127,94,122	36,31,41	54,213,44	76,140,43	277	149	5.83973e-08	6.12131e-06	0.655,0.62,0.615	0.277,0.45,0.355	-0.269	A3SS	114.333	36	103.667	86.3333	150.333	190	sig	chr2:19897868:19898163:-	chr2:19897868:19898035:-	Exclusion	0.655	0.62	0.615	0.277	0.45	0.355
10891	A3SS_11030	clu_141_NA	TTC32	chr2	-	19897868_19901592_19897868_19898035_19901705_19901986	11030	145112152	36,31,41	58,247,52	76,140,43	298	149	3.9206e-08	4.3013e-06	0.668,0.644,0.65	0.276,0.469,0.377	-0.28	A3SS	136.333	36	119	86.3333	172.333	205.333	sig	chr2:19897868:19901592:-	chr2:19897868:19898035:-	Exclusion	0.668	0.644	0.65	0.276	0.469	0.377
11014	A3SS_11157	clu_30920_NA	PIGG	chr4	+	531292_533981_533817_533981_530435_530745	11157	62,50,58	50,35,34	26,57,15	34,67,41	298	149	0.000385653	0.00974039	0.383,0.417,0.46	0.277,0.298,0.155	-0.177	A3SS	56.6667	39.6667	32.6667	47.3333	96.3333	80	sig	chr4:531292:533981:+	chr4:533817:533981:+	Exclusion	0.383	0.417	0.46	0.277	0.298	0.155	GO:0006506|GO:0016254	GPI anchor biosynthetic process|preassembly of GPI anchor in ER membrane
11032	A3SS_11175	clu_6346_NA	NIT1	chr1	+	161118684_161118881_161118785_161118881_161118117_161118178	11175	38,40,25	68,56,60	31,45,24	83183108	250	149	0.00015545	0.00473964	0.25,0.299,0.199	0.182,0.128,0.117	-0.107	A3SS	34.3333	61.3333	33.3333	124.667	95.6667	158	sig	chr1:161118684:161118881:+	chr1:161118785:161118881:+	Exclusion	0.25	0.299	0.199	0.182	0.128	0.117	GO:0043605	amide catabolic process
11141	A3SS_11286	clu_276_NA	SELENOI	chr2	+	26384961_26385139_26385050_26385139_26383298_26383347	11286	89,92,76	5,6,3	148262114	21,28,24	238	149	0.000302668	0.00803513	0.918,0.906,0.941	0.815,0.854,0.748	-0.116	A3SS	85.6667	4.66667	174.667	24.3333	90.3333	199	sig	chr2:26384961:26385139:+	chr2:26385050:26385139:+	Exclusion	0.918	0.906	0.941	0.815	0.854	0.748	GO:0006646	phosphatidylethanolamine biosynthetic process
11152	A3SS_11298	clu_39041_NA	TBC1D4	chr13	-	75326196_75326447_75326196_75326423_75327751_75327826	11298	29,17,17	73,54,62	16,26,5	99194104	173	149	5.27518e-06	0.000299652	0.255,0.213,0.191	0.122,0.103,0.04	-0.131	A3SS	21	63	15.6667	132.333	84	148	sig	chr13:75326196:75326447:-	chr13:75326196:75326423:-	Exclusion	0.255	0.213	0.191	0.122	0.103	0.04	GO:0016192|GO:0031339|GO:0032869|GO:0090630	vesicle-mediated transport|negative regulation of vesicle fusion|cellular response to insulin stimulus|activation of GTPase activity
11157	A3SS_11303	clu_2319_NA	GLS	chr2	+	190899116_190900693_190900563_190900693_190895603_190899205	11303	55,44,34	38,25,10	56,79,24	63,111,46	298	149	0.00010702	0.00350089	0.42,0.468,0.63	0.308,0.262,0.207	-0.247	A3SS	44.3333	24.3333	53	73.3333	68.6667	126.333	sig	chr2:190899116:190900693:+	chr2:190900563:190900693:+	Exclusion	0.42	0.468	0.63	0.308	0.262	0.207	GO:0001967|GO:0002087|GO:0006537|GO:0006543|GO:0007268|GO:0051289|GO:0090461	suckling behavior|regulation of respiratory gaseous exchange by nervous system process|glutamate biosynthetic process|glutamine catabolic process|chemical synaptic transmission|protein homotetramerization|intracellular glutamate homeostasis
11181	A3SS_11327	clu_18781_NA	TENT4A	chr5	+	6752877_6753037_6752925_6753037_6751038_6751197	11327	132,99,107	10,3,4	66,160,38	8,21,12	197	149	0.000151548	0.00463871	0.909,0.961,0.953	0.862,0.852,0.705	-0.135	A3SS	112.667	5.66667	88	13.6667	118.333	101.667	sig	chr5:6752877:6753037:+	chr5:6752925:6753037:+	Exclusion	0.909	0.961	0.953	0.862	0.852	0.705	GO:0006302|GO:0006397|GO:0007062|GO:0007076|GO:0009410|GO:0031123|GO:0043631|GO:0060212|GO:0071076|GO:1905870	double-strand break repair|mRNA processing|sister chromatid cohesion|mitotic chromosome condensation|response to xenobiotic stimulus|RNA 3'-end processing|RNA polyadenylation|negative regulation of nuclear-transcribed mRNA poly(A) tail shortening|RNA 3' uridylation|positive regulation of 3'-UTR-mediated mRNA stabilization
11400	A3SS_11552	stringtie.12214	NDUFA3	chr19	+	54106763_54106970_54106810_54106970_54106352_54106446	11552	70,103,91	51,68,60	155329261	57,78,54	196	149	4.61213e-09	6.2717e-07	0.511,0.535,0.536	0.674,0.762,0.786	0.213	A3SS	88	59.6667	248.333	63	147.667	311.333	sig	chr19:54106763:54106970:+	chr19:54106810:54106970:+	Inclusion	0.511	0.535	0.536	0.674	0.762	0.786	GO:0006120|GO:0009060|GO:0032981|GO:0042776	mitochondrial electron transport, NADH to ubiquinone|aerobic respiration|mitochondrial respiratory chain complex I assembly|proton motive force-driven mitochondrial ATP synthesis
11485	A3SS_11652	stringtie.1703	SCYL3	chr1	-	169868927_169869128_169868927_169869039_169870254_169870357	11652	44,17,33	56,38,43	12,77,21	84,214,99	238	149	9.26933e-06	0.000478954	0.33,0.219,0.325	0.082,0.184,0.117	-0.164	A3SS	31.3333	45.6667	36.6667	132.333	77	169	sig	chr1:169868927:169869128:-	chr1:169868927:169869039:-	Exclusion	0.33	0.219	0.325	0.082	0.184	0.117	GO:0006468|GO:0006954|GO:0008104|GO:0016477|GO:0021522|GO:0048666	protein phosphorylation|inflammatory response|protein localization|cell migration|spinal cord motor neuron differentiation|neuron development
11529	A3SS_11703	clu_39825_NA	UQCC1	chr20	-	35314687_35346789_35314687_35346437_35347163_35347272	11703	158107101	0,0,0	310644258	31,61,28	298	149	4.44089e-16	1.9981e-13	1.0,1.0,1.0	0.833,0.841,0.822	-0.168	A3SS	122	0	404	40	122	444	sig	chr20:35314687:35346789:-	chr20:35314687:35346437:-	Exclusion	1	1	1	0.833	0.841	0.822	GO:0034551	mitochondrial respiratory chain complex III assembly
11530	A3SS_11704	clu_39825_NA	UQCC1	chr20	-	35314687_35346789_35314687_35346461_35347163_35347272	11704	148106101	0,0,0	291604267	44,98,49	298	149	0	0	1.0,1.0,1.0	0.768,0.755,0.732	-0.248	A3SS	118.333	0	387.333	63.6667	118.333	451	sig	chr20:35314687:35346789:-	chr20:35314687:35346461:-	Exclusion	1	1	1	0.768	0.755	0.732	GO:0034551	mitochondrial respiratory chain complex III assembly
11576	A3SS_11757	ENSG00000171307.18	ZDHHC16	chr10	+	97455638_97455783_97455659_97455783_97454713_97454799	11757	23,26,11	240168182	225329183	224391182	170	149	0	0	0.077,0.119,0.05	0.468,0.424,0.468	0.371	A3SS	20	196.667	245.667	265.667	216.667	511.333	sig	chr10:97455638:97455783:+	chr10:97455659:97455783:+	Inclusion	0.077	0.119	0.05	0.468	0.424	0.468	GO:0001654|GO:0006915|GO:0006974|GO:0007507|GO:0018345|GO:0021537	eye development|apoptotic process|DNA damage response|heart development|protein palmitoylation|telencephalon development
11577	A3SS_11758	ENSG00000171307.18	ZDHHC16	chr10	+	97455638_97455783_97455713_97455783_97454713_97454799	11758	91,91,78	28,9,11	327542284	16,32,14	224	149	8.31364e-06	0.000440776	0.684,0.871,0.825	0.931,0.918,0.931	0.133	A3SS	86.6667	16	384.333	20.6667	102.667	405	sig	chr10:97455638:97455783:+	chr10:97455713:97455783:+	Inclusion	0.684	0.871	0.825	0.931	0.918	0.931	GO:0001654|GO:0006915|GO:0006974|GO:0007507|GO:0018345|GO:0021537	eye development|apoptotic process|DNA damage response|heart development|protein palmitoylation|telencephalon development
11608	A3SS_11796	ENSG00000028203.17	VEZT	chr12	+	95270038_95270188_95270050_95270188_95266356_95266632	11796	127,125,90	170125117	218494229	48,149,80	161	149	0	0	0.409,0.481,0.416	0.808,0.754,0.726	0.327	A3SS	114	137.333	313.667	92.3333	251.333	406	sig	chr12:95270038:95270188:+	chr12:95270050:95270188:+	Inclusion	0.409	0.481	0.416	0.808	0.754	0.726	GO:0098609	cell-cell adhesion
11802	A3SS_12011	ENSG00000135164.18	DMTF1	chr7	+	87182016_87182337_87182227_87182337_87181308_87181341	12011	177139168	159118107	117,154,63	102252143	298	149	0.000711192	0.0158136	0.358,0.371,0.44	0.364,0.234,0.181	-0.13	A3SS	161.333	128	111.333	165.667	289.333	277	sig	chr7:87182016:87182337:+	chr7:87182227:87182337:+	Exclusion	0.358	0.371	0.44	0.364	0.234	0.181	GO:0006355|GO:0006357|GO:0007049|GO:0045944	regulation of DNA-templated transcription|regulation of transcription by RNA polymerase II|cell cycle|positive regulation of transcription by RNA polymerase II
11803	A3SS_12012	ENSG00000135164.18	DMTF1	chr7	+	87182055_87182337_87182227_87182337_87181308_87181341	12012	215168186	159118107	118,196,99	102252143	298	149	5.49102e-05	0.00206211	0.403,0.416,0.465	0.366,0.28,0.257	-0.127	A3SS	189.667	128	137.667	165.667	317.667	303.333	sig	chr7:87182055:87182337:+	chr7:87182227:87182337:+	Exclusion	0.403	0.416	0.465	0.366	0.28	0.257	GO:0006355|GO:0006357|GO:0007049|GO:0045944	regulation of DNA-templated transcription|regulation of transcription by RNA polymerase II|cell cycle|positive regulation of transcription by RNA polymerase II
11857	A3SS_12077	clu_23269_NA	LILRB1	chr19	+	54632988_54633318_54633050_54633318_54632463_54632760	12077	558405425	374295331	189443308	91,204,89	211	149	1.15243e-05	0.00057543	0.513,0.492,0.476	0.595,0.605,0.71	0.143	A3SS	462.667	333.333	313.333	128	796	441.333	sig	chr19:54632988:54633318:+	chr19:54633050:54633318:+	Inclusion	0.513	0.492	0.476	0.595	0.605	0.71	GO:0001915|GO:0002230|GO:0002250|GO:0002309|GO:0002719|GO:0002767|GO:0002774|GO:0007165|GO:0009615|GO:0010628|GO:0014063|GO:0019221|GO:0031623|GO:0032688|GO:0032689|GO:0032693|GO:0032695|GO:0032720|GO:0032729|GO:0032945|GO:0042130|GO:0043065|GO:0045786|GO:0045806|GO:0045944|GO:0045953|GO:0046636|GO:0051607|GO:0051926|GO:0060907|GO:0071222|GO:0071635|GO:0097028|GO:2000669|GO:2001186|GO:2001189|GO:…	negative regulation of T cell mediated cytotoxicity|positive regulation of defense response to virus by host|adaptive immune response|T cell proliferation involved in immune response|negative regulation of cytokine production involved in immune response|immune response-inhibiting cell surface receptor signaling pathway|Fc receptor mediated inhibitory signaling pathway|signal transduction|response…
11862	A3SS_12082	clu_23269_NA	LILRB1	chr19	+	54633020_54633318_54633050_54633318_54632463_54632760	12082	460322342	374295331	145375256	91,204,89	179	149	2.71416e-05	0.00116729	0.506,0.476,0.462	0.57,0.605,0.705	0.145	A3SS	374.667	333.333	258.667	128	708	386.667	sig	chr19:54633020:54633318:+	chr19:54633050:54633318:+	Inclusion	0.506	0.476	0.462	0.57	0.605	0.705	GO:0001915|GO:0002230|GO:0002250|GO:0002309|GO:0002719|GO:0002767|GO:0002774|GO:0007165|GO:0009615|GO:0010628|GO:0014063|GO:0019221|GO:0031623|GO:0032688|GO:0032689|GO:0032693|GO:0032695|GO:0032720|GO:0032729|GO:0032945|GO:0042130|GO:0043065|GO:0045786|GO:0045806|GO:0045944|GO:0045953|GO:0046636|GO:0051607|GO:0051926|GO:0060907|GO:0071222|GO:0071635|GO:0097028|GO:2000669|GO:2001186|GO:2001189|GO:…	negative regulation of T cell mediated cytotoxicity|positive regulation of defense response to virus by host|adaptive immune response|T cell proliferation involved in immune response|negative regulation of cytokine production involved in immune response|immune response-inhibiting cell surface receptor signaling pathway|Fc receptor mediated inhibitory signaling pathway|signal transduction|response…
11891	A3SS_12111	clu_27042_NA	TM6SF1	chr15	+	83127608_83137359_83136480_83137359_83127357_83127477	12111	65,67,78	386326354	49,147,16	57,537,44	298	149	0.000238025	0.00666385	0.078,0.093,0.099	0.301,0.12,0.154	0.102	A3SS	70	355.333	70.6667	212.667	425.333	283.333	sig	chr15:83127608:83137359:+	chr15:83136480:83137359:+	Inclusion	0.078	0.093	0.099	0.301	0.12	0.154	GO:0008150	biological_process
11902	A3SS_12122	clu_27042_NA	TM6SF1	chr15	+	83131680_83137359_83136480_83137359_83127357_83127477	12122	65,66,78	386326354	49,149,16	57,537,44	298	149	0.000185781	0.00547585	0.078,0.092,0.099	0.301,0.122,0.154	0.103	A3SS	69.6667	355.333	71.3333	212.667	425	284	sig	chr15:83131680:83137359:+	chr15:83136480:83137359:+	Inclusion	0.078	0.092	0.099	0.301	0.122	0.154	GO:0008150	biological_process
11906	A3SS_12126	clu_27042_NA	TM6SF1	chr15	+	83133600_83137359_83136480_83137359_83127357_83127477	12126	65,65,78	386326354	50,147,16	57,537,44	298	149	0.000197067	0.00574371	0.078,0.091,0.099	0.305,0.12,0.154	0.104	A3SS	69.3333	355.333	71	212.667	424.667	283.667	sig	chr15:83133600:83137359:+	chr15:83136480:83137359:+	Inclusion	0.078	0.091	0.099	0.305	0.12	0.154	GO:0008150	biological_process
11911	A3SS_12131	clu_27042_NA	TM6SF1	chr15	+	83133648_83137359_83136480_83137359_83127357_83127477	12131	66,65,78	386326354	49,151,16	57,537,44	298	149	0.000158334	0.00480858	0.079,0.091,0.099	0.301,0.123,0.154	0.103	A3SS	69.6667	355.333	72	212.667	425	284.667	sig	chr15:83133648:83137359:+	chr15:83136480:83137359:+	Inclusion	0.079	0.091	0.099	0.301	0.123	0.154	GO:0008150	biological_process
11912	A3SS_12132	clu_27042_NA	TM6SF1	chr15	+	83136266_83137359_83136480_83137359_83127357_83127477	12132	66,65,80	386326354	49,147,16	57,537,44	298	149	0.000257645	0.00709864	0.079,0.091,0.102	0.301,0.12,0.154	0.101	A3SS	70.3333	355.333	70.6667	212.667	425.667	283.333	sig	chr15:83136266:83137359:+	chr15:83136480:83137359:+	Inclusion	0.079	0.091	0.102	0.301	0.12	0.154	GO:0008150	biological_process
11933	A3SS_12160	stringtie.1907	NA	chr1	+	203802568_203803016_203802651_203803016_203801574_203801628	12160	81,68,92	8,5,7	201309116	1,4,1	232	149	2.03237e-07	1.83487e-05	0.867,0.897,0.894	0.992,0.98,0.987	0.1	A3SS	80.3333	6.66667	208.667	2	87	210.667	sig	chr1:203802568:203803016:+	chr1:203802651:203803016:+	Inclusion	0.867	0.897	0.894	0.992	0.98	0.987	NA	NA
11940	A3SS_12168	stringtie.2231	NA	chr1	-	247200066_247202095_247200066_247200193_247210690_247210993	12168	169166152	19,21,15	131,301,83	2,11,2	298	149	4.90715e-07	3.95345e-05	0.816,0.798,0.835	0.97,0.932,0.954	0.136	A3SS	162.333	18.3333	171.667	5	180.667	176.667	sig	chr1:247200066:247202095:-	chr1:247200066:247200193:-	Inclusion	0.816	0.798	0.835	0.97	0.932	0.954	NA	NA
11944	A3SS_12172	stringtie.4829	PFDN5	chr12	+	53296429_53297924_53297849_53297924_53295838_53295941	12172	50,32,24	19,18,8	63,89,63	3,17,3	298	149	8.62017e-06	0.000452511	0.568,0.471,0.6	0.913,0.724,0.913	0.304	A3SS	35.3333	15	71.6667	7.66667	50.3333	79.3333	sig	chr12:53296429:53297924:+	chr12:53297849:53297924:+	Inclusion	0.568	0.471	0.6	0.913	0.724	0.913	GO:0006355|GO:0006457|GO:0045892|GO:0050821|GO:0060041|GO:0090090|GO:1905907|GO:1990113|GO:1990114|GO:1990115	regulation of DNA-templated transcription|protein folding|negative regulation of DNA-templated transcription|protein stabilization|retina development in camera-type eye|negative regulation of canonical Wnt signaling pathway|negative regulation of amyloid fibril formation|RNA polymerase I assembly|RNA polymerase II core complex assembly|RNA polymerase III assembly
11957	A3SS_12190	ENSG00000176438.12	SYNE3	chr14	-	95436819_95436981_95436819_95436966_95439032_95439162	12190	57,72,63	64,74,71	91,192,77	70,129,45	164	149	0.00193438	0.0343623	0.447,0.469,0.446	0.542,0.575,0.609	0.121	A3SS	64	69.6667	120	81.3333	133.667	201.333	sig	chr14:95436819:95436981:-	chr14:95436819:95436966:-	Inclusion	0.447	0.469	0.446	0.542	0.575	0.609	GO:0007010|GO:0007097|GO:0008360|GO:0090150	cytoskeleton organization|nuclear migration|regulation of cell shape|establishment of protein localization to membrane
12067	A3SS_12303	stringtie.17613	NA	chr5	-	1579276_1581695_1579276_1579507_1584983_1585133	12303	157156141	2,0,0	64,71,59	17,28,11	298	149	0	0	0.975,1.0,1.0	0.653,0.559,0.728	-0.345	A3SS	151.333	0.666667	64.6667	18.6667	152	83.3333	sig	chr5:1579276:1581695:-	chr5:1579276:1579507:-	Exclusion	0.975	1	1	0.653	0.559	0.728	NA	NA
12132	A3SS_12378	ENSG00000119616.11	FCF1	chr14	+	74715820_74716099_74715993_74716099_74714871_74714943	12378	236154151	15,21,16	176405116	2,17,3	298	149	1.23117e-05	0.000608654	0.887,0.786,0.825	0.978,0.923,0.951	0.118	A3SS	180.333	17.3333	232.333	7.33333	197.667	239.667	sig	chr14:74715820:74716099:+	chr14:74715993:74716099:+	Inclusion	0.887	0.786	0.825	0.978	0.923	0.951	GO:0000447|GO:0000480	endonucleolytic cleavage in ITS1 to separate SSU-rRNA from 5.8S rRNA and LSU-rRNA from tricistronic rRNA transcript (SSU-rRNA, 5.8S rRNA, LSU-rRNA)|endonucleolytic cleavage in 5'-ETS of tricistronic rRNA transcript (SSU-rRNA, 5.8S rRNA, LSU-rRNA)
12158	A3SS_12408	ENSG00000172613.7	RAD9A	chr11	+	67393690_67393790_67393722_67393790_67393495_67393610	12408	108130141	16,10,9	141313108	41,100,47	181	149	6.14963e-11	1.23801e-08	0.847,0.915,0.928	0.739,0.72,0.654	-0.192	A3SS	126.333	11.6667	187.333	62.6667	138	250	sig	chr11:67393690:67393790:+	chr11:67393722:67393790:+	Exclusion	0.847	0.915	0.928	0.739	0.72	0.654	GO:0000076|GO:0000077|GO:0006281|GO:0006974|GO:0008630|GO:0031573|GO:0071479|GO:1902231	DNA replication checkpoint signaling|DNA damage checkpoint signaling|DNA repair|DNA damage response|intrinsic apoptotic signaling pathway in response to DNA damage|mitotic intra-S DNA damage checkpoint signaling|cellular response to ionizing radiation|positive regulation of intrinsic apoptotic signaling pathway in response to DNA damage
12399	A3SS_12675	clu_3182_NA	D2HGDH	chr2	+	241745336_241749929_241749700_241749929_241744708_241744877	12675	53,44,72	6,4,4	64,153,40	0,4,0	298	149	0.000188881	0.00554932	0.815,0.846,0.9	1.0,0.95,1.0	0.13	A3SS	56.3333	4.66667	85.6667	1.33333	61	87	sig	chr2:241745336:241749929:+	chr2:241749700:241749929:+	Inclusion	0.815	0.846	0.9	1	0.95	1	GO:0006103|GO:0006108|GO:0010042|GO:0010043|GO:0019538|GO:0032025|GO:0032026|GO:0051592	2-oxoglutarate metabolic process|malate metabolic process|response to manganese ion|response to zinc ion|protein metabolic process|response to cobalt ion|response to magnesium ion|response to calcium ion
12400	A3SS_12676	clu_3182_NA	D2HGDH	chr2	+	241748864_241749929_241749700_241749929_241744708_241744877	12676	80,56,81	6,4,4	65,168,53	0,4,0	298	149	0.000587903	0.0136126	0.87,0.875,0.91	1.0,0.955,1.0	0.1	A3SS	72.3333	4.66667	95.3333	1.33333	77	96.6667	sig	chr2:241748864:241749929:+	chr2:241749700:241749929:+	Inclusion	0.87	0.875	0.91	1	0.955	1	GO:0006103|GO:0006108|GO:0010042|GO:0010043|GO:0019538|GO:0032025|GO:0032026|GO:0051592	2-oxoglutarate metabolic process|malate metabolic process|response to manganese ion|response to zinc ion|protein metabolic process|response to cobalt ion|response to magnesium ion|response to calcium ion
12420	A3SS_12696	ENSG00000134905.16	CARS2	chr13	-	110644384_110644606_110644384_110644483_110647100_110647239	12696	75,74,25	16,2,5	72,148,91	3,7,1	272	149	0.00154658	0.0288821	0.72,0.953,0.733	0.929,0.921,0.98	0.141	A3SS	58	7.66667	103.667	3.66667	65.6667	107.333	sig	chr13:110644384:110644606:-	chr13:110644384:110644483:-	Inclusion	0.72	0.953	0.733	0.929	0.921	0.98	GO:0006423	cysteinyl-tRNA aminoacylation
12477	A3SS_12761	ENSG00000075413.17	MARK3	chr14	+	103468032_103468186_103468080_103468186_103467078_103467191	12761	253228219	115,79,62	332617282	62,142,49	197	149	3.4107e-05	0.00140239	0.625,0.686,0.728	0.802,0.767,0.813	0.114	A3SS	233.333	85.3333	410.333	84.3333	318.667	494.667	sig	chr14:103468032:103468186:+	chr14:103468080:103468186:+	Inclusion	0.625	0.686	0.728	0.802	0.767	0.813	GO:0006468|GO:0018105|GO:0032092|GO:0035331|GO:0035556|GO:0036289	protein phosphorylation|peptidyl-serine phosphorylation|positive regulation of protein binding|negative regulation of hippo signaling|intracellular signal transduction|peptidyl-serine autophosphorylation
12504	A3SS_12789	stringtie.9344	CHD3	chr17	+	7907890_7908019_7907893_7908019_7907600_7907702	12789	2,12,11	54,75,53	9,33,10	36,87,23	152	149	0.00077927	0.0169654	0.035,0.136,0.169	0.197,0.271,0.299	0.142	A3SS	8.33333	60.6667	17.3333	48.6667	69	66	sig	chr17:7907890:7908019:+	chr17:7907893:7908019:+	Inclusion	0.035	0.136	0.169	0.197	0.271	0.299	GO:0000122|GO:0006338|GO:0006355|GO:0007051|GO:0007098|GO:0016575|GO:0042659|GO:0045892|GO:0045893|GO:2000736	negative regulation of transcription by RNA polymerase II|chromatin remodeling|regulation of DNA-templated transcription|spindle organization|centrosome cycle|histone deacetylation|regulation of cell fate specification|negative regulation of DNA-templated transcription|positive regulation of DNA-templated transcription|regulation of stem cell differentiation
12561	A3SS_12861	clu_28289_NA	YBX3	chr12	-	10701959_10702512_10701959_10702131_10704050_10704148	12861	69,71,59	31,32,38	86,130,84	19,32,27	298	149	0.000830964	0.0178525	0.527,0.526,0.437	0.694,0.67,0.609	0.161	A3SS	66.3333	33.6667	100	26	100	126	sig	chr12:10701959:10702512:-	chr12:10701959:10702131:-	Inclusion	0.527	0.526	0.437	0.694	0.67	0.609	GO:0000122|GO:0001701|GO:0006915|GO:0007283|GO:0008584|GO:0009566|GO:0010468|GO:0035234|GO:0046622|GO:0048642|GO:0060546|GO:0070935|GO:0071356|GO:0071474|GO:1902219|GO:2000242|GO:2000767	negative regulation of transcription by RNA polymerase II|in utero embryonic development|apoptotic process|spermatogenesis|male gonad development|fertilization|regulation of gene expression|ectopic germ cell programmed cell death|positive regulation of organ growth|negative regulation of skeletal muscle tissue development|negative regulation of necroptotic process|3'-UTR-mediated mRNA stabilizati…
12631	A3SS_12938	ENSG00000177084.16	POLE	chr12	-	132676093_132676204_132676093_132676184_132676545_132676653	12938	151152104	5,17,14	97,148,60	26,44,14	169	149	4.02774e-07	3.34984e-05	0.964,0.887,0.868	0.767,0.748,0.791	-0.138	A3SS	135.667	12	101.667	28	147.667	129.667	sig	chr12:132676093:132676204:-	chr12:132676093:132676184:-	Exclusion	0.964	0.887	0.868	0.767	0.748	0.791	GO:0000082|GO:0000278|GO:0000731|GO:0006260|GO:0006261|GO:0006272|GO:0006287|GO:0006297|GO:0045004|GO:0048568	G1/S transition of mitotic cell cycle|mitotic cell cycle|DNA synthesis involved in DNA repair|DNA replication|DNA-templated DNA replication|leading strand elongation|base-excision repair, gap-filling|nucleotide-excision repair, DNA gap filling|DNA replication proofreading|embryonic organ development
12712	A3SS_13032	ENSG00000135108.14	FBXO21	chr12	-	117157872_117158084_117157872_117158063_117165484_117165617	13032	70,34,32	97,77,48	72,126,54	54,121,42	170	149	0.000167369	0.00503189	0.387,0.279,0.369	0.539,0.477,0.53	0.17	A3SS	45.3333	74	84	72.3333	119.333	156.333	sig	chr12:117157872:117158084:-	chr12:117157872:117158063:-	Inclusion	0.387	0.279	0.369	0.539	0.477	0.53	GO:0006511	ubiquitin-dependent protein catabolic process
12762	A3SS_13084	stringtie.3938	SPCS2	chr11	+	74969610_74969699_74969639_74969699_74965033_74965117	13084	409358374	22,25,26	384674473	97153131	178	149	0	0	0.94,0.923,0.923	0.768,0.787,0.751	-0.16	A3SS	380.333	24.3333	510.333	127	404.667	637.333	sig	chr11:74969610:74969699:+	chr11:74969639:74969699:+	Exclusion	0.94	0.923	0.923	0.768	0.787	0.751	GO:0006465|GO:0045047	signal peptide processing|protein targeting to ER
12840	A3SS_13170	stringtie.10755	RNMT	chr18	+	13759941_13764558_13762038_13764558_13754113_13754147	13170	407403412	64,34,39	211547199	14,17,1	298	149	1.45357e-08	1.77309e-06	0.761,0.856,0.841	0.883,0.941,0.99	0.119	A3SS	407.333	45.6667	319	10.6667	453	329.667	sig	chr18:13759941:13764558:+	chr18:13762038:13764558:+	Inclusion	0.761	0.856	0.841	0.883	0.941	0.99	GO:0006370|GO:0106005|GO:1990830	7-methylguanosine mRNA capping|RNA 5'-cap (guanine-N7)-methylation|cellular response to leukemia inhibitory factor
12858	A3SS_13198	ENSG00000163785.12	RYK	chr3	-	134191848_134191983_134191848_134191974_134195081_134195182	13198	64,50,40	55,41,33	51,128,59	31,59,15	158	149	0.00293982	0.047388	0.523,0.535,0.533	0.608,0.672,0.788	0.159	A3SS	51.3333	43	79.3333	35	94.3333	114.333	sig	chr3:134191848:134191983:-	chr3:134191848:134191974:-	Inclusion	0.523	0.535	0.533	0.608	0.672	0.788	GO:0006468|GO:0007165|GO:0007169|GO:0007275|GO:0007409|GO:0007411|GO:0007416|GO:0022008|GO:0022038|GO:0030182|GO:0031175|GO:0033278|GO:0033674|GO:0035567|GO:0036518|GO:0043410|GO:0048705|GO:0048843|GO:0048846|GO:0060070|GO:0071679|GO:1904938|GO:1904948|GO:1904953	protein phosphorylation|signal transduction|transmembrane receptor protein tyrosine kinase signaling pathway|multicellular organism development|axonogenesis|axon guidance|synapse assembly|neurogenesis|corpus callosum development|neuron differentiation|neuron projection development|cell proliferation in midbrain|positive regulation of kinase activity|non-canonical Wnt signaling pathway|chemorepuls…
13001	A3SS_13356	ENSG00000161813.21	LARP4	chr12	+	50428916_50429090_50428934_50429090_50427761_50427909	13356	17,10,2	109,146,88	35,60,28	130237151	167	149	1.69509e-06	0.000115921	0.122,0.058,0.02	0.194,0.184,0.142	0.107	A3SS	9.66667	114.333	41	172.667	124	213.667	sig	chr12:50428916:50429090:+	chr12:50428934:50429090:+	Inclusion	0.122	0.058	0.02	0.194	0.184	0.142	GO:0006412|GO:0007010|GO:0010608|GO:0022604|GO:0045727	translation|cytoskeleton organization|post-transcriptional regulation of gene expression|regulation of cell morphogenesis|positive regulation of translation
13008	A3SS_13365	clu_14190_NA	JAM3	chr11	+	134145664_134146045_134145945_134146045_134144791_134144994	13365	18,13,10	55,66,62	22,27,21	34,82,33	298	149	0.00141924	0.0270064	0.141,0.09,0.075	0.244,0.141,0.241	0.107	A3SS	13.6667	61	23.3333	49.6667	74.6667	73	sig	chr11:134145664:134146045:+	chr11:134145945:134146045:+	Inclusion	0.141	0.09	0.075	0.244	0.141	0.241	GO:0001525|GO:0001780|GO:0002250|GO:0002318|GO:0002523|GO:0002693|GO:0007160|GO:0007286|GO:0019226|GO:0030010|GO:0033624|GO:0033629|GO:0034113|GO:0034333|GO:0034394|GO:0035633|GO:0042552|GO:0045176|GO:0090022|GO:0090138|GO:0097241|GO:0097530|GO:0098609|GO:1902414|GO:1905710	angiogenesis|neutrophil homeostasis|adaptive immune response|myeloid progenitor cell differentiation|leukocyte migration involved in inflammatory response|positive regulation of cellular extravasation|cell-matrix adhesion|spermatid development|transmission of nerve impulse|establishment of cell polarity|negative regulation of integrin activation|negative regulation of cell adhesion mediated by in…
13019	A3SS_13379	ENSG00000167550.10	RHEBL1	chr12	-	49069034_49069174_49069034_49069106_49069733_49070025	13379	22,26,18	66,49,37	9,30,13	56,133,55	217	149	0.00162618	0.0300778	0.186,0.267,0.25	0.099,0.134,0.14	-0.11	A3SS	22	50.6667	17.3333	81.3333	72.6667	98.6667	sig	chr12:49069034:49069174:-	chr12:49069034:49069106:-	Exclusion	0.186	0.267	0.25	0.099	0.134	0.14	GO:0007264|GO:0031929|GO:0051092	small GTPase mediated signal transduction|TOR signaling|positive regulation of NF-kappaB transcription factor activity
13067	A3SS_13434	stringtie.15780	NA	chr3	-	50332049_50338023_50332049_50332154_50340555_50340980	13434	109126142	28,39,25	81,153,57	62,105,52	298	149	2.0734e-10	3.69122e-08	0.661,0.618,0.74	0.395,0.421,0.354	-0.283	A3SS	125.667	30.6667	97	73	156.333	170	sig	chr3:50332049:50338023:-	chr3:50332049:50332154:-	Exclusion	0.661	0.618	0.74	0.395	0.421	0.354	NA	NA
13146	A3SS_13523	ENSG00000170476.15	MZB1	chr5	-	139388460_139388601_139388460_139388585_139389326_139389420	13523	107104139	82146108	315811248	9,62,0	165	149	0	0	0.541,0.391,0.538	0.969,0.922,1.0	0.474	A3SS	116.667	112	458	23.6667	228.667	481.667	sig	chr5:139388460:139388601:-	chr5:139388460:139388585:-	Inclusion	0.541	0.391	0.538	0.969	0.922	1	GO:0002639|GO:0006915|GO:0008284|GO:0030888|GO:0033622|GO:0042127|GO:0046626	positive regulation of immunoglobulin production|apoptotic process|positive regulation of cell population proliferation|regulation of B cell proliferation|integrin activation|regulation of cell population proliferation|regulation of insulin receptor signaling pathway
13147	A3SS_13524	ENSG00000170476.15	MZB1	chr5	-	139388460_139388667_139388460_139388585_139389326_139389420	13524	683655887	82146108	272610186	9,62,0	231	149	1.58206e-07	1.4719e-05	0.843,0.743,0.841	0.951,0.864,1.0	0.129	A3SS	741.667	112	356	23.6667	853.667	379.667	sig	chr5:139388460:139388667:-	chr5:139388460:139388585:-	Inclusion	0.843	0.743	0.841	0.951	0.864	1	GO:0002639|GO:0006915|GO:0008284|GO:0030888|GO:0033622|GO:0042127|GO:0046626	positive regulation of immunoglobulin production|apoptotic process|positive regulation of cell population proliferation|regulation of B cell proliferation|integrin activation|regulation of cell population proliferation|regulation of insulin receptor signaling pathway
13148	A3SS_13525	ENSG00000170476.15	MZB1	chr5	-	139388460_139388667_139388460_139388601_139389326_139389420	13525	589559754	13,8,6	140,316,86	183517148	215	149	0	0	0.969,0.98,0.989	0.346,0.298,0.287	-0.669	A3SS	634	9	180.667	282.667	643	463.333	sig	chr5:139388460:139388667:-	chr5:139388460:139388601:-	Exclusion	0.969	0.98	0.989	0.346	0.298	0.287	GO:0002639|GO:0006915|GO:0008284|GO:0030888|GO:0033622|GO:0042127|GO:0046626	positive regulation of immunoglobulin production|apoptotic process|positive regulation of cell population proliferation|regulation of B cell proliferation|integrin activation|regulation of cell population proliferation|regulation of insulin receptor signaling pathway
13225	A3SS_13615	ENSG00000010295.19	IFFO1	chr12	-	6548667_6548849_6548667_6548825_6549475_6549484	13615	49,12,18	52,21,29	15,43,7	51,116,18	173	149	0.00135473	0.0260528	0.448,0.33,0.348	0.202,0.242,0.251	-0.144	A3SS	26.3333	34	21.6667	61.6667	60.3333	83.3333	sig	chr12:6548667:6548849:-	chr12:6548667:6548825:-	Exclusion	0.448	0.33	0.348	0.202	0.242	0.251	GO:0006303|GO:1990166|GO:1990683	double-strand break repair via nonhomologous end joining|protein localization to site of double-strand break|DNA double-strand break attachment to nuclear envelope
13237	A3SS_13627	stringtie.13726	NA	chr2	-	218658979_218659130_218658979_218659035_218659368_218659655	13627	82,71,71	33,35,32	275476305	2,6,0	244	149	0	0	0.603,0.553,0.575	0.988,0.98,1.0	0.412	A3SS	74.6667	33.3333	352	2.66667	108	354.667	sig	chr2:218658979:218659130:-	chr2:218658979:218659035:-	Inclusion	0.603	0.553	0.575	0.988	0.98	1	NA	NA
13285	A3SS_13679	ENSG00000114745.13	GORASP1	chr3	-	39100304_39100503_39100304_39100454_39101015_39101102	13679	58,59,56	2,2,2	53,87,32	21,23,11	198	149	3.82891e-11	8.0527e-09	0.956,0.957,0.955	0.655,0.74,0.686	-0.262	A3SS	57.6667	2	57.3333	18.3333	59.6667	75.6667	sig	chr3:39100304:39100503:-	chr3:39100304:39100454:-	Exclusion	0.956	0.957	0.955	0.655	0.74	0.686	GO:0006487|GO:0007030|GO:0015031|GO:0050774|GO:0061951	protein N-linked glycosylation|Golgi organization|protein transport|negative regulation of dendrite morphogenesis|establishment of protein localization to plasma membrane
13286	A3SS_13680	ENSG00000114745.13	GORASP1	chr3	-	39100304_39100877_39100304_39100454_39101015_39101102	13680	203217175	2,2,2	167266102	21,23,11	298	149	5.5933e-13	1.61027e-10	0.981,0.982,0.978	0.799,0.853,0.823	-0.155	A3SS	198.333	2	178.333	18.3333	200.333	196.667	sig	chr3:39100304:39100877:-	chr3:39100304:39100454:-	Exclusion	0.981	0.982	0.978	0.799	0.853	0.823	GO:0006487|GO:0007030|GO:0015031|GO:0050774|GO:0061951	protein N-linked glycosylation|Golgi organization|protein transport|negative regulation of dendrite morphogenesis|establishment of protein localization to plasma membrane
13309	A3SS_13708	ENSG00000150433.9	TMEM218	chr11	-	125102131_125102351_125102131_125102317_125102733_125102809	13708	13,21,17	62,81,68	24,91,23	35,84,20	183	149	7.2802e-10	1.15832e-07	0.146,0.174,0.169	0.358,0.469,0.484	0.274	A3SS	17	70.3333	46	46.3333	87.3333	92.3333	sig	chr11:125102131:125102351:-	chr11:125102131:125102317:-	Inclusion	0.146	0.174	0.169	0.358	0.469	0.484
13316	A3SS_13717	clu_17373_NA	CGGBP1	chr3	-	88058018_88113612_88058018_88058223_88140969_88141078	13717	155126221	13,13,21	99,194,57	16,47,14	298	149	8.93899e-05	0.00302684	0.856,0.829,0.84	0.756,0.674,0.671	-0.141	A3SS	167.333	15.6667	116.667	25.6667	183	142.333	sig	chr3:88058018:88113612:-	chr3:88058018:88058223:-	Exclusion	0.856	0.829	0.84	0.756	0.674	0.671	GO:0000122|GO:0010468|GO:0040029	negative regulation of transcription by RNA polymerase II|regulation of gene expression|epigenetic regulation of gene expression
13320	A3SS_13722	ENSG00000235194.8	PPP1R3E	chr14	-	23300106_23300325_23300106_23300139_23300757_23300864	13722	206,98,166	25,18,22	46,129,27	2,6,2	298	149	0.000327835	0.00854681	0.805,0.731,0.79	0.92,0.915,0.871	0.127	A3SS	156.667	21.6667	67.3333	3.33333	178.333	70.6667	sig	chr14:23300106:23300325:-	chr14:23300106:23300139:-	Inclusion	0.805	0.731	0.79	0.92	0.915	0.871	GO:0005977|GO:0005979|GO:0045725	glycogen metabolic process|regulation of glycogen biosynthetic process|positive regulation of glycogen biosynthetic process
13385	A3SS_13820	stringtie.10474	SEC14L1	chr17	+	77216322_77217101_77216413_77217101_77216244_77216257	13820	225212348	0,0,0	148,458,62	0,0,67	240	149	0.00253204	0.0422313	1.0,1.0,1.0	1.0,1.0,0.365	-0.212	A3SS	261.667	0	222.667	22.3333	261.667	245	sig	chr17:77216322:77217101:+	chr17:77216413:77217101:+	Exclusion	1	1	1	1	1	0.365	GO:0015871|GO:0039536|GO:0045087	choline transport|negative regulation of RIG-I signaling pathway|innate immune response
13454	A3SS_13898	stringtie.11560	RAB8A	chr19	+	16154337_16154491_16154398_16154491_16152551_16153208	13898	23,25,23	508497502	103,280,73	324846207	210	149	0	0	0.031,0.034,0.031	0.184,0.19,0.2	0.159	A3SS	23.6667	502.333	152	459	526	611	sig	chr19:16154337:16154491:+	chr19:16154398:16154491:+	Inclusion	0.031	0.034	0.031	0.184	0.19	0.2	GO:0006904|GO:0006914|GO:0007030|GO:0007409|GO:0009306|GO:0010506|GO:0017157|GO:0032869|GO:0048169|GO:0048210|GO:0051223|GO:0060271|GO:0061512|GO:0072659|GO:0098887|GO:0098969|GO:0099003	vesicle docking involved in exocytosis|autophagy|Golgi organization|axonogenesis|protein secretion|regulation of autophagy|regulation of exocytosis|cellular response to insulin stimulus|regulation of long-term neuronal synaptic plasticity|Golgi vesicle fusion to target membrane|regulation of protein transport|cilium assembly|protein localization to cilium|protein localization to plasma membrane|n…
13511	A3SS_13960	ENSG00000136824.18	SMC2	chr9	+	104095298_104095552_104095323_104095552_104094563_104094838	13960	4,7,4	85,64,78	14,27,12	52,163,52	174	149	6.11009e-05	0.0022409	0.039,0.086,0.042	0.187,0.124,0.165	0.103	A3SS	5	75.6667	17.6667	89	80.6667	106.667	sig	chr9:104095298:104095552:+	chr9:104095323:104095552:+	Inclusion	0.039	0.086	0.042	0.187	0.124	0.165	GO:0007076|GO:0010032|GO:0045132|GO:0051301|GO:0051383|GO:0051984|GO:1905820|GO:1905821	mitotic chromosome condensation|meiotic chromosome condensation|meiotic chromosome segregation|cell division|kinetochore organization|positive regulation of chromosome segregation|positive regulation of chromosome separation|positive regulation of chromosome condensation
13730	A3SS_14219	ENSG00000166801.15	FAM111A	chr11	+	59143496_59145856_59145826_59145856_59143082_59143304	14219	220184238	30,29,26	119,279,56	39,117,27	298	149	9.60871e-11	1.87256e-08	0.786,0.76,0.821	0.604,0.544,0.509	-0.237	A3SS	214	28.3333	151.333	61	242.333	212.333	sig	chr11:59143496:59145856:+	chr11:59145826:59145856:+	Exclusion	0.786	0.76	0.821	0.604	0.544	0.509	GO:0006260|GO:0006508|GO:0006974|GO:0016540|GO:0031297|GO:0045071|GO:0106300	DNA replication|proteolysis|DNA damage response|protein autoprocessing|replication fork processing|negative regulation of viral genome replication|protein-DNA covalent cross-linking repair
13732	A3SS_14221	ENSG00000166801.15	FAM111A	chr11	+	59148703_59148953_59148835_59148953_59145826_59145856	14221	216183197	64,51,58	152251129	116,260,81	281	149	7.47813e-12	1.777e-09	0.642,0.655,0.643	0.41,0.339,0.458	-0.244	A3SS	198.667	57.6667	177.333	152.333	256.333	329.667	sig	chr11:59148703:59148953:+	chr11:59148835:59148953:+	Exclusion	0.642	0.655	0.643	0.41	0.339	0.458	GO:0006260|GO:0006508|GO:0006974|GO:0016540|GO:0031297|GO:0045071|GO:0106300	DNA replication|proteolysis|DNA damage response|protein autoprocessing|replication fork processing|negative regulation of viral genome replication|protein-DNA covalent cross-linking repair
13733	A3SS_14222	ENSG00000166801.15	FAM111A	chr11	+	59148796_59148953_59148835_59148953_59145826_59145856	14222	322240244	64,51,58	143295131	116,260,81	188	149	0	0	0.8,0.789,0.769	0.494,0.473,0.562	-0.276	A3SS	268.667	57.6667	189.667	152.333	326.333	342	sig	chr11:59148796:59148953:+	chr11:59148835:59148953:+	Exclusion	0.8	0.789	0.769	0.494	0.473	0.562	GO:0006260|GO:0006508|GO:0006974|GO:0016540|GO:0031297|GO:0045071|GO:0106300	DNA replication|proteolysis|DNA damage response|protein autoprocessing|replication fork processing|negative regulation of viral genome replication|protein-DNA covalent cross-linking repair
13846	A3SS_14350	clu_40725_NA	AC055854.1	chr8	+	22753198_22754862_22754810_22754862_22744593_22744741	14350	260202211	55,51,46	119,284,77	61,119,34	298	149	2.93813e-06	0.000184812	0.703,0.664,0.696	0.494,0.544,0.531	-0.165	A3SS	224.333	50.6667	160	71.3333	275	231.333	sig	chr8:22753198:22754862:+	chr8:22754810:22754862:+	Exclusion	0.703	0.664	0.696	0.494	0.544	0.531
13862	A3SS_14367	clu_40725_NA	AC055854.1	chr8	+	22753198_22754862_22754810_22754862_22747525_22747570	14367	260211213	45,56,36	119,294,78	47,121,33	298	149	7.6968e-06	0.000413531	0.743,0.653,0.747	0.559,0.549,0.542	-0.164	A3SS	228	45.6667	163.667	67	273.667	230.667	sig	chr8:22753198:22754862:+	chr8:22754810:22754862:+	Exclusion	0.743	0.653	0.747	0.559	0.549	0.542
13996	A3SS_14515	ENSG00000203705.10	TATDN3	chr1	+	212812226_212812328_212812247_212812328_212807735_212807848	14515	34,26,23	58,66,41	6,46,19	51,220,58	170	149	0.000174427	0.00519605	0.339,0.257,0.33	0.093,0.155,0.223	-0.152	A3SS	27.6667	55	23.6667	109.667	82.6667	133.333	sig	chr1:212812226:212812328:+	chr1:212812247:212812328:+	Exclusion	0.339	0.257	0.33	0.093	0.155	0.223
14022	A3SS_14543	clu_11202_NA	IL2RB	chr22	-	37136227_37136390_37136227_37136321_37137586_37137735	14543	919866878	2,1,1	393961297	49,96,39	218	149	0	0	0.997,0.998,0.998	0.846,0.872,0.839	-0.145	A3SS	887.667	1.33333	550.333	61.3333	889	611.667	sig	chr22:37136227:37136390:-	chr22:37136227:37136321:-	Exclusion	0.997	0.998	0.998	0.846	0.872	0.839	GO:0007165|GO:0016064|GO:0019221|GO:0030101|GO:0035723|GO:0038110|GO:0043066|GO:0050766|GO:0065003	signal transduction|immunoglobulin mediated immune response|cytokine-mediated signaling pathway|natural killer cell activation|interleukin-15-mediated signaling pathway|interleukin-2-mediated signaling pathway|negative regulation of apoptotic process|positive regulation of phagocytosis|protein-containing complex assembly
14030	A3SS_14553	clu_37988_NA	COX7B	chrX	+	77901920_77902767_77902642_77902767_77899437_77902015	14553	49,26,51	43,28,24	47,98,56	11,44,7	298	149	0.00105095	0.0213818	0.363,0.317,0.515	0.681,0.527,0.8	0.271	A3SS	42	31.6667	67	20.6667	73.6667	87.6667	sig	chrX:77901920:77902767:+	chrX:77902642:77902767:+	Inclusion	0.363	0.317	0.515	0.681	0.527	0.8	GO:0006123|GO:0007417|GO:0045333|GO:1902600	mitochondrial electron transport, cytochrome c to oxygen|central nervous system development|cellular respiration|proton transmembrane transport
14047	A3SS_14572	ENSG00000070413.19	DGCR2	chr22	-	19064847_19065067_19064847_19065058_19068099_19068225	14572	79,81,85	57,75,63	147343110	46,136,24	158	149	3.41564e-08	3.79792e-06	0.567,0.505,0.56	0.751,0.704,0.812	0.212	A3SS	81.6667	65	200	68.6667	146.667	268.667	sig	chr22:19064847:19065067:-	chr22:19064847:19065058:-	Inclusion	0.567	0.505	0.56	0.751	0.704	0.812	GO:0007155|GO:0009887|GO:0050890	cell adhesion|animal organ morphogenesis|cognition
14138	A3SS_14680	stringtie.16211	TMCC1-AS1	chr3	+	129905020_129908911_129905626_129908911_129901706_129901860	14680	65,44,33	53,55,58	12,43,22	39,109,65	298	149	8.43271e-05	0.00289243	0.38,0.286,0.221	0.133,0.165,0.145	-0.148	A3SS	47.3333	55.3333	25.6667	71	102.667	96.6667	sig	chr3:129905020:129908911:+	chr3:129905626:129908911:+	Exclusion	0.38	0.286	0.221	0.133	0.165	0.145
14156	A3SS_14699	clu_22257_NA	LINC01531	chr19	+	35409290_35409472_35409322_35409472_35408998_35409151	14699	119127121	18,16,8	59,185,41	15,41,13	181	149	0.000644678	0.014631	0.845,0.867,0.926	0.764,0.788,0.722	-0.121	A3SS	122.333	14	95	23	136.333	118	sig	chr19:35409290:35409472:+	chr19:35409322:35409472:+	Exclusion	0.845	0.867	0.926	0.764	0.788	0.722
14250	A3SS_14815	stringtie.9133	GAS8	chr16	+	90031175_90031496_90031298_90031496_90027635_90027722	14815	25,17,44	46,58,40	36,82,44	24,41,12	272	149	1.9057e-05	0.000872209	0.229,0.138,0.376	0.451,0.523,0.668	0.3	A3SS	28.6667	48	54	25.6667	76.6667	79.6667	sig	chr16:90031175:90031496:+	chr16:90031298:90031496:+	Inclusion	0.229	0.138	0.376	0.451	0.523	0.668	GO:0003351|GO:0007368|GO:0007420|GO:0008104|GO:0008285|GO:0030317|GO:0035082|GO:0045880|GO:0051649|GO:0060294|GO:1903566|GO:1904526	epithelial cilium movement involved in extracellular fluid movement|determination of left/right symmetry|brain development|protein localization|negative regulation of cell population proliferation|flagellated sperm motility|axoneme assembly|positive regulation of smoothened signaling pathway|establishment of localization in cell|cilium movement involved in cell motility|positive regulation of pro…
14263	A3SS_14830	stringtie.4336	NA	chr12	+	878211_878361_878214_878361_862082_862270	14830	339295293	177155161	218476235	62,188,51	152	149	2.34321e-05	0.00103395	0.652,0.651,0.641	0.775,0.713,0.819	0.121	A3SS	309	164.333	309.667	100.333	473.333	410	sig	chr12:878211:878361:+	chr12:878214:878361:+	Inclusion	0.652	0.651	0.641	0.775	0.713	0.819	NA	NA
14341	A3SS_14925	clu_43219_NA	AC004967.1	chr7	-	97970679_97972024_97970679_97970730_97972134_97972254	14925	66,64,60	50,59,27	53,132,24	70,185,52	298	149	0.000288502	0.00776164	0.398,0.352,0.526	0.275,0.263,0.188	-0.183	A3SS	63.3333	45.3333	69.6667	102.333	108.667	172	sig	chr7:97970679:97972024:-	chr7:97970679:97970730:-	Exclusion	0.398	0.352	0.526	0.275	0.263	0.188
14367	A3SS_14959	stringtie.11410	CTC-510F12.4	chr19	-	11345519_11345737_11345519_11345628_11346126_11346327	14959	423452514	390536535	320774208	5051263547	258	149	7.17816e-08	7.33745e-06	0.385,0.328,0.357	0.268,0.261,0.18	-0.12	A3SS	463	487	434	771.667	950	1205.67	sig	chr19:11345519:11345737:-	chr19:11345519:11345628:-	Exclusion	0.385	0.328	0.357	0.268	0.261	0.18	NA	NA
14570	A3SS_15177	clu_11670_NA	TUBGCP6	chr22	-	50222453_50222837_50222453_50222554_50224140_50224256	15177	94,105,97	36,19,19	67,161,55	73,143,50	298	149	1.91387e-10	3.42573e-08	0.566,0.734,0.719	0.315,0.36,0.355	-0.33	A3SS	98.6667	24.6667	94.3333	88.6667	123.333	183	sig	chr22:50222453:50222837:-	chr22:50222453:50222554:-	Exclusion	0.566	0.734	0.719	0.315	0.36	0.355	GO:0000278|GO:0007020|GO:0031122|GO:0051225|GO:0051321	mitotic cell cycle|microtubule nucleation|cytoplasmic microtubule organization|spindle assembly|meiotic cell cycle
14713	A3SS_15346	ENSG00000187239.16	FNBP1	chr9	-	129923843_129924026_129923843_129923996_129924959_129925157	15346	44,24,44	112,84,64	108292128	162345145	179	149	0.000992752	0.0205147	0.246,0.192,0.364	0.357,0.413,0.424	0.131	A3SS	37.3333	86.6667	176	217.333	124	393.333	sig	chr9:129923843:129924026:-	chr9:129923843:129923996:-	Inclusion	0.246	0.192	0.364	0.357	0.413	0.424	GO:0006897|GO:0007165	endocytosis|signal transduction
14779	A3SS_15417	stringtie.12154	IRF3	chr19	-	49664673_49664950_49664673_49664846_49665634_49665875	15417	179114168	111,115,96	123250107	117354139	253	149	0.000673941	0.0151531	0.487,0.369,0.508	0.382,0.294,0.312	-0.125	A3SS	153.667	107.333	160	203.333	261	363.333	sig	chr19:49664673:49664950:-	chr19:49664673:49664846:-	Exclusion	0.487	0.369	0.508	0.382	0.294	0.312	GO:0000122|GO:0002376|GO:0002753|GO:0006357|GO:0006915|GO:0006974|GO:0031663|GO:0032481|GO:0032727|GO:0032728|GO:0035666|GO:0039530|GO:0042981|GO:0043123|GO:0045944|GO:0050727|GO:0051607|GO:0060337|GO:0060340|GO:0071360|GO:0071888|GO:0097300|GO:0098586	negative regulation of transcription by RNA polymerase II|immune system process|cytosolic pattern recognition receptor signaling pathway|regulation of transcription by RNA polymerase II|apoptotic process|DNA damage response|lipopolysaccharide-mediated signaling pathway|positive regulation of type I interferon production|positive regulation of interferon-alpha production|positive regulation of int…
14829	A3SS_15479	clu_30047_NA	KNTC1	chr12	+	122592859_122594385_122594275_122594385_122591336_122591453	15479	119118122	72,70,98	94,201,64	98,217,83	298	149	0.000220574	0.00627506	0.452,0.457,0.384	0.324,0.317,0.278	-0.125	A3SS	119.667	80	119.667	132.667	199.667	252.333	sig	chr12:122592859:122594385:+	chr12:122594275:122594385:+	Exclusion	0.452	0.457	0.384	0.324	0.317	0.278	GO:0000070|GO:0007094|GO:0007096|GO:0051301|GO:0065003|GO:1903394	mitotic sister chromatid segregation|mitotic spindle assembly checkpoint signaling|regulation of exit from mitosis|cell division|protein-containing complex assembly|protein localization to kinetochore involved in kinetochore assembly
14830	A3SS_15480	clu_30047_NA	KNTC1	chr12	+	122592915_122594385_122594275_122594385_122591336_122591453	15480	119119122	72,70,98	97,200,60	98,217,83	298	149	0.000174685	0.00519999	0.452,0.459,0.384	0.331,0.315,0.265	-0.128	A3SS	120	80	119	132.667	200	251.667	sig	chr12:122592915:122594385:+	chr12:122594275:122594385:+	Exclusion	0.452	0.459	0.384	0.331	0.315	0.265	GO:0000070|GO:0007094|GO:0007096|GO:0051301|GO:0065003|GO:1903394	mitotic sister chromatid segregation|mitotic spindle assembly checkpoint signaling|regulation of exit from mitosis|cell division|protein-containing complex assembly|protein localization to kinetochore involved in kinetochore assembly
14835	A3SS_15489	clu_42730_NA	ZNF117	chr7	-	64981983_65006447_64981983_65006249_65006540_65006684	15489	58,76,65	0,1,2	53,114,53	3,12,8	298	149	3.58762e-06	0.00021673	1.0,0.974,0.942	0.898,0.826,0.768	-0.141	A3SS	66.3333	1	73.3333	7.66667	67.3333	81	sig	chr7:64981983:65006447:-	chr7:64981983:65006249:-	Exclusion	1	0.974	0.942	0.898	0.826	0.768	GO:0006355|GO:0006357	regulation of DNA-templated transcription|regulation of transcription by RNA polymerase II
14841	A3SS_15496	clu_30583_NA	SETD4	chr21	-	36043781_36043969_36043781_36043956_36045581_36046011	15496	1,3,2	111,87,85	28,60,16	116,243,69	162	149	6.66134e-16	2.91744e-13	0.008,0.031,0.021	0.182,0.185,0.176	0.161	A3SS	2	94.3333	34.6667	142.667	96.3333	177.333	sig	chr21:36043781:36043969:-	chr21:36043781:36043956:-	Inclusion	0.008	0.031	0.021	0.182	0.185	0.176	GO:0006954|GO:0018023|GO:0018026|GO:0018027|GO:0032755|GO:0032760|GO:0044648|GO:0045944|GO:0050729|GO:0071863|GO:0097692	inflammatory response|peptidyl-lysine trimethylation|peptidyl-lysine monomethylation|peptidyl-lysine dimethylation|positive regulation of interleukin-6 production|positive regulation of tumor necrosis factor production|histone H3-K4 dimethylation|positive regulation of transcription by RNA polymerase II|positive regulation of inflammatory response|regulation of cell proliferation in bone marrow|h…
14898	A3SS_15553	clu_13289_NA	CHKA	chr11	-	68081403_68091089_68081403_68081457_68097018_68097130	15553	57,43,83	110,103,90	31,72,35	130181129	298	149	0.000385743	0.00974119	0.206,0.173,0.316	0.107,0.166,0.119	-0.101	A3SS	61	101	46	146.667	162	192.667	sig	chr11:68081403:68091089:-	chr11:68081403:68081457:-	Exclusion	0.206	0.173	0.316	0.107	0.166	0.119	GO:0006629|GO:0006646|GO:0006656|GO:0006657|GO:0006869|GO:0016310	lipid metabolic process|phosphatidylethanolamine biosynthetic process|phosphatidylcholine biosynthetic process|CDP-choline pathway|lipid transport|phosphorylation
14899	A3SS_15554	clu_13289_NA	CHKA	chr11	-	68081403_68091089_68081403_68081848_68097018_68097130	15554	156136138	7,16,13	66,127,35	12,34,12	298	149	2.05478e-05	0.000928568	0.918,0.81,0.841	0.733,0.651,0.593	-0.197	A3SS	143.333	12	76	19.3333	155.333	95.3333	sig	chr11:68081403:68091089:-	chr11:68081403:68081848:-	Exclusion	0.918	0.81	0.841	0.733	0.651	0.593	GO:0006629|GO:0006646|GO:0006656|GO:0006657|GO:0006869|GO:0016310	lipid metabolic process|phosphatidylethanolamine biosynthetic process|phosphatidylcholine biosynthetic process|CDP-choline pathway|lipid transport|phosphorylation
14933	A3SS_15588	ENSG00000092148.12	HECTD1	chr14	-	31128611_31129448_31128611_31129307_31133237_31133414	15588	177138140	93,77,55	104209113	96,217,89	290	149	5.81793e-06	0.000325984	0.494,0.479,0.567	0.358,0.331,0.395	-0.152	A3SS	151.667	75	142	134	226.667	276	sig	chr14:31128611:31129448:-	chr14:31128611:31129307:-	Exclusion	0.494	0.479	0.567	0.358	0.331	0.395	GO:0001779|GO:0001843|GO:0003170|GO:0003281|GO:0032436|GO:0035904|GO:0043161|GO:0048856|GO:0051865|GO:0060707|GO:0070534|GO:0072659|GO:1903077	natural killer cell differentiation|neural tube closure|heart valve development|ventricular septum development|positive regulation of proteasomal ubiquitin-dependent protein catabolic process|aorta development|proteasome-mediated ubiquitin-dependent protein catabolic process|anatomical structure development|protein autoubiquitination|trophoblast giant cell differentiation|protein K63-linked ubiqu…
14936	A3SS_15593	ENSG00000187742.14	SECISBP2	chr9	+	89325426_89325676_89325547_89325676_89319651_89319797	15593	523453476	53,40,44	303802334	66142101	270	149	4.55333e-09	6.20711e-07	0.845,0.862,0.857	0.717,0.757,0.646	-0.148	A3SS	484	45.6667	479.667	103	529.667	582.667	sig	chr9:89325426:89325676:+	chr9:89325547:89325676:+	Exclusion	0.845	0.862	0.857	0.717	0.757	0.646	GO:0001514|GO:0021756|GO:0021884|GO:2000623	selenocysteine incorporation|striatum development|forebrain neuron development|negative regulation of nuclear-transcribed mRNA catabolic process, nonsense-mediated decay
14937	A3SS_15594	ENSG00000187742.14	SECISBP2	chr9	+	89334521_89334730_89334635_89334730_89332907_89332986	15594	232240222	113,97,87	106425132	115280144	263	149	8.41694e-07	6.37269e-05	0.538,0.584,0.591	0.343,0.462,0.342	-0.189	A3SS	231.333	99	221	179.667	330.333	400.667	sig	chr9:89334521:89334730:+	chr9:89334635:89334730:+	Exclusion	0.538	0.584	0.591	0.343	0.462	0.342	GO:0001514|GO:0021756|GO:0021884|GO:2000623	selenocysteine incorporation|striatum development|forebrain neuron development|negative regulation of nuclear-transcribed mRNA catabolic process, nonsense-mediated decay
14975	A3SS_15634	ENSG00000135049.15	AGTPBP1	chr9	-	85655142_85655320_85655142_85655200_85657434_85657643	15634	371390375	83,103,93	229567154	81324102	269	149	4.13501e-06	0.0002445	0.712,0.677,0.691	0.61,0.492,0.455	-0.174	A3SS	378.667	93	316.667	169	471.667	485.667	sig	chr9:85655142:85655320:-	chr9:85655142:85655200:-	Exclusion	0.712	0.677	0.691	0.61	0.492	0.455	GO:0001754|GO:0006508|GO:0007005|GO:0007628|GO:0008285|GO:0021702|GO:0021772|GO:0021954|GO:0035608|GO:0035609|GO:0035610|GO:0042133|GO:0050905|GO:0060041|GO:0098957|GO:0098958|GO:2000060	eye photoreceptor cell differentiation|proteolysis|mitochondrion organization|adult walking behavior|negative regulation of cell population proliferation|cerebellar Purkinje cell differentiation|olfactory bulb development|central nervous system neuron development|protein deglutamylation|C-terminal protein deglutamylation|protein side chain deglutamylation|neurotransmitter metabolic process|neurom…
15054	A3SS_15718	clu_20751_NA	DAZAP1	chr19	+	1426348_1428995_1428841_1428995_1422347_1422396	15718	93,88,94	107119133	99217104	78,189,40	298	149	0.00101067	0.0207857	0.303,0.27,0.261	0.388,0.365,0.565	0.161	A3SS	91.6667	119.667	140	102.333	211.333	242.333	sig	chr19:1426348:1428995:+	chr19:1428841:1428995:+	Inclusion	0.303	0.27	0.261	0.388	0.365	0.565	GO:0001893|GO:0007283|GO:0030154|GO:0048026|GO:0048144	maternal placenta development|spermatogenesis|cell differentiation|positive regulation of mRNA splicing, via spliceosome|fibroblast proliferation
15061	A3SS_15727	stringtie.12576	CEBPZOS	chr2	+	37201862_37204741_37204303_37204741_37201641_37201726	15727	359259300	28,12,32	312660306	95,116,83	298	149	6.4333e-11	1.29038e-08	0.865,0.915,0.824	0.622,0.74,0.648	-0.198	A3SS	306	24	426	98	330	524	sig	chr2:37201862:37204741:+	chr2:37204303:37204741:+	Exclusion	0.865	0.915	0.824	0.622	0.74	0.648
15071	A3SS_15740	ENSG00000146067.15	FAM193B	chr5	-	177531952_177532200_177531952_177532131_177532442_177532641	15740	85,65,76	13,20,12	86,188,96	12,12,4	218	149	0.000645091	0.0146383	0.817,0.69,0.812	0.83,0.915,0.943	0.123	A3SS	75.3333	15	123.333	9.33333	90.3333	132.667	sig	chr5:177531952:177532200:-	chr5:177531952:177532131:-	Inclusion	0.817	0.69	0.812	0.83	0.915	0.943
15084	A3SS_15753	ENSG00000123219.12	CENPK	chr5	-	65554796_65554946_65554796_65554898_65561462_65561564	15753	131,98,103	18,10,20	112299244	3,6,1	197	149	1.48104e-13	4.69923e-11	0.846,0.881,0.796	0.966,0.974,0.995	0.137	A3SS	110.667	16	218.333	3.33333	126.667	221.667	sig	chr5:65554796:65554946:-	chr5:65554796:65554898:-	Inclusion	0.846	0.881	0.796	0.966	0.974	0.995	GO:0000070|GO:0051382	mitotic sister chromatid segregation|kinetochore assembly
15136	A3SS_15811	ENSG00000133997.11	MED6	chr14	-	70592879_70593009_70592879_70592988_70593295_70593378	15811	21,17,20	300234202	72,137,77	231553247	170	149	2.10942e-15	8.53487e-13	0.058,0.06,0.08	0.215,0.178,0.215	0.137	A3SS	19.3333	245.333	95.3333	343.667	264.667	439	sig	chr14:70592879:70593009:-	chr14:70592879:70592988:-	Inclusion	0.058	0.06	0.08	0.215	0.178	0.215	GO:0006357|GO:0032968|GO:0035019|GO:0045944|GO:0051123|GO:0060261	regulation of transcription by RNA polymerase II|positive regulation of transcription elongation by RNA polymerase II|somatic stem cell population maintenance|positive regulation of transcription by RNA polymerase II|RNA polymerase II preinitiation complex assembly|positive regulation of transcription initiation by RNA polymerase II
15154	A3SS_15829	stringtie.14262	NA	chr20	+	44938044_44938191_44938060_44938191_44936893_44936976	15829	8,9,7	91,91,86	17,22,4	25,95,15	165	149	4.51919e-05	0.00175229	0.074,0.082,0.068	0.38,0.173,0.194	0.174	A3SS	8	89.3333	14.3333	45	97.3333	59.3333	sig	chr20:44938044:44938191:+	chr20:44938060:44938191:+	Inclusion	0.074	0.082	0.068	0.38	0.173	0.194	NA	NA
15202	A3SS_15889	stringtie.22927	PORCN	chrX	+	48511294_48511487_48511365_48511487_48509783_48509956	15889	95,86,93	12,15,16	55,140,56	25,51,23	220	149	9.00549e-06	0.000468852	0.843,0.795,0.797	0.598,0.65,0.623	-0.188	A3SS	91.3333	14.3333	83.6667	33	105.667	116.667	sig	chrX:48511294:48511487:+	chrX:48511365:48511487:+	Exclusion	0.843	0.795	0.797	0.598	0.65	0.623	GO:0006497|GO:0009100|GO:0016055|GO:0018345|GO:0030258|GO:0045234|GO:0061355|GO:0099072	protein lipidation|glycoprotein metabolic process|Wnt signaling pathway|protein palmitoylation|lipid modification|protein palmitoleylation|Wnt protein secretion|regulation of postsynaptic membrane neurotransmitter receptor levels
15263	A3SS_15959	stringtie.6670	DLST	chr14	+	74889877_74889952_74889896_74889952_74889274_74889349	15959	13,11,12	470516435	326506252	278645286	168	149	0	0	0.024,0.019,0.024	0.51,0.41,0.439	0.431	A3SS	12	473.667	361.333	403	485.667	764.333	sig	chr14:74889877:74889952:+	chr14:74889896:74889952:+	Inclusion	0.024	0.019	0.024	0.51	0.41	0.439	GO:0006091|GO:0006099|GO:0006103|GO:0006104|GO:0033512|GO:0106077	generation of precursor metabolites and energy|tricarboxylic acid cycle|2-oxoglutarate metabolic process|succinyl-CoA metabolic process|L-lysine catabolic process to acetyl-CoA via saccharopine|histone succinylation
15284	A3SS_15983	clu_35494_NA	TRIM38	chr6	+	25971818_25972099_25971922_25972099_25969324_25969420	15983	78,75,71	1,0,0	65,138,55	6,10,5	253	149	3.1067e-07	2.66318e-05	0.979,1.0,1.0	0.865,0.89,0.866	-0.119	A3SS	74.6667	0.333333	86	7	75	93	sig	chr6:25971818:25972099:+	chr6:25971922:25972099:+	Exclusion	0.979	1	1	0.865	0.89	0.866	GO:0000209|GO:0010508|GO:0016925|GO:0032648|GO:0032880|GO:0043123|GO:0043161|GO:0045070|GO:0045087|GO:0045893|GO:0046596|GO:0046598|GO:0050687|GO:0051091|GO:0051092|GO:0070936	protein polyubiquitination|positive regulation of autophagy|protein sumoylation|regulation of interferon-beta production|regulation of protein localization|positive regulation of I-kappaB kinase/NF-kappaB signaling|proteasome-mediated ubiquitin-dependent protein catabolic process|positive regulation of viral genome replication|innate immune response|positive regulation of DNA-templated transcript…
15359	A3SS_16067	clu_36102_NA	FGD2	chr6	+	37013036_37013765_37013608_37013765_37010972_37011050	16067	98123126	17,6,13	103200107	2,13,1	298	149	0.00158295	0.0294123	0.742,0.911,0.829	0.963,0.885,0.982	0.116	A3SS	115.667	12	136.667	5.33333	127.667	142	sig	chr6:37013036:37013765:+	chr6:37013608:37013765:+	Inclusion	0.742	0.911	0.829	0.963	0.885	0.982	GO:0007010|GO:0008360|GO:0030036|GO:0043087|GO:0043507|GO:0046847|GO:0051056	cytoskeleton organization|regulation of cell shape|actin cytoskeleton organization|regulation of GTPase activity|positive regulation of JUN kinase activity|filopodium assembly|regulation of small GTPase mediated signal transduction
15361	A3SS_16069	clu_36102_NA	FGD2	chr6	+	37013036_37013765_37013608_37013765_37011705_37013297	16069	98122126	9,2,1	103200107	19,18,6	298	149	0.00067752	0.0152169	0.845,0.968,0.984	0.73,0.847,0.899	-0.107	A3SS	115.333	4	136.667	14.3333	119.333	151	sig	chr6:37013036:37013765:+	chr6:37013608:37013765:+	Exclusion	0.845	0.968	0.984	0.73	0.847	0.899	GO:0007010|GO:0008360|GO:0030036|GO:0043087|GO:0043507|GO:0046847|GO:0051056	cytoskeleton organization|regulation of cell shape|actin cytoskeleton organization|regulation of GTPase activity|positive regulation of JUN kinase activity|filopodium assembly|regulation of small GTPase mediated signal transduction
15411	A3SS_16124	clu_964_NA	TIA1	chr2	-	70224553_70225412_70224553_70224629_70227734_70227822	16124	181138116	139116104	56,127,40	170291139	298	149	0	0	0.394,0.373,0.358	0.141,0.179,0.126	-0.226	A3SS	145	119.667	74.3333	200	264.667	274.333	sig	chr2:70224553:70225412:-	chr2:70224553:70224629:-	Exclusion	0.394	0.373	0.358	0.141	0.179	0.126	GO:0000381|GO:0001818|GO:0006397|GO:0006915|GO:0008380|GO:0017148|GO:0034063|GO:0048024|GO:1903608	regulation of alternative mRNA splicing, via spliceosome|negative regulation of cytokine production|mRNA processing|apoptotic process|RNA splicing|negative regulation of translation|stress granule assembly|regulation of mRNA splicing, via spliceosome|protein localization to cytoplasmic stress granule
15412	A3SS_16125	clu_964_NA	TIA1	chr2	-	70224553_70225568_70224553_70224629_70227734_70227822	16125	187144121	139116104	64,133,38	170291139	298	149	0	0	0.402,0.383,0.368	0.158,0.186,0.12	-0.23	A3SS	150.667	119.667	78.3333	200	270.333	278.333	sig	chr2:70224553:70225568:-	chr2:70224553:70224629:-	Exclusion	0.402	0.383	0.368	0.158	0.186	0.12	GO:0000381|GO:0001818|GO:0006397|GO:0006915|GO:0008380|GO:0017148|GO:0034063|GO:0048024|GO:1903608	regulation of alternative mRNA splicing, via spliceosome|negative regulation of cytokine production|mRNA processing|apoptotic process|RNA splicing|negative regulation of translation|stress granule assembly|regulation of mRNA splicing, via spliceosome|protein localization to cytoplasmic stress granule
15456	A3SS_16175	ENSG00000154237.12	LRRK1	chr15	+	101024799_101024967_101024802_101024967_101022382_101022597	16175	9,4,5	52,53,50	16,30,10	76,109,34	152	149	0.00302568	0.0485154	0.145,0.069,0.089	0.171,0.212,0.224	0.101	A3SS	6	51.6667	18.6667	73	57.6667	91.6667	sig	chr15:101024799:101024967:+	chr15:101024802:101024967:+	Inclusion	0.145	0.069	0.089	0.171	0.212	0.224	GO:0006468|GO:0018108|GO:0035556|GO:0036035|GO:0045453|GO:0050731|GO:0050732|GO:0090263|GO:1902533	protein phosphorylation|peptidyl-tyrosine phosphorylation|intracellular signal transduction|osteoclast development|bone resorption|positive regulation of peptidyl-tyrosine phosphorylation|negative regulation of peptidyl-tyrosine phosphorylation|positive regulation of canonical Wnt signaling pathway|positive regulation of intracellular signal transduction
15464	A3SS_16183	ENSG00000125734.15	GPR108	chr19	-	6730986_6731111_6730986_6731054_6731198_6731282	16183	687533550	5,12,5	3671017275	43,106,29	206	149	0	0	0.99,0.97,0.988	0.861,0.874,0.873	-0.113	A3SS	590	7.33333	553	59.3333	597.333	612.333	sig	chr19:6730986:6731111:-	chr19:6730986:6731054:-	Exclusion	0.99	0.97	0.988	0.861	0.874	0.873	GO:0006810|GO:0034122|GO:0050776	transport|negative regulation of toll-like receptor signaling pathway|regulation of immune response
15468	A3SS_16191	ENSG00000171703.16	TCEA2	chr20	+	64071857_64071941_64071869_64071941_64070488_64070635	16191	4,1,17	179167212	3,29,7	41,103,32	161	149	5.97905e-08	6.24746e-06	0.02,0.006,0.069	0.063,0.207,0.168	0.114	A3SS	7.33333	186	13	58.6667	193.333	71.6667	sig	chr20:64071857:64071941:+	chr20:64071869:64071941:+	Inclusion	0.02	0.006	0.069	0.063	0.207	0.168	GO:0006351|GO:0006354|GO:0006368|GO:0032784|GO:0045944	DNA-templated transcription|DNA-templated transcription elongation|transcription elongation by RNA polymerase II|regulation of DNA-templated transcription elongation|positive regulation of transcription by RNA polymerase II
15475	A3SS_16201	clu_11597_NA	TRMU	chr22	+	46347372_46350463_46350290_46350463_46346421_46346544	16201	19,15,19	50,34,33	10,16,9	200176157	298	149	2.91989e-14	1.00173e-11	0.16,0.181,0.224	0.024,0.043,0.028	-0.157	A3SS	17.6667	39	11.6667	177.667	56.6667	189.333	sig	chr22:46347372:46350463:+	chr22:46350290:46350463:+	Exclusion	0.16	0.181	0.224	0.024	0.043	0.028	GO:0002143	tRNA wobble position uridine thiolation
15606	A3SS_16348	stringtie.3150	PIDD1	chr11	-	803173_803647_803173_803587_804093_805178	16348	67,60,83	77,41,50	73,133,55	125195114	209	149	6.0174e-05	0.00221434	0.383,0.511,0.542	0.294,0.327,0.256	-0.186	A3SS	70	56	87	144.667	126	231.667	sig	chr11:803173:803647:-	chr11:803173:803587:-	Exclusion	0.383	0.511	0.542	0.294	0.327	0.256	GO:0006915|GO:0006919|GO:0006974|GO:0006977|GO:0007165|GO:0008625|GO:0016540|GO:0043065|GO:0043066|GO:0043122|GO:0051092	apoptotic process|activation of cysteine-type endopeptidase activity involved in apoptotic process|DNA damage response|DNA damage response, signal transduction by p53 class mediator resulting in cell cycle arrest|signal transduction|extrinsic apoptotic signaling pathway via death domain receptors|protein autoprocessing|positive regulation of apoptotic process|negative regulation of apoptotic proc…
15801	A3SS_16564	stringtie.2848	ZFYVE27	chr10	+	97744711_97744915_97744728_97744915_97743093_97743164	16564	3,1,1	227205194	51,91,19	142,251,87	166	149	0	0	0.012,0.004,0.005	0.244,0.246,0.164	0.211	A3SS	1.66667	208.667	53.6667	160	210.333	213.667	sig	chr10:97744711:97744915:+	chr10:97744728:97744915:+	Inclusion	0.012	0.004	0.005	0.244	0.246	0.164	GO:0016192|GO:0031175|GO:0045773|GO:0048011|GO:0071787|GO:0072659	vesicle-mediated transport|neuron projection development|positive regulation of axon extension|neurotrophin TRK receptor signaling pathway|endoplasmic reticulum tubular network formation|protein localization to plasma membrane
15888	A3SS_16656	stringtie.22367	NA	chr9	+	121173242_121173509_121173356_121173509_121169610_121169816	16656	320270261	8,3,3	154374135	64,108,42	263	149	0	0	0.958,0.981,0.98	0.577,0.662,0.646	-0.345	A3SS	283.667	4.66667	221	71.3333	288.333	292.333	sig	chr9:121173242:121173509:+	chr9:121173356:121173509:+	Exclusion	0.958	0.981	0.98	0.577	0.662	0.646	NA	NA
15889	A3SS_16657	stringtie.22367	NA	chr9	+	121173242_121173509_121173356_121173509_121171407_121171548	16657	364334335	11,14,5	204413121	34,168,33	263	149	0	0	0.949,0.931,0.974	0.773,0.582,0.675	-0.275	A3SS	344.333	10	246	78.3333	354.333	324.333	sig	chr9:121173242:121173509:+	chr9:121173356:121173509:+	Exclusion	0.949	0.931	0.974	0.773	0.582	0.675	NA	NA
16027	A3SS_16820	stringtie.8247	NDE1	chr16	+	15699596_15701236_15699728_15701236_15696708_15696860	16820	159102122	342285288	342540332	230472190	281	149	0	0	0.198,0.16,0.183	0.441,0.378,0.481	0.253	A3SS	127.667	305	404.667	297.333	432.667	702	sig	chr16:15699596:15701236:+	chr16:15699728:15701236:+	Inclusion	0.198	0.16	0.183	0.441	0.378	0.481	GO:0000132|GO:0001764|GO:0007020|GO:0007059|GO:0007100|GO:0007405|GO:0016477|GO:0021987|GO:0047496|GO:0051298|GO:0051301|GO:0051303|GO:0051642	establishment of mitotic spindle orientation|neuron migration|microtubule nucleation|chromosome segregation|mitotic centrosome separation|neuroblast proliferation|cell migration|cerebral cortex development|vesicle transport along microtubule|centrosome duplication|cell division|establishment of chromosome localization|centrosome localization
16044	A3SS_16840	clu_14794_NA	SECISBP2	chr9	+	89325430_89325676_89325547_89325676_89319651_89319797	16840	216221205	53,40,44	151341116	66142101	266	149	3.42761e-06	0.000209285	0.695,0.756,0.723	0.562,0.574,0.391	-0.216	A3SS	214	45.6667	202.667	103	259.667	305.667	sig	chr9:89325430:89325676:+	chr9:89325547:89325676:+	Exclusion	0.695	0.756	0.723	0.562	0.574	0.391	GO:0001514|GO:0021756|GO:0021884|GO:2000623	selenocysteine incorporation|striatum development|forebrain neuron development|negative regulation of nuclear-transcribed mRNA catabolic process, nonsense-mediated decay
16056	A3SS_16853	ENSG00000140451.12	PIF1	chr15	-	64819846_64820019_64819846_64819986_64820981_64821088	16853	219178238	151150158	86,175,52	128,244,57	182	149	9.29447e-07	6.93285e-05	0.543,0.493,0.552	0.355,0.37,0.428	-0.145	A3SS	211.667	153	104.333	143	364.667	247.333	sig	chr15:64819846:64820019:-	chr15:64819846:64819986:-	Exclusion	0.543	0.493	0.552	0.355	0.37	0.428	GO:0000002|GO:0006281|GO:0006310|GO:0007004|GO:0032204|GO:0032211|GO:0032508|GO:0051974	mitochondrial genome maintenance|DNA repair|DNA recombination|telomere maintenance via telomerase|regulation of telomere maintenance|negative regulation of telomere maintenance via telomerase|DNA duplex unwinding|negative regulation of telomerase activity
16066	A3SS_16874	ENSG00000184863.10	RBM33	chr7	+	155711172_155711455_155711202_155711455_155706859_155707068	16874	111103154	152201178	71184107	262593217	179	149	7.85727e-06	0.00041991	0.378,0.299,0.419	0.184,0.205,0.291	-0.139	A3SS	122.667	177	120.667	357.333	299.667	478	sig	chr7:155711172:155711455:+	chr7:155711202:155711455:+	Exclusion	0.378	0.299	0.419	0.184	0.205	0.291
16068	A3SS_16876	ENSG00000184863.10	RBM33	chr7	+	155763808_155764018_155763811_155764018_155744960_155745602	16876	75,68,80	125168152	89,206,92	129,265,78	152	149	0.00150121	0.0281947	0.37,0.284,0.34	0.403,0.432,0.536	0.126	A3SS	74.3333	148.333	129	157.333	222.667	286.333	sig	chr7:155763808:155764018:+	chr7:155763811:155764018:+	Inclusion	0.37	0.284	0.34	0.403	0.432	0.536
16151	A3SS_16989	clu_2287_NA	ORMDL1	chr2	-	189782421_189782792_189782421_189782602_189783013_189783123	16989	258182133	299246194	86,283,94	357885409	298	149	0	0	0.301,0.27,0.255	0.108,0.138,0.103	-0.159	A3SS	191	246.333	154.333	550.333	437.333	704.667	sig	chr2:189782421:189782792:-	chr2:189782421:189782602:-	Exclusion	0.301	0.27	0.255	0.108	0.138	0.103	GO:0006672|GO:0006686|GO:0030148|GO:0042552|GO:0061744|GO:0090156|GO:1900060	ceramide metabolic process|sphingomyelin biosynthetic process|sphingolipid biosynthetic process|myelination|motor behavior|intracellular sphingolipid homeostasis|negative regulation of ceramide biosynthetic process
16152	A3SS_16992	clu_2287_NA	ORMDL1	chr2	-	189782421_189783402_189782421_189782602_189784268_189784371	16992	254187136	191161168	88,284,97	182498294	298	149	2.27697e-10	4.02317e-08	0.399,0.367,0.288	0.195,0.222,0.142	-0.165	A3SS	192.333	173.333	156.333	324.667	365.667	481	sig	chr2:189782421:189783402:-	chr2:189782421:189782602:-	Exclusion	0.399	0.367	0.288	0.195	0.222	0.142	GO:0006672|GO:0006686|GO:0030148|GO:0042552|GO:0061744|GO:0090156|GO:1900060	ceramide metabolic process|sphingomyelin biosynthetic process|sphingolipid biosynthetic process|myelination|motor behavior|intracellular sphingolipid homeostasis|negative regulation of ceramide biosynthetic process
16204	A3SS_17052	ENSG00000169714.16	CNBP	chr3	-	129171445_129171538_129171445_129171508_129171633_129171771	17052	236921702111	316209223	204339461949	455824556	179	149	1.22125e-15	5.14344e-13	0.862,0.896,0.887	0.789,0.799,0.745	-0.104	A3SS	2216.67	249.333	2646	611.667	2466	3257.67	sig	chr3:129171445:129171538:-	chr3:129171445:129171508:-	Exclusion	0.862	0.896	0.887	0.789	0.799	0.745	GO:0000122|GO:0006355|GO:0008284|GO:0042632|GO:0045893|GO:0045944|GO:0071919|GO:2000767	negative regulation of transcription by RNA polymerase II|regulation of DNA-templated transcription|positive regulation of cell population proliferation|cholesterol homeostasis|positive regulation of DNA-templated transcription|positive regulation of transcription by RNA polymerase II|G-quadruplex DNA formation|positive regulation of cytoplasmic translation
16213	A3SS_17062	ENSG00000166004.14	CEP295	chr11	+	93729610_93729781_93729613_93729781_93729433_93729530	17062	17,22,14	57,45,71	26,59,17	46,93,24	152	149	0.00277285	0.0452906	0.226,0.324,0.162	0.357,0.383,0.41	0.146	A3SS	17.6667	57.6667	34	54.3333	75.3333	88.3333	sig	chr11:93729610:93729781:+	chr11:93729613:93729781:+	Inclusion	0.226	0.324	0.162	0.357	0.383	0.41	GO:0007099|GO:0010825|GO:0046599|GO:1901985|GO:1903724|GO:1904951	centriole replication|positive regulation of centrosome duplication|regulation of centriole replication|positive regulation of protein acetylation|positive regulation of centriole elongation|positive regulation of establishment of protein localization
16253	A3SS_17109	ENSG00000148143.12	ZNF462	chr9	+	106932262_106932549_106932445_106932549_106930524_106930689	17109	26,28,28	101,80,130	38,102,48	64,199,56	298	149	2.8926e-06	0.000182296	0.114,0.149,0.097	0.229,0.204,0.3	0.124	A3SS	27.3333	103.667	62.6667	106.333	131	169	sig	chr9:106932262:106932549:+	chr9:106932445:106932549:+	Inclusion	0.114	0.149	0.097	0.229	0.204	0.3	GO:0006325|GO:0010468|GO:0043392|GO:0045944	chromatin organization|regulation of gene expression|negative regulation of DNA binding|positive regulation of transcription by RNA polymerase II
16254	A3SS_17110	ENSG00000148143.12	ZNF462	chr9	+	106932265_106932549_106932445_106932549_106930524_106930689	17110	21,24,28	101,80,130	33,88,38	64,199,56	298	149	1.48964e-05	0.0007131	0.094,0.13,0.097	0.205,0.181,0.253	0.106	A3SS	24.3333	103.667	53	106.333	128	159.333	sig	chr9:106932265:106932549:+	chr9:106932445:106932549:+	Inclusion	0.094	0.13	0.097	0.205	0.181	0.253	GO:0006325|GO:0010468|GO:0043392|GO:0045944	chromatin organization|regulation of gene expression|negative regulation of DNA binding|positive regulation of transcription by RNA polymerase II
16295	A3SS_17174	stringtie.19161	NFYA	chr6	+	41079004_41079164_41079028_41079164_41072982_41073084	17174	2,5,4	143158130	46,87,18	96,281,81	173	149	0	0	0.012,0.027,0.026	0.292,0.211,0.161	0.2	A3SS	3.66667	143.667	50.3333	152.667	147.333	203	sig	chr6:41079004:41079164:+	chr6:41079028:41079164:+	Inclusion	0.012	0.027	0.026	0.292	0.211	0.161	GO:0006355|GO:0006357|GO:0006366|GO:0035065|GO:0045893|GO:0045944|GO:0048511|GO:0080182	regulation of DNA-templated transcription|regulation of transcription by RNA polymerase II|transcription by RNA polymerase II|regulation of histone acetylation|positive regulation of DNA-templated transcription|positive regulation of transcription by RNA polymerase II|rhythmic process|histone H3-K4 trimethylation
16340	A3SS_17227	ENSG00000257923.9	CUX1	chr7	+	102196633_102197305_102196939_102197305_102195506_102195603	17227	63,67,57	6,0,0	63,147,84	12,9,11	298	149	0.000593417	0.0137133	0.84,1.0,1.0	0.724,0.891,0.792	-0.144	A3SS	62.3333	2	98	10.6667	64.3333	108.667	sig	chr7:102196633:102197305:+	chr7:102196939:102197305:+	Exclusion	0.84	1	1	0.724	0.891	0.792	GO:0000122|GO:0006357|GO:0050775	negative regulation of transcription by RNA polymerase II|regulation of transcription by RNA polymerase II|positive regulation of dendrite morphogenesis
16528	A3SS_17452	clu_18602_NA	MELTF	chr3	-	197003900_197004368_197003900_197004170_197006548_197006736	17452	88,46,34	2,0,3	46,98,53	12,10,11	298	149	7.585e-06	0.000408724	0.957,1.0,0.85	0.657,0.831,0.707	-0.204	A3SS	56	1.66667	65.6667	11	57.6667	76.6667	sig	chr3:197003900:197004368:-	chr3:197003900:197004170:-	Exclusion	0.957	1	0.85	0.657	0.831	0.707	GO:0001558|GO:0006826|GO:0010756|GO:0034755|GO:0042127|GO:0090091|GO:1900025	regulation of cell growth|iron ion transport|positive regulation of plasminogen activation|iron ion transmembrane transport|regulation of cell population proliferation|positive regulation of extracellular matrix disassembly|negative regulation of substrate adhesion-dependent cell spreading
16529	A3SS_17453	clu_18602_NA	MELTF	chr3	-	197003900_197004982_197003900_197004170_197006548_197006736	17453	87,53,34	2,0,3	46,99,53	12,10,11	298	149	5.47331e-06	0.000308882	0.956,1.0,0.85	0.657,0.832,0.707	-0.203	A3SS	58	1.66667	66	11	59.6667	77	sig	chr3:197003900:197004982:-	chr3:197003900:197004170:-	Exclusion	0.956	1	0.85	0.657	0.832	0.707	GO:0001558|GO:0006826|GO:0010756|GO:0034755|GO:0042127|GO:0090091|GO:1900025	regulation of cell growth|iron ion transport|positive regulation of plasminogen activation|iron ion transmembrane transport|regulation of cell population proliferation|positive regulation of extracellular matrix disassembly|negative regulation of substrate adhesion-dependent cell spreading
16547	A3SS_17476	ENSG00000105705.15	SUGP1	chr19	-	19303723_19303912_19303723_19303847_19305848_19306076	17476	43,21,34	123134102	8,8,1	422722374	214	149	0	0	0.196,0.098,0.188	0.013,0.008,0.002	-0.153	A3SS	32.6667	119.667	5.66667	506	152.333	511.667	sig	chr19:19303723:19303912:-	chr19:19303723:19303847:-	Exclusion	0.196	0.098	0.188	0.013	0.008	0.002	GO:0006397|GO:0008380	mRNA processing|RNA splicing
16548	A3SS_17477	ENSG00000105705.15	SUGP1	chr19	-	19303723_19304043_19303723_19303847_19305848_19306076	17477	58,33,47	123134102	9,9,2	422722374	298	149	0	0	0.191,0.11,0.187	0.011,0.006,0.003	-0.156	A3SS	46	119.667	6.66667	506	165.667	512.667	sig	chr19:19303723:19304043:-	chr19:19303723:19303847:-	Exclusion	0.191	0.11	0.187	0.011	0.006	0.003	GO:0006397|GO:0008380	mRNA processing|RNA splicing
16694	A3SS_17642	clu_27777_NA	ALPK2	chr18	-	58481246_58496384_58481246_58488994_58498048_58503524	17642	227158102	0,4,0	43,220,35	6,9,1	298	149	4.48452e-05	0.00174052	1.0,0.952,1.0	0.782,0.924,0.946	-0.1	A3SS	162.333	1.33333	99.3333	5.33333	163.667	104.667	sig	chr18:58481246:58496384:-	chr18:58481246:58488994:-	Exclusion	1	0.952	1	0.782	0.924	0.946	GO:0003007|GO:0003308|GO:0006468|GO:0010468|GO:0030010|GO:0042981|GO:0055013|GO:1905223	heart morphogenesis|negative regulation of Wnt signaling pathway involved in heart development|protein phosphorylation|regulation of gene expression|establishment of cell polarity|regulation of apoptotic process|cardiac muscle cell development|epicardium morphogenesis
16747	A3SS_17699	clu_14957_NA	MFSD14C	chr9	-	96942602_96946356_96942602_96943154_96949554_96949585	17699	55,33,25	18,9,13	39,76,31	148297104	298	149	0	0	0.604,0.647,0.49	0.116,0.113,0.13	-0.461	A3SS	37.6667	13.3333	48.6667	183	51	231.667	sig	chr9:96942602:96946356:-	chr9:96942602:96943154:-	Exclusion	0.604	0.647	0.49	0.116	0.113	0.13
16749	A3SS_17701	clu_14957_NA	MFSD14C	chr9	-	96942602_96948088_96942602_96943154_96949554_96949585	17701	58,49,31	18,9,13	46,83,38	148297104	298	149	0	0	0.617,0.731,0.544	0.135,0.123,0.154	-0.493	A3SS	46	13.3333	55.6667	183	59.3333	238.667	sig	chr9:96942602:96948088:-	chr9:96942602:96943154:-	Exclusion	0.617	0.731	0.544	0.135	0.123	0.154
16779	A3SS_17733	ENSG00000141524.15	TMC6	chr17	-	78126776_78126974_78126776_78126906_78132340_78132407	17733	93,86,94	60,62,52	103,172,92	27,73,28	217	149	0.000246011	0.00684375	0.516,0.488,0.554	0.724,0.618,0.693	0.159	A3SS	91	58	122.333	42.6667	149	165	sig	chr17:78126776:78126974:-	chr17:78126776:78126906:-	Inclusion	0.516	0.488	0.554	0.724	0.618	0.693	GO:0008150|GO:0034220	biological_process|monoatomic ion transmembrane transport
16839	A3SS_17794	ENSG00000134802.17	SLC43A3	chr11	-	57426587_57426750_57426587_57426652_57426885_57427043	17794	100106134	89,107,91	73,129,41	85,210,53	247	149	0.000750423	0.0164658	0.404,0.374,0.47	0.341,0.27,0.318	-0.106	A3SS	113.333	95.6667	81	116	209	197	sig	chr11:57426587:57426750:-	chr11:57426587:57426652:-	Exclusion	0.404	0.374	0.47	0.341	0.27	0.318	GO:0015853|GO:0015908|GO:0035344|GO:0042908|GO:1903716	adenine transport|fatty acid transport|hypoxanthine transport|xenobiotic transport|guanine transmembrane transport
16918	A3SS_17902	clu_35705_NA	TCF19	chr6	+	31158916_31159707_31159142_31159707_31158546_31159035	17902	222231222	44,69,65	259743238	33,123,39	298	149	0.000506707	0.0120913	0.716,0.626,0.631	0.797,0.751,0.753	0.109	A3SS	225	59.3333	413.333	65	284.333	478.333	sig	chr6:31158916:31159707:+	chr6:31159142:31159707:+	Inclusion	0.716	0.626	0.631	0.797	0.751	0.753	GO:0010468	regulation of gene expression
16934	A3SS_17920	clu_36229_NA	CNPY3	chr6	+	42935411_42935670_42935573_42935670_42934474_42934598	17920	135125121	705832742	194377181	432992348	298	149	0	0	0.087,0.07,0.075	0.183,0.16,0.206	0.106	A3SS	127	759.667	250.667	590.667	886.667	841.333	sig	chr6:42935411:42935670:+	chr6:42935573:42935670:+	Inclusion	0.087	0.07	0.075	0.183	0.16	0.206	GO:0045087	innate immune response
16998	A3SS_17989	stringtie.10334	NA	chr17	+	67981435_67984378_67982251_67984378_67975771_67975958	17989	128,96,85	165118127	93,228,84	66,115,30	298	149	1.75278e-07	1.61092e-05	0.279,0.289,0.251	0.413,0.498,0.583	0.225	A3SS	103	136.667	135	70.3333	239.667	205.333	sig	chr17:67981435:67984378:+	chr17:67982251:67984378:+	Inclusion	0.279	0.289	0.251	0.413	0.498	0.583	NA	NA
17060	A3SS_18065	stringtie.4282	FOXRED1	chr11	+	126273315_126273454_126273335_126273454_126272968_126273079	18065	5,7,9	251204225	49,95,27	271508197	169	149	3.33067e-16	1.51096e-13	0.017,0.029,0.034	0.137,0.142,0.108	0.102	A3SS	7	226.667	57	325.333	233.667	382.333	sig	chr11:126273315:126273454:+	chr11:126273335:126273454:+	Inclusion	0.017	0.029	0.034	0.137	0.142	0.108	GO:0032981	mitochondrial respiratory chain complex I assembly
17099	A3SS_18107	clu_21578_NA	MAN2B1	chr19	-	12658223_12658513_12658223_12658344_12661259_12661814	18107	133,113,93	51,26,48	94,254,97	10,37,10	298	149	4.28459e-06	0.000252258	0.566,0.685,0.492	0.825,0.774,0.829	0.228	A3SS	113	41.6667	148.333	19	154.667	167.333	sig	chr19:12658223:12658513:-	chr19:12658223:12658344:-	Inclusion	0.566	0.685	0.492	0.825	0.774	0.829	GO:0006013|GO:0006517|GO:0007611|GO:0009313|GO:0036211	mannose metabolic process|protein deglycosylation|learning or memory|oligosaccharide catabolic process|protein modification process
17100	A3SS_18108	clu_21578_NA	MAN2B1	chr19	-	12658223_12661082_12658223_12658344_12661259_12661814	18108	64,36,44	51,26,48	44,78,39	10,37,10	298	149	0.000121755	0.00388565	0.386,0.409,0.314	0.688,0.513,0.661	0.251	A3SS	48	41.6667	53.6667	19	89.6667	72.6667	sig	chr19:12658223:12661082:-	chr19:12658223:12658344:-	Inclusion	0.386	0.409	0.314	0.688	0.513	0.661	GO:0006013|GO:0006517|GO:0007611|GO:0009313|GO:0036211	mannose metabolic process|protein deglycosylation|learning or memory|oligosaccharide catabolic process|protein modification process
17294	A3SS_18344	stringtie.16042	DZIP3	chr3	+	108686427_108686584_108686444_108686584_108684215_108684341	18344	2,6,3	124102120	29,90,24	27,66,17	166	149	0	0	0.014,0.05,0.022	0.491,0.55,0.559	0.505	A3SS	3.66667	115.333	47.6667	36.6667	119	84.3333	sig	chr3:108686427:108686584:+	chr3:108686444:108686584:+	Inclusion	0.014	0.05	0.022	0.491	0.55	0.559	GO:0000209	protein polyubiquitination
17404	A3SS_18474	clu_1200_NA	PTCD3	chr2	+	86136666_86137140_86136984_86137140_86136520_86136562	18474	73,39,47	3,3,0	49,75,78	9,8,8	298	149	0.00121754	0.0239439	0.924,0.867,1.0	0.731,0.824,0.83	-0.135	A3SS	53	2	67.3333	8.33333	55	75.6667	sig	chr2:86136666:86137140:+	chr2:86136984:86137140:+	Exclusion	0.924	0.867	1	0.731	0.824	0.83	GO:0006417|GO:0032543	regulation of translation|mitochondrial translation
17405	A3SS_18475	clu_1200_NA	PTCD3	chr2	+	86136697_86137140_86136984_86137140_86136520_86136562	18475	69,32,45	3,3,0	47,78,77	9,8,8	298	149	0.00264617	0.0436675	0.92,0.842,1.0	0.723,0.83,0.828	-0.127	A3SS	48.6667	2	67.3333	8.33333	50.6667	75.6667	sig	chr2:86136697:86137140:+	chr2:86136984:86137140:+	Exclusion	0.92	0.842	1	0.723	0.83	0.828	GO:0006417|GO:0032543	regulation of translation|mitochondrial translation
17406	A3SS_18476	clu_8000_NA	AGAP4	chr10	-	45825601_45827597_45825601_45827390_45828028_45828080	18476	20,3,8	50,45,41	32,53,24	20,43,14	298	149	5.85754e-13	1.68047e-10	0.167,0.032,0.089	0.444,0.381,0.462	0.333	A3SS	10.3333	45.3333	36.3333	25.6667	55.6667	62	sig	chr10:45825601:45827597:-	chr10:45825601:45827390:-	Inclusion	0.167	0.032	0.089	0.444	0.381	0.462	GO:0090630	activation of GTPase activity
17407	A3SS_18477	clu_8000_NA	AGAP4	chr10	-	45825601_45827601_45825601_45827390_45828028_45828080	18477	13,6,13	50,45,41	29,51,23	20,43,14	298	149	8.10796e-13	2.25918e-10	0.115,0.062,0.137	0.42,0.372,0.451	0.31	A3SS	10.6667	45.3333	34.3333	25.6667	56	60	sig	chr10:45825601:45827601:-	chr10:45825601:45827390:-	Inclusion	0.115	0.062	0.137	0.42	0.372	0.451	GO:0090630	activation of GTPase activity
17465	A3SS_18538	ENSG00000112031.15	MTRF1L	chr6	-	152995135_152995319_152995135_152995294_152998549_152998629	18538	54,35,49	45,45,59	120220126	72,104,43	174	149	1.12648e-05	0.000564696	0.507,0.4,0.416	0.588,0.644,0.715	0.208	A3SS	46	49.6667	155.333	73	95.6667	228.333	sig	chr6:152995135:152995319:-	chr6:152995135:152995294:-	Inclusion	0.507	0.4	0.416	0.588	0.644	0.715	GO:0070126	mitochondrial translational termination
17557	A3SS_18652	ENSG00000138411.10	HECW2	chr2	-	196324979_196325149_196324979_196325078_196329574_196329650	18652	866799707	120,100,92	4221065337	82265107	220	149	2.12024e-07	1.90377e-05	0.83,0.844,0.839	0.777,0.731,0.681	-0.108	A3SS	790.667	104	608	151.333	894.667	759.333	sig	chr2:196324979:196325149:-	chr2:196324979:196325078:-	Exclusion	0.83	0.844	0.839	0.777	0.731	0.681	GO:0016567|GO:0030071|GO:0048814|GO:2000650	protein ubiquitination|regulation of mitotic metaphase/anaphase transition|regulation of dendrite morphogenesis|negative regulation of sodium ion transmembrane transporter activity
17599	A3SS_18696	ENSG00000138381.9	ASNSD1	chr2	+	189665356_189665451_189665421_189665451_189663900_189663954	18696	75,54,44	100,88,74	135270117	108,273,91	214	149	0.000118549	0.00380388	0.343,0.299,0.293	0.465,0.408,0.472	0.137	A3SS	57.6667	87.3333	174	157.333	145	331.333	sig	chr2:189665356:189665451:+	chr2:189665421:189665451:+	Inclusion	0.343	0.299	0.293	0.465	0.408	0.472	GO:0006529|GO:0006541|GO:0008150	asparagine biosynthetic process|glutamine metabolic process|biological_process
17600	A3SS_18697	ENSG00000138381.9	ASNSD1	chr2	+	189665375_189665451_189665421_189665451_189663900_189663954	18697	250211214	100,88,74	450892546	108,273,91	195	149	0.000258273	0.00711159	0.656,0.647,0.688	0.761,0.714,0.821	0.102	A3SS	225	87.3333	629.333	157.333	312.333	786.667	sig	chr2:189665375:189665451:+	chr2:189665421:189665451:+	Inclusion	0.656	0.647	0.688	0.761	0.714	0.821	GO:0006529|GO:0006541|GO:0008150	asparagine biosynthetic process|glutamine metabolic process|biological_process
17686	A3SS_18794	clu_11310_NA	CBY1	chr22	+	38670869_38670989_38670883_38670989_38668016_38668132	18794	13,5,2	83,100,52	24,74,7	70,207,53	163	149	3.3657e-06	0.00020627	0.125,0.044,0.034	0.239,0.246,0.108	0.13	A3SS	6.66667	78.3333	35	110	85	145	sig	chr22:38670869:38670989:+	chr22:38670883:38670989:+	Inclusion	0.125	0.044	0.034	0.239	0.246	0.108	GO:0008104|GO:0030178|GO:0033504|GO:0045444|GO:0045892|GO:0051289|GO:0055007|GO:0060070|GO:0060271|GO:0090090	protein localization|negative regulation of Wnt signaling pathway|floor plate development|fat cell differentiation|negative regulation of DNA-templated transcription|protein homotetramerization|cardiac muscle cell differentiation|canonical Wnt signaling pathway|cilium assembly|negative regulation of canonical Wnt signaling pathway
17698	A3SS_18811	ENSG00000117713.18	ARID1A	chr1	+	26772811_26772987_26772814_26772987_26772499_26772632	18811	111,101,86	188153164	164292123	144,294,85	152	149	4.92467e-07	3.96563e-05	0.367,0.393,0.34	0.528,0.493,0.587	0.169	A3SS	99.3333	168.333	193	174.333	267.667	367.333	sig	chr1:26772811:26772987:+	chr1:26772814:26772987:+	Inclusion	0.367	0.393	0.34	0.528	0.493	0.587	GO:0006337|GO:0006338|GO:0006357|GO:0007399|GO:0030071|GO:0030520|GO:0030521|GO:0042921|GO:0045582|GO:0045597|GO:0045663|GO:0045815|GO:0045893|GO:0070316|GO:1902459|GO:2000045|GO:2000781|GO:2000819	nucleosome disassembly|chromatin remodeling|regulation of transcription by RNA polymerase II|nervous system development|regulation of mitotic metaphase/anaphase transition|intracellular estrogen receptor signaling pathway|androgen receptor signaling pathway|glucocorticoid receptor signaling pathway|positive regulation of T cell differentiation|positive regulation of cell differentiation|positive …
17707	A3SS_18820	stringtie.18375	KIAA0141	chr5	+	141938851_141942047_141939553_141942047_141938520_141938760	18820	340226224	20,23,13	154460172	29,62,37	298	149	2.90398e-06	0.000182943	0.895,0.831,0.896	0.726,0.788,0.699	-0.136	A3SS	263.333	18.6667	262	42.6667	282	304.667	sig	chr5:141938851:141942047:+	chr5:141939553:141942047:+	Exclusion	0.895	0.831	0.896	0.726	0.788	0.699	NA	NA
17708	A3SS_18821	stringtie.18375	KIAA0141	chr5	+	141939505_141942047_141939553_141942047_141938520_141938760	18821	205137120	20,23,13	92,273,84	29,62,37	197	149	8.10226e-06	0.000430956	0.886,0.818,0.875	0.706,0.769,0.632	-0.157	A3SS	154	18.6667	149.667	42.6667	172.667	192.333	sig	chr5:141939505:141942047:+	chr5:141939553:141942047:+	Exclusion	0.886	0.818	0.875	0.706	0.769	0.632	NA	NA
17773	A3SS_18900	ENSG00000122644.12	ARL4A	chr7	+	12688165_12689176_12688168_12689176_12686907_12687043	18900	44,39,54	31,27,29	56,91,63	22,33,12	152	149	0.00175241	0.0318027	0.582,0.586,0.646	0.714,0.73,0.837	0.156	A3SS	45.6667	29	70	22.3333	74.6667	92.3333	sig	chr7:12688165:12689176:+	chr7:12688168:12689176:+	Inclusion	0.582	0.586	0.646	0.714	0.73	0.837	GO:0006886|GO:0016192|GO:0050873	intracellular protein transport|vesicle-mediated transport|brown fat cell differentiation
17931	A3SS_19079	stringtie.14173	ERGIC3	chr20	+	35556954_35557109_35556972_35557109_35556206_35556271	19079	29,20,13	156912491209	120365108	6411794626	167	149	0	0	0.016,0.014,0.01	0.143,0.154,0.133	0.13	A3SS	20.6667	1342.33	197.667	1020.33	1363	1218	sig	chr20:35556954:35557109:+	chr20:35556972:35557109:+	Inclusion	0.016	0.014	0.01	0.143	0.154	0.133	GO:0006888|GO:0006890|GO:0090316	endoplasmic reticulum to Golgi vesicle-mediated transport|retrograde vesicle-mediated transport, Golgi to endoplasmic reticulum|positive regulation of intracellular protein transport
17956	A3SS_19108	ENSG00000099840.13	IZUMO4	chr19	+	2097928_2098334_2098286_2098334_2097423_2097495	19108	263382408	21,21,38	185449111	41,87,9	298	149	0.000139687	0.00433691	0.862,0.901,0.843	0.693,0.721,0.86	-0.111	A3SS	351	26.6667	248.333	45.6667	377.667	294	sig	chr19:2097928:2098334:+	chr19:2098286:2098334:+	Exclusion	0.862	0.901	0.843	0.693	0.721	0.86
18002	A3SS_19161	clu_39373_NA	CDC16	chr13	+	114244750_114244969_114244889_114244969_114243855_114243989	19161	118,132,86	274278183	81,135,74	436943327	288	149	1.15463e-14	4.24417e-12	0.182,0.197,0.196	0.088,0.069,0.105	-0.104	A3SS	112	245	96.6667	568.667	357	665.333	sig	chr13:114244750:114244969:+	chr13:114244889:114244969:+	Exclusion	0.182	0.197	0.196	0.088	0.069	0.105	GO:0007049|GO:0007346|GO:0031145|GO:0045842|GO:0051301|GO:0051445|GO:0070979	cell cycle|regulation of mitotic cell cycle|anaphase-promoting complex-dependent catabolic process|positive regulation of mitotic metaphase/anaphase transition|cell division|regulation of meiotic cell cycle|protein K11-linked ubiquitination
18035	A3SS_19196	ENSG00000132305.20	IMMT	chr2	-	86171207_86171345_86171207_86171312_86173649_86173761	19196	229171140	365296296	361662371	269685380	182	149	6.53928e-09	8.58053e-07	0.339,0.321,0.279	0.524,0.442,0.444	0.157	A3SS	180	319	464.667	444.667	499	909.333	sig	chr2:86171207:86171345:-	chr2:86171207:86171312:-	Inclusion	0.339	0.321	0.279	0.524	0.442	0.444	GO:0007007|GO:0042407|GO:0051560|GO:0070050	inner mitochondrial membrane organization|cristae formation|mitochondrial calcium ion homeostasis|neuron cellular homeostasis
18133	A3SS_19302	ENSG00000128739.21	SNRPN	chr15	+	24974287_24974456_24974386_24974456_24967931_24968082	19302	418370336	16,14,13	213651190	81,261,97	248	149	0	0	0.94,0.941,0.939	0.612,0.6,0.541	-0.356	A3SS	374.667	14.3333	351.333	146.333	389	497.667	sig	chr15:24974287:24974456:+	chr15:24974386:24974456:+	Exclusion	0.94	0.941	0.939	0.612	0.6	0.541	GO:0000398|GO:0008380	mRNA splicing, via spliceosome|RNA splicing
18135	A3SS_19304	ENSG00000128739.21	SNRPN	chr15	+	24974310_24974456_24974386_24974456_24967931_24968082	19304	11991062951	16,14,13	6141732550	81,261,97	225	149	0	0	0.98,0.98,0.98	0.834,0.815,0.79	-0.167	A3SS	1070.67	14.3333	965.333	146.333	1085	1111.67	sig	chr15:24974310:24974456:+	chr15:24974386:24974456:+	Exclusion	0.98	0.98	0.98	0.834	0.815	0.79	GO:0000398|GO:0008380	mRNA splicing, via spliceosome|RNA splicing
18154	A3SS_19325	stringtie.20205	NA	chr7	+	72913077_72913828_72913764_72913828_72890932_72891110	19325	205161145	65,68,58	79147114	55,122,58	298	149	0.000249669	0.00692626	0.612,0.542,0.556	0.418,0.376,0.496	-0.14	A3SS	170.333	63.6667	113.333	78.3333	234	191.667	sig	chr7:72913077:72913828:+	chr7:72913764:72913828:+	Exclusion	0.612	0.542	0.556	0.418	0.376	0.496	NA	NA
18282	A3SS_19480	stringtie.18442	NA	chr5	-	151032286_151032400_151032286_151032394_151033607_151033799	19480	117105109	10,17,7	89,175,51	99,222,73	155	149	0	0	0.918,0.856,0.937	0.464,0.431,0.402	-0.471	A3SS	110.333	11.3333	105	131.333	121.667	236.333	sig	chr5:151032286:151032400:-	chr5:151032286:151032394:-	Exclusion	0.918	0.856	0.937	0.464	0.431	0.402	NA	NA
18376	A3SS_19593	clu_9690_NA	CDKL1	chr14	-	50341031_50341286_50341031_50341232_50342131_50342222	19593	0,1,0	65,57,50	5,15,6	45,101,26	203	149	2.68841e-08	3.08727e-06	0.0,0.013,0.0	0.075,0.098,0.145	0.102	A3SS	0.333333	57.3333	8.66667	57.3333	57.6667	66	sig	chr14:50341031:50341286:-	chr14:50341031:50341232:-	Inclusion	0	0.013	0	0.075	0.098	0.145	GO:0006468|GO:0051726|GO:1902017	protein phosphorylation|regulation of cell cycle|regulation of cilium assembly
18616	A3SS_19855	stringtie.3029	NA	chr10	-	121974003_121974100_121974003_121974081_121974873_121975217	19855	3,10,3	326321318	50,103,39	156425187	168	149	0	0	0.008,0.027,0.008	0.221,0.177,0.156	0.17	A3SS	5.33333	321.667	64	256	327	320	sig	chr10:121974003:121974100:-	chr10:121974003:121974081:-	Inclusion	0.008	0.027	0.008	0.221	0.177	0.156	NA	NA
18638	A3SS_19883	stringtie.8741	NA	chr16	+	67167302_67167599_67167460_67167599_67167119_67167222	19883	126140133	3,4,1	94,183,54	16,35,10	298	149	3.01426e-13	9.09107e-11	0.955,0.946,0.985	0.746,0.723,0.73	-0.229	A3SS	133	2.66667	110.333	20.3333	135.667	130.667	sig	chr16:67167302:67167599:+	chr16:67167460:67167599:+	Exclusion	0.955	0.946	0.985	0.746	0.723	0.73	NA	NA
18641	A3SS_19886	stringtie.8741	NA	chr16	+	67167460_67167503_67167474_67167503_67167119_67167222	19886	8,9,4	54,40,37	20,39,10	24,61,18	163	149	1.74009e-07	1.60173e-05	0.119,0.171,0.09	0.432,0.369,0.337	0.253	A3SS	7	43.6667	23	34.3333	50.6667	57.3333	sig	chr16:67167460:67167503:+	chr16:67167474:67167503:+	Inclusion	0.119	0.171	0.09	0.432	0.369	0.337	NA	NA
18713	A3SS_19971	ENSG00000050426.15	LETMD1	chr12	+	51053777_51053860_51053811_51053860_51049033_51049185	19971	81,76,79	39,35,51	35,99,45	42,149,36	183	149	6.3326e-05	0.0023107	0.628,0.639,0.558	0.404,0.351,0.504	-0.189	A3SS	78.6667	41.6667	59.6667	75.6667	120.333	135.333	sig	chr12:51053777:51053860:+	chr12:51053811:51053860:+	Exclusion	0.628	0.639	0.558	0.404	0.351	0.504	GO:0007005|GO:0030003|GO:0050727|GO:0050764|GO:0120162	mitochondrion organization|intracellular monoatomic cation homeostasis|regulation of inflammatory response|regulation of phagocytosis|positive regulation of cold-induced thermogenesis
18870	A3SS_20162	stringtie.15751	AMT	chr3	-	49424948_49425146_49424948_49425053_49425366_49425438	20162	43,50,76	86,59,67	30,57,18	108,286,85	242	149	8.02035e-10	1.26146e-07	0.235,0.343,0.411	0.146,0.109,0.115	-0.206	A3SS	56.3333	70.6667	35	159.667	127	194.667	sig	chr3:49424948:49425146:-	chr3:49424948:49425053:-	Exclusion	0.235	0.343	0.411	0.146	0.109	0.115	GO:0006546|GO:0019464	glycine catabolic process|glycine decarboxylation via glycine cleavage system
18960	A3SS_20267	stringtie.14215	TTI1	chr20	-	38002627_38002793_38002627_38002776_38006196_38006397	20267	10,5,5	158,95,73	44,100,60	61,80,66	166	149	0	0	0.054,0.045,0.058	0.393,0.529,0.449	0.405	A3SS	6.66667	108.667	68	69	115.333	137	sig	chr20:38002627:38002793:-	chr20:38002627:38002776:-	Inclusion	0.054	0.045	0.058	0.393	0.529	0.449	GO:0006338|GO:0032006|GO:0050821|GO:2000003	chromatin remodeling|regulation of TOR signaling|protein stabilization|positive regulation of DNA damage checkpoint
19001	A3SS_20319	stringtie.1584	SH2D2A	chr1	-	156816005_156816112_156816005_156816063_156816674_156816862	20319	46,76,55	21,26,27	70,249,37	9,7,0	198	149	2.02061e-14	7.15577e-12	0.622,0.687,0.605	0.854,0.964,1.0	0.301	A3SS	59	24.6667	118.667	5.33333	83.6667	124	sig	chr1:156816005:156816112:-	chr1:156816005:156816063:-	Inclusion	0.622	0.687	0.605	0.854	0.964	1	GO:0001525|GO:0007165|GO:0030154|GO:0042098	angiogenesis|signal transduction|cell differentiation|T cell proliferation
19002	A3SS_20320	stringtie.1584	SH2D2A	chr1	-	156816005_156816112_156816005_156816094_156816674_156816862	20320	1,11,2	131,133,85	45,146,23	27,117,19	167	149	0	0	0.007,0.069,0.021	0.598,0.527,0.519	0.516	A3SS	4.66667	116.333	71.3333	54.3333	121	125.667	sig	chr1:156816005:156816112:-	chr1:156816005:156816094:-	Inclusion	0.007	0.069	0.021	0.598	0.527	0.519	GO:0001525|GO:0007165|GO:0030154|GO:0042098	angiogenesis|signal transduction|cell differentiation|T cell proliferation
19038	A3SS_20366	stringtie.13960	NA	chr20	-	2838843_2839082_2838843_2838929_2839191_2839271	20366	341267276	10,4,4	155526127	26,28,9	298	149	2.51259e-07	2.20437e-05	0.945,0.971,0.972	0.749,0.904,0.876	-0.12	A3SS	294.667	6	269.333	21	300.667	290.333	sig	chr20:2838843:2839082:-	chr20:2838843:2838929:-	Exclusion	0.945	0.971	0.972	0.749	0.904	0.876	NA	NA
19076	A3SS_20415	clu_2802_NA	FARSB	chr2	-	222642850_222647325_222642850_222646996_222648739_222648795	20415	35,29,19	45,49,18	53,101,42	21,77,21	298	149	0.000315553	0.0082977	0.28,0.228,0.345	0.558,0.396,0.5	0.2	A3SS	27.6667	37.3333	65.3333	39.6667	65	105	sig	chr2:222642850:222647325:-	chr2:222642850:222646996:-	Inclusion	0.28	0.228	0.345	0.558	0.396	0.5	GO:0006412|GO:0006432|GO:0051290	translation|phenylalanyl-tRNA aminoacylation|protein heterotetramerization
19091	A3SS_20433	ENSG00000156738.17	MS4A1	chr11	+	60462184_60462533_60462358_60462533_60455846_60455945	20433	347226722578	260819281791	164737751477	232546091983	298	149	1.35181e-12	3.61966e-10	0.4,0.409,0.419	0.262,0.291,0.271	-0.135	A3SS	2907.33	2109	2299.67	2972.33	5016.33	5272	sig	chr11:60462184:60462533:+	chr11:60462358:60462533:+	Exclusion	0.4	0.409	0.419	0.262	0.291	0.271	GO:0002115|GO:0006959|GO:0007166|GO:0009617|GO:0030183|GO:0042100|GO:0042113|GO:0050853|GO:0051262|GO:1902656|GO:1905665	store-operated calcium entry|humoral immune response|cell surface receptor signaling pathway|response to bacterium|B cell differentiation|B cell proliferation|B cell activation|B cell receptor signaling pathway|protein tetramerization|calcium ion import into cytosol|positive regulation of calcium ion import across plasma membrane
19286	A3SS_20683	stringtie.5695	NA	chr13	-	37022010_37023044_37022010_37022317_37024034_37024193	20683	184166153	23,33,23	108,293,98	75,129,24	298	149	3.27367e-05	0.00135791	0.8,0.716,0.769	0.419,0.532,0.671	-0.221	A3SS	167.667	26.3333	166.333	76	194	242.333	sig	chr13:37022010:37023044:-	chr13:37022010:37022317:-	Exclusion	0.8	0.716	0.769	0.419	0.532	0.671	NA	NA
19312	A3SS_20716	ENSG00000214655.10	ZSWIM8	chr10	+	73794540_73794639_73794555_73794639_73794146_73794330	20716	69,64,64	50,49,24	68136103	17,34,26	164	149	7.26083e-05	0.00257079	0.556,0.543,0.708	0.784,0.784,0.783	0.181	A3SS	65.6667	41	102.333	25.6667	106.667	128	sig	chr10:73794540:73794639:+	chr10:73794555:73794639:+	Inclusion	0.556	0.543	0.708	0.784	0.784	0.783	GO:0016567|GO:0043161|GO:0140958|GO:2000627	protein ubiquitination|proteasome-mediated ubiquitin-dependent protein catabolic process|target-directed miRNA degradation|positive regulation of miRNA catabolic process
19383	A3SS_20797	stringtie.21809	NA	chr8	+	144519614_144520054_144519700_144520054_144518748_144518815	20797	61,43,30	12,13,8	66,87,52	35,57,21	235	149	0.00105367	0.0214239	0.763,0.677,0.704	0.545,0.492,0.611	-0.165	A3SS	44.6667	11	68.3333	37.6667	55.6667	106	sig	chr8:144519614:144520054:+	chr8:144519700:144520054:+	Exclusion	0.763	0.677	0.704	0.545	0.492	0.611	NA	NA
19412	A3SS_20830	ENSG00000142864.14	SERBP1	chr1	-	67424887_67424977_67424887_67424959_67425082_67425223	20830	306727852722	195518491787	428287653778	8661485808	167	149	0	0	0.583,0.573,0.576	0.815,0.84,0.807	0.243	A3SS	2858	1863.67	5608.33	1053	4721.67	6661.33	sig	chr1:67424887:67424977:-	chr1:67424887:67424959:-	Inclusion	0.583	0.573	0.576	0.815	0.84	0.807	GO:0030578|GO:0043488	PML body organization|regulation of mRNA stability
19440	A3SS_20868	ENSG00000198131.13	ZNF544	chr19	+	58246710_58246794_58246745_58246794_58246300_58246427	20868	119134114	19,31,17	114,288,81	39,78,35	184	149	0.00136963	0.0262624	0.835,0.778,0.844	0.703,0.749,0.652	-0.118	A3SS	122.333	22.3333	161	50.6667	144.667	211.667	sig	chr19:58246710:58246794:+	chr19:58246745:58246794:+	Exclusion	0.835	0.778	0.844	0.703	0.749	0.652	GO:0045944	positive regulation of transcription by RNA polymerase II
19528	A3SS_20968	clu_22914_NA	PLA2G4C	chr19	-	48067790_48069041_48067790_48067886_48074766_48074874	20968	15,14,14	114,82,107	10,32,15	32,97,26	298	149	9.1723e-05	0.00309012	0.062,0.079,0.061	0.135,0.142,0.224	0.1	A3SS	14.3333	101	19	51.6667	115.333	70.6667	sig	chr19:48067790:48069041:-	chr19:48067790:48067886:-	Inclusion	0.062	0.079	0.061	0.135	0.142	0.224	GO:0006644|GO:0006663|GO:0006954|GO:0007567|GO:0019369|GO:0035556|GO:0036151|GO:0036152|GO:0046475|GO:0140042	phospholipid metabolic process|platelet activating factor biosynthetic process|inflammatory response|parturition|arachidonic acid metabolic process|intracellular signal transduction|phosphatidylcholine acyl-chain remodeling|phosphatidylethanolamine acyl-chain remodeling|glycerophospholipid catabolic process|lipid droplet formation
19556	A3SS_21006	ENSG00000181523.12	SGSH	chr17	-	80214614_80214783_80214614_80214765_80215032_80215138	21006	2,0,3	87,63,102	2,14,6	31,79,23	167	149	5.94358e-07	4.6853e-05	0.02,0.0,0.026	0.054,0.137,0.189	0.111	A3SS	1.66667	84	7.33333	44.3333	85.6667	51.6667	sig	chr17:80214614:80214783:-	chr17:80214614:80214765:-	Inclusion	0.02	0	0.026	0.054	0.137	0.189	GO:0006027|GO:0008340|GO:0030200|GO:0061744	glycosaminoglycan catabolic process|determination of adult lifespan|heparan sulfate proteoglycan catabolic process|motor behavior
19604	A3SS_21061	stringtie.17557	NA	chr4	-	184334296_184338237_184334296_184334419_184341952_184342053	21061	300266341	270222230	4711021468	197444280	298	149	5.84393e-06	0.000327107	0.357,0.375,0.426	0.545,0.535,0.455	0.126	A3SS	302.333	240.667	653.333	307	543	960.333	sig	chr4:184334296:184338237:-	chr4:184334296:184334419:-	Inclusion	0.357	0.375	0.426	0.545	0.535	0.455	NA	NA
19622	A3SS_21087	stringtie.19008	C6orf48	chr6	+	31836294_31836517_31836298_31836517_31835410_31835451	21087	6,7,6	34,41,57	13,39,6	41,82,12	153	149	0.000125473	0.00398117	0.147,0.143,0.093	0.236,0.317,0.327	0.166	A3SS	6.33333	44	19.3333	45	50.3333	64.3333	sig	chr6:31836294:31836517:+	chr6:31836298:31836517:+	Inclusion	0.147	0.143	0.093	0.236	0.317	0.327
19632	A3SS_21098	clu_34202_NA	EME1	chr17	+	50379664_50380501_50380311_50380501_50379451_50379567	21098	39,45,59	52,68,60	42,108,11	82,225,53	298	149	0.000966031	0.0200911	0.273,0.249,0.33	0.204,0.194,0.094	-0.12	A3SS	47.6667	60	53.6667	120	107.667	173.667	sig	chr17:50379664:50380501:+	chr17:50380311:50380501:+	Exclusion	0.273	0.249	0.33	0.204	0.194	0.094	GO:0000712|GO:0006302|GO:0031297|GO:0031573|GO:0072429	resolution of meiotic recombination intermediates|double-strand break repair|replication fork processing|mitotic intra-S DNA damage checkpoint signaling|response to intra-S DNA damage checkpoint signaling
19638	A3SS_21105	stringtie.13370	NA	chr2	-	169531351_169531508_169531351_169531490_169537226_169537340	21105	4,7,7	230154177	25,74,21	102223104	167	149	0	0	0.015,0.039,0.034	0.179,0.228,0.153	0.157	A3SS	6	187	40	143	193	183	sig	chr2:169531351:169531508:-	chr2:169531351:169531490:-	Inclusion	0.015	0.039	0.034	0.179	0.228	0.153	NA	NA
19792	A3SS_21292	stringtie.20656	NA	chr7	+	128577952_128578033_128577963_128578033_128574719_128574791	21292	65,69,80	2,0,1	44,139,70	46,87,50	160	149	0	0	0.968,1.0,0.987	0.471,0.598,0.566	-0.44	A3SS	71.3333	1	84.3333	61	72.3333	145.333	sig	chr7:128577952:128578033:+	chr7:128577963:128578033:+	Exclusion	0.968	1	0.987	0.471	0.598	0.566	NA	NA
19822	A3SS_21322	ENSG00000255717.6	SNHG1	chr11	-	62853800_62853849_62853800_62853833_62854518_62854551	21322	73,63,37	76,53,76	52,140,44	142276131	165	149	0.00170819	0.0311893	0.464,0.518,0.305	0.249,0.314,0.233	-0.164	A3SS	57.6667	68.3333	78.6667	183	126	261.667	sig	chr11:62853800:62853849:-	chr11:62853800:62853833:-	Exclusion	0.464	0.518	0.305	0.249	0.314	0.233	GO:0006396	RNA processing
19848	A3SS_21356	ENSG00000143543.14	JTB	chr1	-	153976692_153976922_153976692_153976775_153977338_153977394	21356	218176171	8,7,2	179322122	25,29,14	296	149	2.76896e-07	2.40749e-05	0.932,0.927,0.977	0.783,0.848,0.814	-0.13	A3SS	188.333	5.66667	207.667	22.6667	194	230.333	sig	chr1:153976692:153976922:-	chr1:153976692:153976775:-	Exclusion	0.932	0.927	0.977	0.783	0.848	0.814	GO:0000278|GO:0000281|GO:0008637|GO:0042127|GO:0045860	mitotic cell cycle|mitotic cytokinesis|apoptotic mitochondrial changes|regulation of cell population proliferation|positive regulation of protein kinase activity
19945	A3SS_21460	ENSG00000106799.12	TGFBR1	chr9	+	99132496_99132739_99132508_99132739_99128854_99129100	21460	23,13,17	198132150	20,43,13	72,135,63	161	149	9.78632e-06	0.000500796	0.097,0.084,0.095	0.205,0.228,0.16	0.106	A3SS	17.6667	160	25.3333	90	177.667	115.333	sig	chr9:99132496:99132739:+	chr9:99132508:99132739:+	Inclusion	0.097	0.084	0.095	0.205	0.228	0.16	GO:0001501|GO:0001701|GO:0001822|GO:0001824|GO:0001837|GO:0001935|GO:0001937|GO:0001938|GO:0002088|GO:0003222|GO:0003223|GO:0003342|GO:0006355|GO:0006468|GO:0006915|GO:0007165|GO:0007179|GO:0007399|GO:0007507|GO:0008284|GO:0008354|GO:0008584|GO:0009791|GO:0009952|GO:0010628|GO:0010717|GO:0010718|GO:0010862|GO:0018105|GO:0018107|GO:0030199|GO:0030307|GO:0030335|GO:0031396|GO:0032331|GO:0032924|GO:…	skeletal system development|in utero embryonic development|kidney development|blastocyst development|epithelial to mesenchymal transition|endothelial cell proliferation|negative regulation of endothelial cell proliferation|positive regulation of endothelial cell proliferation|lens development in camera-type eye|ventricular trabecula myocardium morphogenesis|ventricular compact myocardium morphoge…
20000	A3SS_21518	stringtie.3261	SMPD1	chr11	+	6394177_6394998_6394197_6394998_6393895_6394041	21518	1,0,4	53,47,53	11,8,7	42,83,20	169	149	1.22319e-05	0.000605254	0.016,0.0,0.062	0.188,0.078,0.236	0.141	A3SS	1.66667	51	8.66667	48.3333	52.6667	57	sig	chr11:6394177:6394998:+	chr11:6394197:6394998:+	Inclusion	0.016	0	0.062	0.188	0.078	0.236	GO:0001778|GO:0006684|GO:0006685|GO:0006687|GO:0007165|GO:0007399|GO:0008203|GO:0009410|GO:0009615|GO:0010212|GO:0023021|GO:0034340|GO:0034612|GO:0034644|GO:0035307|GO:0042060|GO:0042220|GO:0043065|GO:0043407|GO:0045807|GO:0046513|GO:0046598|GO:0046718|GO:0070555|GO:0071277	plasma membrane repair|sphingomyelin metabolic process|sphingomyelin catabolic process|glycosphingolipid metabolic process|signal transduction|nervous system development|cholesterol metabolic process|response to xenobiotic stimulus|response to virus|response to ionizing radiation|termination of signal transduction|response to type I interferon|response to tumor necrosis factor|cellular response t…
20018	A3SS_21537	clu_7933_NA	ZNF33A	chr10	+	38034325_38060063_38054374_38060063_38017290_38017386	21537	8,15,10	50,54,78	20,41,26	29,99,23	298	149	3.00989e-06	0.000188461	0.074,0.122,0.06	0.256,0.172,0.361	0.178	A3SS	11	60.6667	29	50.3333	71.6667	79.3333	sig	chr10:38034325:38060063:+	chr10:38054374:38060063:+	Inclusion	0.074	0.122	0.06	0.256	0.172	0.361	GO:0006355|GO:0045944	regulation of DNA-templated transcription|positive regulation of transcription by RNA polymerase II
20080	A3SS_21615	clu_28112_NA	IFFO1	chr12	-	6548667_6549267_6548667_6548825_6549475_6549484	21615	175,94,106	52,21,29	88,237,53	51,116,18	298	149	0.0021511	0.0372227	0.627,0.691,0.646	0.463,0.505,0.596	-0.133	A3SS	125	34	126	61.6667	159	187.667	sig	chr12:6548667:6549267:-	chr12:6548667:6548825:-	Exclusion	0.627	0.691	0.646	0.463	0.505	0.596	GO:0006303|GO:1990166|GO:1990683	double-strand break repair via nonhomologous end joining|protein localization to site of double-strand break|DNA double-strand break attachment to nuclear envelope
20093	A3SS_21630	clu_31178_NA	AC005674.1	chr4	+	10007379_10009725_10009477_10009725_10006481_10007442	21630	107,81,87	2,1,1	31,163,28	6,5,2	298	149	0.00156593	0.0291741	0.964,0.976,0.978	0.721,0.942,0.875	-0.127	A3SS	91.6667	1.33333	74	4.33333	93	78.3333	sig	chr4:10007379:10009725:+	chr4:10009477:10009725:+	Exclusion	0.964	0.976	0.978	0.721	0.942	0.875
20150	A3SS_21697	ENSG00000117543.20	DPH5	chr1	-	101001466_101001587_101001466_101001544_101013709_101013818	21697	382288275	46,43,29	96344124	36,122,16	192	149	0.000231737	0.00652431	0.866,0.839,0.88	0.674,0.686,0.857	-0.123	A3SS	315	39.3333	188	58	354.333	246	sig	chr1:101001466:101001587:-	chr1:101001466:101001544:-	Exclusion	0.866	0.839	0.88	0.674	0.686	0.857	GO:0017183|GO:0032259	peptidyl-diphthamide biosynthetic process from peptidyl-histidine|methylation
20200	A3SS_21748	ENSG00000178999.12	AURKB	chr17	-	8207737_8207901_8207737_8207840_8210529_8210581	21748	36,26,29	24,41,24	35,53,15	63,116,36	210	149	0.00245622	0.0412395	0.516,0.31,0.462	0.283,0.245,0.228	-0.177	A3SS	30.3333	29.6667	34.3333	71.6667	60	106	sig	chr17:8207737:8207901:-	chr17:8207737:8207840:-	Exclusion	0.516	0.31	0.462	0.283	0.245	0.228	GO:0000122|GO:0000278|GO:0000281|GO:0001934|GO:0002903|GO:0006468|GO:0007051|GO:0007052|GO:0007568|GO:0008283|GO:0008608|GO:0009838|GO:0016570|GO:0032091|GO:0032212|GO:0032465|GO:0032466|GO:0032467|GO:0034501|GO:0034644|GO:0036089|GO:0043687|GO:0044839|GO:0044878|GO:0045824|GO:0046777|GO:0051256|GO:0051973|GO:0051983|GO:0062033|GO:0090267|GO:1901796|GO:1901970|GO:1902425|GO:1903490|GO:1904355|GO:…	negative regulation of transcription by RNA polymerase II|mitotic cell cycle|mitotic cytokinesis|positive regulation of protein phosphorylation|negative regulation of B cell apoptotic process|protein phosphorylation|spindle organization|mitotic spindle organization|aging|cell population proliferation|attachment of spindle microtubules to kinetochore|abscission|histone modification|negative regula…
20374	A3SS_21961	ENSG00000106610.14	STAG3L4	chr7	+	67308576_67309139_67308934_67309139_67305986_67306083	21961	62,24,33	151151147	43,74,57	66,238,47	298	149	0.000518708	0.0123163	0.17,0.074,0.101	0.246,0.135,0.377	0.138	A3SS	39.6667	149.667	58	117	189.333	175	sig	chr7:67308576:67309139:+	chr7:67308934:67309139:+	Inclusion	0.17	0.074	0.101	0.246	0.135	0.377
20390	A3SS_21977	stringtie.9308	NA	chr17	-	7227654_7227783_7227654_7227711_7227976_7228044	21977	265176199	1,5,9	208364161	46,77,42	221	149	0	0	0.994,0.96,0.937	0.753,0.761,0.721	-0.219	A3SS	213.333	5	244.333	55	218.333	299.333	sig	chr17:7227654:7227783:-	chr17:7227654:7227711:-	Exclusion	0.994	0.96	0.937	0.753	0.761	0.721	NA	NA
20480	A3SS_22086	stringtie.400	NA	chr1	-	24964513_24964668_24964513_24964579_24965019_24965121	22086	340295352	71,87,109	402758221	44,137,40	238	149	7.95006e-05	0.0027579	0.75,0.68,0.669	0.851,0.776,0.776	0.101	A3SS	329	89	460.333	73.6667	418	534	sig	chr1:24964513:24964668:-	chr1:24964513:24964579:-	Inclusion	0.75	0.68	0.669	0.851	0.776	0.776	NA	NA
20531	A3SS_22145	ENSG00000177054.13	ZDHHC13	chr11	+	19166301_19170568_19170410_19170568_19165051_19165145	22145	121108111	1,1,0	88255100	6,18,6	298	149	5.79679e-08	6.08405e-06	0.984,0.982,1.0	0.88,0.876,0.893	-0.106	A3SS	113.333	0.666667	147.667	10	114	157.667	sig	chr11:19166301:19170568:+	chr11:19170410:19170568:+	Exclusion	0.984	0.982	1	0.88	0.876	0.893	GO:0018345|GO:0043123|GO:1903830	protein palmitoylation|positive regulation of I-kappaB kinase/NF-kappaB signaling|magnesium ion transmembrane transport
20536	A3SS_22151	ENSG00000131503.20	ANKHD1	chr5	+	140438460_140438617_140438493_140438617_140436103_140436257	22151	395382376	1,0,0	237527330	114247145	182	149	0	0	0.997,1.0,1.0	0.63,0.636,0.651	-0.36	A3SS	384.333	0.333333	364.667	168.667	384.667	533.333	sig	chr5:140438460:140438617:+	chr5:140438493:140438617:+	Exclusion	0.997	1	1	0.63	0.636	0.651	GO:0045087	innate immune response
20537	A3SS_22152	ENSG00000131503.20	ANKHD1	chr5	+	140438460_140438617_140438502_140438617_140436103_140436257	22152	414401401	49,45,33	256571357	82,122,64	191	149	1.27868e-07	1.22352e-05	0.868,0.874,0.905	0.709,0.785,0.813	-0.113	A3SS	405.333	42.3333	394.667	89.3333	447.667	484	sig	chr5:140438460:140438617:+	chr5:140438502:140438617:+	Exclusion	0.868	0.874	0.905	0.709	0.785	0.813	GO:0045087	innate immune response
20538	A3SS_22153	ENSG00000131503.20	ANKHD1	chr5	+	140438493_140438617_140438502_140438617_140436103_140436257	22153	20,19,25	49,45,33	133291172	82,122,64	158	149	2.20471e-11	4.84082e-09	0.278,0.285,0.417	0.605,0.692,0.717	0.345	A3SS	21.3333	42.3333	198.667	89.3333	63.6667	288	sig	chr5:140438493:140438617:+	chr5:140438502:140438617:+	Inclusion	0.278	0.285	0.417	0.605	0.692	0.717	GO:0045087	innate immune response
20560	A3SS_22183	ENSG00000213585.10	VDAC1	chr5	-	133992945_133993018_133992945_133993015_134004894_134005133	22183	117107103	22,21,25	101200159	6,9,10	152	149	2.05949e-08	2.44166e-06	0.839,0.833,0.802	0.943,0.956,0.94	0.122	A3SS	109	22.6667	153.333	8.33333	131.667	161.667	sig	chr5:133992945:133993018:-	chr5:133992945:133993015:-	Inclusion	0.839	0.833	0.802	0.943	0.956	0.94	GO:0001662|GO:0006090|GO:0006820|GO:0006915|GO:0007270|GO:0007612|GO:0030855|GO:0043066|GO:0098656|GO:0110099|GO:1903146|GO:1905091|GO:2000378	behavioral fear response|pyruvate metabolic process|monoatomic anion transport|apoptotic process|neuron-neuron synaptic transmission|learning|epithelial cell differentiation|negative regulation of apoptotic process|monoatomic anion transmembrane transport|negative regulation of calcium import into the mitochondrion|regulation of autophagy of mitochondrion|positive regulation of parkin-mediated st…
20832	A3SS_22488	stringtie.15532	TOP2B	chr3	-	25645299_25645470_25645299_25645455_25664228_25664499	22488	47,55,53	293265221	54,97,80	173355134	164	149	0.000644543	0.0146299	0.127,0.159,0.179	0.221,0.199,0.352	0.102	A3SS	51.6667	259.667	77	220.667	311.333	297.667	sig	chr3:25645299:25645470:-	chr3:25645299:25645455:-	Inclusion	0.127	0.159	0.179	0.221	0.199	0.352	GO:0000712|GO:0000819|GO:0001764|GO:0006265|GO:0007409|GO:0030183|GO:0030900|GO:0045870	resolution of meiotic recombination intermediates|sister chromatid segregation|neuron migration|DNA topological change|axonogenesis|B cell differentiation|forebrain development|positive regulation of single stranded viral RNA replication via double stranded DNA intermediate
20874	A3SS_22536	ENSG00000011021.21	CLCN6	chr1	+	11827088_11827221_11827114_11827221_11826155_11826214	22536	123117103	14,6,12	70,100,52	13,23,13	175	149	0.000590201	0.0136543	0.882,0.943,0.88	0.821,0.787,0.773	-0.108	A3SS	114.333	10.6667	74	16.3333	125	90.3333	sig	chr1:11827088:11827221:+	chr1:11827114:11827221:+	Exclusion	0.882	0.943	0.88	0.821	0.787	0.773	GO:0006821|GO:0006884|GO:0007165|GO:0009612|GO:0034220|GO:1902476	chloride transport|cell volume homeostasis|signal transduction|response to mechanical stimulus|monoatomic ion transmembrane transport|chloride transmembrane transport
21034	A3SS_22721	ENSG00000134744.13	ZCCHC11	chr1	-	52436754_52436975_52436754_52436963_52438219_52438335	22721	33,45,39	130,86,114	59,136,45	53,188,68	161	149	5.76591e-05	0.00214093	0.19,0.326,0.24	0.507,0.401,0.38	0.177	A3SS	39	110	80	103	149	183	sig	chr1:52436754:52436975:-	chr1:52436754:52436963:-	Inclusion	0.19	0.326	0.24	0.507	0.401	0.38	NA	NA
21035	A3SS_22722	ENSG00000134744.13	ZCCHC11	chr1	-	52436754_52436978_52436754_52436963_52438219_52438335	22722	60,58,77	130,86,114	59,225,73	53,188,68	164	149	1.55762e-05	0.000739411	0.295,0.38,0.38	0.503,0.521,0.494	0.154	A3SS	65	110	119	103	175	222	sig	chr1:52436754:52436978:-	chr1:52436754:52436963:-	Inclusion	0.295	0.38	0.38	0.503	0.521	0.494	NA	NA
21173	A3SS_22885	clu_37395_NA	OFD1	chrX	+	13752703_13753441_13753367_13753441_13749426_13749533	22885	29,32,25	26,19,28	6,32,8	29,69,23	298	149	1.1639e-05	0.000580451	0.358,0.457,0.309	0.094,0.188,0.148	-0.231	A3SS	28.6667	24.3333	15.3333	40.3333	53	55.6667	sig	chrX:13752703:13753441:+	chrX:13753367:13753441:+	Exclusion	0.358	0.457	0.309	0.094	0.188	0.148	GO:0000278|GO:0007099|GO:0060271|GO:0060287|GO:0090307	mitotic cell cycle|centriole replication|cilium assembly|epithelial cilium movement involved in determination of left/right asymmetry|mitotic spindle assembly
21174	A3SS_22886	ENSG00000046651.14	OFD1	chrX	+	13752703_13753441_13753367_13753441_13751248_13751368	22886	75,72,58	39,29,36	29,64,13	35,99,25	298	149	6.63056e-08	6.8414e-06	0.49,0.554,0.446	0.293,0.244,0.206	-0.249	A3SS	68.3333	34.6667	35.3333	53	103	88.3333	sig	chrX:13752703:13753441:+	chrX:13753367:13753441:+	Exclusion	0.49	0.554	0.446	0.293	0.244	0.206	GO:0000278|GO:0007099|GO:0060271|GO:0060287|GO:0090307	mitotic cell cycle|centriole replication|cilium assembly|epithelial cilium movement involved in determination of left/right asymmetry|mitotic spindle assembly
21323	A3SS_23058	clu_15309_NA	CNTRL	chr9	+	121173242_121173509_121173366_121173509_121171407_121171548	23058	368338342	2,3,0	207425122	12,24,14	273	149	2.5091e-14	8.73545e-12	0.99,0.984,1.0	0.904,0.906,0.826	-0.113	A3SS	349.333	1.66667	251.333	16.6667	351	268	sig	chr9:121173242:121173509:+	chr9:121173366:121173509:+	Exclusion	0.99	0.984	1	0.904	0.906	0.826	GO:0001822|GO:0003281|GO:0007049|GO:0035904|GO:0051301|GO:0060976	kidney development|ventricular septum development|cell cycle|aorta development|cell division|coronary vasculature development
21343	A3SS_23080	clu_23970_NA	CARHSP1	chr16	-	8859170_8860573_8859170_8859335_8868531_8868719	23080	9,24,22	32,41,27	27,57,16	11,50,15	298	149	0.00229623	0.0391036	0.123,0.226,0.289	0.551,0.363,0.348	0.208	A3SS	18.3333	33.3333	33.3333	25.3333	51.6667	58.6667	sig	chr16:8859170:8860573:-	chr16:8859170:8859335:-	Inclusion	0.123	0.226	0.289	0.551	0.363	0.348	GO:0035556|GO:0043488	intracellular signal transduction|regulation of mRNA stability
21375	A3SS_23116	clu_7881_NA	MAP3K8	chr10	+	30434636_30437406_30437175_30437406_30433936_30434378	23116	337212262	126,105,99	131313126	127307125	298	149	6.67799e-13	1.88627e-10	0.572,0.502,0.57	0.34,0.338,0.335	-0.21	A3SS	270.333	110	190	186.333	380.333	376.333	sig	chr10:30434636:30437406:+	chr10:30437175:30437406:+	Exclusion	0.572	0.502	0.57	0.34	0.338	0.335	GO:0000165|GO:0006468|GO:0007049|GO:0031295	MAPK cascade|protein phosphorylation|cell cycle|T cell costimulation
21470	A3SS_23230	ENSG00000113282.13	CLINT1	chr5	-	157789362_157789567_157789362_157789513_157791702_157791995	23230	203164157	107,79,102	171274164	138291178	203	149	2.90865e-06	0.000183167	0.582,0.604,0.53	0.476,0.409,0.403	-0.143	A3SS	174.667	96	203	202.333	270.667	405.333	sig	chr5:157789362:157789567:-	chr5:157789362:157789513:-	Exclusion	0.582	0.604	0.53	0.476	0.409	0.403	GO:0006897	endocytosis
21489	A3SS_23252	ENSG00000071794.15	HLTF	chr3	-	149041489_149041680_149041489_149041668_149042165_149042290	23252	57,57,61	444366358	90,266,80	147363137	161	149	0	0	0.106,0.126,0.136	0.362,0.404,0.351	0.25	A3SS	58.3333	389.333	145.333	215.667	447.667	361	sig	chr3:149041489:149041680:-	chr3:149041489:149041668:-	Inclusion	0.106	0.126	0.136	0.362	0.404	0.351	GO:0006281|GO:0006338|GO:0016567|GO:0042789|GO:0045944|GO:0050767	DNA repair|chromatin remodeling|protein ubiquitination|mRNA transcription by RNA polymerase II|positive regulation of transcription by RNA polymerase II|regulation of neurogenesis
21517	A3SS_23281	clu_9955_NA	CHURC1	chr14	+	64925990_64926080_64926006_64926080_64923990_64924126	23281	9,3,9	154153151	33,132,47	116235229	165	149	1.66533e-15	6.90778e-13	0.05,0.017,0.051	0.204,0.337,0.156	0.193	A3SS	7	152.667	70.6667	193.333	159.667	264	sig	chr14:64925990:64926080:+	chr14:64926006:64926080:+	Inclusion	0.05	0.017	0.051	0.204	0.337	0.156	GO:0008543|GO:0045893	fibroblast growth factor receptor signaling pathway|positive regulation of DNA-templated transcription
21561	A3SS_23330	ENSG00000221978.11	CCNL2	chr1	-	1390765_1392803_1390765_1390865_1393395_1393460	23330	755558522	175,99,98	349716354	147284150	298	149	9.42882e-11	1.84405e-08	0.683,0.738,0.727	0.543,0.558,0.541	-0.169	A3SS	611.667	124	473	193.667	735.667	666.667	sig	chr1:1390765:1392803:-	chr1:1390765:1390865:-	Exclusion	0.683	0.738	0.727	0.543	0.558	0.541	GO:0006357|GO:0042981|GO:0043484|GO:0046605|GO:0051726	regulation of transcription by RNA polymerase II|regulation of apoptotic process|regulation of RNA splicing|regulation of centrosome cycle|regulation of cell cycle
21595	A3SS_23372	clu_32640_NA	AC027796.3	chr17	-	3615336_3615574_3615336_3615537_3621236_3621412	23372	8,0,5	64,56,50	11,23,17	27,50,25	186	149	1.30575e-09	1.96548e-07	0.091,0.0,0.074	0.246,0.269,0.353	0.234	A3SS	4.33333	56.6667	17	34	61	51	sig	chr17:3615336:3615574:-	chr17:3615336:3615537:-	Inclusion	0.091	0	0.074	0.246	0.269	0.353
21684	A3SS_23480	clu_8107_NA	SLC16A9	chr10	-	59684095_59684327_59684095_59684197_59709478_59710079	23480	73,77,51	18,15,3	160,313,94	15,14,8	279	149	0.00291199	0.0470677	0.684,0.733,0.901	0.851,0.923,0.863	0.106	A3SS	67	12	189	12.3333	79	201.333	sig	chr10:59684095:59684327:-	chr10:59684095:59684197:-	Inclusion	0.684	0.733	0.901	0.851	0.923	0.863	GO:0015718|GO:0015881|GO:0046415|GO:1902603	monocarboxylic acid transport|creatine transmembrane transport|urate metabolic process|carnitine transmembrane transport
21738	A3SS_23547	clu_31901_NA	SLC9B2	chr4	-	103047050_103047226_103047050_103047168_103048892_103049020	23547	147,121,94	20,4,10	142,335,82	0,0,0	207	149	4.53859e-13	1.33225e-10	0.841,0.956,0.871	1.0,1.0,1.0	0.111	A3SS	120.667	11.3333	186.333	0	132	186.333	sig	chr4:103047050:103047226:-	chr4:103047050:103047168:-	Inclusion	0.841	0.956	0.871	1	1	1	GO:0006814|GO:0030317|GO:0034220|GO:0035725|GO:0061178|GO:0072583|GO:1902600|GO:2001206	sodium ion transport|flagellated sperm motility|monoatomic ion transmembrane transport|sodium ion transmembrane transport|regulation of insulin secretion involved in cellular response to glucose stimulus|clathrin-dependent endocytosis|proton transmembrane transport|positive regulation of osteoclast development
21888	A3SS_23714	clu_28545_NA	SLC38A1	chr12	-	46183062_46197323_46183062_46196871_46197719_46197817	23714	84,62,70	0,12,3	33,101,39	13,16,9	298	149	0.000897987	0.0189877	1.0,0.721,0.921	0.559,0.759,0.684	-0.213	A3SS	72	5	57.6667	12.6667	77	70.3333	sig	chr12:46183062:46197323:-	chr12:46183062:46196871:-	Exclusion	1	0.721	0.921	0.559	0.759	0.684	GO:0001504|GO:0003333|GO:0006541|GO:0006814|GO:0006865|GO:0006868|GO:0007565|GO:0009449|GO:0015804|GO:0015816|GO:0032228|GO:0032328|GO:0043090|GO:0048167|GO:0150104|GO:1901036|GO:1902475	neurotransmitter uptake|amino acid transmembrane transport|glutamine metabolic process|sodium ion transport|amino acid transport|glutamine transport|female pregnancy|gamma-aminobutyric acid biosynthetic process|neutral amino acid transport|glycine transport|regulation of synaptic transmission, GABAergic|alanine transport|amino acid import|regulation of synaptic plasticity|transport across blood-b…
21915	A3SS_23752	clu_2882_NA	TRIP12	chr2	-	229792972_229793151_229792972_229793130_229795178_229795330	23752	48,36,49	68,63,58	53,98,31	199392209	170	149	1.38424e-11	3.14413e-09	0.382,0.334,0.425	0.189,0.18,0.115	-0.219	A3SS	44.3333	63	60.6667	266.667	107.333	327.333	sig	chr2:229792972:229793151:-	chr2:229792972:229793130:-	Exclusion	0.382	0.334	0.425	0.189	0.18	0.115	GO:0000209|GO:0006281|GO:0006511|GO:0006974|GO:0043161|GO:0045995|GO:0140861|GO:1901315|GO:2000779|GO:2000780	protein polyubiquitination|DNA repair|ubiquitin-dependent protein catabolic process|DNA damage response|proteasome-mediated ubiquitin-dependent protein catabolic process|regulation of embryonic development|DNA repair-dependent chromatin remodeling|negative regulation of histone H2A K63-linked ubiquitination|regulation of double-strand break repair|negative regulation of double-strand break repair
22041	A3SS_23906	clu_43775_NA	TNPO3	chr7	-	129005015_129005176_129005015_129005159_129014978_129015135	23906	5,0,2	240155226	46,65,21	182404160	166	149	0	0	0.018,0.0,0.008	0.185,0.126,0.105	0.13	A3SS	2.33333	207	44	248.667	209.333	292.667	sig	chr7:129005015:129005176:-	chr7:129005015:129005159:-	Inclusion	0.018	0	0.008	0.185	0.126	0.105	GO:0006606	protein import into nucleus
22120	A3SS_24002	stringtie.11962	CIC	chr19	+	42292955_42293281_42292958_42293281_42292565_42292859	24002	88,90,69	84,46,49	142,207,58	43,100,20	152	149	0.00156006	0.0290878	0.507,0.657,0.58	0.764,0.67,0.74	0.143	A3SS	82.3333	59.6667	135.667	54.3333	142	190	sig	chr19:42292955:42293281:+	chr19:42292958:42293281:+	Inclusion	0.507	0.657	0.58	0.764	0.67	0.74	GO:0006357|GO:0007420|GO:0007612|GO:0007613|GO:0035176|GO:0045892	regulation of transcription by RNA polymerase II|brain development|learning|memory|social behavior|negative regulation of DNA-templated transcription
22139	A3SS_24023	stringtie.11107	CIRBP	chr19	+	1272426_1274440_1274306_1274440_1271980_1272051	24023	821995888	240288245	144739681145	247636175	298	149	6.46291e-09	8.48707e-07	0.631,0.633,0.644	0.745,0.757,0.766	0.12	A3SS	901.333	257.667	2186.67	352.667	1159	2539.33	sig	chr19:1272426:1274440:+	chr19:1274306:1274440:+	Inclusion	0.631	0.633	0.644	0.745	0.757	0.766	GO:0009409|GO:0009411|GO:0017148|GO:0034063|GO:0045727|GO:0048026|GO:0048255	response to cold|response to UV|negative regulation of translation|stress granule assembly|positive regulation of translation|positive regulation of mRNA splicing, via spliceosome|mRNA stabilization
22167	A3SS_24056	ENSG00000115694.14	STK25	chr2	-	241501477_241501799_241501477_241501708_241508442_241508695	24056	43,31,21	46,30,40	44,76,47	118210108	240	149	0.000520286	0.0123366	0.367,0.391,0.246	0.188,0.183,0.213	-0.14	A3SS	31.6667	38.6667	55.6667	145.333	70.3333	201	sig	chr2:241501477:241501799:-	chr2:241501477:241501708:-	Exclusion	0.367	0.391	0.246	0.188	0.183	0.213	GO:0006468|GO:0006979|GO:0007163|GO:0007165|GO:0007409|GO:0032874|GO:0036481|GO:0042542|GO:0046777|GO:0050772|GO:0051645|GO:0051683|GO:0090168	protein phosphorylation|response to oxidative stress|establishment or maintenance of cell polarity|signal transduction|axonogenesis|positive regulation of stress-activated MAPK cascade|intrinsic apoptotic signaling pathway in response to hydrogen peroxide|response to hydrogen peroxide|protein autophosphorylation|positive regulation of axonogenesis|Golgi localization|establishment of Golgi localiz…
22183	A3SS_24073	clu_3108_NA	RNPEPL1	chr2	+	240576599_240576765_240576638_240576765_240575501_240575610	24073	191158193	6,1,0	97,339,61	12,40,11	188	149	1.07581e-13	3.4669e-11	0.962,0.992,1.0	0.865,0.87,0.815	-0.135	A3SS	180.667	2.33333	165.667	21	183	186.667	sig	chr2:240576599:240576765:+	chr2:240576638:240576765:+	Exclusion	0.962	0.992	1	0.865	0.87	0.815	GO:0006508	proteolysis
22220	A3SS_24116	stringtie.21110	RP11-459E5.1	chr8	+	22745569_22747570_22747525_22747570_22744593_22744741	24116	164178138	51,67,41	62,213,44	47,122,31	298	149	1.65758e-05	0.000778332	0.617,0.571,0.627	0.397,0.466,0.415	-0.179	A3SS	160	53	106.333	66.6667	213	173	sig	chr8:22745569:22747570:+	chr8:22747525:22747570:+	Exclusion	0.617	0.571	0.627	0.397	0.466	0.415	NA	NA
22235	A3SS_24131	clu_36107_NA	FGD2	chr6	+	37023188_37025938_37024772_37025938_37022238_37022370	24131	92,63,87	19,13,9	69,121,46	32,46,36	298	149	2.09371e-05	0.000942543	0.708,0.708,0.829	0.519,0.568,0.39	-0.256	A3SS	80.6667	13.6667	78.6667	38	94.3333	116.667	sig	chr6:37023188:37025938:+	chr6:37024772:37025938:+	Exclusion	0.708	0.708	0.829	0.519	0.568	0.39	GO:0007010|GO:0008360|GO:0030036|GO:0043087|GO:0043507|GO:0046847|GO:0051056	cytoskeleton organization|regulation of cell shape|actin cytoskeleton organization|regulation of GTPase activity|positive regulation of JUN kinase activity|filopodium assembly|regulation of small GTPase mediated signal transduction
22241	A3SS_24137	clu_36107_NA	FGD2	chr6	+	37025216_37025938_37025791_37025938_37022238_37024793	24137	95,70,106	6,2,5	78,141,86	21,30,16	298	149	3.13285e-08	3.52633e-06	0.888,0.946,0.914	0.65,0.701,0.729	-0.223	A3SS	90.3333	4.33333	101.667	22.3333	94.6667	124	sig	chr6:37025216:37025938:+	chr6:37025791:37025938:+	Exclusion	0.888	0.946	0.914	0.65	0.701	0.729	GO:0007010|GO:0008360|GO:0030036|GO:0043087|GO:0043507|GO:0046847|GO:0051056	cytoskeleton organization|regulation of cell shape|actin cytoskeleton organization|regulation of GTPase activity|positive regulation of JUN kinase activity|filopodium assembly|regulation of small GTPase mediated signal transduction
22281	A3SS_24181	ENSG00000173559.12	NABP1	chr2	+	191683289_191683804_191683728_191683804_191681945_191682017	24181	60,57,69	70,75,72	44,86,34	115239117	298	149	1.0316e-08	1.30175e-06	0.3,0.275,0.324	0.161,0.152,0.127	-0.153	A3SS	62	72.3333	54.6667	157	134.333	211.667	sig	chr2:191683289:191683804:+	chr2:191683728:191683804:+	Exclusion	0.3	0.275	0.324	0.161	0.152	0.127	GO:0000724|GO:0006281|GO:0006974|GO:0007093|GO:0010212|GO:0044818	double-strand break repair via homologous recombination|DNA repair|DNA damage response|mitotic cell cycle checkpoint signaling|response to ionizing radiation|mitotic G2/M transition checkpoint
22282	A3SS_24182	ENSG00000173559.12	NABP1	chr2	+	191683289_191683804_191683728_191683804_191682491_191682595	24182	72,58,70	20,8,16	45,95,38	42,80,20	298	149	2.29905e-07	2.03765e-05	0.643,0.784,0.686	0.349,0.373,0.487	-0.301	A3SS	66.6667	14.6667	59.3333	47.3333	81.3333	106.667	sig	chr2:191683289:191683804:+	chr2:191683728:191683804:+	Exclusion	0.643	0.784	0.686	0.349	0.373	0.487	GO:0000724|GO:0006281|GO:0006974|GO:0007093|GO:0010212|GO:0044818	double-strand break repair via homologous recombination|DNA repair|DNA damage response|mitotic cell cycle checkpoint signaling|response to ionizing radiation|mitotic G2/M transition checkpoint
22288	A3SS_24191	stringtie.9784	NA	chr17	-	37541971_37542565_37541971_37542430_37553114_37554059	24191	143132121	18,25,19	60,141,88	19,44,36	284	149	4.85645e-05	0.00186028	0.807,0.735,0.77	0.624,0.627,0.562	-0.166	A3SS	132	20.6667	96.3333	33	152.667	129.333	sig	chr17:37541971:37542565:-	chr17:37541971:37542430:-	Exclusion	0.807	0.735	0.77	0.624	0.627	0.562	NA	NA
22324	A3SS_24244	ENSG00000132680.10	KIAA0907	chr1	-	155916624_155916737_155916624_155916709_155917498_155917672	24244	185179170	136,74,53	152284175	169300139	177	149	7.42851e-05	0.00262003	0.534,0.671,0.73	0.431,0.443,0.515	-0.182	A3SS	178	87.6667	203.667	202.667	265.667	406.333	sig	chr1:155916624:155916737:-	chr1:155916624:155916709:-	Exclusion	0.534	0.671	0.73	0.431	0.443	0.515	NA	NA
22368	A3SS_24293	clu_42011_NA	PRKAR1B	chr7	-	711328_715021_711328_711527_727589_727650	24293	84,78,43	106,74,44	45,88,43	108189139	298	149	8.15218e-08	8.20073e-06	0.284,0.345,0.328	0.172,0.189,0.134	-0.154	A3SS	68.3333	74.6667	58.6667	145.333	143	204	sig	chr7:711328:715021:-	chr7:711328:711527:-	Exclusion	0.284	0.345	0.328	0.172	0.189	0.134	GO:0006468|GO:0007611|GO:0098693|GO:1900273|GO:1903367|GO:1904058|GO:2000463|GO:2000480	protein phosphorylation|learning or memory|regulation of synaptic vesicle cycle|positive regulation of long-term synaptic potentiation|positive regulation of fear response|positive regulation of sensory perception of pain|positive regulation of excitatory postsynaptic potential|negative regulation of cAMP-dependent protein kinase activity
22406	A3SS_24337	ENSG00000198265.11	HELZ	chr17	-	67160260_67160365_67160260_67160362_67160896_67161076	24337	17,5,15	48,37,42	23,35,29	23,75,36	152	149	0.00206972	0.0361586	0.258,0.117,0.259	0.495,0.314,0.441	0.205	A3SS	12.3333	42.3333	29	44.6667	54.6667	73.6667	sig	chr17:67160260:67160365:-	chr17:67160260:67160362:-	Inclusion	0.258	0.117	0.259	0.495	0.314	0.441	GO:0035194	ncRNA-mediated post-transcriptional gene silencing
22419	A3SS_24350	stringtie.10636	THOC1	chr18	-	224083_224200_224083_224179_224923_224994	24350	20,12,19	125,137,99	58,109,56	128259124	170	149	1.4944e-10	2.78069e-08	0.123,0.071,0.144	0.284,0.269,0.284	0.166	A3SS	17	120.333	74.3333	170.333	137.333	244.667	sig	chr18:224083:224200:-	chr18:224083:224179:-	Inclusion	0.123	0.071	0.144	0.284	0.269	0.284	GO:0000018|GO:0006396|GO:0006397|GO:0006406|GO:0006915|GO:0007165|GO:0008380|GO:0031297|GO:0032784|GO:0032786|GO:0046784|GO:0048297|GO:2000002	regulation of DNA recombination|RNA processing|mRNA processing|mRNA export from nucleus|apoptotic process|signal transduction|RNA splicing|replication fork processing|regulation of DNA-templated transcription elongation|positive regulation of DNA-templated transcription, elongation|viral mRNA export from host cell nucleus|negative regulation of isotype switching to IgA isotypes|negative regulatio…
22432	A3SS_24370	ENSG00000182504.10	CEP97	chr3	+	101757633_101758423_101757810_101758423_101757062_101757196	24370	86,96,115	4,4,8	88,184,72	8,19,18	298	149	0.00273706	0.0448081	0.915,0.923,0.878	0.846,0.829,0.667	-0.125	A3SS	99	5.33333	114.667	15	104.333	129.667	sig	chr3:101757633:101758423:+	chr3:101757810:101758423:+	Exclusion	0.915	0.923	0.878	0.846	0.829	0.667	GO:0030030|GO:1901673|GO:1902018	cell projection organization|regulation of mitotic spindle assembly|negative regulation of cilium assembly
22479	A3SS_24427	clu_41706_NA	DENND3	chr8	+	141191908_141192449_141192330_141192449_141190283_141191990	24427	125,75,85	29,17,13	57,132,49	26,64,13	298	149	0.00246604	0.0413581	0.683,0.688,0.766	0.523,0.508,0.653	-0.151	A3SS	95	19.6667	79.3333	34.3333	114.667	113.667	sig	chr8:141191908:141192449:+	chr8:141192330:141192449:+	Exclusion	0.683	0.688	0.766	0.523	0.508	0.653	GO:0008333|GO:0030163|GO:0032483	endosome to lysosome transport|protein catabolic process|regulation of Rab protein signal transduction
22511	A3SS_24470	stringtie.552	ZBTB8OS	chr1	-	32633950_32634110_32633950_32634072_32634701_32634792	24470	73,57,61	120136140	110287100	152362105	187	149	0.00014852	0.00455956	0.326,0.25,0.258	0.366,0.387,0.431	0.117	A3SS	63.6667	132	165.667	206.333	195.667	372	sig	chr1:32633950:32634110:-	chr1:32633950:32634072:-	Inclusion	0.326	0.25	0.258	0.366	0.387	0.431	GO:0006388	tRNA splicing, via endonucleolytic cleavage and ligation
22515	A3SS_24474	stringtie.552	ZBTB8OS	chr1	-	32633950_32634110_32633950_32634072_32650432_32650903	24474	30,40,43	11,12,15	64,164,65	7,35,0	187	149	0.000807169	0.0174414	0.685,0.726,0.696	0.879,0.789,1.0	0.187	A3SS	37.6667	12.6667	97.6667	14	50.3333	111.667	sig	chr1:32633950:32634110:-	chr1:32633950:32634072:-	Inclusion	0.685	0.726	0.696	0.879	0.789	1	GO:0006388	tRNA splicing, via endonucleolytic cleavage and ligation
22569	A3SS_24533	clu_2891_NA	SP110	chr2	-	230172843_230173027_230172843_230172959_230177537_230177680	24533	9,12,16	99,85,52	43,48,14	64,108,54	217	149	2.8813e-05	0.00122379	0.059,0.088,0.174	0.316,0.234,0.151	0.127	A3SS	12.3333	78.6667	35	75.3333	91	110.333	sig	chr2:230172843:230173027:-	chr2:230172843:230172959:-	Inclusion	0.059	0.088	0.174	0.316	0.234	0.151	GO:0006357	regulation of transcription by RNA polymerase II
22602	A3SS_24576	ENSG00000173598.13	NUDT4	chr12	+	93398767_93398855_93398770_93398855_93395488_93395533	24576	189145162	414361303	333563246	412763326	152	149	1.6606e-06	0.000113847	0.309,0.283,0.344	0.442,0.42,0.425	0.117	A3SS	165.333	359.333	380.667	500.333	524.667	881	sig	chr12:93398767:93398855:+	chr12:93398770:93398855:+	Inclusion	0.309	0.283	0.344	0.442	0.42	0.425	GO:0019722|GO:0019935|GO:0035556|GO:0071543|GO:1901907|GO:1901909|GO:1901911	calcium-mediated signaling|cyclic-nucleotide-mediated signaling|intracellular signal transduction|diphosphoinositol polyphosphate metabolic process|diadenosine pentaphosphate catabolic process|diadenosine hexaphosphate catabolic process|adenosine 5'-(hexahydrogen pentaphosphate) catabolic process
22665	A3SS_24640	ENSG00000115204.14	MPV17	chr2	-	27312993_27313154_27312993_27313074_27322447_27322522	24640	186239239	63,47,53	232513153	90,227,64	229	149	0.000343643	0.00887371	0.658,0.768,0.746	0.626,0.595,0.609	-0.114	A3SS	221.333	54.3333	299.333	127	275.667	426.333	sig	chr2:27312993:27313154:-	chr2:27312993:27313074:-	Exclusion	0.658	0.768	0.746	0.626	0.595	0.609	GO:0000002|GO:0032836|GO:0034614|GO:0042592|GO:0048839|GO:0055085|GO:1901858|GO:2000377	mitochondrial genome maintenance|glomerular basement membrane development|cellular response to reactive oxygen species|homeostatic process|inner ear development|transmembrane transport|regulation of mitochondrial DNA metabolic process|regulation of reactive oxygen species metabolic process
22737	A3SS_24730	clu_6974_NA	CR2	chr1	+	207468438_207468715_207468547_207468715_207466525_207466912	24730	684461499	1,4,0	198657209	133329105	258	149	0	0	0.997,0.985,1.0	0.462,0.536,0.535	-0.483	A3SS	548	1.66667	354.667	189	549.667	543.667	sig	chr1:207468438:207468715:+	chr1:207468547:207468715:+	Exclusion	0.997	0.985	1	0.462	0.536	0.535	GO:0002430|GO:0002456|GO:0006955|GO:0006957|GO:0006958|GO:0030183|GO:0042100|GO:0045959|GO:0046718	complement receptor mediated signaling pathway|T cell mediated immunity|immune response|complement activation, alternative pathway|complement activation, classical pathway|B cell differentiation|B cell proliferation|negative regulation of complement activation, classical pathway|viral entry into host cell
22739	A3SS_24732	stringtie.1966	CR2	chr1	+	207468526_207468715_207468547_207468715_207466525_207466912	24732	308027452277	1,4,0	12023048748	133329105	170	149	0	0	1.0,0.998,1.0	0.888,0.89,0.862	-0.119	A3SS	2700.67	1.66667	1666	189	2702.33	1855	sig	chr1:207468526:207468715:+	chr1:207468547:207468715:+	Exclusion	1	0.998	1	0.888	0.89	0.862	GO:0002430|GO:0002456|GO:0006955|GO:0006957|GO:0006958|GO:0030183|GO:0042100|GO:0045959|GO:0046718	complement receptor mediated signaling pathway|T cell mediated immunity|immune response|complement activation, alternative pathway|complement activation, classical pathway|B cell differentiation|B cell proliferation|negative regulation of complement activation, classical pathway|viral entry into host cell
22760	A3SS_24757	ENSG00000067066.16	SP100	chr2	+	230473323_230473440_230473383_230473440_230470014_230470098	24757	94,63,59	60,27,32	59186100	19,49,29	209	149	0.000447295	0.0109578	0.528,0.625,0.568	0.689,0.73,0.711	0.136	A3SS	72	39.6667	115	32.3333	111.667	147.333	sig	chr2:230473323:230473440:+	chr2:230473383:230473440:+	Inclusion	0.528	0.625	0.568	0.689	0.73	0.711	GO:0000122|GO:0000723|GO:0006357|GO:0006978|GO:0010596|GO:0034340|GO:0034341|GO:0043392|GO:0043433|GO:0045185|GO:0045765|GO:0045893|GO:0046826|GO:0060333|GO:0060337|GO:1902041|GO:1902044	negative regulation of transcription by RNA polymerase II|telomere maintenance|regulation of transcription by RNA polymerase II|DNA damage response, signal transduction by p53 class mediator resulting in transcription of p21 class mediator|negative regulation of endothelial cell migration|response to type I interferon|response to type II interferon|negative regulation of DNA binding|negative regu…
22851	A3SS_24876	clu_7635_NA	ATP5F1C	chr10	+	7799590_7799915_7799771_7799915_7798989_7799683	24876	67,56,43	4,2,0	141,210,67	380571243	298	149	0	0	0.893,0.933,1.0	0.156,0.155,0.121	-0.798	A3SS	55.3333	2	139.333	398	57.3333	537.333	sig	chr10:7799590:7799915:+	chr10:7799771:7799915:+	Exclusion	0.893	0.933	1	0.156	0.155	0.121	GO:0006119|GO:0006754|GO:0015986|GO:0042776|GO:1902600	oxidative phosphorylation|ATP biosynthetic process|proton motive force-driven ATP synthesis|proton motive force-driven mitochondrial ATP synthesis|proton transmembrane transport
22869	A3SS_24900	clu_42576_NA	COA1	chr7	-	43648599_43651829_43648599_43648652_43665657_43665722	24900	42,54,53	107,89,75	50,105,15	144281158	298	149	8.93351e-05	0.00302576	0.164,0.233,0.261	0.148,0.157,0.045	-0.103	A3SS	49.6667	90.3333	56.6667	194.333	140	251	sig	chr7:43648599:43651829:-	chr7:43648599:43648652:-	Exclusion	0.164	0.233	0.261	0.148	0.157	0.045	GO:0032981|GO:0033617	mitochondrial respiratory chain complex I assembly|mitochondrial cytochrome c oxidase assembly
22921	A3SS_24960	clu_4005_NA	SRRM1	chr1	+	24648106_24649029_24648858_24649029_24647078_24647208	24960	69,65,67	16,21,11	39,55,16	22,36,16	298	149	5.24158e-05	0.00198472	0.683,0.607,0.753	0.47,0.433,0.333	-0.269	A3SS	67	16	36.6667	24.6667	83	61.3333	sig	chr1:24648106:24649029:+	chr1:24648858:24649029:+	Exclusion	0.683	0.607	0.753	0.47	0.433	0.333	GO:0000375|GO:0000398|GO:0008380|GO:0048024|GO:0051179	RNA splicing, via transesterification reactions|mRNA splicing, via spliceosome|RNA splicing|regulation of mRNA splicing, via spliceosome|localization
22975	A3SS_25021	ENSG00000134644.15	PUM1	chr1	-	30980061_30980178_30980061_30980166_30981311_30981405	25021	23,20,12	108,81,52	14,6,6	95,146,81	161	149	4.31654e-05	0.00168963	0.165,0.186,0.176	0.12,0.037,0.064	-0.102	A3SS	18.3333	80.3333	8.66667	107.333	98.6667	116	sig	chr1:30980061:30980178:-	chr1:30980061:30980166:-	Exclusion	0.165	0.186	0.176	0.12	0.037	0.064	GO:0007283|GO:0008344|GO:0010608|GO:0016441|GO:0035196|GO:0043488|GO:0048863|GO:0051726|GO:0051983|GO:0060964|GO:0061157|GO:1900246|GO:2000637	spermatogenesis|adult locomotory behavior|post-transcriptional regulation of gene expression|post-transcriptional gene silencing|miRNA processing|regulation of mRNA stability|stem cell differentiation|regulation of cell cycle|regulation of chromosome segregation|regulation of miRNA-mediated gene silencing|mRNA destabilization|positive regulation of RIG-I signaling pathway|positive regulation of m…
23020	A3SS_25072	ENSG00000143093.14	STRIP1	chr1	+	110049111_110050409_110050342_110050409_110047771_110047869	25072	151121109	5,3,1	111,284,97	12,7,27	298	149	0.000104787	0.0034422	0.938,0.953,0.982	0.822,0.953,0.642	-0.152	A3SS	127	3	164	15.3333	130	179.333	sig	chr1:110049111:110050409:+	chr1:110050342:110050409:+	Exclusion	0.938	0.953	0.982	0.822	0.953	0.642	GO:0007010|GO:0022604|GO:0030866	cytoskeleton organization|regulation of cell morphogenesis|cortical actin cytoskeleton organization
23053	A3SS_25115	stringtie.10907	C18orf32	chr18	-	49491531_49491833_49491531_49491584_49492257_49492457	25115	167317051685	122167115	128930321511	312487309	298	149	0	0	0.873,0.836,0.88	0.674,0.757,0.71	-0.149	A3SS	1687.67	134.667	1944	369.333	1822.33	2313.33	sig	chr18:49491531:49491833:-	chr18:49491531:49491584:-	Exclusion	0.873	0.836	0.88	0.674	0.757	0.71	GO:0043123	positive regulation of I-kappaB kinase/NF-kappaB signaling
23054	A3SS_25116	stringtie.10907	C18orf32	chr18	-	49491531_49491833_49491531_49491584_49492274_49492457	25116	167117121688	264281240	129430401515	558939615	298	149	0	0	0.76,0.753,0.779	0.537,0.618,0.552	-0.195	A3SS	1690.33	261.667	1949.67	704	1952	2653.67	sig	chr18:49491531:49491833:-	chr18:49491531:49491584:-	Exclusion	0.76	0.753	0.779	0.537	0.618	0.552	GO:0043123	positive regulation of I-kappaB kinase/NF-kappaB signaling
23113	A3SS_25185	stringtie.3300	ZNF143	chr11	+	9474549_9474633_9474552_9474633_9473940_9474024	25185	45,30,40	35,26,30	65,99,68	28,29,33	152	149	0.000738453	0.0162617	0.558,0.531,0.567	0.695,0.77,0.669	0.159	A3SS	38.3333	30.3333	77.3333	30	68.6667	107.333	sig	chr11:9474549:9474633:+	chr11:9474552:9474633:+	Inclusion	0.558	0.531	0.567	0.695	0.77	0.669	GO:0006355|GO:0006357|GO:0006359|GO:0045944|GO:0045945|GO:0048661|GO:1905382	regulation of DNA-templated transcription|regulation of transcription by RNA polymerase II|regulation of transcription by RNA polymerase III|positive regulation of transcription by RNA polymerase II|positive regulation of transcription by RNA polymerase III|positive regulation of smooth muscle cell proliferation|positive regulation of snRNA transcription by RNA polymerase II
23117	A3SS_25189	ENSG00000125835.18	SNRPB	chr20	-	2461633_2461939_2461633_2461793_2462635_2462761	25189	285729472786	765793616	381972312927	163430631328	295	149	3.1335e-10	5.40323e-08	0.654,0.652,0.696	0.541,0.544,0.527	-0.13	A3SS	2863.33	724.667	4659	2008.33	3588	6667.33	sig	chr20:2461633:2461939:-	chr20:2461633:2461793:-	Exclusion	0.654	0.652	0.696	0.541	0.544	0.527	GO:0000387|GO:0000398|GO:0006479|GO:0007420|GO:0008380|GO:0036261|GO:1903241	spliceosomal snRNP assembly|mRNA splicing, via spliceosome|protein methylation|brain development|RNA splicing|7-methylguanosine cap hypermethylation|U2-type prespliceosome assembly
23151	A3SS_25227	clu_10648_NA	HDHD5	chr22	-	17141058_17142208_17141058_17141218_17143097_17143131	25227	79,83,106	14,6,9	35,84,17	22,23,10	298	149	8.27263e-06	0.000438884	0.738,0.874,0.855	0.443,0.646,0.459	-0.306	A3SS	89.3333	9.66667	45.3333	18.3333	99	63.6667	sig	chr22:17141058:17142208:-	chr22:17141058:17141218:-	Exclusion	0.738	0.874	0.855	0.443	0.646	0.459	GO:0046474	glycerophospholipid biosynthetic process
23179	A3SS_25257	stringtie.9892	NAGLU	chr17	+	42540949_42541206_42541038_42541206_42538669_42538755	25257	374305335	50,25,38	251798273	6,13,10	238	149	6.77236e-15	2.56377e-12	0.824,0.884,0.847	0.963,0.975,0.945	0.109	A3SS	338	37.6667	440.667	9.66667	375.667	450.333	sig	chr17:42540949:42541206:+	chr17:42541038:42541206:+	Inclusion	0.824	0.884	0.847	0.963	0.975	0.945	GO:0001573|GO:0001774|GO:0001889|GO:0003158|GO:0003183|GO:0003220|GO:0006801|GO:0006914|GO:0007028|GO:0007030|GO:0007040|GO:0007399|GO:0008340|GO:0009611|GO:0014004|GO:0016485|GO:0018158|GO:0021675|GO:0021680|GO:0030200|GO:0030201|GO:0030202|GO:0030534|GO:0031069|GO:0032496|GO:0032963|GO:0034142|GO:0034285|GO:0034599|GO:0035633|GO:0035640|GO:0035909|GO:0042445|GO:0042474|GO:0042982|GO:0043161|GO:…	ganglioside metabolic process|microglial cell activation|liver development|endothelium development|mitral valve morphogenesis|left ventricular cardiac muscle tissue morphogenesis|superoxide metabolic process|autophagy|cytoplasm organization|Golgi organization|lysosome organization|nervous system development|determination of adult lifespan|response to wounding|microglia differentiation|protein pro…
23181	A3SS_25259	stringtie.9892	NAGLU	chr17	+	42562295_42562487_42562355_42562487_42562150_42562219	25259	193221159	6,2,0	151249100	140,265,67	209	149	0	0	0.958,0.987,1.0	0.435,0.401,0.516	-0.531	A3SS	191	2.66667	166.667	157.333	193.667	324	sig	chr17:42562295:42562487:+	chr17:42562355:42562487:+	Exclusion	0.958	0.987	1	0.435	0.401	0.516	GO:0001573|GO:0001774|GO:0001889|GO:0003158|GO:0003183|GO:0003220|GO:0006801|GO:0006914|GO:0007028|GO:0007030|GO:0007040|GO:0007399|GO:0008340|GO:0009611|GO:0014004|GO:0016485|GO:0018158|GO:0021675|GO:0021680|GO:0030200|GO:0030201|GO:0030202|GO:0030534|GO:0031069|GO:0032496|GO:0032963|GO:0034142|GO:0034285|GO:0034599|GO:0035633|GO:0035640|GO:0035909|GO:0042445|GO:0042474|GO:0042982|GO:0043161|GO:…	ganglioside metabolic process|microglial cell activation|liver development|endothelium development|mitral valve morphogenesis|left ventricular cardiac muscle tissue morphogenesis|superoxide metabolic process|autophagy|cytoplasm organization|Golgi organization|lysosome organization|nervous system development|determination of adult lifespan|response to wounding|microglia differentiation|protein pro…
23213	A3SS_25292	clu_28442_NA	DDX11	chr12	+	31103576_31104791_31103806_31104791_31103576_31103731	25292	158179179	150173125	197,383,87	238477170	298	149	0.000291369	0.00781326	0.345,0.341,0.417	0.293,0.286,0.204	-0.107	A3SS	172	149.333	222.333	295	321.333	517.333	sig	chr12:31103576:31104791:+	chr12:31103806:31104791:+	Exclusion	0.345	0.341	0.417	0.293	0.286	0.204	GO:0006281|GO:0006974|GO:0007062|GO:0031297|GO:0032079|GO:0032091|GO:0032508|GO:0034085|GO:0035563|GO:0044806|GO:0045876|GO:0072711|GO:0072719|GO:1901838|GO:1904976|GO:1990700|GO:2000781	DNA repair|DNA damage response|sister chromatid cohesion|replication fork processing|positive regulation of endodeoxyribonuclease activity|negative regulation of protein binding|DNA duplex unwinding|establishment of sister chromatid cohesion|positive regulation of chromatin binding|G-quadruplex DNA unwinding|positive regulation of sister chromatid cohesion|cellular response to hydroxyurea|cellula…
23255	A3SS_25349	clu_9085_NA	BUB3	chr10	+	123157333_123157880_123157728_123157880_123155657_123157395	25349	191121145	3,1,2	81222132	8,14,8	298	149	3.5407e-06	0.000214441	0.97,0.984,0.973	0.835,0.888,0.892	-0.104	A3SS	152.333	2	145	10	154.333	155	sig	chr10:123157333:123157880:+	chr10:123157728:123157880:+	Exclusion	0.97	0.984	0.973	0.835	0.888	0.892	GO:0007094|GO:0008608|GO:0034501|GO:0051301|GO:0051321|GO:0051444	mitotic spindle assembly checkpoint signaling|attachment of spindle microtubules to kinetochore|protein localization to kinetochore|cell division|meiotic cell cycle|negative regulation of ubiquitin-protein transferase activity
23268	A3SS_25364	clu_1046_NA	MTHFD2	chr2	+	74211969_74217565_74213301_74217565_74211740_74211866	25364	77,55,64	12,19,22	41,227,45	43,147,22	298	149	0.000434731	0.0107106	0.762,0.591,0.593	0.323,0.436,0.506	-0.227	A3SS	65.3333	17.6667	104.333	70.6667	83	175	sig	chr2:74211969:74217565:+	chr2:74213301:74217565:+	Exclusion	0.762	0.591	0.593	0.323	0.436	0.506	GO:0035999|GO:0046653|GO:0046655	tetrahydrofolate interconversion|tetrahydrofolate metabolic process|folic acid metabolic process
23319	A3SS_25425	stringtie.7560	PML	chr15	+	74035142_74036394_74035171_74036394_74034477_74034530	25425	34,21,16	101,73,94	104,239,74	66,114,47	178	149	0	0	0.22,0.194,0.125	0.569,0.637,0.569	0.412	A3SS	23.6667	89.3333	139	75.6667	113	214.667	sig	chr15:74035142:74036394:+	chr15:74035171:74036394:+	Inclusion	0.22	0.194	0.125	0.569	0.637	0.569	GO:0001666|GO:0006355|GO:0006606|GO:0006919|GO:0006977|GO:0007179|GO:0007182|GO:0008285|GO:0008630|GO:0008631|GO:0009411|GO:0010332|GO:0010522|GO:0010761|GO:0016525|GO:0016925|GO:0030099|GO:0030155|GO:0030308|GO:0030578|GO:0031503|GO:0032206|GO:0032469|GO:0032691|GO:0032922|GO:0034097|GO:0042752|GO:0042771|GO:0043153|GO:0043161|GO:0044790|GO:0045087|GO:0045165|GO:0045892|GO:0048146|GO:0048384|GO:…	response to hypoxia|regulation of DNA-templated transcription|protein import into nucleus|activation of cysteine-type endopeptidase activity involved in apoptotic process|DNA damage response, signal transduction by p53 class mediator resulting in cell cycle arrest|transforming growth factor beta receptor signaling pathway|common-partner SMAD protein phosphorylation|negative regulation of cell pop…
23326	A3SS_25432	clu_14334_NA	ZDHHC21	chr9	-	14674186_14674385_14674186_14674216_14680032_14680162	25432	46,63,48	5,8,7	53,133,41	0,5,1	298	149	6.96386e-05	0.00248974	0.821,0.797,0.774	1.0,0.93,0.953	0.164	A3SS	52.3333	6.66667	75.6667	2	59	77.6667	sig	chr9:14674186:14674385:-	chr9:14674186:14674216:-	Inclusion	0.821	0.797	0.774	1	0.93	0.953	GO:0001942|GO:0003056|GO:0006612|GO:0018230|GO:0018345|GO:0048733|GO:0050999|GO:0071875|GO:1903140|GO:1904997	hair follicle development|regulation of vascular associated smooth muscle contraction|protein targeting to membrane|peptidyl-L-cysteine S-palmitoylation|protein palmitoylation|sebaceous gland development|regulation of nitric-oxide synthase activity|adrenergic receptor signaling pathway|regulation of establishment of endothelial barrier|regulation of leukocyte adhesion to arterial endothelial cell
23327	A3SS_25433	clu_14334_NA	ZDHHC21	chr9	-	14674186_14677404_14674186_14674216_14680032_14680162	25433	48,60,42	5,8,7	42,111,37	0,5,1	298	149	0.000225761	0.00638674	0.828,0.789,0.75	1.0,0.917,0.949	0.166	A3SS	50	6.66667	63.3333	2	56.6667	65.3333	sig	chr9:14674186:14677404:-	chr9:14674186:14674216:-	Inclusion	0.828	0.789	0.75	1	0.917	0.949	GO:0001942|GO:0003056|GO:0006612|GO:0018230|GO:0018345|GO:0048733|GO:0050999|GO:0071875|GO:1903140|GO:1904997	hair follicle development|regulation of vascular associated smooth muscle contraction|protein targeting to membrane|peptidyl-L-cysteine S-palmitoylation|protein palmitoylation|sebaceous gland development|regulation of nitric-oxide synthase activity|adrenergic receptor signaling pathway|regulation of establishment of endothelial barrier|regulation of leukocyte adhesion to arterial endothelial cell
23328	A3SS_25434	clu_14334_NA	ZDHHC21	chr9	-	14674186_14677461_14674186_14674216_14680032_14680162	25434	42,55,38	5,8,7	46,117,32	0,5,1	298	149	7.4491e-05	0.00262504	0.808,0.775,0.731	1.0,0.921,0.941	0.183	A3SS	45	6.66667	65	2	51.6667	67	sig	chr9:14674186:14677461:-	chr9:14674186:14674216:-	Inclusion	0.808	0.775	0.731	1	0.921	0.941	GO:0001942|GO:0003056|GO:0006612|GO:0018230|GO:0018345|GO:0048733|GO:0050999|GO:0071875|GO:1903140|GO:1904997	hair follicle development|regulation of vascular associated smooth muscle contraction|protein targeting to membrane|peptidyl-L-cysteine S-palmitoylation|protein palmitoylation|sebaceous gland development|regulation of nitric-oxide synthase activity|adrenergic receptor signaling pathway|regulation of establishment of endothelial barrier|regulation of leukocyte adhesion to arterial endothelial cell
23398	A3SS_25513	stringtie.13236	NA	chr2	+	131531651_131531802_131531663_131531802_131529646_131529691	25513	61,82,63	19,13,9	193377133	7,25,8	161	149	3.14453e-06	0.000195406	0.748,0.854,0.866	0.962,0.933,0.939	0.122	A3SS	68.6667	13.6667	234.333	13.3333	82.3333	247.667	sig	chr2:131531651:131531802:+	chr2:131531663:131531802:+	Inclusion	0.748	0.854	0.866	0.962	0.933	0.939	NA	NA
23399	A3SS_25514	stringtie.13236	NA	chr2	+	131531651_131531802_131531663_131531802_131530578_131530827	25514	117113111	130511741107	343759265	5761030440	161	149	0	0	0.077,0.082,0.085	0.355,0.405,0.358	0.291	A3SS	113.667	1195.33	455.667	682	1309	1137.67	sig	chr2:131531651:131531802:+	chr2:131531663:131531802:+	Inclusion	0.077	0.082	0.085	0.355	0.405	0.358	NA	NA
23401	A3SS_25516	stringtie.13236	NA	chr2	+	131531637_131531802_131531663_131531802_131530776_131530827	25516	171170131	130511741107	499941419	5761030440	175	149	0	0	0.1,0.11,0.092	0.424,0.438,0.448	0.336	A3SS	157.333	1195.33	619.667	682	1352.67	1301.67	sig	chr2:131531637:131531802:+	chr2:131531663:131531802:+	Inclusion	0.1	0.11	0.092	0.424	0.438	0.448	NA	NA
23404	A3SS_25520	clu_16116_NA	DPH7	chr9	-	137574751_137575894_137574751_137574843_137576079_137576167	25520	88,80,70	177154132	62,118,36	251517207	298	149	6.96364e-10	1.11118e-07	0.199,0.206,0.21	0.11,0.102,0.08	-0.108	A3SS	79.3333	154.333	72	325	233.667	397	sig	chr9:137574751:137575894:-	chr9:137574751:137574843:-	Exclusion	0.199	0.206	0.21	0.11	0.102	0.08	GO:0017183	peptidyl-diphthamide biosynthetic process from peptidyl-histidine
23406	A3SS_25522	ENSG00000119185.12	ITGB1BP1	chr2	-	9406660_9407598_9406660_9406905_9408112_9408205	25522	133144122	9,3,3	285407290	51,40,59	298	149	1.83433e-08	2.20327e-06	0.881,0.96,0.953	0.736,0.836,0.711	-0.17	A3SS	133	5	327.333	50	138	377.333	sig	chr2:9406660:9407598:-	chr2:9406660:9406905:-	Exclusion	0.881	0.96	0.953	0.736	0.836	0.711	GO:0002043|GO:0006469|GO:0006933|GO:0007160|GO:0007219|GO:0007229|GO:0008284|GO:0008285|GO:0010595|GO:0010764|GO:0016477|GO:0030154|GO:0031214|GO:0032091|GO:0032148|GO:0033622|GO:0033628|GO:0035148|GO:0035556|GO:0035924|GO:0043087|GO:0043113|GO:0044344|GO:0045747|GO:0045944|GO:0051451|GO:0051496|GO:0051781|GO:0051894|GO:0051895|GO:0051897|GO:0070373|GO:0072659|GO:0090051|GO:0090314|GO:0090315|GO:…	blood vessel endothelial cell proliferation involved in sprouting angiogenesis|negative regulation of protein kinase activity|negative regulation of cell adhesion involved in substrate-bound cell migration|cell-matrix adhesion|Notch signaling pathway|integrin-mediated signaling pathway|positive regulation of cell population proliferation|negative regulation of cell population proliferation|positi…
23416	A3SS_25533	clu_11545_NA	PARVG	chr22	+	44181699_44181917_44181741_44181917_44181335_44181370	25533	18,34,13	129134102	43,51,66	89,200,76	191	149	5.80504e-05	0.00215254	0.098,0.165,0.09	0.274,0.166,0.404	0.164	A3SS	21.6667	121.667	53.3333	121.667	143.333	175	sig	chr22:44181699:44181917:+	chr22:44181741:44181917:+	Inclusion	0.098	0.165	0.09	0.274	0.166	0.404	GO:0007160|GO:0007163|GO:0030031|GO:0031532|GO:0034446	cell-matrix adhesion|establishment or maintenance of cell polarity|cell projection assembly|actin cytoskeleton reorganization|substrate adhesion-dependent cell spreading
23443	A3SS_25562	stringtie.11504	NA	chr19	+	13768358_13768737_13768560_13768737_13765953_13766129	25562	170128156	169147114	181280106	279383282	298	149	2.73221e-05	0.00117382	0.335,0.303,0.406	0.245,0.268,0.158	-0.124	A3SS	151.333	143.333	189	314.667	294.667	503.667	sig	chr19:13768358:13768737:+	chr19:13768560:13768737:+	Exclusion	0.335	0.303	0.406	0.245	0.268	0.158	NA	NA
23485	A3SS_25618	ENSG00000185619.18	PCGF3	chr4	+	733883_735027_734930_735027_733671_733789	25618	75,80,76	130,101,68	28,99,55	105221138	298	149	2.41749e-05	0.0010616	0.224,0.284,0.358	0.118,0.183,0.166	-0.133	A3SS	77	99.6667	60.6667	154.667	176.667	215.333	sig	chr4:733883:735027:+	chr4:734930:735027:+	Exclusion	0.224	0.284	0.358	0.118	0.183	0.166	GO:0006357|GO:0036353|GO:0060819	regulation of transcription by RNA polymerase II|histone H2A-K119 monoubiquitination|inactivation of X chromosome by genomic imprinting
23579	A3SS_25724	clu_12547_NA	CELF1	chr11	-	47500860_47536730_47500860_47500932_47552991_47553117	25724	25,40,37	20,16,19	37,37,37	68,92,66	298	149	6.38425e-08	6.61984e-06	0.385,0.556,0.493	0.214,0.167,0.219	-0.278	A3SS	34	18.3333	37	75.3333	52.3333	112.333	sig	chr11:47500860:47536730:-	chr11:47500860:47500932:-	Exclusion	0.385	0.556	0.493	0.214	0.167	0.219	GO:0000381|GO:0006376|GO:0006397|GO:0007281|GO:0008285|GO:0009792|GO:0010628|GO:0010629|GO:0010942|GO:0016441|GO:0035194|GO:0043484|GO:0050727|GO:0061157	regulation of alternative mRNA splicing, via spliceosome|mRNA splice site selection|mRNA processing|germ cell development|negative regulation of cell population proliferation|embryo development ending in birth or egg hatching|positive regulation of gene expression|negative regulation of gene expression|positive regulation of cell death|post-transcriptional gene silencing|ncRNA-mediated post-trans…
23583	A3SS_25730	stringtie.11992	ZNF227	chr19	+	44228445_44228572_44228486_44228572_44217790_44217852	25730	52,54,40	1,1,4	48,120,20	9,18,11	190	149	1.60665e-05	0.000758967	0.976,0.977,0.887	0.807,0.839,0.588	-0.202	A3SS	48.6667	2	62.6667	12.6667	50.6667	75.3333	sig	chr19:44228445:44228572:+	chr19:44228486:44228572:+	Exclusion	0.976	0.977	0.887	0.807	0.839	0.588	GO:0045944	positive regulation of transcription by RNA polymerase II
23627	A3SS_25780	stringtie.2870	NA	chr10	+	100382427_100388356_100388033_100388356_100381215_100381448	25780	50,35,52	52,65,53	44,140,33	7,82,9	298	149	2.08038e-05	0.000937564	0.325,0.212,0.329	0.759,0.461,0.647	0.334	A3SS	45.6667	56.6667	72.3333	32.6667	102.333	105	sig	chr10:100382427:100388356:+	chr10:100388033:100388356:+	Inclusion	0.325	0.212	0.329	0.759	0.461	0.647	NA	NA
23628	A3SS_25781	stringtie.2870	NA	chr10	+	100382427_100388356_100388036_100388356_100381215_100381448	25781	51,39,61	208205305	44,147,33	81,275,24	298	149	1.71918e-07	1.58514e-05	0.109,0.087,0.091	0.214,0.211,0.407	0.182	A3SS	50.3333	239.333	74.6667	126.667	289.667	201.333	sig	chr10:100382427:100388356:+	chr10:100388036:100388356:+	Inclusion	0.109	0.087	0.091	0.214	0.211	0.407	NA	NA
23633	A3SS_25786	clu_3297_NA	ACAP3	chr1	-	1298012_1298128_1298012_1298113_1298369_1298421	25786	6,1,0	80,77,61	23,17,14	62,155,67	164	149	4.90822e-08	5.2793e-06	0.064,0.012,0.0	0.252,0.091,0.16	0.142	A3SS	2.33333	72.6667	18	94.6667	75	112.667	sig	chr1:1298012:1298128:-	chr1:1298012:1298113:-	Inclusion	0.064	0.012	0	0.252	0.091	0.16	GO:0001764|GO:0010975	neuron migration|regulation of neuron projection development
23750	A3SS_25930	ENSG00000204351.11	SKIV2L	chr6	+	31968622_31968796_31968685_31968796_31968327_31968538	25930	33,23,26	198185129	83,147,51	125198105	212	149	0	0	0.105,0.08,0.124	0.318,0.343,0.254	0.202	A3SS	27.3333	170.667	93.6667	142.667	198	236.333	sig	chr6:31968622:31968796:+	chr6:31968685:31968796:+	Inclusion	0.105	0.08	0.124	0.318	0.343	0.254
23756	A3SS_25938	stringtie.2251	IDI1	chr10	-	1043300_1044171_1043300_1043393_1048863_1049170	25938	422400359	204174240	538967690	176319202	298	149	3.69913e-05	0.00149303	0.508,0.535,0.428	0.604,0.602,0.631	0.122	A3SS	393.667	206	731.667	232.333	599.667	964	sig	chr10:1043300:1044171:-	chr10:1043300:1043393:-	Inclusion	0.508	0.535	0.428	0.604	0.602	0.631	GO:0006695|GO:0009240|GO:0050992	cholesterol biosynthetic process|isopentenyl diphosphate biosynthetic process|dimethylallyl diphosphate biosynthetic process
23761	A3SS_25944	ENSG00000165792.17	METTL17	chr14	+	20992091_20992205_20992123_20992205_20990463_20990598	25944	187190145	311304227	166398123	454901384	181	149	9.51157e-06	0.000488558	0.331,0.34,0.345	0.231,0.267,0.209	-0.103	A3SS	174	280.667	229	579.667	454.667	808.667	sig	chr14:20992091:20992205:+	chr14:20992123:20992205:+	Exclusion	0.331	0.34	0.345	0.231	0.267	0.209	GO:0006412|GO:0032259|GO:0042274	translation|methylation|ribosomal small subunit biogenesis
23764	A3SS_25950	clu_23498_NA	CAPN15	chr16	+	540092_548287_546816_548287_533945_533998	25950	78,68,63	105,104,96	106,157,51	90,140,43	298	149	0.000386768	0.00975959	0.271,0.246,0.247	0.371,0.359,0.372	0.113	A3SS	69.6667	101.667	104.667	91	171.333	195.667	sig	chr16:540092:548287:+	chr16:546816:548287:+	Inclusion	0.271	0.246	0.247	0.371	0.359	0.372	GO:0006508	proteolysis
23805	A3SS_26000	ENSG00000204852.15	TCTN1	chr12	+	110628766_110628918_110628796_110628918_110626361_110626492	26000	61,46,61	2,0,0	34,88,28	0,13,6	179	149	4.93318e-06	0.000283352	0.962,1.0,1.0	1.0,0.849,0.795	-0.106	A3SS	56	0.666667	50	6.33333	56.6667	56.3333	sig	chr12:110628766:110628918:+	chr12:110628796:110628918:+	Exclusion	0.962	1	1	1	0.849	0.795	GO:0001701|GO:0001841|GO:0008589|GO:0021523|GO:0021537|GO:0021904|GO:0021956|GO:0060271|GO:1904491	in utero embryonic development|neural tube formation|regulation of smoothened signaling pathway|somatic motor neuron differentiation|telencephalon development|dorsal/ventral neural tube patterning|central nervous system interneuron axonogenesis|cilium assembly|protein localization to ciliary transition zone
23957	A3SS_26176	stringtie.21489	PDP1	chr8	+	93917910_93926066_93922015_93926066_93916854_93917079	26176	110,67,83	55,53,38	19,76,28	33,83,49	298	149	1.21666e-05	0.000602565	0.5,0.387,0.522	0.224,0.314,0.222	-0.216	A3SS	86.6667	48.6667	41	55	135.333	96	sig	chr8:93917910:93926066:+	chr8:93922015:93926066:+	Exclusion	0.5	0.387	0.522	0.224	0.314	0.222	GO:0006470|GO:0035970|GO:1904184	protein dephosphorylation|peptidyl-threonine dephosphorylation|positive regulation of pyruvate dehydrogenase activity
23968	A3SS_26189	stringtie.6031	TMEM255B	chr13	+	113834389_113834764_113834577_113834764_113833491_113833579	26189	211223160	159,151,81	195403184	50,85,46	298	149	5.34794e-13	1.54776e-10	0.399,0.425,0.497	0.661,0.703,0.667	0.237	A3SS	198	130.333	260.667	60.3333	328.333	321	sig	chr13:113834389:113834764:+	chr13:113834577:113834764:+	Inclusion	0.399	0.425	0.497	0.661	0.703	0.667
23969	A3SS_26190	stringtie.6031	TMEM255B	chr13	+	113834389_113834764_113834647_113834764_113833491_113833579	26190	300282223	10,4,5	224460238	21,54,14	298	149	4.7674e-09	6.46149e-07	0.938,0.972,0.957	0.842,0.81,0.895	-0.107	A3SS	268.333	6.33333	307.333	29.6667	274.667	337	sig	chr13:113834389:113834764:+	chr13:113834647:113834764:+	Exclusion	0.938	0.972	0.957	0.842	0.81	0.895
23970	A3SS_26191	stringtie.6031	TMEM255B	chr13	+	113834577_113834764_113834647_113834764_113833491_113833579	26191	330303201	10,4,5	154313162	21,54,14	219	149	3.9857e-14	1.33948e-11	0.957,0.981,0.965	0.833,0.798,0.887	-0.128	A3SS	278	6.33333	209.667	29.6667	284.333	239.333	sig	chr13:113834577:113834764:+	chr13:113834647:113834764:+	Exclusion	0.957	0.981	0.965	0.833	0.798	0.887
24009	A3SS_26234	stringtie.4969	NA	chr12	+	57757290_57758300_57758107_57758300_57756928_57757084	26234	76,82,86	181127150	119192126	138,188,63	298	149	5.58816e-05	0.00209096	0.174,0.244,0.223	0.301,0.338,0.5	0.166	A3SS	81.3333	152.667	145.667	129.667	234	275.333	sig	chr12:57757290:57758300:+	chr12:57758107:57758300:+	Inclusion	0.174	0.244	0.223	0.301	0.338	0.5	NA	NA
24131	A3SS_26371	clu_38867_NA	COG3	chr13	+	45480155_45480290_45480245_45480290_45479004_45479066	26371	66,47,46	6,0,0	40,111,24	7,12,2	239	149	0.00227023	0.038761	0.873,1.0,1.0	0.781,0.852,0.882	-0.119	A3SS	53	2	58.3333	7	55	65.3333	sig	chr13:45480155:45480290:+	chr13:45480245:45480290:+	Exclusion	0.873	1	1	0.781	0.852	0.882	GO:0000301|GO:0006486|GO:0006886|GO:0006888|GO:0006890|GO:0006891|GO:0007030|GO:0033365|GO:0050821|GO:0070085	retrograde transport, vesicle recycling within Golgi|protein glycosylation|intracellular protein transport|endoplasmic reticulum to Golgi vesicle-mediated transport|retrograde vesicle-mediated transport, Golgi to endoplasmic reticulum|intra-Golgi vesicle-mediated transport|Golgi organization|protein localization to organelle|protein stabilization|glycosylation
24191	A3SS_26443	clu_13411_NA	ARAP1	chr11	-	72688454_72692933_72688454_72688537_72693324_72693470	26443	61,53,76	85,57,65	45,71,43	170315186	298	149	2.22045e-16	1.02711e-13	0.264,0.317,0.369	0.117,0.101,0.104	-0.209	A3SS	63.3333	69	53	223.667	132.333	276.667	sig	chr11:72688454:72692933:-	chr11:72688454:72688537:-	Exclusion	0.264	0.317	0.369	0.117	0.101	0.104	GO:0007165|GO:0008360|GO:0030037|GO:0043547|GO:0051056|GO:0051491|GO:0051497	signal transduction|regulation of cell shape|actin filament reorganization involved in cell cycle|positive regulation of GTPase activity|regulation of small GTPase mediated signal transduction|positive regulation of filopodium assembly|negative regulation of stress fiber assembly
24214	A3SS_26469	clu_11222_NA	GGA1	chr22	+	37617242_37618546_37618447_37618546_37616921_37617367	26469	143,80,130	5,3,0	92,214,74	12,13,7	298	149	8.43744e-05	0.00289285	0.935,0.93,1.0	0.793,0.892,0.841	-0.113	A3SS	117.667	2.66667	126.667	10.6667	120.333	137.333	sig	chr22:37617242:37618546:+	chr22:37618447:37618546:+	Exclusion	0.935	0.93	1	0.793	0.892	0.841	GO:0006886|GO:0006893|GO:0008104|GO:0030163|GO:0034394|GO:0042147|GO:0043001|GO:0045732|GO:1901998|GO:1903441	intracellular protein transport|Golgi to plasma membrane transport|protein localization|protein catabolic process|protein localization to cell surface|retrograde transport, endosome to Golgi|Golgi to plasma membrane protein transport|positive regulation of protein catabolic process|toxin transport|protein localization to ciliary membrane
24217	A3SS_26473	stringtie.739	DMAP1	chr1	+	44213662_44213858_44213708_44213858_44213472_44213527	26473	13,24,9	36,59,56	41,82,55	61,164,45	195	149	0.000778106	0.0169468	0.216,0.237,0.109	0.339,0.276,0.483	0.179	A3SS	15.3333	50.3333	59.3333	90	65.6667	149.333	sig	chr1:44213662:44213858:+	chr1:44213708:44213858:+	Inclusion	0.216	0.237	0.109	0.339	0.276	0.483	GO:0000122|GO:0006281|GO:0006338|GO:0006355|GO:0016573|GO:0042307|GO:0042981|GO:0043967|GO:0043968|GO:0045471|GO:0045892|GO:0045893|GO:0051726|GO:1905168|GO:2000779	negative regulation of transcription by RNA polymerase II|DNA repair|chromatin remodeling|regulation of DNA-templated transcription|histone acetylation|positive regulation of protein import into nucleus|regulation of apoptotic process|histone H4 acetylation|histone H2A acetylation|response to ethanol|negative regulation of DNA-templated transcription|positive regulation of DNA-templated transcrip…
24218	A3SS_26474	stringtie.739	DMAP1	chr1	+	44217989_44218469_44218310_44218469_44214702_44214898	26474	80,75,70	152,110,89	79,111,41	185332162	298	149	5.22049e-06	0.000297172	0.208,0.254,0.282	0.176,0.143,0.112	-0.104	A3SS	75	117	77	226.333	192	303.333	sig	chr1:44217989:44218469:+	chr1:44218310:44218469:+	Exclusion	0.208	0.254	0.282	0.176	0.143	0.112	GO:0000122|GO:0006281|GO:0006338|GO:0006355|GO:0016573|GO:0042307|GO:0042981|GO:0043967|GO:0043968|GO:0045471|GO:0045892|GO:0045893|GO:0051726|GO:1905168|GO:2000779	negative regulation of transcription by RNA polymerase II|DNA repair|chromatin remodeling|regulation of DNA-templated transcription|histone acetylation|positive regulation of protein import into nucleus|regulation of apoptotic process|histone H4 acetylation|histone H2A acetylation|response to ethanol|negative regulation of DNA-templated transcription|positive regulation of DNA-templated transcrip…
24265	A3SS_26529	ENSG00000154144.12	TBRG1	chr11	+	124626812_124627050_124626903_124627050_124626472_124626609	26529	60,58,43	14,26,27	54,103,46	71,90,45	240	149	0.000324203	0.00846894	0.727,0.581,0.497	0.321,0.415,0.388	-0.227	A3SS	53.6667	22.3333	67.6667	68.6667	76	136.333	sig	chr11:124626812:124627050:+	chr11:124626903:124627050:+	Exclusion	0.727	0.581	0.497	0.321	0.415	0.388	GO:0006260|GO:0007049|GO:0008285|GO:0050821|GO:0051726|GO:1990173	DNA replication|cell cycle|negative regulation of cell population proliferation|protein stabilization|regulation of cell cycle|protein localization to nucleoplasm
24282	A3SS_26547	ENSG00000148444.15	COMMD3	chr10	+	22318352_22318713_22318652_22318713_22318104_22318168	26547	64,81,96	0,10,2	33,102,46	6,19,5	298	149	0.000610089	0.0140062	1.0,0.802,0.96	0.733,0.729,0.821	-0.16	A3SS	80.3333	4	60.3333	10	84.3333	70.3333	sig	chr10:22318352:22318713:+	chr10:22318652:22318713:+	Exclusion	1	0.802	0.96	0.733	0.729	0.821	GO:0006814	sodium ion transport
24312	A3SS_26577	ENSG00000158850.14	B4GALT3	chr1	-	161175807_161176095_161175807_161176074_161176433_161176579	26577	55,67,63	287303330	73,262,74	215745124	170	149	4.7509e-06	0.000274703	0.144,0.162,0.143	0.229,0.236,0.343	0.12	A3SS	61.6667	306.667	136.333	361.333	368.333	497.667	sig	chr1:161175807:161176095:-	chr1:161175807:161176074:-	Inclusion	0.144	0.162	0.143	0.229	0.236	0.343	GO:0005975|GO:0006486|GO:0006682	carbohydrate metabolic process|protein glycosylation|galactosylceramide biosynthetic process
24336	A3SS_26603	stringtie.108	NA	chr1	+	1477750_1478745_1478643_1478745_1477273_1477350	26603	236224173	42,38,23	349498332	201257202	298	149	0	0	0.737,0.747,0.79	0.465,0.492,0.451	-0.289	A3SS	211	34.3333	393	220	245.333	613	sig	chr1:1477750:1478745:+	chr1:1478643:1478745:+	Exclusion	0.737	0.747	0.79	0.465	0.492	0.451	NA	NA
24361	A3SS_26631	ENSG00000113240.12	CLK4	chr5	-	178619837_178620673_178619837_178619896_178623255_178623416	26631	34,35,19	26,33,20	18,33,9	34,75,33	298	149	2.79667e-05	0.00119808	0.395,0.347,0.322	0.209,0.18,0.12	-0.185	A3SS	29.3333	26.3333	20	47.3333	55.6667	67.3333	sig	chr5:178619837:178620673:-	chr5:178619837:178619896:-	Exclusion	0.395	0.347	0.322	0.209	0.18	0.12	GO:0018108|GO:0043484|GO:0046777	peptidyl-tyrosine phosphorylation|regulation of RNA splicing|protein autophosphorylation
24491	A3SS_26792	ENSG00000163584.17	RPL22L1	chr3	-	170868012_170868201_170868012_170868134_170868297_170868387	26792	307309275	161,124,75	350939452	220469359	216	149	0.00311027	0.0494769	0.568,0.632,0.717	0.523,0.58,0.465	-0.116	A3SS	297	120	580.333	349.333	417	929.667	sig	chr3:170868012:170868201:-	chr3:170868012:170868134:-	Exclusion	0.568	0.632	0.717	0.523	0.58	0.465	GO:0002181	cytoplasmic translation
24514	A3SS_26816	clu_14513_NA	GBA2	chr9	-	35738231_35738404_35738231_35738374_35738525_35738632	26816	22,15,22	145124132	27,64,43	94,194,78	179	149	3.399e-06	0.000207924	0.112,0.091,0.122	0.193,0.215,0.315	0.133	A3SS	19.6667	133.667	44.6667	122	153.333	166.667	sig	chr9:35738231:35738404:-	chr9:35738231:35738374:-	Inclusion	0.112	0.091	0.122	0.193	0.215	0.315	GO:0005975|GO:0006680|GO:0006687|GO:0007417|GO:0008203|GO:0008206|GO:0016139|GO:0021954|GO:0030259|GO:0030833|GO:0031113|GO:0097035	carbohydrate metabolic process|glucosylceramide catabolic process|glycosphingolipid metabolic process|central nervous system development|cholesterol metabolic process|bile acid metabolic process|glycoside catabolic process|central nervous system neuron development|lipid glycosylation|regulation of actin filament polymerization|regulation of microtubule polymerization|regulation of membrane lipid …
24574	A3SS_26887	ENSG00000180879.13	SSR4	chrX	+	153796433_153796552_153796438_153796552_153795662_153795861	26887	174,104,81	11,22,15	64,145,38	17,58,10	154	149	8.4694e-05	0.00290019	0.939,0.821,0.839	0.785,0.708,0.786	-0.107	A3SS	119.667	16	82.3333	28.3333	135.667	110.667	sig	chrX:153796433:153796552:+	chrX:153796438:153796552:+	Exclusion	0.939	0.821	0.839	0.785	0.708	0.786
24576	A3SS_26889	ENSG00000099875.14	MKNK2	chr19	-	2037464_2039856_2037464_2037829_2040133_2040177	26889	433537903238	152011231169	428987663309	7021216647	298	149	1.11022e-16	5.25362e-14	0.588,0.628,0.581	0.753,0.783,0.719	0.153	A3SS	3787.67	1270.67	5454.67	855	5058.33	6309.67	sig	chr19:2037464:2039856:-	chr19:2037464:2037829:-	Inclusion	0.588	0.628	0.581	0.753	0.783	0.719	GO:0006417|GO:0006468|GO:0007166|GO:0018105|GO:0030097|GO:0035556|GO:0046777|GO:0071243|GO:0097192	regulation of translation|protein phosphorylation|cell surface receptor signaling pathway|peptidyl-serine phosphorylation|hemopoiesis|intracellular signal transduction|protein autophosphorylation|cellular response to arsenic-containing substance|extrinsic apoptotic signaling pathway in absence of ligand
24609	A3SS_26926	clu_19005_NA	TMEM267	chr5	-	43476113_43476489_43476113_43476384_43479889_43479987	26926	67,46,37	0,0,0	23,142,15	4,8,3	254	149	2.14335e-06	0.000141749	1.0,1.0,1.0	0.771,0.912,0.746	-0.19	A3SS	50	0	60	5	50	65	sig	chr5:43476113:43476489:-	chr5:43476113:43476384:-	Exclusion	1	1	1	0.771	0.912	0.746
24610	A3SS_26927	clu_19005_NA	TMEM267	chr5	-	43476113_43476507_43476113_43476384_43479889_43479987	26927	65,45,43	0,0,0	27,133,20	4,8,3	272	149	1.44526e-06	0.000101233	1.0,1.0,1.0	0.787,0.901,0.785	-0.176	A3SS	51	0	60	5	51	65	sig	chr5:43476113:43476507:-	chr5:43476113:43476384:-	Exclusion	1	1	1	0.787	0.901	0.785
24623	A3SS_26941	ENSG00000004897.11	CDC27	chr17	-	47151805_47151936_47151805_47151918_47154671_47154786	26941	21,8,12	355258228	40,70,58	266522170	167	149	2.80669e-11	6.04172e-09	0.05,0.027,0.045	0.118,0.107,0.233	0.112	A3SS	13.6667	280.333	56	319.333	294	375.333	sig	chr17:47151805:47151936:-	chr17:47151805:47151918:-	Inclusion	0.05	0.027	0.045	0.118	0.107	0.233	GO:0007091|GO:0007346|GO:0031145|GO:0051301|GO:0051445|GO:0070979	metaphase/anaphase transition of mitotic cell cycle|regulation of mitotic cell cycle|anaphase-promoting complex-dependent catabolic process|cell division|regulation of meiotic cell cycle|protein K11-linked ubiquitination
24712	A3SS_27043	clu_25902_NA	GOLGA8A	chr15	-	34407575_34419948_34407575_34407735_34428614_34428925	27043	56,40,47	95,81,97	15,14,6	42,77,45	298	149	2.60987e-05	0.00113041	0.228,0.198,0.195	0.152,0.083,0.062	-0.108	A3SS	47.6667	91	11.6667	54.6667	138.667	66.3333	sig	chr15:34407575:34419948:-	chr15:34407575:34407735:-	Exclusion	0.228	0.198	0.195	0.152	0.083	0.062	GO:0007030|GO:0051225	Golgi organization|spindle assembly
24847	A3SS_27191	clu_15820_NA	GBGT1	chr9	-	133162341_133162545_133162341_133162532_133163753_133163919	27191	2,0,0	209216191	29,100,19	155333101	162	149	0	0	0.009,0.0,0.0	0.147,0.216,0.148	0.167	A3SS	0.666667	205.333	49.3333	196.333	206	245.667	sig	chr9:133162341:133162545:-	chr9:133162341:133162532:-	Inclusion	0.009	0	0	0.147	0.216	0.148	GO:0005975|GO:0006486|GO:0009247|GO:0030259	carbohydrate metabolic process|protein glycosylation|glycolipid biosynthetic process|lipid glycosylation
24913	A3SS_27271	clu_3611_NA	PEX14	chr1	+	10519802_10536297_10536212_10536297_10495273_10495321	27271	6,6,7	155126130	33,68,63	132299142	298	149	1.11022e-16	5.25362e-14	0.019,0.023,0.026	0.111,0.102,0.182	0.109	A3SS	6.33333	137	54.6667	191	143.333	245.667	sig	chr1:10519802:10536297:+	chr1:10536212:10536297:+	Inclusion	0.019	0.023	0.026	0.111	0.102	0.182	GO:0007031|GO:0016558|GO:0016560|GO:0016561|GO:0032091|GO:0034453|GO:0034614|GO:0036250|GO:0043433|GO:0044721|GO:0045892|GO:0065003	peroxisome organization|protein import into peroxisome matrix|protein import into peroxisome matrix, docking|protein import into peroxisome matrix, translocation|negative regulation of protein binding|microtubule anchoring|cellular response to reactive oxygen species|peroxisome transport along microtubule|negative regulation of DNA-binding transcription factor activity|protein import into peroxis…
24959	A3SS_27318	clu_9097_NA	AC068896.1	chr10	-	124765391_124767347_124765391_124765608_124774674_124787732	27318	17,22,8	117118111	45,84,49	76,197,52	298	149	2.07323e-12	5.385e-10	0.068,0.085,0.035	0.228,0.176,0.32	0.179	A3SS	15.6667	115.333	59.3333	108.333	131	167.667	sig	chr10:124765391:124767347:-	chr10:124765391:124765608:-	Inclusion	0.068	0.085	0.035	0.228	0.176	0.32
24962	A3SS_27321	clu_9097_NA	AC068896.1	chr10	-	124774674_124787732_124774674_124774782_124789038_124789157	27321	2,5,8	54,63,66	14,35,13	66,99,29	298	149	9.56436e-07	7.11387e-05	0.018,0.038,0.057	0.096,0.15,0.183	0.105	A3SS	5	61	20.6667	64.6667	66	85.3333	sig	chr10:124774674:124787732:-	chr10:124774674:124774782:-	Inclusion	0.018	0.038	0.057	0.096	0.15	0.183
24993	A3SS_27353	clu_3414_NA	TNFRSF14-AS1	chr1	-	2549919_2552828_2549919_2552487_2554100_2554296	27353	117116115	0,0,0	43,138,22	0,5,5	298	149	0.000331261	0.0086232	1.0,1.0,1.0	1.0,0.932,0.688	-0.127	A3SS	116	0	67.6667	3.33333	116	71	sig	chr1:2549919:2552828:-	chr1:2549919:2552487:-	Exclusion	1	1	1	1	0.932	0.688
24994	A3SS_27354	clu_3414_NA	TNFRSF14-AS1	chr1	-	2549919_2552911_2549919_2552487_2554100_2554296	27354	118109115	0,0,0	43,141,23	0,5,5	298	149	0.000357338	0.00915015	1.0,1.0,1.0	1.0,0.934,0.697	-0.123	A3SS	114	0	69	3.33333	114	72.3333	sig	chr1:2549919:2552911:-	chr1:2549919:2552487:-	Exclusion	1	1	1	1	0.934	0.697
25187	A3SS_27577	clu_28234_NA	AC009533.1	chr12	+	9294029_9294518_9294431_9294518_9293661_9293910	27577	28,34,27	16,20,27	28,56,17	55,93,40	298	149	4.45381e-05	0.00173306	0.467,0.459,0.333	0.203,0.231,0.175	-0.217	A3SS	29.6667	21	33.6667	62.6667	50.6667	96.3333	sig	chr12:9294029:9294518:+	chr12:9294431:9294518:+	Exclusion	0.467	0.459	0.333	0.203	0.231	0.175
25220	A3SS_27612	stringtie.9973	DBF4B	chr17	+	44741335_44741452_44741400_44741452_44738378_44738424	27612	107,73,80	52,58,46	203308183	50,117,43	214	149	4.82388e-05	0.00184996	0.589,0.467,0.548	0.739,0.647,0.748	0.177	A3SS	86.6667	52	231.333	70	138.667	301.333	sig	chr17:44741335:44741452:+	chr17:44741400:44741452:+	Inclusion	0.589	0.467	0.548	0.739	0.647	0.748	GO:0007049|GO:0008284|GO:0010571|GO:0010971|GO:1901987	cell cycle|positive regulation of cell population proliferation|positive regulation of nuclear cell cycle DNA replication|positive regulation of G2/M transition of mitotic cell cycle|regulation of cell cycle phase transition
25226	A3SS_27618	stringtie.12100	CARD8	chr19	-	48249750_48249878_48249750_48249847_48255791_48255946	27618	11,7,12	78,80,64	27,35,12	40,63,42	180	149	9.93395e-07	7.33575e-05	0.105,0.068,0.134	0.358,0.315,0.191	0.186	A3SS	10	74	24.6667	48.3333	84	73	sig	chr19:48249750:48249878:-	chr19:48249750:48249847:-	Inclusion	0.105	0.068	0.134	0.358	0.315	0.191	GO:0006915|GO:0006919|GO:0006954|GO:0010804|GO:0031665|GO:0032088|GO:0032691|GO:0032731|GO:0042981|GO:0043122|GO:0043124|GO:0043280|GO:0051607|GO:0097264|GO:0097340|GO:0140374|GO:0140633|GO:1900226	apoptotic process|activation of cysteine-type endopeptidase activity involved in apoptotic process|inflammatory response|negative regulation of tumor necrosis factor-mediated signaling pathway|negative regulation of lipopolysaccharide-mediated signaling pathway|negative regulation of NF-kappaB transcription factor activity|negative regulation of interleukin-1 beta production|positive regulation o…
25348	A3SS_27752	clu_10998_NA	EMID1	chr22	+	29216322_29225216_29225132_29225216_29215532_29215630	27752	511637613	239248195	429994343	48,177,32	298	149	4.88498e-15	1.87952e-12	0.517,0.562,0.611	0.817,0.737,0.843	0.236	A3SS	587	227.333	588.667	85.6667	814.333	674.333	sig	chr22:29216322:29225216:+	chr22:29225132:29225216:+	Inclusion	0.517	0.562	0.611	0.817	0.737	0.843
25370	A3SS_27781	clu_20137_NA	HMGXB3	chr5	+	150029840_150030839_150030740_150030839_150027019_150027117	27781	101,83,94	241187175	40,78,25	221392236	298	149	2.35922e-13	7.24823e-11	0.173,0.182,0.212	0.083,0.09,0.05	-0.115	A3SS	92.6667	201	47.6667	283	293.667	330.667	sig	chr5:150029840:150030839:+	chr5:150030740:150030839:+	Exclusion	0.173	0.182	0.212	0.083	0.09	0.05	GO:0008150	biological_process
25392	A3SS_27813	clu_25735_NA	HERC2P2	chr15	+	22587495_22590815_22589665_22590815_22587343_22587391	27813	86,63,48	0,0,2	78,103,62	7,29,5	298	149	5.38294e-09	7.20529e-07	1.0,1.0,0.923	0.848,0.64,0.861	-0.191	A3SS	65.6667	0.666667	81	13.6667	66.3333	94.6667	sig	chr15:22587495:22590815:+	chr15:22589665:22590815:+	Exclusion	1	1	0.923	0.848	0.64	0.861
25406	A3SS_27828	ENSG00000168010.10	ATG16L2	chr11	+	72821198_72821741_72821547_72821741_72817755_72817855	27828	133145161	5,12,5	63,169,44	9,19,7	298	149	0.00118283	0.0233907	0.93,0.858,0.942	0.778,0.816,0.759	-0.126	A3SS	146.333	7.33333	92	11.6667	153.667	103.667	sig	chr11:72821198:72821741:+	chr11:72821547:72821741:+	Exclusion	0.93	0.858	0.942	0.778	0.816	0.759	GO:0000045|GO:0006497|GO:0006914|GO:0015031|GO:0016236|GO:0039689	autophagosome assembly|protein lipidation|autophagy|protein transport|macroautophagy|negative stranded viral RNA replication
25414	A3SS_27836	clu_43385_NA	STAG3L5P-PVRIG2P-PILRB	chr7	+	100358226_100358366_100358241_100358366_100356749_100356883	27836	66,51,51	38,29,23	241448131	28,92,20	164	149	2.49855e-10	4.38177e-08	0.612,0.615,0.668	0.887,0.816,0.856	0.221	A3SS	56	30	273.333	46.6667	86	320	sig	chr7:100358226:100358366:+	chr7:100358241:100358366:+	Inclusion	0.612	0.615	0.668	0.887	0.816	0.856
25421	A3SS_27843	stringtie.13081	GCC2	chr2	+	108486498_108486648_108486510_108486648_108485830_108485908	27843	4,5,0	109,89,94	40,111,32	25,56,16	161	149	0	0	0.033,0.049,0.0	0.597,0.647,0.649	0.604	A3SS	3	97.3333	61	32.3333	100.333	93.3333	sig	chr2:108486498:108486648:+	chr2:108486510:108486648:+	Inclusion	0.033	0.049	0	0.597	0.647	0.649	GO:0006622|GO:0031023|GO:0034067|GO:0034453|GO:0034499|GO:0042147|GO:0043001|GO:0070861|GO:0071955|GO:0090161	protein targeting to lysosome|microtubule organizing center organization|protein localization to Golgi apparatus|microtubule anchoring|late endosome to Golgi transport|retrograde transport, endosome to Golgi|Golgi to plasma membrane protein transport|regulation of protein exit from endoplasmic reticulum|recycling endosome to Golgi transport|Golgi ribbon formation
25460	A3SS_27884	clu_405_NA	BABAM2	chr2	+	28310198_28338901_28338449_28338901_28300864_28310153	27884	24,13,24	40,26,33	4,13,0	40,66,39	298	149	4.36884e-09	5.98188e-07	0.231,0.2,0.267	0.048,0.09,0.0	-0.187	A3SS	20.3333	33	5.66667	48.3333	53.3333	54	sig	chr2:28310198:28338901:+	chr2:28338449:28338901:+	Exclusion	0.231	0.2	0.267	0.048	0.09	0	GO:0006282|GO:0006302|GO:0006325|GO:0006915|GO:0006974|GO:0007095|GO:0007165|GO:0010212|GO:0035518|GO:0043066|GO:0044818|GO:0045739|GO:0051301|GO:0051865|GO:0070536|GO:0070537|GO:0071479|GO:2000001	regulation of DNA repair|double-strand break repair|chromatin organization|apoptotic process|DNA damage response|mitotic G2 DNA damage checkpoint signaling|signal transduction|response to ionizing radiation|histone H2A monoubiquitination|negative regulation of apoptotic process|mitotic G2/M transition checkpoint|positive regulation of DNA repair|cell division|protein autoubiquitination|protein K6…
25462	A3SS_27886	clu_405_NA	BABAM2	chr2	+	28327227_28338901_28338449_28338901_28300864_28310153	27886	24,13,24	40,26,33	4,14,0	40,66,39	298	149	1.11465e-08	1.3948e-06	0.231,0.2,0.267	0.048,0.096,0.0	-0.185	A3SS	20.3333	33	6	48.3333	53.3333	54.3333	sig	chr2:28327227:28338901:+	chr2:28338449:28338901:+	Exclusion	0.231	0.2	0.267	0.048	0.096	0	GO:0006282|GO:0006302|GO:0006325|GO:0006915|GO:0006974|GO:0007095|GO:0007165|GO:0010212|GO:0035518|GO:0043066|GO:0044818|GO:0045739|GO:0051301|GO:0051865|GO:0070536|GO:0070537|GO:0071479|GO:2000001	regulation of DNA repair|double-strand break repair|chromatin organization|apoptotic process|DNA damage response|mitotic G2 DNA damage checkpoint signaling|signal transduction|response to ionizing radiation|histone H2A monoubiquitination|negative regulation of apoptotic process|mitotic G2/M transition checkpoint|positive regulation of DNA repair|cell division|protein autoubiquitination|protein K6…
25475	A3SS_27900	ENSG00000164458.9	T	chr6	-	166162446_166162623_166162446_166162620_166164604_166164666	27900	423369287	570363422	362811330	312702233	152	149	0.000149065	0.0045746	0.421,0.499,0.4	0.532,0.531,0.581	0.108	A3SS	359.667	451.667	501	415.667	811.333	916.667	sig	chr6:166162446:166162623:-	chr6:166162446:166162620:-	Inclusion	0.421	0.499	0.4	0.532	0.531	0.581	NA	NA
25494	A3SS_27919	stringtie.19217	YIPF3	chr6	-	43515888_43516187_43515888_43516113_43516726_43516990	27919	61,66,50	0,0,0	31,123,24	2,5,5	223	149	3.52677e-05	0.00143862	1.0,1.0,1.0	0.912,0.943,0.762	-0.128	A3SS	59	0	59.3333	4	59	63.3333	sig	chr6:43515888:43516187:-	chr6:43515888:43516113:-	Exclusion	1	1	1	0.912	0.943	0.762	GO:0030154	cell differentiation
25533	A3SS_27972	ENSG00000013441.15	CLK1	chr2	-	200856890_200857884_200856890_200856985_200857972_200858089	27972	8809031030	14,9,14	5251284401	38,85,34	298	149	0	0	0.969,0.98,0.974	0.874,0.883,0.855	-0.104	A3SS	937.667	12.3333	736.667	52.3333	950	789	sig	chr2:200856890:200857884:-	chr2:200856890:200856985:-	Exclusion	0.969	0.98	0.974	0.874	0.883	0.855	GO:0018105|GO:0018107|GO:0018108|GO:0043484|GO:0046777	peptidyl-serine phosphorylation|peptidyl-threonine phosphorylation|peptidyl-tyrosine phosphorylation|regulation of RNA splicing|protein autophosphorylation
25576	A3SS_28017	clu_42588_NA	POLR2J4	chr7	-	43988085_44000118_43988085_43988247_44013592_44013679	28017	4,5,2	86,63,49	9,36,17	41,113,34	298	149	2.39261e-09	3.45012e-07	0.023,0.038,0.02	0.099,0.137,0.2	0.118	A3SS	3.66667	66	20.6667	62.6667	69.6667	83.3333	sig	chr7:43988085:44000118:-	chr7:43988085:43988247:-	Inclusion	0.023	0.038	0.02	0.099	0.137	0.2
25577	A3SS_28018	clu_42588_NA	POLR2J4	chr7	-	43988085_44007597_43988085_43988247_44013592_44013679	28018	4,7,5	86,63,49	10,43,15	41,113,34	298	149	3.64259e-08	4.0177e-06	0.023,0.053,0.049	0.109,0.16,0.181	0.108	A3SS	5.33333	66	22.6667	62.6667	71.3333	85.3333	sig	chr7:43988085:44007597:-	chr7:43988085:43988247:-	Inclusion	0.023	0.053	0.049	0.109	0.16	0.181
25604	A3SS_28046	stringtie.13786	NA	chr2	-	229792972_229793145_229792972_229793130_229795178_229795330	28046	510422412	68,63,58	5181179621	199392209	164	149	1.19904e-14	4.3976e-12	0.872,0.859,0.866	0.703,0.732,0.73	-0.144	A3SS	448	63	772.667	266.667	511	1039.33	sig	chr2:229792972:229793145:-	chr2:229792972:229793130:-	Exclusion	0.872	0.859	0.866	0.703	0.732	0.73	NA	NA
25647	A3SS_28094	stringtie.9111	SPG7	chr16	+	89536764_89544772_89540943_89544772_89532462_89532636	28094	53,26,15	69,33,59	108165101	66,151,65	298	149	5.62281e-05	0.00209963	0.277,0.283,0.113	0.45,0.353,0.437	0.189	A3SS	31.3333	53.6667	124.667	94	85	218.667	sig	chr16:89536764:89544772:+	chr16:89540943:89544772:+	Inclusion	0.277	0.283	0.113	0.45	0.353	0.437	GO:0006508|GO:0007399|GO:0008089|GO:0034982|GO:0046902|GO:1902686	proteolysis|nervous system development|anterograde axonal transport|mitochondrial protein processing|regulation of mitochondrial membrane permeability|mitochondrial outer membrane permeabilization involved in programmed cell death
25648	A3SS_28095	stringtie.9111	SPG7	chr16	+	89536764_89544772_89544647_89544772_89532462_89532636	28095	103,85,64	138104104	170252144	100238113	298	149	7.13722e-05	0.00253413	0.272,0.29,0.235	0.459,0.346,0.389	0.132	A3SS	84	115.333	188.667	150.333	199.333	339	sig	chr16:89536764:89544772:+	chr16:89544647:89544772:+	Inclusion	0.272	0.29	0.235	0.459	0.346	0.389	GO:0006508|GO:0007399|GO:0008089|GO:0034982|GO:0046902|GO:1902686	proteolysis|nervous system development|anterograde axonal transport|mitochondrial protein processing|regulation of mitochondrial membrane permeability|mitochondrial outer membrane permeabilization involved in programmed cell death
25799	A3SS_28281	stringtie.22588	NA	chr9	-	133471094_133473290_133471094_133473250_133473414_133473600	28281	8,12,16	361289254	103,183,68	295661216	189	149	0	0	0.017,0.032,0.047	0.216,0.179,0.199	0.166	A3SS	12	301.333	118	390.667	313.333	508.667	sig	chr9:133471094:133473290:-	chr9:133471094:133473250:-	Inclusion	0.017	0.032	0.047	0.216	0.179	0.199	NA	NA
25813	A3SS_28300	ENSG00000146083.11	RNF44	chr5	-	176532003_176532193_176532003_176532129_176532365_176532516	28300	305263216	250195169	127,299,82	157311120	213	149	0.00029787	0.00794231	0.46,0.485,0.472	0.361,0.402,0.323	-0.11	A3SS	261.333	204.667	169.333	196	466	365.333	sig	chr5:176532003:176532193:-	chr5:176532003:176532129:-	Exclusion	0.46	0.485	0.472	0.361	0.402	0.323	GO:0016567	protein ubiquitination
25925	A3SS_28424	clu_7939_NA	HSD17B7P2	chr10	+	38361279_38362338_38362239_38362338_38358311_38358515	28424	132101117	6,6,2	71,114,39	13,7,8	298	149	0.000729123	0.0161036	0.917,0.894,0.967	0.732,0.891,0.709	-0.149	A3SS	116.667	4.66667	74.6667	9.33333	121.333	84	sig	chr10:38361279:38362338:+	chr10:38362239:38362338:+	Exclusion	0.917	0.894	0.967	0.732	0.891	0.709
25972	A3SS_28476	clu_42002_NA	AC147651.3	chr7	+	603476_608482_607864_608482_603184_606683	28476	108,79,58	1,0,1	28,106,46	1,13,4	298	149	5.22027e-07	4.16143e-05	0.982,1.0,0.967	0.933,0.803,0.852	-0.12	A3SS	81.6667	0.666667	60	6	82.3333	66	sig	chr7:603476:608482:+	chr7:607864:608482:+	Exclusion	0.982	1	0.967	0.933	0.803	0.852
26009	A3SS_28525	ENSG00000145979.17	TBC1D7	chr6	-	13326786_13326963_13326786_13326906_13328295_13328531	28525	19,15,20	45,54,74	24,62,20	23,90,22	206	149	1.78387e-05	0.000826327	0.234,0.167,0.164	0.43,0.333,0.397	0.198	A3SS	18	57.6667	35.3333	45	75.6667	80.3333	sig	chr6:13326786:13326963:-	chr6:13326786:13326906:-	Inclusion	0.234	0.167	0.164	0.43	0.333	0.397	GO:0031398|GO:0032007|GO:0043547|GO:0070848|GO:0090630|GO:1902018	positive regulation of protein ubiquitination|negative regulation of TOR signaling|positive regulation of GTPase activity|response to growth factor|activation of GTPase activity|negative regulation of cilium assembly
26010	A3SS_28526	ENSG00000145979.17	TBC1D7	chr6	-	13326786_13326963_13326786_13326906_13328315_13328583	28526	15,20,21	62,59,78	22,78,17	56,107,17	206	149	0.00111306	0.0223093	0.149,0.197,0.163	0.221,0.345,0.42	0.159	A3SS	18.6667	66.3333	39	60	85	99	sig	chr6:13326786:13326963:-	chr6:13326786:13326906:-	Inclusion	0.149	0.197	0.163	0.221	0.345	0.42	GO:0031398|GO:0032007|GO:0043547|GO:0070848|GO:0090630|GO:1902018	positive regulation of protein ubiquitination|negative regulation of TOR signaling|positive regulation of GTPase activity|response to growth factor|activation of GTPase activity|negative regulation of cilium assembly
26011	A3SS_28527	ENSG00000145979.17	TBC1D7	chr6	-	13326786_13326963_13326786_13326906_13328455_13328531	28527	13,20,17	96,92,89	25,62,20	45,98,43	206	149	2.18493e-08	2.57003e-06	0.089,0.136,0.121	0.287,0.314,0.252	0.169	A3SS	16.6667	92.3333	35.6667	62	109	97.6667	sig	chr6:13326786:13326963:-	chr6:13326786:13326906:-	Inclusion	0.089	0.136	0.121	0.287	0.314	0.252	GO:0031398|GO:0032007|GO:0043547|GO:0070848|GO:0090630|GO:1902018	positive regulation of protein ubiquitination|negative regulation of TOR signaling|positive regulation of GTPase activity|response to growth factor|activation of GTPase activity|negative regulation of cilium assembly
26046	A3SS_28565	ENSG00000107643.15	MAPK8	chr10	+	48434878_48439357_48434883_48439357_48431192_48431270	28565	140150166	105,99,121	89,204,67	32,71,25	154	149	3.27724e-06	0.000201799	0.563,0.594,0.57	0.729,0.735,0.722	0.153	A3SS	152	108.333	120	42.6667	260.333	162.667	sig	chr10:48434878:48439357:+	chr10:48434883:48439357:+	Inclusion	0.563	0.594	0.57	0.729	0.735	0.722	GO:0006468|GO:0006979|GO:0007254|GO:0007258|GO:0009411|GO:0009612|GO:0010628|GO:0016241|GO:0018105|GO:0018107|GO:0031281|GO:0031343|GO:0032091|GO:0032880|GO:0034198|GO:0034599|GO:0034614|GO:0038095|GO:0042752|GO:0043065|GO:0043066|GO:0048511|GO:0051090|GO:0051247|GO:0051403|GO:0071222|GO:0071260|GO:0071276|GO:0090045|GO:0090398|GO:1900227|GO:1900740|GO:1902595	protein phosphorylation|response to oxidative stress|JNK cascade|JUN phosphorylation|response to UV|response to mechanical stimulus|positive regulation of gene expression|regulation of macroautophagy|peptidyl-serine phosphorylation|peptidyl-threonine phosphorylation|positive regulation of cyclase activity|positive regulation of cell killing|negative regulation of protein binding|regulation of pro…
26116	A3SS_28644	ENSG00000198563.13	DDX39B	chr6	-	31540321_31540664_31540321_31540534_31541949_31542448	28644	650546486	520532560	9571764601	481948296	279	149	8.64149e-11	1.70016e-08	0.4,0.354,0.317	0.515,0.498,0.52	0.154	A3SS	560.667	537.333	1107.33	575	1098	1682.33	sig	chr6:31540321:31540664:-	chr6:31540321:31540534:-	Inclusion	0.4	0.354	0.317	0.515	0.498	0.52	GO:0000245|GO:0000398|GO:0006405|GO:0006406|GO:0008380|GO:0010501|GO:0032786|GO:0046784|GO:2000002	spliceosomal complex assembly|mRNA splicing, via spliceosome|RNA export from nucleus|mRNA export from nucleus|RNA splicing|RNA secondary structure unwinding|positive regulation of DNA-templated transcription, elongation|viral mRNA export from host cell nucleus|negative regulation of DNA damage checkpoint
26237	A3SS_28775	ENSG00000272752.6	STAG3L5P-PVRIG2P-PILRB	chr7	+	100349730_100349887_100349798_100349887_100345864_100345968	28775	134108127	49,47,37	185461222	10,21,8	217	149	0	0	0.653,0.612,0.702	0.927,0.938,0.95	0.283	A3SS	123	44.3333	289.333	13	167.333	302.333	sig	chr7:100349730:100349887:+	chr7:100349798:100349887:+	Inclusion	0.653	0.612	0.702	0.927	0.938	0.95
26375	A3SS_28932	ENSG00000023191.16	RNH1	chr11	-	502061_502249_502061_502181_504823_504996	28932	319213244	348261220	306544225	129376128	217	149	6.5276e-07	5.08242e-05	0.386,0.359,0.432	0.62,0.498,0.547	0.163	A3SS	258.667	276.333	358.333	211	535	569.333	sig	chr11:502061:502249:-	chr11:502061:502181:-	Inclusion	0.386	0.359	0.432	0.62	0.498	0.547	GO:0006402|GO:0016477|GO:0034315|GO:0045765|GO:2000249	mRNA catabolic process|cell migration|regulation of Arp2/3 complex-mediated actin nucleation|regulation of angiogenesis|regulation of actin cytoskeleton reorganization
26438	A3SS_29000	stringtie.16917	RBM47	chr4	-	40436440_40436647_40436440_40436644_40437770_40438924	29000	218219137	139,83,82	146303130	48,120,26	152	149	0.00282916	0.0459637	0.606,0.721,0.621	0.749,0.712,0.831	0.115	A3SS	191.333	101.333	193	64.6667	292.667	257.667	sig	chr4:40436440:40436647:-	chr4:40436440:40436644:-	Inclusion	0.606	0.721	0.621	0.749	0.712	0.831	GO:0000381|GO:0002244|GO:0006397|GO:0008380|GO:0016554|GO:0032733|GO:0060340|GO:0070935	regulation of alternative mRNA splicing, via spliceosome|hematopoietic progenitor cell differentiation|mRNA processing|RNA splicing|cytidine to uridine editing|positive regulation of interleukin-10 production|positive regulation of type I interferon-mediated signaling pathway|3'-UTR-mediated mRNA stabilization
26449	A3SS_29011	ENSG00000116793.15	PHTF1	chr1	-	113758658_113758848_113758658_113758733_113759022_113759476	29011	69,64,77	50,44,40	84,117,64	89,114,93	264	149	0.000694854	0.0155237	0.438,0.451,0.521	0.348,0.367,0.28	-0.138	A3SS	70	44.6667	88.3333	98.6667	114.667	187	sig	chr1:113758658:113758848:-	chr1:113758658:113758733:-	Exclusion	0.438	0.451	0.521	0.348	0.367	0.28
26529	A3SS_29104	clu_26840_NA	FAM219B	chr15	-	74899991_74900599_74899991_74900137_74901949_74902063	29104	153,99,97	10,7,14	103,318,78	22,57,20	298	149	0.000317066	0.00832874	0.884,0.876,0.776	0.701,0.736,0.661	-0.146	A3SS	116.333	10.3333	166.333	33	126.667	199.333	sig	chr15:74899991:74900599:-	chr15:74899991:74900137:-	Exclusion	0.884	0.876	0.776	0.701	0.736	0.661
26530	A3SS_29105	clu_26840_NA	FAM219B	chr15	-	74899991_74900631_74899991_74900137_74901949_74902063	29105	157,96,92	10,7,14	100,294,65	22,57,20	298	149	0.000161252	0.00488217	0.887,0.873,0.767	0.694,0.721,0.619	-0.164	A3SS	115	10.3333	153	33	125.333	186	sig	chr15:74899991:74900631:-	chr15:74899991:74900137:-	Exclusion	0.887	0.873	0.767	0.694	0.721	0.619
26531	A3SS_29106	clu_26840_NA	FAM219B	chr15	-	74899991_74900651_74899991_74900137_74901949_74902063	29106	150,95,88	10,7,14	98,293,66	22,57,20	298	149	0.000283567	0.00766018	0.882,0.872,0.759	0.69,0.72,0.623	-0.16	A3SS	111	10.3333	152.333	33	121.333	185.333	sig	chr15:74899991:74900651:-	chr15:74899991:74900137:-	Exclusion	0.882	0.872	0.759	0.69	0.72	0.623
26532	A3SS_29107	clu_26840_NA	FAM219B	chr15	-	74899991_74900674_74899991_74900137_74901949_74902063	29107	159,102,94	10,7,14	112,315,84	22,57,20	298	149	0.000480458	0.0115909	0.888,0.879,0.77	0.718,0.734,0.677	-0.136	A3SS	118.333	10.3333	170.333	33	128.667	203.333	sig	chr15:74899991:74900674:-	chr15:74899991:74900137:-	Exclusion	0.888	0.879	0.77	0.718	0.734	0.677
26534	A3SS_29109	clu_26840_NA	FAM219B	chr15	-	74899991_74900651_74899991_74900599_74901949_74902063	29109	48,61,71	3,4,9	36,119,35	5,28,14	201	149	0.00113839	0.0226982	0.922,0.919,0.854	0.842,0.759,0.65	-0.148	A3SS	60	5.33333	63.3333	15.6667	65.3333	79	sig	chr15:74899991:74900651:-	chr15:74899991:74900599:-	Exclusion	0.922	0.919	0.854	0.842	0.759	0.65
26605	A3SS_29191	stringtie.11313	MCOLN1	chr19	+	7553871_7554015_7553874_7554015_7551361_7551437	29191	126,105,95	162154122	137314113	145,274,86	152	149	0.00157412	0.0292968	0.433,0.401,0.433	0.481,0.529,0.563	0.102	A3SS	108.667	146	188	168.333	254.667	356.333	sig	chr19:7553871:7554015:+	chr19:7553874:7554015:+	Inclusion	0.433	0.401	0.433	0.481	0.529	0.563	GO:0002250|GO:0006812|GO:0019722|GO:0033572|GO:0034755|GO:0051209|GO:0051289|GO:0070588|GO:0071277|GO:0071467|GO:0090382|GO:0097352|GO:1901660|GO:1905673	adaptive immune response|monoatomic cation transport|calcium-mediated signaling|transferrin transport|iron ion transmembrane transport|release of sequestered calcium ion into cytosol|protein homotetramerization|calcium ion transmembrane transport|cellular response to calcium ion|cellular response to pH|phagosome maturation|autophagosome maturation|calcium ion export|positive regulation of lysosom…
26830	A3SS_29454	ENSG00000140632.16	GLYR1	chr16	-	4814536_4814647_4814536_4814629_4817597_4817697	29454	671553396	48,40,32	5781146425	134267165	167	149	0	0	0.926,0.925,0.917	0.794,0.793,0.697	-0.161	A3SS	540	40	716.333	188.667	580	905	sig	chr16:4814536:4814647:-	chr16:4814536:4814629:-	Exclusion	0.926	0.925	0.917	0.794	0.793	0.697	GO:0035066|GO:0045815|GO:0045944	positive regulation of histone acetylation|transcription initiation-coupled chromatin remodeling|positive regulation of transcription by RNA polymerase II
26861	A3SS_29490	ENSG00000114388.12	NPRL2	chr3	-	50349385_50349828_50349385_50349494_50349930_50350022	29490	59,70,66	2,1,3	65,102,42	10,18,6	298	149	3.12726e-06	0.0001947	0.937,0.972,0.917	0.765,0.739,0.778	-0.181	A3SS	65	2	69.6667	11.3333	67	81	sig	chr3:50349385:50349828:-	chr3:50349385:50349494:-	Exclusion	0.937	0.972	0.917	0.765	0.739	0.778	GO:0010508|GO:0032007|GO:0033673|GO:0034198|GO:1904262	positive regulation of autophagy|negative regulation of TOR signaling|negative regulation of kinase activity|cellular response to amino acid starvation|negative regulation of TORC1 signaling
27009	A3SS_29656	stringtie.617	NA	chr1	-	37690001_37691581_37690001_37690438_37692029_37692249	29656	93,90,104	9,11,7	146273169	24,61,26	298	149	0.00166629	0.0306507	0.838,0.804,0.881	0.753,0.691,0.765	-0.105	A3SS	95.6667	9	196	37	104.667	233	sig	chr1:37690001:37691581:-	chr1:37690001:37690438:-	Exclusion	0.838	0.804	0.881	0.753	0.691	0.765	NA	NA
27054	A3SS_29709	clu_12628_NA	FAM111A	chr11	+	59143609_59145856_59145826_59145856_59143082_59143304	29709	154134185	30,29,26	85,207,41	39,117,27	298	149	2.07111e-10	3.69112e-08	0.72,0.698,0.781	0.521,0.469,0.432	-0.259	A3SS	157.667	28.3333	111	61	186	172	sig	chr11:59143609:59145856:+	chr11:59145826:59145856:+	Exclusion	0.72	0.698	0.781	0.521	0.469	0.432	GO:0006260|GO:0006508|GO:0006974|GO:0016540|GO:0031297|GO:0045071|GO:0106300	DNA replication|proteolysis|DNA damage response|protein autoprocessing|replication fork processing|negative regulation of viral genome replication|protein-DNA covalent cross-linking repair
27055	A3SS_29710	clu_12628_NA	FAM111A	chr11	+	59143654_59145856_59145826_59145856_59143082_59143304	29710	156132186	30,29,26	87,204,41	39,117,27	298	149	3.93643e-10	6.64172e-08	0.722,0.695,0.782	0.527,0.466,0.432	-0.258	A3SS	158	28.3333	110.667	61	186.333	171.667	sig	chr11:59143654:59145856:+	chr11:59145826:59145856:+	Exclusion	0.722	0.695	0.782	0.527	0.466	0.432	GO:0006260|GO:0006508|GO:0006974|GO:0016540|GO:0031297|GO:0045071|GO:0106300	DNA replication|proteolysis|DNA damage response|protein autoprocessing|replication fork processing|negative regulation of viral genome replication|protein-DNA covalent cross-linking repair
27077	A3SS_29734	clu_16405_NA	METTL6	chr3	-	15414020_15415657_15414020_15414162_15415771_15421350	29734	28,17,23	52,28,16	14,36,14	45,119,68	298	149	0.000373106	0.00947875	0.212,0.233,0.418	0.135,0.131,0.093	-0.168	A3SS	22.6667	32	21.3333	77.3333	54.6667	98.6667	sig	chr3:15414020:15415657:-	chr3:15414020:15414162:-	Exclusion	0.212	0.233	0.418	0.135	0.131	0.093	GO:0006400|GO:0030488	tRNA modification|tRNA methylation
27099	A3SS_29756	ENSG00000100425.18	BRD1	chr22	-	49787389_49787887_49787389_49787494_49794033_49794294	29756	71,58,55	216165172	97,174,85	98,257,94	298	149	8.71716e-11	1.71301e-08	0.141,0.149,0.138	0.331,0.253,0.311	0.156	A3SS	61.3333	184.333	118.667	149.667	245.667	268.333	sig	chr22:49787389:49787887:-	chr22:49787389:49787494:-	Inclusion	0.141	0.149	0.138	0.331	0.253	0.311	GO:0006325|GO:0006355|GO:0006357|GO:0016570|GO:0035902|GO:0043249|GO:0045648|GO:0050793|GO:0051602|GO:1903706	chromatin organization|regulation of DNA-templated transcription|regulation of transcription by RNA polymerase II|histone modification|response to immobilization stress|erythrocyte maturation|positive regulation of erythrocyte differentiation|regulation of developmental process|response to electrical stimulus|regulation of hemopoiesis
27148	A3SS_29811	clu_3402_NA	RER1	chr1	+	2393207_2395648_2393269_2395648_2391832_2392126	29811	70,69,64	5,4,1	50,111,60	15,9,7	211	149	0.00199595	0.0351608	0.908,0.924,0.978	0.702,0.897,0.858	-0.118	A3SS	67.6667	3.33333	73.6667	10.3333	71	84	sig	chr1:2393207:2395648:+	chr1:2393269:2395648:+	Exclusion	0.908	0.924	0.978	0.702	0.897	0.858	GO:0006621|GO:0006890|GO:0071340|GO:1903078	protein retention in ER lumen|retrograde vesicle-mediated transport, Golgi to endoplasmic reticulum|skeletal muscle acetylcholine-gated channel clustering|positive regulation of protein localization to plasma membrane
27150	A3SS_29813	clu_3402_NA	RER1	chr1	+	2393207_2395648_2393269_2395648_2391832_2392375	29813	71,61,51	0,0,0	46,107,60	6,6,4	211	149	3.24943e-06	0.000200487	1.0,1.0,1.0	0.844,0.926,0.914	-0.105	A3SS	61	0	71	5.33333	61	76.3333	sig	chr1:2393207:2395648:+	chr1:2393269:2395648:+	Exclusion	1	1	1	0.844	0.926	0.914	GO:0006621|GO:0006890|GO:0071340|GO:1903078	protein retention in ER lumen|retrograde vesicle-mediated transport, Golgi to endoplasmic reticulum|skeletal muscle acetylcholine-gated channel clustering|positive regulation of protein localization to plasma membrane
27180	A3SS_29844	clu_13276_NA	TCIRG1	chr11	+	68043755_68043907_68043797_68043907_68043570_68043653	29844	4,3,7	54,63,58	18,32,11	29,79,28	191	149	2.56183e-09	3.67162e-07	0.055,0.036,0.086	0.326,0.24,0.235	0.208	A3SS	4.66667	58.3333	20.3333	45.3333	63	65.6667	sig	chr11:68043755:68043907:+	chr11:68043797:68043907:+	Inclusion	0.055	0.036	0.086	0.326	0.24	0.235	GO:0000045|GO:0001503|GO:0002158|GO:0006874|GO:0006915|GO:0006954|GO:0006968|GO:0007035|GO:0007039|GO:0007042|GO:0008284|GO:0010155|GO:0010272|GO:0010467|GO:0010468|GO:0016064|GO:0016236|GO:0021554|GO:0030010|GO:0030183|GO:0030217|GO:0030316|GO:0031529|GO:0033365|GO:0035709|GO:0035711|GO:0043029|GO:0044691|GO:0045453|GO:0045667|GO:0045851|GO:0050796|GO:0051650|GO:0060041|GO:0061484|GO:0070166|GO:…	autophagosome assembly|ossification|osteoclast proliferation|intracellular calcium ion homeostasis|apoptotic process|inflammatory response|cellular defense response|vacuolar acidification|protein catabolic process in the vacuole|lysosomal lumen acidification|positive regulation of cell population proliferation|regulation of proton transport|response to silver ion|gene expression|regulation of gen…
27182	A3SS_29846	clu_13276_NA	TCIRG1	chr11	+	68043771_68043907_68043797_68043907_68043570_68043653	29846	0,3,4	54,63,58	5,11,12	29,79,28	175	149	1.35362e-05	0.000660271	0.0,0.039,0.055	0.128,0.106,0.267	0.136	A3SS	2.33333	58.3333	9.33333	45.3333	60.6667	54.6667	sig	chr11:68043771:68043907:+	chr11:68043797:68043907:+	Inclusion	0	0.039	0.055	0.128	0.106	0.267	GO:0000045|GO:0001503|GO:0002158|GO:0006874|GO:0006915|GO:0006954|GO:0006968|GO:0007035|GO:0007039|GO:0007042|GO:0008284|GO:0010155|GO:0010272|GO:0010467|GO:0010468|GO:0016064|GO:0016236|GO:0021554|GO:0030010|GO:0030183|GO:0030217|GO:0030316|GO:0031529|GO:0033365|GO:0035709|GO:0035711|GO:0043029|GO:0044691|GO:0045453|GO:0045667|GO:0045851|GO:0050796|GO:0051650|GO:0060041|GO:0061484|GO:0070166|GO:…	autophagosome assembly|ossification|osteoclast proliferation|intracellular calcium ion homeostasis|apoptotic process|inflammatory response|cellular defense response|vacuolar acidification|protein catabolic process in the vacuole|lysosomal lumen acidification|positive regulation of cell population proliferation|regulation of proton transport|response to silver ion|gene expression|regulation of gen…
27285	A3SS_29970	stringtie.11297	SH2D3A	chr19	-	6754830_6755315_6754830_6754932_6759593_6759670	29970	88,61,82	53,54,53	113263125	38,95,27	298	149	8.70065e-06	0.000456009	0.454,0.361,0.436	0.598,0.581,0.698	0.209	A3SS	77	53.3333	167	53.3333	130.333	220.333	sig	chr19:6754830:6755315:-	chr19:6754830:6754932:-	Inclusion	0.454	0.361	0.436	0.598	0.581	0.698	GO:0007254|GO:0007264|GO:0033138	JNK cascade|small GTPase mediated signal transduction|positive regulation of peptidyl-serine phosphorylation
27314	A3SS_30007	stringtie.16605	EIF4A2	chr3	+	186788309_186789900_186789124_186789900_186787802_186787882	30007	1112831666	208817661735	156927331566	134428551187	298	149	0	0	0.21,0.19,0.161	0.369,0.324,0.397	0.176	A3SS	869.667	1863	1956	1795.33	2732.67	3751.33	sig	chr3:186788309:186789900:+	chr3:186789124:186789900:+	Inclusion	0.21	0.19	0.161	0.369	0.324	0.397	GO:0002183|GO:0006413|GO:0006446|GO:1900260|GO:1990830	cytoplasmic translational initiation|translational initiation|regulation of translational initiation|negative regulation of RNA-dependent RNA polymerase activity|cellular response to leukemia inhibitory factor
27332	A3SS_30029	stringtie.9870	ACLY	chr17	-	41913714_41913900_41913714_41913896_41918879_41919022	30029	216193139	522532496	288485274	533886447	153	149	3.99087e-06	0.000238114	0.287,0.261,0.214	0.345,0.348,0.374	0.102	A3SS	182.667	516.667	349	622	699.333	971	sig	chr17:41913714:41913900:-	chr17:41913714:41913896:-	Inclusion	0.287	0.261	0.214	0.345	0.348	0.374	GO:0006085|GO:0006099|GO:0006101|GO:0006107|GO:0006633|GO:0006695|GO:0008610|GO:0015936	acetyl-CoA biosynthetic process|tricarboxylic acid cycle|citrate metabolic process|oxaloacetate metabolic process|fatty acid biosynthetic process|cholesterol biosynthetic process|lipid biosynthetic process|coenzyme A metabolic process
27407	A3SS_30113	stringtie.5428	NA	chr12	-	121248605_121248861_121248605_121248734_121249786_121249874	30113	70,68,48	112,86,63	38,91,20	109,307,80	276	149	4.54349e-08	4.9159e-06	0.252,0.299,0.291	0.158,0.138,0.119	-0.142	A3SS	62	87	49.6667	165.333	149	215	sig	chr12:121248605:121248861:-	chr12:121248605:121248734:-	Exclusion	0.252	0.299	0.291	0.158	0.138	0.119	NA	NA
27460	A3SS_30181	clu_2614_NA	IKZF2	chr2	-	212999690_213021209_212999690_213017056_213021992_213022130	30181	102,65,86	0,0,0	51,124,63	15,18,21	298	149	0	0	1.0,1.0,1.0	0.63,0.775,0.6	-0.332	A3SS	84.3333	0	79.3333	18	84.3333	97.3333	sig	chr2:212999690:213021209:-	chr2:212999690:213017056:-	Exclusion	1	1	1	0.63	0.775	0.6	GO:0006357|GO:0008150	regulation of transcription by RNA polymerase II|biological_process
27496	A3SS_30222	clu_1769_NA	CCDC74A	chr2	+	131531622_131531802_131531651_131531802_131529646_131529691	30222	88,82,69	2,9,6	75,150,74	96,191,81	178	149	0	0	0.974,0.884,0.906	0.395,0.397,0.433	-0.513	A3SS	79.6667	5.66667	99.6667	122.667	85.3333	222.333	sig	chr2:131531622:131531802:+	chr2:131531651:131531802:+	Exclusion	0.974	0.884	0.906	0.395	0.397	0.433
27499	A3SS_30225	clu_1769_NA	CCDC74A	chr2	+	131531580_131531802_131531637_131531802_131530802_131530827	30225	183141161	72,60,47	46,120,70	343656306	206	149	0	0	0.648,0.63,0.712	0.088,0.117,0.142	-0.548	A3SS	161.667	59.6667	78.6667	435	221.333	513.667	sig	chr2:131531580:131531802:+	chr2:131531637:131531802:+	Exclusion	0.648	0.63	0.712	0.088	0.117	0.142
27500	A3SS_30226	clu_1769_NA	CCDC74A	chr2	+	131531580_131531802_131531651_131531802_131530802_131530827	30226	223178188	58,40,54	105219131	246573213	220	149	0	0	0.723,0.751,0.702	0.224,0.206,0.294	-0.484	A3SS	196.333	50.6667	151.667	344	247	495.667	sig	chr2:131531580:131531802:+	chr2:131531651:131531802:+	Exclusion	0.723	0.751	0.702	0.224	0.206	0.294
27503	A3SS_30229	clu_1769_NA	CCDC74A	chr2	+	131531622_131531802_131531637_131531802_131530802_131530827	30229	113,92,89	72,60,47	44,93,28	343656306	164	149	0	0	0.588,0.582,0.632	0.104,0.114,0.077	-0.502	A3SS	98	59.6667	55	435	157.667	490	sig	chr2:131531622:131531802:+	chr2:131531637:131531802:+	Exclusion	0.588	0.582	0.632	0.104	0.114	0.077
27504	A3SS_30230	clu_1769_NA	CCDC74A	chr2	+	131531622_131531802_131531651_131531802_131530802_131530827	30230	153129116	58,40,54	103,192,89	246573213	178	149	0	0	0.688,0.73,0.643	0.26,0.219,0.259	-0.441	A3SS	132.667	50.6667	128	344	183.333	472	sig	chr2:131531622:131531802:+	chr2:131531651:131531802:+	Exclusion	0.688	0.73	0.643	0.26	0.219	0.259
27578	A3SS_30317	ENSG00000179029.14	TMEM107	chr17	-	8175756_8175875_8175756_8175857_8175958_8176026	30317	5,5,2	62,49,80	3,17,13	30,104,20	167	149	0.00093198	0.0195185	0.067,0.083,0.022	0.082,0.127,0.367	0.135	A3SS	4	63.6667	11	51.3333	67.6667	62.3333	sig	chr17:8175756:8175875:-	chr17:8175756:8175857:-	Inclusion	0.067	0.083	0.022	0.082	0.127	0.367	GO:0003127|GO:0010468|GO:0021532|GO:0042733|GO:0060021|GO:0060271|GO:0097094|GO:1904491|GO:1905515	detection of nodal flow|regulation of gene expression|neural tube patterning|embryonic digit morphogenesis|roof of mouth development|cilium assembly|craniofacial suture morphogenesis|protein localization to ciliary transition zone|non-motile cilium assembly
27593	A3SS_30333	clu_30604_NA	CLDN14	chr21	-	36460620_36509381_36460620_36502428_36510362_36536477	30333	96103121	1,3,5	86462121	16,29,14	298	149	5.21934e-05	0.00197721	0.98,0.945,0.924	0.729,0.888,0.812	-0.14	A3SS	106.667	3	223	19.6667	109.667	242.667	sig	chr21:36460620:36509381:-	chr21:36460620:36502428:-	Exclusion	0.98	0.945	0.924	0.729	0.888	0.812	GO:0007155|GO:0016338|GO:0065003|GO:0070830	cell adhesion|calcium-independent cell-cell adhesion via plasma membrane cell-adhesion molecules|protein-containing complex assembly|bicellular tight junction assembly
27633	A3SS_30376	stringtie.3581	FAM111A	chr11	+	59148796_59148953_59148835_59148953_59143082_59143304	30376	118,90,100	5,10,6	62,99,34	9,15,9	188	149	0.00232779	0.0395307	0.949,0.877,0.93	0.845,0.84,0.75	-0.107	A3SS	102.667	7	65	11	109.667	76	sig	chr11:59148796:59148953:+	chr11:59148835:59148953:+	Exclusion	0.949	0.877	0.93	0.845	0.84	0.75	GO:0006260|GO:0006508|GO:0006974|GO:0016540|GO:0031297|GO:0045071|GO:0106300	DNA replication|proteolysis|DNA damage response|protein autoprocessing|replication fork processing|negative regulation of viral genome replication|protein-DNA covalent cross-linking repair
27677	A3SS_30432	clu_24262_NA	SMG1P3	chr16	-	21484371_21495427_21484371_21484535_21519827_21520444	30432	20,20,9	45,39,43	18,34,28	30,31,23	298	149	0.000669485	0.0150797	0.182,0.204,0.095	0.231,0.354,0.378	0.161	A3SS	16.3333	42.3333	26.6667	28	58.6667	54.6667	sig	chr16:21484371:21495427:-	chr16:21484371:21484535:-	Inclusion	0.182	0.204	0.095	0.231	0.354	0.378
27789	A3SS_30564	clu_36309_NA	TJAP1	chr6	+	43505527_43506553_43505623_43506553_43503622_43503706	30564	124,97,87	4,4,5	123242106	32,34,6	245	149	5.18653e-05	0.00196569	0.95,0.936,0.914	0.7,0.812,0.915	-0.124	A3SS	102.667	4.33333	157	24	107	181	sig	chr6:43505527:43506553:+	chr6:43505623:43506553:+	Exclusion	0.95	0.936	0.914	0.7	0.812	0.915	GO:0007030	Golgi organization
27838	A3SS_30618	stringtie.5727	NAA16	chr13	+	41373660_41373880_41373767_41373880_41372731_41372830	30618	69,60,57	1,0,0	42,95,33	21,27,19	256	149	0	0	0.976,1.0,1.0	0.538,0.672,0.503	-0.421	A3SS	62	0.333333	56.6667	22.3333	62.3333	79	sig	chr13:41373660:41373880:+	chr13:41373767:41373880:+	Exclusion	0.976	1	1	0.538	0.672	0.503	GO:0006474|GO:0017196|GO:0043066|GO:0045893|GO:0050821	N-terminal protein amino acid acetylation|N-terminal peptidyl-methionine acetylation|negative regulation of apoptotic process|positive regulation of DNA-templated transcription|protein stabilization
27839	A3SS_30619	clu_17444_NA	ZBTB11	chr3	-	101654703_101655174_101654703_101654775_101656103_101656248	30619	93,82,85	0,0,0	82,132,63	12,35,13	298	149	0	0	1.0,1.0,1.0	0.774,0.653,0.708	-0.288	A3SS	86.6667	0	92.3333	20	86.6667	112.333	sig	chr3:101654703:101655174:-	chr3:101654703:101654775:-	Exclusion	1	1	1	0.774	0.653	0.708	GO:0006355|GO:0006357|GO:0008150	regulation of DNA-templated transcription|regulation of transcription by RNA polymerase II|biological_process
27889	A3SS_30677	clu_2615_NA	IKZF2	chr2	-	213021992_213031279_213021992_213022142_213049712_213049880	30677	56,69,52	0,1,2	90146105	16,39,22	298	149	1.80045e-12	4.72116e-10	1.0,0.972,0.929	0.738,0.652,0.705	-0.269	A3SS	59	1	113.667	25.6667	60	139.333	sig	chr2:213021992:213031279:-	chr2:213021992:213022142:-	Exclusion	1	0.972	0.929	0.738	0.652	0.705	GO:0006357|GO:0008150	regulation of transcription by RNA polymerase II|biological_process
27890	A3SS_30678	clu_2615_NA	IKZF2	chr2	-	213021992_213049536_213021992_213022142_213049712_213049880	30678	66,73,60	0,1,2	92167108	16,39,22	298	149	4.42313e-13	1.303e-10	1.0,0.973,0.938	0.742,0.682,0.711	-0.259	A3SS	66.3333	1	122.333	25.6667	67.3333	148	sig	chr2:213021992:213049536:-	chr2:213021992:213022142:-	Exclusion	1	0.973	0.938	0.742	0.682	0.711	GO:0006357|GO:0008150	regulation of transcription by RNA polymerase II|biological_process
27900	A3SS_30689	stringtie.16470	ECT2	chr3	+	172762397_172762546_172762415_172762546_172761609_172761683	30689	2,0,0	138107117	61,124,51	109,200,95	167	149	0	0	0.013,0.0,0.0	0.333,0.356,0.324	0.333	A3SS	0.666667	120.667	78.6667	134.667	121.333	213.333	sig	chr3:172762397:172762546:+	chr3:172762415:172762546:+	Inclusion	0.013	0	0	0.333	0.356	0.324	GO:0000281|GO:0000902|GO:0007399|GO:0015031|GO:0030154|GO:0032147|GO:0032467|GO:0035556|GO:0042307|GO:0043065|GO:0043123|GO:0043547|GO:0045666|GO:0045859|GO:0051056|GO:0051260|GO:0051988|GO:0070301|GO:0070830|GO:0071277|GO:0071479|GO:0090630|GO:2000431	mitotic cytokinesis|cell morphogenesis|nervous system development|protein transport|cell differentiation|activation of protein kinase activity|positive regulation of cytokinesis|intracellular signal transduction|positive regulation of protein import into nucleus|positive regulation of apoptotic process|positive regulation of I-kappaB kinase/NF-kappaB signaling|positive regulation of GTPase activi…
27910	A3SS_30700	clu_5783_NA	LINC01138	chr1	-	148432955_148434561_148432955_148433629_148435145_148435354	30700	106,70,75	0,0,0	44,118,22	3,4,4	298	149	1.85978e-05	0.00085463	1.0,1.0,1.0	0.88,0.937,0.733	-0.15	A3SS	83.6667	0	61.3333	3.66667	83.6667	65	sig	chr1:148432955:148434561:-	chr1:148432955:148433629:-	Exclusion	1	1	1	0.88	0.937	0.733
27911	A3SS_30701	clu_5783_NA	LINC01138	chr1	-	148432955_148434561_148432955_148433643_148435145_148435354	30701	105,73,79	11,10,6	38,115,19	98251107	298	149	0	0	0.827,0.785,0.868	0.162,0.186,0.082	-0.683	A3SS	85.6667	9	57.3333	152	94.6667	209.333	sig	chr1:148432955:148434561:-	chr1:148432955:148433643:-	Exclusion	0.827	0.785	0.868	0.162	0.186	0.082
27982	A3SS_30785	clu_9204_NA	FUOM	chr10	-	133355168_133355469_133355168_133355436_133355737_133355844	30785	25,25,14	145202141	34,68,56	157,404,69	182	149	0.00243342	0.0409151	0.124,0.092,0.075	0.151,0.121,0.399	0.127	A3SS	21.3333	162.667	52.6667	210	184	262.667	sig	chr10:133355168:133355469:-	chr10:133355168:133355436:-	Inclusion	0.124	0.092	0.075	0.151	0.121	0.399	GO:0006004|GO:0036065	fucose metabolic process|fucosylation
28043	A3SS_30852	stringtie.15094	APOL3	chr22	-	36149045_36149371_36149045_36149142_36160668_36160789	30852	75,43,51	105,81,68	117,147,79	70,135,90	298	149	0.00158281	0.0294123	0.263,0.21,0.273	0.455,0.353,0.305	0.122	A3SS	56.3333	84.6667	114.333	98.3333	141	212.667	sig	chr22:36149045:36149371:-	chr22:36149045:36149142:-	Inclusion	0.263	0.21	0.273	0.455	0.353	0.305	GO:0006869|GO:0006954|GO:0042157|GO:0043123	lipid transport|inflammatory response|lipoprotein metabolic process|positive regulation of I-kappaB kinase/NF-kappaB signaling
28106	A3SS_30932	ENSG00000108395.13	TRIM37	chr17	-	59001597_59001741_59001597_59001714_59012327_59012446	30932	11,4,4	76,76,58	44,101,30	119,172,61	176	149	4.62408e-13	1.35493e-10	0.109,0.043,0.055	0.238,0.332,0.294	0.219	A3SS	6.33333	70	58.3333	117.333	76.3333	175.667	sig	chr17:59001597:59001741:-	chr17:59001597:59001714:-	Inclusion	0.109	0.043	0.055	0.238	0.332	0.294	GO:0000122|GO:0006513|GO:0016558|GO:0032088|GO:0036353|GO:0045814|GO:0045893|GO:0046600|GO:0050821|GO:0051091|GO:0051092|GO:0051865|GO:0070842	negative regulation of transcription by RNA polymerase II|protein monoubiquitination|protein import into peroxisome matrix|negative regulation of NF-kappaB transcription factor activity|histone H2A-K119 monoubiquitination|negative regulation of gene expression, epigenetic|positive regulation of DNA-templated transcription|negative regulation of centriole replication|protein stabilization|positive…
28165	A3SS_31006	clu_43097_NA	ADAM22	chr7	+	87971293_87978412_87978335_87978412_87935025_87935186	31006	5,12,11	47,55,54	10,28,32	31,91,25	298	149	0.0013583	0.0261	0.051,0.098,0.092	0.139,0.133,0.39	0.14	A3SS	9.33333	52	23.3333	49	61.3333	72.3333	sig	chr7:87971293:87978412:+	chr7:87978335:87978412:+	Inclusion	0.051	0.098	0.092	0.139	0.133	0.39	GO:0006508|GO:0007155|GO:0007162|GO:0007417	proteolysis|cell adhesion|negative regulation of cell adhesion|central nervous system development
28316	A3SS_31191	stringtie.19933	NA	chr7	-	23521706_23522432_23521706_23521840_23531788_23532041	31191	556492574	351271308	354815291	563752511	298	149	5.31937e-11	1.08278e-08	0.442,0.476,0.482	0.239,0.351,0.222	-0.196	A3SS	540.667	310	486.667	608.667	850.667	1095.33	sig	chr7:23521706:23522432:-	chr7:23521706:23521840:-	Exclusion	0.442	0.476	0.482	0.239	0.351	0.222	NA	NA
28352	A3SS_31229	stringtie.16389	CCNL1	chr3	-	157153035_157157083_157153035_157153156_157158865_157158975	31229	265200199	143124134	160396174	67,181,55	298	149	0.00199843	0.0351819	0.481,0.446,0.426	0.544,0.522,0.613	0.109	A3SS	221.333	133.667	243.333	101	355	344.333	sig	chr3:157153035:157157083:-	chr3:157153035:157153156:-	Inclusion	0.481	0.446	0.426	0.544	0.522	0.613	GO:0006357|GO:0042981|GO:0043484|GO:0046605|GO:0051726	regulation of transcription by RNA polymerase II|regulation of apoptotic process|regulation of RNA splicing|regulation of centrosome cycle|regulation of cell cycle
28358	A3SS_31237	stringtie.7931	CHTF18	chr16	+	794033_794201_794053_794201_793143_793274	31237	12,3,10	191214229	110,229,64	206376164	169	149	0	0	0.052,0.012,0.037	0.32,0.349,0.256	0.275	A3SS	8.33333	211.333	134.333	248.667	219.667	383	sig	chr16:794033:794201:+	chr16:794053:794201:+	Inclusion	0.052	0.012	0.037	0.32	0.349	0.256	GO:0006260|GO:0007049|GO:0032508|GO:1900264	DNA replication|cell cycle|DNA duplex unwinding|positive regulation of DNA-directed DNA polymerase activity
28371	A3SS_31252	ENSG00000160216.18	AGPAT3	chr21	+	43967868_43968115_43967945_43968115_43960631_43960779	31252	60,50,51	120,77,70	26,44,17	64,134,89	226	149	0.000113867	0.00368461	0.248,0.3,0.324	0.211,0.178,0.112	-0.124	A3SS	53.6667	89	29	95.6667	142.667	124.667	sig	chr21:43967868:43968115:+	chr21:43967945:43968115:+	Exclusion	0.248	0.3	0.324	0.211	0.178	0.112	GO:0006654|GO:0008654|GO:0016024	phosphatidic acid biosynthetic process|phospholipid biosynthetic process|CDP-diacylglycerol biosynthetic process
28476	A3SS_31373	stringtie.1709	NA	chr1	+	171591151_171593511_171591586_171593511_171589368_171589605	31373	77,69,93	12,14,17	88,180,68	31,50,34	298	149	0.00223212	0.038265	0.762,0.711,0.732	0.587,0.643,0.5	-0.158	A3SS	79.6667	14.3333	112	38.3333	94	150.333	sig	chr1:171591151:171593511:+	chr1:171591586:171593511:+	Exclusion	0.762	0.711	0.732	0.587	0.643	0.5	NA	NA
28537	A3SS_31448	stringtie.11308	NA	chr19	+	7440188_7440482_7440343_7440482_7383061_7383203	31448	43,47,29	447477416	69,107,42	24,145,48	298	149	0	0	0.046,0.047,0.034	0.59,0.27,0.304	0.346	A3SS	39.6667	446.667	72.6667	72.3333	486.333	145	sig	chr19:7440188:7440482:+	chr19:7440343:7440482:+	Inclusion	0.046	0.047	0.034	0.59	0.27	0.304	NA	NA
28546	A3SS_31459	stringtie.9122	NA	chr16	+	89712673_89712818_89712688_89712818_89711863_89712222	31459	19,8,6	106,105,76	200247158	136153105	164	149	0	0	0.14,0.065,0.067	0.572,0.595,0.578	0.491	A3SS	11	95.6667	201.667	131.333	106.667	333	sig	chr16:89712673:89712818:+	chr16:89712688:89712818:+	Inclusion	0.14	0.065	0.067	0.572	0.595	0.578	NA	NA
28559	A3SS_31476	clu_42031_NA	ADAP1	chr7	-	926552_934354_926552_926644_935374_935505	31476	20,44,29	335373379	131,232,72	241695230	298	149	0	0	0.029,0.056,0.037	0.214,0.143,0.135	0.123	A3SS	31	362.333	145	388.667	393.333	533.667	sig	chr7:926552:934354:-	chr7:926552:926644:-	Inclusion	0.029	0.056	0.037	0.214	0.143	0.135	GO:0007166|GO:0043087|GO:0043547	cell surface receptor signaling pathway|regulation of GTPase activity|positive regulation of GTPase activity
28569	A3SS_31487	stringtie.11560	RAB8A	chr19	+	16154337_16154491_16154398_16154491_16152551_16153204	31487	19,24,23	89,81,64	54,123,33	65,151,40	210	149	3.51102e-09	4.88326e-07	0.132,0.174,0.203	0.371,0.366,0.369	0.199	A3SS	22	78	70	85.3333	100	155.333	sig	chr19:16154337:16154491:+	chr19:16154398:16154491:+	Inclusion	0.132	0.174	0.203	0.371	0.366	0.369	GO:0006904|GO:0006914|GO:0007030|GO:0007409|GO:0009306|GO:0010506|GO:0017157|GO:0032869|GO:0048169|GO:0048210|GO:0051223|GO:0060271|GO:0061512|GO:0072659|GO:0098887|GO:0098969|GO:0099003	vesicle docking involved in exocytosis|autophagy|Golgi organization|axonogenesis|protein secretion|regulation of autophagy|regulation of exocytosis|cellular response to insulin stimulus|regulation of long-term neuronal synaptic plasticity|Golgi vesicle fusion to target membrane|regulation of protein transport|cilium assembly|protein localization to cilium|protein localization to plasma membrane|n…
28586	A3SS_31507	clu_3327_NA	CCNL2	chr1	-	1390765_1392798_1390765_1390865_1393395_1393460	31507	386248272	175,99,98	174365161	147284150	298	149	6.00698e-10	9.68853e-08	0.524,0.556,0.581	0.372,0.391,0.349	-0.183	A3SS	302	124	233.333	193.667	426	427	sig	chr1:1390765:1392798:-	chr1:1390765:1390865:-	Exclusion	0.524	0.556	0.581	0.372	0.391	0.349	GO:0006357|GO:0042981|GO:0043484|GO:0046605|GO:0051726	regulation of transcription by RNA polymerase II|regulation of apoptotic process|regulation of RNA splicing|regulation of centrosome cycle|regulation of cell cycle
28595	A3SS_31517	ENSG00000171469.10	ZNF561	chr19	-	9618090_9618179_9618090_9618166_9619431_9619582	31517	77,87,66	1,0,1	40,72,28	20,48,18	162	149	0	0	0.986,1.0,0.984	0.648,0.58,0.589	-0.384	A3SS	76.6667	0.666667	46.6667	28.6667	77.3333	75.3333	sig	chr19:9618090:9618179:-	chr19:9618090:9618166:-	Exclusion	0.986	1	0.984	0.648	0.58	0.589	GO:0006355	regulation of DNA-templated transcription
28598	A3SS_31521	stringtie.15622	NKTR	chr3	+	42627199_42630575_42630545_42630575_42621428_42621516	31521	384289296	72,84,76	233505136	110181113	298	149	0.000123928	0.00394204	0.727,0.632,0.661	0.514,0.582,0.376	-0.183	A3SS	323	77.3333	291.333	134.667	400.333	426	sig	chr3:42627199:42630575:+	chr3:42630545:42630575:+	Exclusion	0.727	0.632	0.661	0.514	0.582	0.376	GO:0000413|GO:0006457	protein peptidyl-prolyl isomerization|protein folding
28609	A3SS_31533	stringtie.15326	NA	chr22	-	50222453_50222588_50222453_50222554_50224140_50224256	31533	53,55,50	36,19,19	40,87,33	73,143,50	183	149	3.88689e-09	5.36524e-07	0.545,0.702,0.682	0.309,0.331,0.35	-0.313	A3SS	52.6667	24.6667	53.3333	88.6667	77.3333	142	sig	chr22:50222453:50222588:-	chr22:50222453:50222554:-	Exclusion	0.545	0.702	0.682	0.309	0.331	0.35	NA	NA
28610	A3SS_31534	stringtie.15326	NA	chr22	-	50222453_50222592_50222453_50222554_50224140_50224256	31534	240194188	36,19,19	136337146	73,143,50	187	149	7.54952e-15	2.84489e-12	0.842,0.891,0.887	0.597,0.653,0.699	-0.224	A3SS	207.333	24.6667	206.333	88.6667	232	295	sig	chr22:50222453:50222592:-	chr22:50222453:50222554:-	Exclusion	0.842	0.891	0.887	0.597	0.653	0.699	NA	NA
28623	A3SS_31549	ENSG00000129351.17	ILF3	chr19	+	10683124_10683262_10683136_10683262_10682536_10682704	31549	725716704	10991059940	10601811943	10282080721	161	149	5.13354e-05	0.00195009	0.379,0.385,0.409	0.488,0.446,0.548	0.103	A3SS	715	1032.67	1271.33	1276.33	1747.67	2547.67	sig	chr19:10683124:10683262:+	chr19:10683136:10683262:+	Inclusion	0.379	0.385	0.409	0.488	0.446	0.548	GO:0006468|GO:0017148|GO:0045071|GO:0045892|GO:0045893|GO:0046718|GO:0051607	protein phosphorylation|negative regulation of translation|negative regulation of viral genome replication|negative regulation of DNA-templated transcription|positive regulation of DNA-templated transcription|viral entry into host cell|defense response to virus
28667	A3SS_31603	clu_2592_NA	PIKFYVE	chr2	+	208305220_208312295_208312235_208312295_208304845_208305013	31603	12,27,20	57,46,29	17,21,19	100203121	298	149	3.39853e-06	0.000207924	0.095,0.227,0.256	0.078,0.049,0.073	-0.126	A3SS	19.6667	44	19	141.333	63.6667	160.333	sig	chr2:208305220:208312295:+	chr2:208312235:208312295:+	Exclusion	0.095	0.227	0.256	0.078	0.049	0.073	GO:0006612|GO:0006661|GO:0006898|GO:0019065|GO:0019886|GO:0030593|GO:0032288|GO:0032438|GO:0034504|GO:0035556|GO:0036092|GO:0036289|GO:0042147|GO:0090382|GO:0090385|GO:1903100|GO:1903426|GO:1904562|GO:2000785	protein targeting to membrane|phosphatidylinositol biosynthetic process|receptor-mediated endocytosis|receptor-mediated endocytosis of virus by host cell|antigen processing and presentation of exogenous peptide antigen via MHC class II|neutrophil chemotaxis|myelin assembly|melanosome organization|protein localization to nucleus|intracellular signal transduction|phosphatidylinositol-3-phosphate bi…
28803	A3SS_31755	stringtie.7371	NA	chr15	-	58916934_58917020_58916934_58916999_58932355_58932443	31755	7,3,6	395288245	52,102,52	297624330	170	149	0	0	0.015,0.009,0.021	0.133,0.125,0.121	0.111	A3SS	5.33333	309.333	68.6667	417	314.667	485.667	sig	chr15:58916934:58917020:-	chr15:58916934:58916999:-	Inclusion	0.015	0.009	0.021	0.133	0.125	0.121	NA	NA
28811	A3SS_31764	clu_42785_NA	AC006001.3	chr7	-	66553484_66560675_66553484_66554837_66573384_66573550	31764	58,44,49	93,80,80	74,124,69	79,139,57	298	149	0.00134273	0.0258763	0.238,0.216,0.234	0.319,0.308,0.377	0.105	A3SS	50.3333	84.3333	89	91.6667	134.667	180.667	sig	chr7:66553484:66560675:-	chr7:66553484:66554837:-	Inclusion	0.238	0.216	0.234	0.319	0.308	0.377
28894	A3SS_31851	ENSG00000012124.16	CD22	chr19	+	35332577_35332924_35332593_35332924_35332018_35332074	31851	163164117	44,43,33	115,239,79	48,110,38	165	149	0.00102636	0.0210165	0.77,0.775,0.762	0.684,0.662,0.652	-0.103	A3SS	148	40	144.333	65.3333	188	209.667	sig	chr19:35332577:35332924:+	chr19:35332593:35332924:+	Exclusion	0.77	0.775	0.762	0.684	0.662	0.652	GO:0002638|GO:0007155|GO:0030100|GO:0030888|GO:0042113|GO:0050776|GO:0050849|GO:0050859	negative regulation of immunoglobulin production|cell adhesion|regulation of endocytosis|regulation of B cell proliferation|B cell activation|regulation of immune response|negative regulation of calcium-mediated signaling|negative regulation of B cell receptor signaling pathway
28901	A3SS_31858	ENSG00000236144.6	TMEM147-AS1	chr19	-	35542910_35543273_35542910_35543097_35545318_35545503	31858	147,124,93	20,55,19	141,291,88	10,40,1	298	149	0.0006008	0.0138392	0.786,0.53,0.71	0.876,0.784,0.978	0.204	A3SS	121.333	31.3333	173.333	17	152.667	190.333	sig	chr19:35542910:35543273:-	chr19:35542910:35543097:-	Inclusion	0.786	0.53	0.71	0.876	0.784	0.978
28970	A3SS_31938	clu_13042_NA	PCNX3	chr11	+	65622205_65622366_65622223_65622366_65620830_65620966	31938	77,76,58	7,2,0	103,174,62	32,76,17	167	149	6.41709e-14	2.12623e-11	0.908,0.971,1.0	0.742,0.671,0.765	-0.234	A3SS	70.3333	3	113	41.6667	73.3333	154.667	sig	chr11:65622205:65622366:+	chr11:65622223:65622366:+	Exclusion	0.908	0.971	1	0.742	0.671	0.765
28972	A3SS_31940	clu_13042_NA	PCNX3	chr11	+	65622223_65622366_65622244_65622366_65620830_65620966	31940	27,14,9	76,57,62	50,108,32	89,167,50	170	149	1.15101e-05	0.000574893	0.237,0.177,0.113	0.33,0.362,0.359	0.175	A3SS	16.6667	65	63.3333	102	81.6667	165.333	sig	chr11:65622223:65622366:+	chr11:65622244:65622366:+	Inclusion	0.237	0.177	0.113	0.33	0.362	0.359
29031	A3SS_32017	ENSG00000090372.14	STRN4	chr19	-	46727451_46727691_46727451_46727567_46727893_46728007	32017	50,31,29	121149144	81,125,57	112,242,71	273	149	5.7554e-08	6.04831e-06	0.184,0.102,0.099	0.283,0.22,0.305	0.141	A3SS	36.6667	138	87.6667	141.667	174.667	229.333	sig	chr19:46727451:46727691:-	chr19:46727451:46727567:-	Inclusion	0.184	0.102	0.099	0.283	0.22	0.305	GO:0008150	biological_process
29049	A3SS_32041	clu_15542_NA	COQ4	chr9	+	128325765_128325881_128325778_128325881_128323015_128323147	32041	7,2,3	70,62,50	11,32,17	77,139,63	162	149	3.43565e-05	0.00141159	0.084,0.029,0.052	0.116,0.175,0.199	0.108	A3SS	4	60.6667	20	93	64.6667	113	sig	chr9:128325765:128325881:+	chr9:128325778:128325881:+	Inclusion	0.084	0.029	0.052	0.116	0.175	0.199	GO:0006744	ubiquinone biosynthetic process
29053	A3SS_32045	clu_15542_NA	COQ4	chr9	+	128326311_128332282_128332165_128332282_128325778_128325881	32045	157147108	0,0,1	145378110	28,50,8	298	149	0	0	1.0,1.0,0.982	0.721,0.791,0.873	-0.199	A3SS	137.333	0.333333	211	28.6667	137.667	239.667	sig	chr9:128326311:128332282:+	chr9:128332165:128332282:+	Exclusion	1	1	0.982	0.721	0.791	0.873	GO:0006744	ubiquinone biosynthetic process
29072	A3SS_32065	ENSG00000142541.16	RPL13A	chr19	+	49490126_49490297_49490231_49490297_49489849_49489912	32065	184157125	857870754	132320178	2951161228	254	149	4.55457e-08	4.92465e-06	0.112,0.096,0.089	0.208,0.139,0.314	0.121	A3SS	155.333	827	210	561.333	982.333	771.333	sig	chr19:49490126:49490297:+	chr19:49490231:49490297:+	Inclusion	0.112	0.096	0.089	0.208	0.139	0.314	GO:0002181|GO:0006412|GO:0017148|GO:0032496|GO:0042592|GO:0048246|GO:0060425|GO:0071346|GO:1901194	cytoplasmic translation|translation|negative regulation of translation|response to lipopolysaccharide|homeostatic process|macrophage chemotaxis|lung morphogenesis|cellular response to type II interferon|negative regulation of formation of translation preinitiation complex
29159	A3SS_32169	ENSG00000170889.13	RPS9	chr19	+	54206552_54207647_54207397_54207647_54201486_54201609	32169	233176153	130146122	243376180	231545190	298	149	0.000313962	0.00826039	0.473,0.376,0.385	0.345,0.256,0.321	-0.104	A3SS	187.333	132.667	266.333	322	320	588.333	sig	chr19:54206552:54207647:+	chr19:54207397:54207647:+	Exclusion	0.473	0.376	0.385	0.345	0.256	0.321	GO:0002181|GO:0006412|GO:0006417|GO:0008284|GO:0042274	cytoplasmic translation|translation|regulation of translation|positive regulation of cell population proliferation|ribosomal small subunit biogenesis
29178	A3SS_32191	clu_24081_NA	AC138932.1	chr16	+	14925100_14925876_14925489_14925876_14924504_14924638	32191	52,61,68	1,0,0	49,143,44	4,5,4	298	149	9.97248e-05	0.00329763	0.963,1.0,1.0	0.86,0.935,0.846	-0.107	A3SS	60.3333	0.333333	78.6667	4.33333	60.6667	83	sig	chr16:14925100:14925876:+	chr16:14925489:14925876:+	Exclusion	0.963	1	1	0.86	0.935	0.846
29366	A3SS_32408	ENSG00000101336.13	HCK	chr20	+	32073715_32073818_32073718_32073818_32073318_32073361	32408	412387356	132132146	94,270,72	12,57,17	152	149	7.84673e-05	0.00273242	0.754,0.742,0.705	0.885,0.823,0.806	0.104	A3SS	385	136.667	145.333	28.6667	521.667	174	sig	chr20:32073715:32073818:+	chr20:32073718:32073818:+	Inclusion	0.754	0.742	0.705	0.885	0.823	0.806	GO:0002522|GO:0002758|GO:0002862|GO:0006468|GO:0006954|GO:0007155|GO:0007169|GO:0007229|GO:0007498|GO:0008284|GO:0008360|GO:0018108|GO:0019221|GO:0030154|GO:0030838|GO:0031663|GO:0038096|GO:0043066|GO:0043299|GO:0045087|GO:0045728|GO:0046777|GO:0050727|GO:0050764|GO:0051090|GO:0051179|GO:0060333|GO:0071801|GO:2000251	leukocyte migration involved in immune response|innate immune response-activating signaling pathway|negative regulation of inflammatory response to antigenic stimulus|protein phosphorylation|inflammatory response|cell adhesion|transmembrane receptor protein tyrosine kinase signaling pathway|integrin-mediated signaling pathway|mesoderm development|positive regulation of cell population proliferati…
29435	A3SS_32489	stringtie.4478	NA	chr12	-	9421387_9421546_9421387_9421491_9421817_9421890	32489	26,18,26	47,48,41	40,109,57	47,96,34	204	149	0.000302637	0.00803513	0.288,0.215,0.317	0.383,0.453,0.55	0.189	A3SS	23.3333	45.3333	68.6667	59	68.6667	127.667	sig	chr12:9421387:9421546:-	chr12:9421387:9421491:-	Inclusion	0.288	0.215	0.317	0.383	0.453	0.55	NA	NA
29438	A3SS_32496	ENSG00000170471.14	RALGAPB	chr20	+	38535073_38535207_38535085_38535207_38532729_38532859	32496	79,57,74	58,54,44	86218105	24,102,43	161	149	0.000697623	0.015575	0.558,0.494,0.609	0.768,0.664,0.693	0.155	A3SS	70	52	136.333	56.3333	122	192.667	sig	chr20:38535073:38535207:+	chr20:38535085:38535207:+	Inclusion	0.558	0.494	0.609	0.768	0.664	0.693	GO:0051056|GO:0090630	regulation of small GTPase mediated signal transduction|activation of GTPase activity
29440	A3SS_32499	ENSG00000112514.15	CUTA	chr6	-	33417480_33417816_33417480_33417695_33418086_33418317	32499	541463445	120,81,65	353659288	155280141	270	149	9.99201e-15	3.70593e-12	0.713,0.759,0.791	0.557,0.565,0.53	-0.204	A3SS	483	88.6667	433.333	192	571.667	625.333	sig	chr6:33417480:33417816:-	chr6:33417480:33417695:-	Exclusion	0.713	0.759	0.791	0.557	0.565	0.53	GO:0008104|GO:0010038	protein localization|response to metal ion
29496	A3SS_32562	stringtie.14290	CD40	chr20	+	46127978_46128224_46128137_46128224_46122609_46122756	32562	138106108	53,28,30	96,178,73	67,116,72	298	149	3.06533e-07	2.63457e-05	0.566,0.654,0.643	0.417,0.434,0.336	-0.225	A3SS	117.333	37	115.667	85	154.333	200.667	sig	chr20:46127978:46128224:+	chr20:46128137:46128224:+	Exclusion	0.566	0.654	0.643	0.417	0.434	0.336	GO:0001934|GO:0002768|GO:0006874|GO:0006954|GO:0019724|GO:0023035|GO:0030168|GO:0030890|GO:0032735|GO:0034341|GO:0035666|GO:0042100|GO:0042113|GO:0042531|GO:0042832|GO:0043123|GO:0043406|GO:0043491|GO:0043536|GO:0043547|GO:0045766|GO:0045944|GO:0048304|GO:0051092|GO:0051607|GO:0065003|GO:0071260|GO:0071347|GO:0071356|GO:0090037|GO:2000353	positive regulation of protein phosphorylation|immune response-regulating cell surface receptor signaling pathway|intracellular calcium ion homeostasis|inflammatory response|B cell mediated immunity|CD40 signaling pathway|platelet activation|positive regulation of B cell proliferation|positive regulation of interleukin-12 production|response to type II interferon|TRIF-dependent toll-like receptor…
29497	A3SS_32563	ENSG00000101017.13	CD40	chr20	+	46127978_46128224_46128137_46128224_46123125_46123219	32563	138105105	30,15,12	96,178,73	50,64,57	298	149	5.42051e-07	4.30595e-05	0.697,0.778,0.814	0.49,0.582,0.39	-0.276	A3SS	116	19	115.667	57	135	172.667	sig	chr20:46127978:46128224:+	chr20:46128137:46128224:+	Exclusion	0.697	0.778	0.814	0.49	0.582	0.39	GO:0001934|GO:0002768|GO:0006874|GO:0006954|GO:0019724|GO:0023035|GO:0030168|GO:0030890|GO:0032735|GO:0034341|GO:0035666|GO:0042100|GO:0042113|GO:0042531|GO:0042832|GO:0043123|GO:0043406|GO:0043491|GO:0043536|GO:0043547|GO:0045766|GO:0045944|GO:0048304|GO:0051092|GO:0051607|GO:0065003|GO:0071260|GO:0071347|GO:0071356|GO:0090037|GO:2000353	positive regulation of protein phosphorylation|immune response-regulating cell surface receptor signaling pathway|intracellular calcium ion homeostasis|inflammatory response|B cell mediated immunity|CD40 signaling pathway|platelet activation|positive regulation of B cell proliferation|positive regulation of interleukin-12 production|response to type II interferon|TRIF-dependent toll-like receptor…
29500	A3SS_32566	ENSG00000080189.14	SLC35C2	chr20	-	46355072_46355279_46355072_46355178_46355801_46355874	32566	190164145	11,17,9	144361113	31,59,26	250	149	2.25471e-06	0.000147867	0.911,0.852,0.906	0.735,0.785,0.721	-0.143	A3SS	166.333	12.3333	206	38.6667	178.667	244.667	sig	chr20:46355072:46355279:-	chr20:46355072:46355178:-	Exclusion	0.911	0.852	0.906	0.735	0.785	0.721	GO:0010629|GO:0015786|GO:0036066|GO:0045747	negative regulation of gene expression|UDP-glucose transmembrane transport|protein O-linked fucosylation|positive regulation of Notch signaling pathway
29532	A3SS_32615	clu_2361_NA	HECW2	chr2	-	196324979_196325142_196324979_196325090_196329574_196329650	32615	265232203	0,1,1	130,326,99	12,42,11	201	149	0	0	1.0,0.994,0.993	0.889,0.852,0.87	-0.125	A3SS	233.333	0.666667	185	21.6667	234	206.667	sig	chr2:196324979:196325142:-	chr2:196324979:196325090:-	Exclusion	1	0.994	0.993	0.889	0.852	0.87	GO:0016567|GO:0030071|GO:0048814|GO:2000650	protein ubiquitination|regulation of mitotic metaphase/anaphase transition|regulation of dendrite morphogenesis|negative regulation of sodium ion transmembrane transporter activity
29534	A3SS_32617	clu_2361_NA	HECW2	chr2	-	196324979_196325934_196324979_196325090_196329574_196329650	32617	311259243	0,1,1	147358113	12,42,11	298	149	0	0	1.0,0.992,0.992	0.86,0.81,0.837	-0.159	A3SS	271	0.666667	206	21.6667	271.667	227.667	sig	chr2:196324979:196325934:-	chr2:196324979:196325090:-	Exclusion	1	0.992	0.992	0.86	0.81	0.837	GO:0016567|GO:0030071|GO:0048814|GO:2000650	protein ubiquitination|regulation of mitotic metaphase/anaphase transition|regulation of dendrite morphogenesis|negative regulation of sodium ion transmembrane transporter activity
29820	A3SS_32954	clu_18449_NA	ST6GAL1	chr3	+	187073074_187074333_187074158_187074333_187072848_187073159	32954	165129117	0,2,0	60,160,45	3,11,13	298	149	2.42463e-09	3.49323e-07	1.0,0.97,1.0	0.909,0.879,0.634	-0.183	A3SS	137	0.666667	88.3333	9	137.667	97.3333	sig	chr3:187073074:187074333:+	chr3:187074158:187074333:+	Exclusion	1	0.97	1	0.909	0.879	0.634	GO:0006054|GO:0006959|GO:0016266|GO:0018279|GO:0019082|GO:0032946|GO:0045471|GO:0050922|GO:0097503|GO:1900024|GO:1990743|GO:2000110	N-acetylneuraminate metabolic process|humoral immune response|O-glycan processing|protein N-linked glycosylation via asparagine|viral protein processing|positive regulation of mononuclear cell proliferation|response to ethanol|negative regulation of chemotaxis|sialylation|regulation of substrate adhesion-dependent cell spreading|protein sialylation|negative regulation of macrophage apoptotic proc…
29841	A3SS_32982	clu_14679_NA	GDA	chr9	+	72250603_72250841_72250749_72250841_72248271_72248406	32982	168129125	9,6,8	98,163,65	12,27,10	295	149	0.000101596	0.00335275	0.904,0.916,0.888	0.805,0.753,0.767	-0.128	A3SS	140.667	7.66667	108.667	16.3333	148.333	125	sig	chr9:72250603:72250841:+	chr9:72250749:72250841:+	Exclusion	0.904	0.916	0.888	0.805	0.753	0.767	GO:0000255|GO:0006139|GO:0006147|GO:0006161|GO:0007399|GO:0043605|GO:0046038|GO:0046055|GO:0046098	allantoin metabolic process|nucleobase-containing compound metabolic process|guanine catabolic process|deoxyguanosine catabolic process|nervous system development|amide catabolic process|GMP catabolic process|dGMP catabolic process|guanine metabolic process
29845	A3SS_32988	stringtie.20165	NA	chr7	-	65974525_65975071_65974525_65974704_65976014_65976202	32988	275240285	108,84,81	182458138	110,219,76	298	149	0.000383202	0.00969187	0.56,0.588,0.638	0.453,0.511,0.476	-0.115	A3SS	266.667	91	259.333	135	357.667	394.333	sig	chr7:65974525:65975071:-	chr7:65974525:65974704:-	Exclusion	0.56	0.588	0.638	0.453	0.511	0.476	NA	NA
29846	A3SS_32989	stringtie.20165	NA	chr7	-	65974918_65975178_65974918_65975071_65976014_65976202	32989	45,53,37	155137151	65,127,42	65,221,47	256	149	1.08157e-07	1.05017e-05	0.145,0.184,0.125	0.368,0.251,0.342	0.169	A3SS	45	147.667	78	111	192.667	189	sig	chr7:65974918:65975178:-	chr7:65974918:65975071:-	Inclusion	0.145	0.184	0.125	0.368	0.251	0.342	NA	NA
29886	A3SS_33031	clu_26614_NA	PIF1	chr15	-	64821366_64822132_64821366_64821532_64822265_64822391	33031	145125154	0,2,0	77,125,51	12,16,3	298	149	2.68174e-12	6.88949e-10	1.0,0.969,1.0	0.762,0.796,0.895	-0.172	A3SS	141.333	0.666667	84.3333	10.3333	142	94.6667	sig	chr15:64821366:64822132:-	chr15:64821366:64821532:-	Exclusion	1	0.969	1	0.762	0.796	0.895	GO:0000002|GO:0006281|GO:0006310|GO:0007004|GO:0032204|GO:0032211|GO:0032508|GO:0051974	mitochondrial genome maintenance|DNA repair|DNA recombination|telomere maintenance via telomerase|regulation of telomere maintenance|negative regulation of telomere maintenance via telomerase|DNA duplex unwinding|negative regulation of telomerase activity
29900	A3SS_33046	clu_14623_NA	AL512625.1	chr9	+	62897831_62900104_62897877_62900104_62897448_62897734	33046	16,18,17	71,36,52	36,81,36	29,87,28	195	149	6.8232e-08	7.0138e-06	0.147,0.276,0.2	0.487,0.416,0.496	0.259	A3SS	17	53	51	48	70	99	sig	chr9:62897831:62900104:+	chr9:62897877:62900104:+	Inclusion	0.147	0.276	0.2	0.487	0.416	0.496
29907	A3SS_33053	ENSG00000100207.18	TCF20	chr22	-	42168608_42168736_42168608_42168703_42169846_42169896	33053	32,25,13	54,34,22	13,35,16	58,128,47	182	149	0.000182185	0.00538624	0.327,0.376,0.326	0.155,0.183,0.218	-0.158	A3SS	23.3333	36.6667	21.3333	77.6667	60	99	sig	chr22:42168608:42168736:-	chr22:42168608:42168703:-	Exclusion	0.327	0.376	0.326	0.155	0.183	0.218	GO:0006357|GO:0045944	regulation of transcription by RNA polymerase II|positive regulation of transcription by RNA polymerase II
29960	A3SS_33119	clu_1960_NA	2023-03-07	chr2	+	159766891_159771027_159767283_159771027_159764625_159766916	33119	108,91,71	1,0,3	41,122,30	3,12,2	298	149	4.98907e-05	0.00190488	0.982,1.0,0.922	0.872,0.836,0.882	-0.105	A3SS	90	1.33333	64.3333	5.66667	91.3333	70	sig	chr2:159766891:159771027:+	chr2:159767283:159771027:+	Exclusion	0.982	1	0.922	0.872	0.836	0.882
30003	A3SS_33168	clu_41837_NA	MROH1	chr8	+	144260482_144260832_144260676_144260832_144260185_144260544	33168	72,68,71	10,4,6	52,96,34	13,24,6	298	149	0.00148183	0.0279254	0.783,0.895,0.855	0.667,0.667,0.739	-0.153	A3SS	70.3333	6.66667	60.6667	14.3333	77	75	sig	chr8:144260482:144260832:+	chr8:144260676:144260832:+	Exclusion	0.783	0.895	0.855	0.667	0.667	0.739
30060	A3SS_33229	ENSG00000100416.12	TRMU	chr22	+	46350290_46350463_46350345_46350463_46346421_46346544	33229	82,53,50	96,84,84	285246237	83,141,48	204	149	1.05134e-11	2.44532e-09	0.384,0.315,0.303	0.715,0.56,0.783	0.352	A3SS	61.6667	88	256	90.6667	149.667	346.667	sig	chr22:46350290:46350463:+	chr22:46350345:46350463:+	Inclusion	0.384	0.315	0.303	0.715	0.56	0.783	GO:0002143	tRNA wobble position uridine thiolation
30061	A3SS_33230	ENSG00000100416.12	TRMU	chr22	+	46350290_46350463_46350349_46350463_46346421_46346544	33230	87,53,50	51,42,39	290252238	47,83,52	208	149	1.29564e-09	1.95564e-07	0.55,0.475,0.479	0.815,0.685,0.766	0.254	A3SS	63.3333	44	260	60.6667	107.333	320.667	sig	chr22:46350290:46350463:+	chr22:46350349:46350463:+	Inclusion	0.55	0.475	0.479	0.815	0.685	0.766	GO:0002143	tRNA wobble position uridine thiolation
30111	A3SS_33288	clu_4573_NA	PPIH	chr1	+	42675366_42676758_42675737_42676758_42667350_42667440	33288	77,60,58	0,3,0	68,150,65	34,79,22	298	149	0	0	1.0,0.909,1.0	0.5,0.487,0.596	-0.442	A3SS	65	1	94.3333	45	66	139.333	sig	chr1:42675366:42676758:+	chr1:42675737:42676758:+	Exclusion	1	0.909	1	0.5	0.487	0.596	GO:0000398|GO:0000413|GO:0006457|GO:0045070|GO:0065003	mRNA splicing, via spliceosome|protein peptidyl-prolyl isomerization|protein folding|positive regulation of viral genome replication|protein-containing complex assembly
30140	A3SS_33318	clu_39116_NA	GPC5	chr13	+	91764776_91908057_91907936_91908057_91756294_91756420	33318	91,69,94	41,43,36	140,322,98	15,41,19	298	149	7.29135e-10	1.15898e-07	0.526,0.445,0.566	0.824,0.797,0.721	0.268	A3SS	84.6667	40	186.667	25	124.667	211.667	sig	chr13:91764776:91908057:+	chr13:91907936:91908057:+	Inclusion	0.526	0.445	0.566	0.824	0.797	0.721	GO:0016477|GO:0090263|GO:1905475	cell migration|positive regulation of canonical Wnt signaling pathway|regulation of protein localization to membrane
30173	A3SS_33356	clu_31033_NA	FAM193A	chr4	+	2569014_2596329_2596083_2596329_2536630_2537170	33356	0,3,0	47,69,63	3,2,8	32,111,9	298	149	0.00235142	0.0398437	0.0,0.021,0.0	0.045,0.009,0.308	0.114	A3SS	1	59.6667	4.33333	50.6667	60.6667	55	sig	chr4:2569014:2596329:+	chr4:2596083:2596329:+	Inclusion	0	0.021	0	0.045	0.009	0.308
30277	A3SS_33478	stringtie.147	WRAP73	chr1	-	3632212_3632338_3632212_3632317_3633397_3633503	33478	244205168	4,8,6	182410141	87,179,29	170	149	0	0	0.982,0.957,0.961	0.647,0.668,0.81	-0.258	A3SS	205.667	6	244.333	98.3333	211.667	342.667	sig	chr1:3632212:3632338:-	chr1:3632212:3632317:-	Exclusion	0.982	0.957	0.961	0.647	0.668	0.81	GO:0030030|GO:0090307|GO:1902857	cell projection organization|mitotic spindle assembly|positive regulation of non-motile cilium assembly
30296	A3SS_33506	clu_5899_NA	SCNM1	chr1	+	151168124_151168338_151168193_151168338_151167325_151167414	33506	125124128	24,41,18	180400155	17,54,9	218	149	0.00103706	0.0211726	0.781,0.674,0.829	0.879,0.835,0.922	0.117	A3SS	125.667	27.6667	245	26.6667	153.333	271.667	sig	chr1:151168124:151168338:+	chr1:151168193:151168338:+	Inclusion	0.781	0.674	0.829	0.879	0.835	0.922	GO:0000380|GO:0008380	alternative mRNA splicing, via spliceosome|RNA splicing
30298	A3SS_33508	clu_5899_NA	SCNM1	chr1	+	151168148_151168338_151168193_151168338_151167325_151167414	33508	108120120	24,41,18	161342148	17,54,9	194	149	0.00153914	0.0287758	0.776,0.692,0.837	0.879,0.829,0.927	0.11	A3SS	116	27.6667	217	26.6667	143.667	243.667	sig	chr1:151168148:151168338:+	chr1:151168193:151168338:+	Inclusion	0.776	0.692	0.837	0.879	0.829	0.927	GO:0000380|GO:0008380	alternative mRNA splicing, via spliceosome|RNA splicing
30354	A3SS_33584	ENSG00000123562.16	MORF4L2	chrX	-	103678498_103678651_103678498_103678600_103684680_103684729	33584	214156123	64,62,64	190231160	108,173,95	200	149	0.00128823	0.0250696	0.714,0.652,0.589	0.567,0.499,0.556	-0.111	A3SS	164.333	63.3333	193.667	125.333	227.667	319	sig	chrX:103678498:103678651:-	chrX:103678498:103678600:-	Exclusion	0.714	0.652	0.589	0.567	0.499	0.556	GO:0006281|GO:0006325|GO:0016573|GO:0016575|GO:0042981|GO:0043967|GO:0043968|GO:0045893|GO:0045944|GO:0051155|GO:0051726|GO:1905168|GO:2000779	DNA repair|chromatin organization|histone acetylation|histone deacetylation|regulation of apoptotic process|histone H4 acetylation|histone H2A acetylation|positive regulation of DNA-templated transcription|positive regulation of transcription by RNA polymerase II|positive regulation of striated muscle cell differentiation|regulation of cell cycle|positive regulation of double-strand break repair …
30384	A3SS_33617	ENSG00000125354.22	2023-09-06	chrX	-	119625334_119625396_119625334_119625379_119629317_119629508	33617	77,80,56	211420831906	6021612512	8102062778	166	149	0	0	0.032,0.033,0.026	0.4,0.412,0.371	0.364	A3SS	71	2034.33	908.667	1216.67	2105.33	2125.33	sig	chrX:119625334:119625396:-	chrX:119625334:119625379:-	Inclusion	0.032	0.033	0.026	0.4	0.412	0.371
30414	A3SS_33653	ENSG00000156504.16	FAM122B	chrX	-	134769566_134772283_134769566_134771354_134781820_134781917	33653	225249206	147,98,68	323542304	34,111,29	298	149	3.11255e-09	4.36592e-07	0.434,0.56,0.602	0.826,0.709,0.84	0.26	A3SS	226.667	104.333	389.667	58	331	447.667	sig	chrX:134769566:134772283:-	chrX:134769566:134771354:-	Inclusion	0.434	0.56	0.602	0.826	0.709	0.84
30432	A3SS_33672	clu_29008_NA	R3HDM2	chr12	-	57310263_57322212_57310263_57310463_57395748_57430183	33672	43,35,26	78,50,65	8,32,2	30,85,45	298	149	0.000871808	0.0185485	0.216,0.259,0.167	0.118,0.158,0.022	-0.115	A3SS	34.6667	64.3333	14	53.3333	99	67.3333	sig	chr12:57310263:57322212:-	chr12:57310263:57310463:-	Exclusion	0.216	0.259	0.167	0.118	0.158	0.022
30667	A3SS_33944	clu_11497_NA	AL022316.1	chr22	+	42439296_42440604_42440490_42440604_42438022_42438332	33944	133123182	134111101	85235124	43,111,56	298	149	0.00212564	0.0368813	0.332,0.357,0.474	0.497,0.514,0.525	0.124	A3SS	146	115.333	148	70	261.333	218	sig	chr22:42439296:42440604:+	chr22:42440490:42440604:+	Inclusion	0.332	0.357	0.474	0.497	0.514	0.525
30694	A3SS_33974	clu_43437_NA	SLC12A9	chr7	+	100855440_100857176_100856867_100857176_100854619_100854780	33974	97,103,84	0,4,1	131,193,67	11,13,10	298	149	8.76356e-06	0.000458868	1.0,0.928,0.977	0.856,0.881,0.77	-0.133	A3SS	94.6667	1.66667	130.333	11.3333	96.3333	141.667	sig	chr7:100855440:100857176:+	chr7:100856867:100857176:+	Exclusion	1	0.928	0.977	0.856	0.881	0.77	GO:0006884|GO:0055064|GO:0055075|GO:1902476|GO:1990573	cell volume homeostasis|chloride ion homeostasis|potassium ion homeostasis|chloride transmembrane transport|potassium ion import across plasma membrane
30774	A3SS_34067	clu_3493_NA	NOL9	chr1	-	6545044_6546380_6545044_6545180_6549570_6549698	34067	1,3,4	48,43,52	31,49,41	73142100	298	149	2.36996e-11	5.16918e-09	0.01,0.034,0.037	0.175,0.147,0.17	0.137	A3SS	2.66667	47.6667	40.3333	105	50.3333	145.333	sig	chr1:6545044:6546380:-	chr1:6545044:6545180:-	Inclusion	0.01	0.034	0.037	0.175	0.147	0.17	GO:0000448|GO:0000460|GO:0006396|GO:0016310	cleavage in ITS2 between 5.8S rRNA and LSU-rRNA of tricistronic rRNA transcript (SSU-rRNA, 5.8S rRNA, LSU-rRNA)|maturation of 5.8S rRNA|RNA processing|phosphorylation
30775	A3SS_34068	clu_3493_NA	NOL9	chr1	-	6545044_6546390_6545044_6545180_6549570_6549698	34068	1,4,4	48,43,52	40,85,51	73142100	298	149	1.55431e-15	6.47991e-13	0.01,0.044,0.037	0.215,0.23,0.203	0.186	A3SS	3	47.6667	58.6667	105	50.6667	163.667	sig	chr1:6545044:6546390:-	chr1:6545044:6545180:-	Inclusion	0.01	0.044	0.037	0.215	0.23	0.203	GO:0000448|GO:0000460|GO:0006396|GO:0016310	cleavage in ITS2 between 5.8S rRNA and LSU-rRNA of tricistronic rRNA transcript (SSU-rRNA, 5.8S rRNA, LSU-rRNA)|maturation of 5.8S rRNA|RNA processing|phosphorylation
30841	A3SS_34145	stringtie.841	PRPF38A	chr1	+	52414740_52414859_52414761_52414859_52414620_52414647	34145	31,26,24	912809665	391654413	7011415757	170	149	0	0	0.029,0.027,0.031	0.328,0.288,0.323	0.284	A3SS	27	795.333	486	957.667	822.333	1443.67	sig	chr1:52414740:52414859:+	chr1:52414761:52414859:+	Inclusion	0.029	0.027	0.031	0.328	0.288	0.323	GO:0000398	mRNA splicing, via spliceosome
30858	A3SS_34164	stringtie.983	ACADM	chr1	+	75792180_75792306_75792196_75792306_75791460_75791571	34164	13211017980	222189202	10801880903	347695314	165	149	1.88642e-10	3.40248e-08	0.843,0.829,0.814	0.738,0.71,0.722	-0.105	A3SS	1106	204.333	1287.67	452	1310.33	1739.67	sig	chr1:75792180:75792306:+	chr1:75792196:75792306:+	Exclusion	0.843	0.829	0.814	0.738	0.71	0.722	GO:0001889|GO:0005978|GO:0006111|GO:0006635|GO:0009409|GO:0009791|GO:0019254|GO:0033539|GO:0042594|GO:0045329|GO:0051791|GO:0051793|GO:0055007	liver development|glycogen biosynthetic process|regulation of gluconeogenesis|fatty acid beta-oxidation|response to cold|post-embryonic development|carnitine metabolic process, CoA-linked|fatty acid beta-oxidation using acyl-CoA dehydrogenase|response to starvation|carnitine biosynthetic process|medium-chain fatty acid metabolic process|medium-chain fatty acid catabolic process|cardiac muscle cel…
30893	A3SS_34201	stringtie.1110	TRMT13	chr1	+	100140851_100141019_100140966_100141019_100140407_100140514	34201	103,96,84	27,26,26	97,225,52	5,16,3	264	149	5.08807e-10	8.32053e-08	0.683,0.676,0.646	0.916,0.888,0.907	0.235	A3SS	94.3333	26.3333	124.667	8	120.667	132.667	sig	chr1:100140851:100141019:+	chr1:100140966:100141019:+	Inclusion	0.683	0.676	0.646	0.916	0.888	0.907	GO:0030488	tRNA methylation
30901	A3SS_34211	stringtie.1124	DPH5	chr1	-	100992636_100992754_100992636_100992740_100995109_100995149	34211	13,0,1	380341299	81,250,76	75,218,57	163	149	0	0	0.03,0.0,0.003	0.497,0.512,0.549	0.508	A3SS	4.66667	340	135.667	116.667	344.667	252.333	sig	chr1:100992636:100992754:-	chr1:100992636:100992740:-	Inclusion	0.03	0	0.003	0.497	0.512	0.549	GO:0017183|GO:0032259	peptidyl-diphthamide biosynthetic process from peptidyl-histidine|methylation
30907	A3SS_34217	stringtie.1138	NA	chr1	+	103553273_103555239_103555033_103555239_103551720_103551792	34217	177149134	11,13,15	132,296,79	32,86,43	298	149	1.17769e-08	1.4681e-06	0.889,0.851,0.817	0.673,0.632,0.479	-0.258	A3SS	153.333	13	169	53.6667	166.333	222.667	sig	chr1:103553273:103555239:+	chr1:103555033:103555239:+	Exclusion	0.889	0.851	0.817	0.673	0.632	0.479	NA	NA
30914	A3SS_34228	stringtie.1189	NA	chr1	-	111122615_111124881_111122615_111122643_111126226_111126294	34228	576500484	79,72,39	186544145	25,130,54	298	149	0.00156831	0.0292051	0.785,0.776,0.861	0.788,0.677,0.573	-0.128	A3SS	520	63.3333	291.667	69.6667	583.333	361.333	sig	chr1:111122615:111124881:-	chr1:111122615:111122643:-	Exclusion	0.785	0.776	0.861	0.788	0.677	0.573	NA	NA
30944	A3SS_34258	clu_29302_NA	LINC02397	chr12	+	92467140_92492091_92482527_92492091_92466450_92467002	34258	71,70,63	7,3,2	44,70,51	0,0,0	298	149	2.37928e-05	0.00104817	0.835,0.921,0.94	1.0,1.0,1.0	0.101	A3SS	68	4	55	0	72	55	sig	chr12:92467140:92492091:+	chr12:92482527:92492091:+	Inclusion	0.835	0.921	0.94	1	1	1
31007	A3SS_34322	clu_5373_NA	TRMT13	chr1	+	100140844_100141019_100140966_100141019_100140407_100140514	34322	64,64,51	27,26,26	76,185,33	5,16,3	271	149	3.54383e-12	8.81542e-10	0.566,0.575,0.519	0.893,0.864,0.858	0.318	A3SS	59.6667	26.3333	98	8	86	106	sig	chr1:100140844:100141019:+	chr1:100140966:100141019:+	Inclusion	0.566	0.575	0.519	0.893	0.864	0.858	GO:0030488	tRNA methylation
31009	A3SS_34324	clu_5373_NA	TRMT13	chr1	+	100140864_100141019_100140966_100141019_100140407_100140514	34324	67,61,52	27,26,26	50,125,23	5,16,3	251	149	1.8315e-07	1.67278e-05	0.596,0.582,0.543	0.856,0.823,0.82	0.259	A3SS	60	26.3333	66	8	86.3333	74	sig	chr1:100140864:100141019:+	chr1:100140966:100141019:+	Inclusion	0.596	0.582	0.543	0.856	0.823	0.82	GO:0030488	tRNA methylation
31028	A3SS_34346	stringtie.1400	APH1A	chr1	-	150267956_150268127_150267956_150267991_150268697_150269301	34346	196520792053	77,75,58	171037131084	246423140	285	149	0	0	0.93,0.935,0.949	0.784,0.821,0.802	-0.136	A3SS	2032.33	70	2169	269.667	2102.33	2438.67	sig	chr1:150267956:150268127:-	chr1:150267956:150267991:-	Exclusion	0.93	0.935	0.949	0.784	0.821	0.802	GO:0001656|GO:0006509|GO:0007219|GO:0007220|GO:0010950|GO:0016485|GO:0031293|GO:0034205|GO:0042982|GO:0042987|GO:0043085	metanephros development|membrane protein ectodomain proteolysis|Notch signaling pathway|Notch receptor processing|positive regulation of endopeptidase activity|protein processing|membrane protein intracellular domain proteolysis|amyloid-beta formation|amyloid precursor protein metabolic process|amyloid precursor protein catabolic process|positive regulation of catalytic activity
31172	A3SS_34500	stringtie.13817	ARMC9	chr2	+	231344948_231345090_231344974_231345090_231331792_231331897	34500	2,1,1	345344331	94239112	267529225	175	149	0	0	0.005,0.002,0.003	0.231,0.278,0.298	0.266	A3SS	1.33333	340	148.333	340.333	341.333	488.667	sig	chr2:231344948:231345090:+	chr2:231344974:231345090:+	Inclusion	0.005	0.002	0.003	0.231	0.278	0.298	GO:0045880|GO:0060271	positive regulation of smoothened signaling pathway|cilium assembly
31232	A3SS_34569	clu_28770_NA	PFDN5	chr12	+	53296218_53297924_53297849_53297924_53295838_53295941	34569	51,32,28	19,18,8	60,94,70	3,17,3	298	149	1.31859e-05	0.000645671	0.573,0.471,0.636	0.909,0.734,0.921	0.295	A3SS	37	15	74.6667	7.66667	52	82.3333	sig	chr12:53296218:53297924:+	chr12:53297849:53297924:+	Inclusion	0.573	0.471	0.636	0.909	0.734	0.921	GO:0006355|GO:0006457|GO:0045892|GO:0050821|GO:0060041|GO:0090090|GO:1905907|GO:1990113|GO:1990114|GO:1990115	regulation of DNA-templated transcription|protein folding|negative regulation of DNA-templated transcription|protein stabilization|retina development in camera-type eye|negative regulation of canonical Wnt signaling pathway|negative regulation of amyloid fibril formation|RNA polymerase I assembly|RNA polymerase II core complex assembly|RNA polymerase III assembly
31239	A3SS_34576	clu_28770_NA	PFDN5	chr12	+	53296429_53297924_53297849_53297924_53296429_53296551	34576	46,31,23	57,44,26	60,84,63	21,67,15	298	149	0.000179118	0.0053153	0.287,0.261,0.307	0.588,0.385,0.677	0.265	A3SS	33.3333	42.3333	69	34.3333	75.6667	103.333	sig	chr12:53296429:53297924:+	chr12:53297849:53297924:+	Inclusion	0.287	0.261	0.307	0.588	0.385	0.677	GO:0006355|GO:0006457|GO:0045892|GO:0050821|GO:0060041|GO:0090090|GO:1905907|GO:1990113|GO:1990114|GO:1990115	regulation of DNA-templated transcription|protein folding|negative regulation of DNA-templated transcription|protein stabilization|retina development in camera-type eye|negative regulation of canonical Wnt signaling pathway|negative regulation of amyloid fibril formation|RNA polymerase I assembly|RNA polymerase II core complex assembly|RNA polymerase III assembly
31240	A3SS_34577	clu_28770_NA	PFDN5	chr12	+	53297823_53297924_53297849_53297924_53296429_53296551	34577	18,9,7	57,44,26	27,55,19	21,67,15	175	149	1.10189e-07	1.06801e-05	0.212,0.148,0.186	0.523,0.411,0.519	0.302	A3SS	11.3333	42.3333	33.6667	34.3333	53.6667	68	sig	chr12:53297823:53297924:+	chr12:53297849:53297924:+	Inclusion	0.212	0.148	0.186	0.523	0.411	0.519	GO:0006355|GO:0006457|GO:0045892|GO:0050821|GO:0060041|GO:0090090|GO:1905907|GO:1990113|GO:1990114|GO:1990115	regulation of DNA-templated transcription|protein folding|negative regulation of DNA-templated transcription|protein stabilization|retina development in camera-type eye|negative regulation of canonical Wnt signaling pathway|negative regulation of amyloid fibril formation|RNA polymerase I assembly|RNA polymerase II core complex assembly|RNA polymerase III assembly
31373	A3SS_34715	clu_2933_NA	PSMD1	chr2	+	231087625_231109122_231108542_231109122_231087116_231087181	34715	62,50,71	8,0,3	153324101	47,95,56	298	149	1.35877e-08	1.66857e-06	0.795,1.0,0.922	0.619,0.63,0.474	-0.331	A3SS	61	3.66667	192.667	66	64.6667	258.667	sig	chr2:231087625:231109122:+	chr2:231108542:231109122:+	Exclusion	0.795	1	0.922	0.619	0.63	0.474	GO:0042176|GO:0043161	regulation of protein catabolic process|proteasome-mediated ubiquitin-dependent protein catabolic process
31375	A3SS_34717	clu_2933_NA	PSMD1	chr2	+	231103693_231109122_231108542_231109122_231087116_231087181	34717	61,51,71	8,0,3	154336100	47,95,56	298	149	2.40994e-08	2.8106e-06	0.792,1.0,0.922	0.621,0.639,0.472	-0.327	A3SS	61	3.66667	196.667	66	64.6667	262.667	sig	chr2:231103693:231109122:+	chr2:231108542:231109122:+	Exclusion	0.792	1	0.922	0.621	0.639	0.472	GO:0042176|GO:0043161	regulation of protein catabolic process|proteasome-mediated ubiquitin-dependent protein catabolic process
31386	A3SS_34735	clu_2711_NA	WNT10A	chr2	+	218882764_218890363_218884154_218890363_218882160_218882423	34735	122,89,159	20,5,12	48,109,24	0,5,1	298	149	0.00123107	0.0241484	0.753,0.899,0.869	1.0,0.916,0.923	0.106	A3SS	123.333	12.3333	60.3333	2	135.667	62.3333	sig	chr2:218882764:218890363:+	chr2:218884154:218890363:+	Inclusion	0.753	0.899	0.869	1	0.916	0.923	GO:0001942|GO:0010628|GO:0014033|GO:0030182|GO:0031069|GO:0042476|GO:0042487|GO:0043586|GO:0043588|GO:0045165|GO:0048730|GO:0048733|GO:0060070|GO:0071560	hair follicle development|positive regulation of gene expression|neural crest cell differentiation|neuron differentiation|hair follicle morphogenesis|odontogenesis|regulation of odontogenesis of dentin-containing tooth|tongue development|skin development|cell fate commitment|epidermis morphogenesis|sebaceous gland development|canonical Wnt signaling pathway|cellular response to transforming growt…
31406	A3SS_34755	stringtie.2820	BLNK	chr10	-	96209837_96215389_96209837_96209907_96216652_96216734	34755	153012471030	396280286	9532468767	438649385	298	149	0.00293062	0.0472813	0.659,0.69,0.643	0.521,0.655,0.499	-0.106	A3SS	1269	320.667	1396	490.667	1589.67	1886.67	sig	chr10:96209837:96215389:-	chr10:96209837:96209907:-	Exclusion	0.659	0.69	0.643	0.521	0.655	0.499	GO:0006954|GO:0006959|GO:0007169|GO:0010628|GO:0030183|GO:0035556|GO:0050853	inflammatory response|humoral immune response|transmembrane receptor protein tyrosine kinase signaling pathway|positive regulation of gene expression|B cell differentiation|intracellular signal transduction|B cell receptor signaling pathway
31449	A3SS_34800	stringtie.3001	FAM45A	chr10	+	119136470_119137984_119137056_119137984_119132514_119132609	34800	145144111	4,15,14	134308142	3,8,0	298	149	9.66911e-06	0.000495722	0.948,0.828,0.799	0.957,0.951,1.0	0.111	A3SS	133.333	11	194.667	3.66667	144.333	198.333	sig	chr10:119136470:119137984:+	chr10:119137056:119137984:+	Inclusion	0.948	0.828	0.799	0.957	0.951	1
31468	A3SS_34819	stringtie.3039	BUB3	chr10	+	123163819_123170467_123165046_123170467_123162611_123162828	34819	167415541831	615572487	100426541118	8281454712	298	149	1.10947e-10	2.13438e-08	0.576,0.576,0.653	0.377,0.477,0.44	-0.17	A3SS	1686.33	558	1592	998	2244.33	2590	sig	chr10:123163819:123170467:+	chr10:123165046:123170467:+	Exclusion	0.576	0.576	0.653	0.377	0.477	0.44	GO:0007094|GO:0008608|GO:0034501|GO:0051301|GO:0051321|GO:0051444	mitotic spindle assembly checkpoint signaling|attachment of spindle microtubules to kinetochore|protein localization to kinetochore|cell division|meiotic cell cycle|negative regulation of ubiquitin-protein transferase activity
31473	A3SS_34824	clu_32586_NA	DPH1	chr17	+	2039398_2039823_2039754_2039823_2036834_2036956	34824	30,26,17	59,54,44	11,21,6	58,144,60	298	149	5.00638e-07	4.02159e-05	0.203,0.194,0.162	0.087,0.068,0.048	-0.119	A3SS	24.3333	52.3333	12.6667	87.3333	76.6667	100	sig	chr17:2039398:2039823:+	chr17:2039754:2039823:+	Exclusion	0.203	0.194	0.162	0.087	0.068	0.048	GO:0017183	peptidyl-diphthamide biosynthetic process from peptidyl-histidine
31544	A3SS_34907	stringtie.3447	NA	chr11	+	33061514_33061726_33061529_33061726_33058958_33059095	34907	4,0,1	98,76,95	17,53,32	58,134,44	164	149	0	0	0.036,0.0,0.009	0.21,0.264,0.398	0.276	A3SS	1.66667	89.6667	34	78.6667	91.3333	112.667	sig	chr11:33061514:33061726:+	chr11:33061529:33061726:+	Inclusion	0.036	0	0.009	0.21	0.264	0.398	NA	NA
31548	A3SS_34911	stringtie.3483	NA	chr11	+	43445930_43448122_43448001_43448122_43444055_43444209	34911	137112124	84,61,50	60,146,64	77,172,46	298	149	8.64854e-05	0.00294743	0.449,0.479,0.554	0.28,0.298,0.41	-0.165	A3SS	124.333	65	90	98.3333	189.333	188.333	sig	chr11:43445930:43448122:+	chr11:43448001:43448122:+	Exclusion	0.449	0.479	0.554	0.28	0.298	0.41	NA	NA
31614	A3SS_34988	stringtie.3706	NA	chr11	+	64352726_64352887_64352743_64352887_64352129_64352386	34988	10,14,17	475406388	158290128	242,404,96	166	149	0	0	0.019,0.03,0.038	0.369,0.392,0.545	0.406	A3SS	13.6667	423	192	247.333	436.667	439.333	sig	chr11:64352726:64352887:+	chr11:64352743:64352887:+	Inclusion	0.019	0.03	0.038	0.369	0.392	0.545	NA	NA
31650	A3SS_35025	clu_12356_NA	CSTF3-DT	chr11	+	33178711_33188850_33188769_33188850_33161687_33161781	35025	10,6,11	46,54,46	15,49,14	29,109,17	298	149	5.91321e-05	0.00218534	0.098,0.053,0.107	0.205,0.184,0.292	0.141	A3SS	9	48.6667	26	51.6667	57.6667	77.6667	sig	chr11:33178711:33188850:+	chr11:33188769:33188850:+	Inclusion	0.098	0.053	0.107	0.205	0.184	0.292
31651	A3SS_35026	clu_12356_NA	CSTF3-DT	chr11	+	33187011_33188850_33188769_33188850_33161687_33161781	35026	1,0,4	46,54,46	7,24,8	29,109,17	298	149	5.52258e-08	5.84843e-06	0.011,0.0,0.042	0.108,0.099,0.19	0.115	A3SS	1.66667	48.6667	13	51.6667	50.3333	64.6667	sig	chr11:33187011:33188850:+	chr11:33188769:33188850:+	Inclusion	0.011	0	0.042	0.108	0.099	0.19
31747	A3SS_35123	clu_41425_NA	FBXO43	chr8	-	100134160_100135019_100134160_100134364_100137564_100137667	35123	52,50,36	27,15,12	38,90,34	1,12,1	298	149	2.23846e-06	0.000146977	0.491,0.625,0.6	0.95,0.789,0.944	0.322	A3SS	46	18	54	4.66667	64	58.6667	sig	chr8:100134160:100135019:-	chr8:100134160:100134364:-	Inclusion	0.491	0.625	0.6	0.95	0.789	0.944	GO:0007088|GO:0010948|GO:0016567|GO:0045835|GO:0051321	regulation of mitotic nuclear division|negative regulation of cell cycle process|protein ubiquitination|negative regulation of meiotic nuclear division|meiotic cell cycle
31751	A3SS_35127	stringtie.4132	NA	chr11	-	111737447_111741612_111737447_111737569_111742052_111742144	35127	95,55,78	6,5,4	111,215,98	24,37,34	298	149	4.86766e-06	0.000280176	0.888,0.846,0.907	0.698,0.744,0.59	-0.203	A3SS	76	5	141.333	31.6667	81	173	sig	chr11:111737447:111741612:-	chr11:111737447:111737569:-	Exclusion	0.888	0.846	0.907	0.698	0.744	0.59	NA	NA
31754	A3SS_35130	clu_2156_NA	AC009948.1	chr2	+	178433990_178440243_178438869_178440243_178433381_178433475	35130	108108116	9,7,14	107,258,67	3,7,0	298	149	3.80974e-05	0.00152719	0.857,0.885,0.806	0.947,0.949,1.0	0.116	A3SS	110.667	10	144	3.33333	120.667	147.333	sig	chr2:178433990:178440243:+	chr2:178438869:178440243:+	Inclusion	0.857	0.885	0.806	0.947	0.949	1
31755	A3SS_35131	clu_2156_NA	AC009948.1	chr2	+	178436264_178440243_178438869_178440243_178433381_178433475	35131	108,97,111	9,7,14	106,241,67	3,7,0	298	149	3.54176e-05	0.00144438	0.857,0.874,0.799	0.946,0.945,1.0	0.12	A3SS	105.333	10	138	3.33333	115.333	141.333	sig	chr2:178436264:178440243:+	chr2:178438869:178440243:+	Inclusion	0.857	0.874	0.799	0.946	0.945	1
31847	A3SS_35233	clu_35313_NA	LY86-AS1	chr6	-	6369001_6389717_6369001_6369155_6438575_6563746	35233	19,14,15	82,50,65	32,99,36	81,172,48	298	149	5.26385e-05	0.00198996	0.104,0.123,0.103	0.165,0.223,0.273	0.11	A3SS	16	65.6667	55.6667	100.333	81.6667	156	sig	chr6:6369001:6389717:-	chr6:6369001:6369155:-	Inclusion	0.104	0.123	0.103	0.165	0.223	0.273
31865	A3SS_35251	clu_35313_NA	LY86-AS1	chr6	-	6438575_6537168_6438575_6438732_6564294_6567419	35251	9,15,11	102110105	32,47,62	85,292,81	298	149	2.05097e-06	0.000136628	0.042,0.064,0.05	0.158,0.074,0.277	0.118	A3SS	11.6667	105.667	47	152.667	117.333	199.667	sig	chr6:6438575:6537168:-	chr6:6438575:6438732:-	Inclusion	0.042	0.064	0.05	0.158	0.074	0.277
31888	A3SS_35274	clu_35313_NA	LY86-AS1	chr6	-	6438575_6562788_6438575_6537168_6564294_6567419	35274	110,128,84	4,13,10	111,396,96	28,42,60	298	149	0.00151746	0.0284546	0.932,0.831,0.808	0.665,0.825,0.444	-0.212	A3SS	107.333	9	201	43.3333	116.333	244.333	sig	chr6:6438575:6562788:-	chr6:6438575:6537168:-	Exclusion	0.932	0.831	0.808	0.665	0.825	0.444
32040	A3SS_35438	stringtie.5297	VPS29	chr12	-	110496011_110497002_110496011_110496203_110502048_110502117	35438	215204190	52,55,75	159377104	75,199,99	298	149	0.000220385	0.00627233	0.674,0.65,0.559	0.515,0.486,0.344	-0.179	A3SS	203	60.6667	213.333	124.333	263.667	337.667	sig	chr12:110496011:110497002:-	chr12:110496011:110496203:-	Exclusion	0.674	0.65	0.559	0.515	0.486	0.344	GO:0006886|GO:0010506|GO:0032456|GO:0042147	intracellular protein transport|regulation of autophagy|endocytic recycling|retrograde transport, endosome to Golgi
32060	A3SS_35459	stringtie.12257	HSPBP1	chr19	-	55265277_55265389_55265277_55265378_55265885_55265982	35459	180183144	5,7,6	202414141	53,125,44	160	149	0	0	0.971,0.961,0.957	0.78,0.755,0.749	-0.202	A3SS	169	6	252.333	74	175	326.333	sig	chr19:55265277:55265389:-	chr19:55265277:55265378:-	Exclusion	0.971	0.961	0.957	0.78	0.755	0.749	GO:0006457|GO:0031398|GO:0032436	protein folding|positive regulation of protein ubiquitination|positive regulation of proteasomal ubiquitin-dependent protein catabolic process
32096	A3SS_35499	clu_30387_NA	AP001347.1	chr21	+	14089086_14089046_14094432_14089046_14083949_14084144	35499	63,40,62	1,1,3	53,154,47	2,13,13	298	149	0.00122647	0.0240833	0.969,0.952,0.912	0.93,0.856,0.644	-0.134	A3SS	55	1.66667	84.6667	9.33333	56.6667	94	sig	chr21:14089086:14089046:+	chr21:14094432:14089046:+	Exclusion	0.969	0.952	0.912	0.93	0.856	0.644
32119	A3SS_35524	stringtie.5556	ANKLE2	chr12	-	132741808_132742659_132741808_132741891_132743153_132743276	35524	68,31,34	19,16,16	14,34,19	29,59,20	298	149	1.83119e-07	1.67278e-05	0.642,0.492,0.515	0.194,0.224,0.322	-0.303	A3SS	44.3333	17	22.3333	36	61.3333	58.3333	sig	chr12:132741808:132742659:-	chr12:132741808:132741891:-	Exclusion	0.642	0.492	0.515	0.194	0.224	0.322	GO:0007084|GO:0007417|GO:0035307|GO:0042326|GO:0043066|GO:0050790|GO:0051301	mitotic nuclear membrane reassembly|central nervous system development|positive regulation of protein dephosphorylation|negative regulation of phosphorylation|negative regulation of apoptotic process|regulation of catalytic activity|cell division
32145	A3SS_35551	clu_3009_NA	ATG16L1	chr2	+	233264899_233265143_233265012_233265143_233263991_233264065	35551	114,83,96	17,11,13	192306171	2,5,1	262	149	4.42979e-14	1.48569e-11	0.792,0.811,0.808	0.982,0.972,0.99	0.178	A3SS	97.6667	13.6667	223	2.66667	111.333	225.667	sig	chr2:233264899:233265143:+	chr2:233265012:233265143:+	Inclusion	0.792	0.811	0.808	0.982	0.972	0.99	GO:0000045|GO:0006497|GO:0006501|GO:0010508|GO:0015031|GO:0016236|GO:0016237|GO:0021766|GO:0022038|GO:0034497|GO:0039689|GO:0051607|GO:0061739|GO:0098792	autophagosome assembly|protein lipidation|C-terminal protein lipidation|positive regulation of autophagy|protein transport|macroautophagy|lysosomal microautophagy|hippocampus development|corpus callosum development|protein localization to phagophore assembly site|negative stranded viral RNA replication|defense response to virus|protein lipidation involved in autophagosome assembly|xenophagy
32147	A3SS_35553	stringtie.5694	EXOSC8	chr13	+	37004476_37004561_37004515_37004561_37003494_37003517	35553	67,79,73	5,14,4	32,139,16	9,47,8	188	149	2.33376e-05	0.00103033	0.914,0.817,0.935	0.738,0.701,0.613	-0.205	A3SS	73	7.66667	62.3333	21.3333	80.6667	83.6667	sig	chr13:37004476:37004561:+	chr13:37004515:37004561:+	Exclusion	0.914	0.817	0.935	0.738	0.701	0.613	GO:0000467|GO:0006396|GO:0006401|GO:0034427|GO:0034473|GO:0034475|GO:0034476|GO:0043928|GO:0071028|GO:0071035|GO:0071038|GO:0071042	exonucleolytic trimming to generate mature 3'-end of 5.8S rRNA from tricistronic rRNA transcript (SSU-rRNA, 5.8S rRNA, LSU-rRNA)|RNA processing|RNA catabolic process|nuclear-transcribed mRNA catabolic process, exonucleolytic, 3'-5'|U1 snRNA 3'-end processing|U4 snRNA 3'-end processing|U5 snRNA 3'-end processing|exonucleolytic catabolism of deadenylated mRNA|nuclear mRNA surveillance|nuclear polya…
32167	A3SS_35579	clu_37223_NA	TMEM181	chr6	+	158609331_158623607_158623549_158623607_158608658_158608750	35579	73,53,43	130,88,91	57,105,75	32,91,27	298	149	2.42419e-07	2.13592e-05	0.219,0.231,0.191	0.471,0.366,0.581	0.259	A3SS	56.3333	103	79	50	159.333	129	sig	chr6:158609331:158623607:+	chr6:158623549:158623607:+	Inclusion	0.219	0.231	0.191	0.471	0.366	0.581
32285	A3SS_35704	stringtie.6625	RBM25	chr14	+	73100300_73103478_73103191_73103478_73099666_73099750	35704	360322324	320217281	204531135	453770320	298	149	5.44009e-15	2.08337e-12	0.36,0.426,0.366	0.184,0.256,0.174	-0.179	A3SS	335.333	272.667	290	514.333	608	804.333	sig	chr14:73100300:73103478:+	chr14:73103191:73103478:+	Exclusion	0.36	0.426	0.366	0.184	0.256	0.174	GO:0000381|GO:0006397|GO:0008380|GO:0042981	regulation of alternative mRNA splicing, via spliceosome|mRNA processing|RNA splicing|regulation of apoptotic process
32309	A3SS_35728	clu_18465_NA	P3H2-AS1	chr3	+	190129284_190143501_190143285_190143501_190128928_190129075	35728	10,8,23	46,49,36	17,44,9	12,62,7	298	149	0.000286239	0.00771843	0.098,0.075,0.242	0.415,0.262,0.391	0.218	A3SS	13.6667	43.6667	23.3333	27	57.3333	50.3333	sig	chr3:190129284:190143501:+	chr3:190143285:190143501:+	Inclusion	0.098	0.075	0.242	0.415	0.262	0.391
32377	A3SS_35798	clu_39354_NA	GAS6-AS1	chr13	+	113839083_113845744_113839270_113845744_113838076_113838247	35798	206213221	0,2,0	137,339,84	12,26,18	298	149	6.66134e-16	2.91744e-13	1.0,0.982,1.0	0.851,0.867,0.7	-0.188	A3SS	213.333	0.666667	186.667	18.6667	214	205.333	sig	chr13:113839083:113845744:+	chr13:113839270:113845744:+	Exclusion	1	0.982	1	0.851	0.867	0.7
32474	A3SS_35908	clu_9818_NA	TMEM260	chr14	+	56635121_56636598_56636507_56636598_56634898_56634952	35908	32,12,18	60,26,42	2,22,5	27,77,25	298	149	0.00231977	0.0394189	0.211,0.188,0.176	0.036,0.125,0.091	-0.108	A3SS	20.6667	42.6667	9.66667	43	63.3333	52.6667	sig	chr14:56635121:56636598:+	chr14:56636507:56636598:+	Exclusion	0.211	0.188	0.176	0.036	0.125	0.091
32530	A3SS_35969	stringtie.7411	NA	chr15	-	62247028_62247139_62247028_62247112_62247305_62247413	35969	14,16,16	339243222	102,190,62	165276149	176	149	0	0	0.034,0.053,0.058	0.344,0.368,0.261	0.276	A3SS	15.3333	268	118	196.667	283.333	314.667	sig	chr15:62247028:62247139:-	chr15:62247028:62247112:-	Inclusion	0.034	0.053	0.058	0.344	0.368	0.261	NA	NA
32535	A3SS_35975	stringtie.7411	NA	chr15	-	62255036_62255151_62255036_62255124_62255317_62255425	35975	9,7,10	179135167	72,122,40	121,166,73	176	149	0	0	0.041,0.042,0.048	0.335,0.384,0.317	0.302	A3SS	8.66667	160.333	78	120	169	198	sig	chr15:62255036:62255151:-	chr15:62255036:62255124:-	Inclusion	0.041	0.042	0.048	0.335	0.384	0.317	NA	NA
32546	A3SS_35987	stringtie.5989	NA	chr13	+	102646279_102646390_102646293_102646390_102644908_102645009	35987	17,8,12	561476428	103,157,82	240377207	163	149	0	0	0.027,0.015,0.025	0.282,0.276,0.266	0.252	A3SS	12.3333	488.333	114	274.667	500.667	388.667	sig	chr13:102646279:102646390:+	chr13:102646293:102646390:+	Inclusion	0.027	0.015	0.025	0.282	0.276	0.266	NA	NA
32579	A3SS_36026	stringtie.7696	NA	chr15	-	82475477_82475637_82475477_82475615_82476785_82476940	36026	39,30,22	57,55,53	49,115,35	15,62,23	171	149	2.25758e-08	2.64792e-06	0.374,0.322,0.266	0.74,0.618,0.57	0.322	A3SS	30.3333	55	66.3333	33.3333	85.3333	99.6667	sig	chr15:82475477:82475637:-	chr15:82475477:82475615:-	Inclusion	0.374	0.322	0.266	0.74	0.618	0.57	NA	NA
32591	A3SS_36041	stringtie.7860	LINS1	chr15	-	100571893_100573300_100571893_100572065_100573650_100574241	36041	68,47,60	37,30,27	62,116,82	11,26,4	298	149	2.05564e-06	0.000136884	0.479,0.439,0.526	0.738,0.69,0.911	0.298	A3SS	58.3333	31.3333	86.6667	13.6667	89.6667	100.333	sig	chr15:100571893:100573300:-	chr15:100571893:100572065:-	Inclusion	0.479	0.439	0.526	0.738	0.69	0.911	GO:0050890	cognition
32594	A3SS_36044	stringtie.19767	SUN1	chr7	+	849831_850033_849922_850033_843340_843520	36044	158135158	17,9,18	124,256,78	1,11,0	240	149	7.43377e-06	0.000402022	0.852,0.903,0.845	0.987,0.935,1.0	0.107	A3SS	150.333	14.6667	152.667	4	165	156.667	sig	chr7:849831:850033:+	chr7:849922:850033:+	Inclusion	0.852	0.903	0.845	0.987	0.935	1	GO:0007129|GO:0007283|GO:0021817|GO:0051642|GO:0070197|GO:0090292	homologous chromosome pairing at meiosis|spermatogenesis|nucleokinesis involved in cell motility in cerebral cortex radial glia guided migration|centrosome localization|meiotic attachment of telomere to nuclear envelope|nuclear matrix anchoring at nuclear membrane
32595	A3SS_36045	stringtie.19767	SUN1	chr7	+	849831_850033_849922_850033_849519_849603	36045	161138159	615484401	182347138	109,351,59	240	149	0	0	0.14,0.15,0.198	0.509,0.38,0.592	0.331	A3SS	152.667	500	222.333	173	652.667	395.333	sig	chr7:849831:850033:+	chr7:849922:850033:+	Inclusion	0.14	0.15	0.198	0.509	0.38	0.592	GO:0007129|GO:0007283|GO:0021817|GO:0051642|GO:0070197|GO:0090292	homologous chromosome pairing at meiosis|spermatogenesis|nucleokinesis involved in cell motility in cerebral cortex radial glia guided migration|centrosome localization|meiotic attachment of telomere to nuclear envelope|nuclear matrix anchoring at nuclear membrane
32597	A3SS_36047	stringtie.15622	NKTR	chr3	+	42633579_42633735_42633617_42633735_42632600_42632823	36047	488310444	22,18,8	258510292	101,260,75	187	149	0	0	0.946,0.932,0.978	0.671,0.61,0.756	-0.273	A3SS	414	16	353.333	145.333	430	498.667	sig	chr3:42633579:42633735:+	chr3:42633617:42633735:+	Exclusion	0.946	0.932	0.978	0.671	0.61	0.756	GO:0000413|GO:0006457	protein peptidyl-prolyl isomerization|protein folding
32609	A3SS_36060	stringtie.7893	NA	chr16	-	227241_228402_227241_227336_229278_229463	36060	123,125,85	87,69,46	78195129	149156184	298	149	5.12013e-05	0.00194635	0.414,0.475,0.48	0.207,0.385,0.26	-0.172	A3SS	111	67.3333	134	163	178.333	297	sig	chr16:227241:228402:-	chr16:227241:227336:-	Exclusion	0.414	0.475	0.48	0.207	0.385	0.26	NA	NA
32622	A3SS_36073	stringtie.7907	NA	chr16	+	536028_548287_546816_548287_533945_533998	36073	110,87,74	105,104,96	150228109	90,140,43	298	149	2.98523e-06	0.000187202	0.344,0.295,0.278	0.455,0.449,0.559	0.182	A3SS	90.3333	101.667	162.333	91	192	253.333	sig	chr16:536028:548287:+	chr16:546816:548287:+	Inclusion	0.344	0.295	0.278	0.455	0.449	0.559	NA	NA
32624	A3SS_36075	stringtie.7907	NA	chr16	+	537133_548287_546816_548287_533945_533998	36075	78,68,61	105,104,96	105,152,51	90,140,43	298	149	0.000487561	0.0117382	0.271,0.246,0.241	0.368,0.352,0.372	0.111	A3SS	69	101.667	102.667	91	170.667	193.667	sig	chr16:537133:548287:+	chr16:546816:548287:+	Inclusion	0.271	0.246	0.241	0.368	0.352	0.372	NA	NA
32636	A3SS_36089	stringtie.7914	NA	chr16	+	658509_658653_658524_658653_658182_658344	36089	3,7,3	102,70,73	53,94,62	43,118,65	164	149	0	0	0.026,0.083,0.036	0.528,0.42,0.464	0.422	A3SS	4.33333	81.6667	69.6667	75.3333	86	145	sig	chr16:658509:658653:+	chr16:658524:658653:+	Inclusion	0.026	0.083	0.036	0.528	0.42	0.464	NA	NA
32682	A3SS_36142	stringtie.8066	ZNF213-AS1	chr16	-	3132849_3133194_3132849_3132942_3134629_3134882	36142	63,50,53	0,0,2	56,128,44	5,25,0	298	149	3.95121e-06	0.000235919	1.0,1.0,0.93	0.848,0.719,1.0	-0.121	A3SS	55.3333	0.666667	76	10	56	86	sig	chr16:3132849:3133194:-	chr16:3132849:3132942:-	Exclusion	1	1	0.93	0.848	0.719	1
32688	A3SS_36148	clu_37624_NA	UBA1	chrX	+	47198385_47198919_47198802_47198919_47190860_47192374	36148	54,32,43	71,39,63	48,60,17	10,29,3	298	149	3.13273e-07	2.68269e-05	0.276,0.291,0.254	0.706,0.508,0.739	0.377	A3SS	43	57.6667	41.6667	14	100.667	55.6667	sig	chrX:47198385:47198919:+	chrX:47198802:47198919:+	Inclusion	0.276	0.291	0.254	0.706	0.508	0.739	GO:0006511|GO:0006974|GO:0016567	ubiquitin-dependent protein catabolic process|DNA damage response|protein ubiquitination
32750	A3SS_36214	stringtie.8433	RP11-1348G14.4	chr16	+	28836325_28836485_28836448_28836485_28835932_28836122	36214	613523613	53,42,43	5411333226	69,219,45	272	149	2.28028e-07	2.0232e-05	0.864,0.872,0.886	0.811,0.769,0.733	-0.103	A3SS	583	46	700	111	629	811	sig	chr16:28836325:28836485:+	chr16:28836448:28836485:+	Exclusion	0.864	0.872	0.886	0.811	0.769	0.733	NA	NA
32806	A3SS_36274	stringtie.13635	INO80D	chr2	-	206062798_206063045_206062798_206062954_206063150_206063244	36274	45,47,80	9,4,2	27,67,34	15,23,9	240	149	3.46081e-05	0.00141874	0.756,0.879,0.961	0.528,0.644,0.701	-0.241	A3SS	57.3333	5	42.6667	15.6667	62.3333	58.3333	sig	chr2:206062798:206063045:-	chr2:206062798:206062954:-	Exclusion	0.756	0.879	0.961	0.528	0.644	0.701	GO:0000723|GO:0006275|GO:0006281|GO:0006282|GO:0006310|GO:0006338|GO:0033044|GO:0045739|GO:0045893|GO:0045995|GO:0051726|GO:0060382|GO:1904507	telomere maintenance|regulation of DNA replication|DNA repair|regulation of DNA repair|DNA recombination|chromatin remodeling|regulation of chromosome organization|positive regulation of DNA repair|positive regulation of DNA-templated transcription|regulation of embryonic development|regulation of cell cycle|regulation of DNA strand elongation|positive regulation of telomere maintenance in respon…
32817	A3SS_36285	clu_33540_NA	MRM1	chr17	+	36608242_36608971_36631543_36608971_36607898_36608018	36285	97115109	20,26,9	235412163	9,16,3	298	149	8.30936e-09	1.06733e-06	0.708,0.689,0.858	0.929,0.928,0.964	0.189	A3SS	107	18.3333	270	9.33333	125.333	279.333	sig	chr17:36608242:36608971:+	chr17:36631543:36608971:+	Inclusion	0.708	0.689	0.858	0.929	0.928	0.964	GO:0000154|GO:0000451	rRNA modification|rRNA 2'-O-methylation
32893	A3SS_36367	clu_36460_NA	COL19A1	chr6	+	69881825_69891220_69883032_69891220_69879535_69879658	36367	64,57,52	0,0,0	61,118,59	25,48,10	298	149	0	0	1.0,1.0,1.0	0.55,0.551,0.747	-0.384	A3SS	57.6667	0	79.3333	27.6667	57.6667	107	sig	chr6:69881825:69891220:+	chr6:69883032:69891220:+	Exclusion	1	1	1	0.55	0.551	0.747	GO:0001501|GO:0007155|GO:0007519|GO:0030154|GO:0030198|GO:0098609	skeletal system development|cell adhesion|skeletal muscle tissue development|cell differentiation|extracellular matrix organization|cell-cell adhesion
32928	A3SS_36408	clu_27112_NA	FANCI	chr15	+	89302084_89303915_89303872_89303915_89301325_89301442	36408	61,54,45	0,2,4	36,94,58	10,20,7	298	149	1.13436e-05	0.000568197	1.0,0.931,0.849	0.643,0.701,0.806	-0.21	A3SS	53.3333	2	62.6667	12.3333	55.3333	75	sig	chr15:89302084:89303915:+	chr15:89303872:89303915:+	Exclusion	1	0.931	0.849	0.643	0.701	0.806	GO:0007049|GO:0031398|GO:0036297	cell cycle|positive regulation of protein ubiquitination|interstrand cross-link repair
32932	A3SS_36412	stringtie.9061	KLHDC4	chr16	-	87730551_87730659_87730551_87730644_87748672_87748809	36412	33,43,16	236209172	172331154	152321145	164	149	0	0	0.113,0.157,0.078	0.507,0.484,0.491	0.378	A3SS	30.6667	205.667	219	206	236.333	425	sig	chr16:87730551:87730659:-	chr16:87730551:87730644:-	Inclusion	0.113	0.157	0.078	0.507	0.484	0.491
32947	A3SS_36427	stringtie.19405	MAP3K7	chr6	-	90560075_90560234_90560075_90560214_90561621_90561667	36427	29,41,43	259261249	110282140	54,100,44	169	149	0	0	0.09,0.122,0.132	0.642,0.713,0.737	0.583	A3SS	37.6667	256.333	177.333	66	294	243.333	sig	chr6:90560075:90560234:-	chr6:90560075:90560214:-	Inclusion	0.09	0.122	0.132	0.642	0.713	0.737	GO:0000165|GO:0002223|GO:0002726|GO:0002753|GO:0002755|GO:0007179|GO:0007249|GO:0007250|GO:0007252|GO:0007254|GO:0016239|GO:0032743|GO:0038066|GO:0038095|GO:0038173|GO:0043123|GO:0043276|GO:0043507|GO:0043966|GO:0050852|GO:0051092|GO:0051403|GO:0070423|GO:0070498	MAPK cascade|stimulatory C-type lectin receptor signaling pathway|positive regulation of T cell cytokine production|cytosolic pattern recognition receptor signaling pathway|MyD88-dependent toll-like receptor signaling pathway|transforming growth factor beta receptor signaling pathway|I-kappaB kinase/NF-kappaB signaling|activation of NF-kappaB-inducing kinase activity|I-kappaB phosphorylation|JNK …
32987	A3SS_36467	clu_39343_NA	GAS6-AS1	chr13	+	113834488_113834764_113834577_113834764_113833491_113833579	36467	112,102,86	159,151,81	95,207,98	50,85,46	238	149	3.53303e-11	7.50712e-09	0.306,0.297,0.399	0.543,0.604,0.572	0.239	A3SS	100	130.333	133.333	60.3333	230.333	193.667	sig	chr13:113834488:113834764:+	chr13:113834577:113834764:+	Inclusion	0.306	0.297	0.399	0.543	0.604	0.572
32988	A3SS_36468	clu_39343_NA	GAS6-AS1	chr13	+	113834488_113834764_113834647_113834764_113833491_113833579	36468	279252198	10,4,5	186412205	21,54,14	298	149	2.33297e-09	3.376e-07	0.933,0.969,0.952	0.816,0.792,0.88	-0.122	A3SS	243	6.33333	267.667	29.6667	249.333	297.333	sig	chr13:113834488:113834764:+	chr13:113834647:113834764:+	Exclusion	0.933	0.969	0.952	0.816	0.792	0.88
32996	A3SS_36476	clu_39343_NA	GAS6-AS1	chr13	+	113834647_113834764_113834679_113834764_113833491_113833579	36476	60,75,48	21,7,9	67,150,67	4,5,0	181	149	2.5388e-07	2.22499e-05	0.702,0.898,0.814	0.932,0.961,1.0	0.16	A3SS	61	12.3333	94.6667	3	73.3333	97.6667	sig	chr13:113834647:113834764:+	chr13:113834679:113834764:+	Inclusion	0.702	0.898	0.814	0.932	0.961	1
32997	A3SS_36477	clu_39343_NA	GAS6-AS1	chr13	+	113834647_113834764_113834683_113834764_113833491_113833579	36477	63,78,55	10,20,9	68,164,67	4,9,1	185	149	1.93845e-06	0.000130239	0.835,0.759,0.831	0.932,0.936,0.982	0.142	A3SS	65.3333	13	99.6667	4.66667	78.3333	104.333	sig	chr13:113834647:113834764:+	chr13:113834683:113834764:+	Inclusion	0.835	0.759	0.831	0.932	0.936	0.982
32998	A3SS_36478	clu_39343_NA	GAS6-AS1	chr13	+	113834658_113834764_113834679_113834764_113833491_113833579	36478	36,56,34	21,7,9	40,80,47	4,5,0	170	149	1.48734e-05	0.000712505	0.6,0.875,0.768	0.898,0.933,1.0	0.196	A3SS	42	12.3333	55.6667	3	54.3333	58.6667	sig	chr13:113834658:113834764:+	chr13:113834679:113834764:+	Inclusion	0.6	0.875	0.768	0.898	0.933	1
32999	A3SS_36479	clu_39343_NA	GAS6-AS1	chr13	+	113834658_113834764_113834683_113834764_113833491_113833579	36479	39,59,41	10,20,9	41,94,47	4,9,1	174	149	2.73064e-05	0.00117346	0.77,0.716,0.796	0.898,0.899,0.976	0.164	A3SS	46.3333	13	60.6667	4.66667	59.3333	65.3333	sig	chr13:113834658:113834764:+	chr13:113834683:113834764:+	Inclusion	0.77	0.716	0.796	0.898	0.899	0.976
33046	A3SS_36529	clu_9785_NA	SOCS4	chr14	+	55031803_55031991_55031862_55031991_55027247_55027471	36529	11,10,7	85,76,70	25,49,20	89,147,60	208	149	2.04393e-05	0.00092519	0.085,0.086,0.067	0.168,0.193,0.193	0.105	A3SS	9.33333	77	31.3333	98.6667	86.3333	130	sig	chr14:55031803:55031991:+	chr14:55031862:55031991:+	Inclusion	0.085	0.086	0.067	0.168	0.193	0.193	GO:0007175|GO:0016567|GO:0032436|GO:0035556|GO:0046854	negative regulation of epidermal growth factor-activated receptor activity|protein ubiquitination|positive regulation of proteasomal ubiquitin-dependent protein catabolic process|intracellular signal transduction|phosphatidylinositol phosphate biosynthetic process
33114	A3SS_36614	clu_17190_NA	NEK4	chr3	-	52739428_52739634_52739428_52739585_52743351_52743461	36614	69,59,52	0,0,0	66,143,84	15,16,9	198	149	7.88999e-11	1.56729e-08	1.0,1.0,1.0	0.768,0.871,0.875	-0.162	A3SS	60	0	97.6667	13.3333	60	111	sig	chr3:52739428:52739634:-	chr3:52739428:52739585:-	Exclusion	1	1	1	0.768	0.871	0.875	GO:0000278|GO:0006468|GO:0006974|GO:0045893|GO:0051301|GO:2000772	mitotic cell cycle|protein phosphorylation|DNA damage response|positive regulation of DNA-templated transcription|cell division|regulation of cellular senescence
33140	A3SS_36642	stringtie.9921	NA	chr17	-	43166979_43167849_43166979_43167262_43170125_43171037	36642	61,59,63	3,7,0	13,26,16	53,67,42	298	149	0	0	0.91,0.808,1.0	0.109,0.163,0.16	-0.762	A3SS	61	3.33333	18.3333	54	64.3333	72.3333	sig	chr17:43166979:43167849:-	chr17:43166979:43167262:-	Exclusion	0.91	0.808	1	0.109	0.163	0.16	NA	NA
33142	A3SS_36644	stringtie.9943	ETV4	chr17	-	43545273_43545668_43545273_43545367_43546184_43546432	36644	566648613	30,32,16	4631290361	84,112,49	298	149	6.28066e-11	1.2613e-08	0.904,0.91,0.95	0.734,0.852,0.786	-0.131	A3SS	609	26	704.667	81.6667	635	786.333	sig	chr17:43545273:43545668:-	chr17:43545273:43545367:-	Exclusion	0.904	0.91	0.95	0.734	0.852	0.786	GO:0006357|GO:0030154|GO:0045618|GO:0045944	regulation of transcription by RNA polymerase II|cell differentiation|positive regulation of keratinocyte differentiation|positive regulation of transcription by RNA polymerase II
33149	A3SS_36651	stringtie.9962	SLC25A39	chr17	-	44323477_44323719_44323477_44323590_44324710_44324870	36651	218160130	27,32,20	203298150	85,121,33	278	149	4.35119e-05	0.00170077	0.812,0.728,0.777	0.561,0.569,0.709	-0.159	A3SS	169.333	26.3333	217	79.6667	195.667	296.667	sig	chr17:44323477:44323719:-	chr17:44323477:44323590:-	Exclusion	0.812	0.728	0.777	0.561	0.569	0.709	GO:0006783|GO:0006810|GO:0160007|GO:1990542	heme biosynthetic process|transport|glutathione import into mitochondrion|mitochondrial transmembrane transport
33150	A3SS_36652	stringtie.9962	SLC25A39	chr17	-	44323477_44323800_44323477_44323590_44324710_44324870	36652	237180148	27,32,20	224340161	85,121,33	298	149	1.69168e-05	0.000791638	0.814,0.738,0.787	0.569,0.584,0.709	-0.159	A3SS	188.333	26.3333	241.667	79.6667	214.667	321.333	sig	chr17:44323477:44323800:-	chr17:44323477:44323590:-	Exclusion	0.814	0.738	0.787	0.569	0.584	0.709	GO:0006783|GO:0006810|GO:0160007|GO:1990542	heme biosynthetic process|transport|glutathione import into mitochondrion|mitochondrial transmembrane transport
33198	A3SS_36704	stringtie.10154	EPN3	chr17	+	50547664_50547767_50547719_50547767_50547208_50547285	36704	74,70,77	46,51,23	39,107,46	9,22,12	204	149	0.001005	0.0206924	0.54,0.501,0.71	0.76,0.78,0.737	0.175	A3SS	73.6667	40	64	14.3333	113.667	78.3333	sig	chr17:50547664:50547767:+	chr17:50547719:50547767:+	Inclusion	0.54	0.501	0.71	0.76	0.78	0.737	GO:0006897	endocytosis
33294	A3SS_36812	stringtie.7420	NA	chr15	-	63674341_63675117_63674341_63675093_63677844_63678365	36812	144114121	127137123	65,159,72	107224148	173	149	0.000387399	0.00976651	0.494,0.417,0.459	0.343,0.379,0.295	-0.118	A3SS	126.333	129	98.6667	159.667	255.333	258.333	sig	chr15:63674341:63675117:-	chr15:63674341:63675093:-	Exclusion	0.494	0.417	0.459	0.343	0.379	0.295	NA	NA
33325	A3SS_36848	stringtie.22380	RBM18	chr9	-	122261379_122261508_122261379_122261498_122264714_122264839	36848	254243212	16,4,2	226411169	68,148,86	159	149	0	0	0.937,0.983,0.99	0.757,0.722,0.648	-0.261	A3SS	236.333	7.33333	268.667	100.667	243.667	369.333	sig	chr9:122261379:122261508:-	chr9:122261379:122261498:-	Exclusion	0.937	0.983	0.99	0.757	0.722	0.648
33441	A3SS_36975	clu_35788_NA	MSH5-SAPCD1	chr6	+	31764063_31764159_31764076_31764159_31763414_31763555	36975	59,89,98	0,0,2	56,143,68	11,21,6	162	149	1.62086e-10	2.9823e-08	1.0,1.0,0.978	0.824,0.862,0.912	-0.127	A3SS	82	0.666667	89	12.6667	82.6667	101.667	sig	chr6:31764063:31764159:+	chr6:31764076:31764159:+	Exclusion	1	1	0.978	0.824	0.862	0.912
33446	A3SS_36980	stringtie.11251	NA	chr19	-	5595360_5595510_5595360_5595497_5598792_5598884	36980	7,7,10	400281209	57,97,62	311402226	162	149	0	0	0.016,0.022,0.042	0.144,0.182,0.201	0.149	A3SS	8	296.667	72	313	304.667	385	sig	chr19:5595360:5595510:-	chr19:5595360:5595497:-	Inclusion	0.016	0.022	0.042	0.144	0.182	0.201	NA	NA
33511	A3SS_37050	clu_26566_NA	HERC1	chr15	-	63662983_63663211_63662983_63663173_63664469_63664594	37050	60,46,51	8,12,8	41,108,34	0,0,4	187	149	3.14301e-07	2.69007e-05	0.857,0.753,0.836	1.0,1.0,0.871	0.142	A3SS	52.3333	9.33333	61	1.33333	61.6667	62.3333	sig	chr15:63662983:63663211:-	chr15:63662983:63663173:-	Inclusion	0.857	0.753	0.836	1	1	0.871	GO:0006914|GO:0010507|GO:0016567|GO:0021702|GO:0022038|GO:0031175|GO:0050885	autophagy|negative regulation of autophagy|protein ubiquitination|cerebellar Purkinje cell differentiation|corpus callosum development|neuron projection development|neuromuscular process controlling balance
33512	A3SS_37051	clu_26566_NA	HERC1	chr15	-	63662983_63663216_63662983_63663173_63664469_63664594	37051	58,46,51	8,12,8	41,107,43	0,0,4	192	149	1.04484e-07	1.0175e-05	0.849,0.748,0.832	1.0,1.0,0.893	0.155	A3SS	51.6667	9.33333	63.6667	1.33333	61	65	sig	chr15:63662983:63663216:-	chr15:63662983:63663173:-	Inclusion	0.849	0.748	0.832	1	1	0.893	GO:0006914|GO:0010507|GO:0016567|GO:0021702|GO:0022038|GO:0031175|GO:0050885	autophagy|negative regulation of autophagy|protein ubiquitination|cerebellar Purkinje cell differentiation|corpus callosum development|neuron projection development|neuromuscular process controlling balance
33570	A3SS_37111	stringtie.11797	NA	chr19	-	35744625_35744738_35744625_35744692_35745124_35745187	37111	113129120	28,26,29	54,176,53	23,68,25	195	149	0.00127985	0.0249332	0.755,0.791,0.76	0.642,0.664,0.618	-0.127	A3SS	120.667	27.6667	94.3333	38.6667	148.333	133	sig	chr19:35744625:35744738:-	chr19:35744625:35744692:-	Exclusion	0.755	0.791	0.76	0.642	0.664	0.618	NA	NA
33582	A3SS_37125	stringtie.1236	TRIM33	chr1	-	114397607_114397990_114397607_114397860_114399456_114399609	37125	96114119	56,52,58	130300155	38,85,54	279	149	0.000872379	0.0185582	0.478,0.539,0.523	0.646,0.653,0.605	0.121	A3SS	109.667	55.3333	195	59	165	254	sig	chr1:114397607:114397990:-	chr1:114397607:114397860:-	Inclusion	0.478	0.539	0.523	0.646	0.653	0.605	GO:0000122|GO:0016567|GO:0017015|GO:0030514|GO:0045892	negative regulation of transcription by RNA polymerase II|protein ubiquitination|regulation of transforming growth factor beta receptor signaling pathway|negative regulation of BMP signaling pathway|negative regulation of DNA-templated transcription
33658	A3SS_37210	stringtie.12243	LENG8	chr19	+	54459464_54462037_54459576_54462037_54458313_54459408	37210	198116193	1,2,0	131,260,74	32,3,4	261	149	6.96625e-08	7.13857e-06	0.991,0.971,1.0	0.7,0.98,0.914	-0.123	A3SS	169	1	155	13	170	168	sig	chr19:54459464:54462037:+	chr19:54459576:54462037:+	Exclusion	0.991	0.971	1	0.7	0.98	0.914
33660	A3SS_37212	stringtie.12243	LENG8	chr19	+	54459520_54462037_54459576_54462037_54458313_54459408	37212	243139178	1,2,0	113,255,89	32,3,4	205	149	3.35552e-08	3.74046e-06	0.994,0.981,1.0	0.72,0.984,0.942	-0.11	A3SS	186.667	1	152.333	13	187.667	165.333	sig	chr19:54459520:54462037:+	chr19:54459576:54462037:+	Exclusion	0.994	0.981	1	0.72	0.984	0.942
33679	A3SS_37231	stringtie.12305	ZNF814	chr19	-	57912059_57912189_57912059_57912186_57916378_57916610	37231	40,34,21	46,38,36	25,72,12	19,38,6	152	149	0.00111783	0.0223799	0.46,0.467,0.364	0.563,0.65,0.662	0.195	A3SS	31.6667	40	36.3333	21	71.6667	57.3333	sig	chr19:57912059:57912189:-	chr19:57912059:57912186:-	Inclusion	0.46	0.467	0.364	0.563	0.65	0.662	GO:0045944	positive regulation of transcription by RNA polymerase II
33800	A3SS_37360	stringtie.12801	AFTPH	chr2	+	64591884_64593005_64591887_64593005_64585421_64585545	37360	182139144	180129152	208417209	121,252,89	152	149	1.07651e-06	7.8649e-05	0.498,0.514,0.482	0.628,0.619,0.697	0.15	A3SS	155	153.667	278	154	308.667	432	sig	chr2:64591884:64593005:+	chr2:64591887:64593005:+	Inclusion	0.498	0.514	0.482	0.628	0.619	0.697	GO:0015031|GO:0046907	protein transport|intracellular transport
33860	A3SS_37425	clu_40931_NA	PLEKHA2	chr8	+	38917838_38918070_38917906_38918070_38901797_38901892	37425	2,3,1	83,85,117	12,22,9	47,116,62	217	149	1.44065e-10	2.6959e-08	0.016,0.024,0.006	0.149,0.115,0.091	0.103	A3SS	2	95	14.3333	75	97	89.3333	sig	chr8:38917838:38918070:+	chr8:38917906:38918070:+	Inclusion	0.016	0.024	0.006	0.149	0.115	0.091	GO:0001954	positive regulation of cell-matrix adhesion
33866	A3SS_37432	stringtie.21525	RIDA	chr8	-	98108645_98108768_98108645_98108751_98117031_98117241	37432	1,4,2	123148140	26,43,27	160322128	166	149	1.42109e-14	5.15456e-12	0.007,0.024,0.013	0.127,0.107,0.159	0.116	A3SS	2.33333	137	32	203.333	139.333	235.333	sig	chr8:98108645:98108768:-	chr8:98108645:98108751:-	Inclusion	0.007	0.024	0.013	0.127	0.107	0.159	GO:0001822|GO:0006402|GO:0006629|GO:0007420|GO:0017148|GO:0019518|GO:0030324|GO:0033993|GO:0050680|GO:0061157|GO:0070314|GO:0090502|GO:1901565|GO:1902074	kidney development|mRNA catabolic process|lipid metabolic process|brain development|negative regulation of translation|L-threonine catabolic process to glycine|lung development|response to lipid|negative regulation of epithelial cell proliferation|mRNA destabilization|G1 to G0 transition|RNA phosphodiester bond hydrolysis, endonucleolytic|organonitrogen compound catabolic process|response to salt
33899	A3SS_37469	clu_7574_NA	PFKP	chr10	+	3121846_3129983_3129818_3129983_3119891_3128287	37469	78,80,82	3,5,2	93,95,45	22,19,18	298	149	7.75771e-09	1.00749e-06	0.929,0.889,0.953	0.679,0.714,0.556	-0.274	A3SS	80	3.33333	77.6667	19.6667	83.3333	97.3333	sig	chr10:3121846:3129983:+	chr10:3129818:3129983:+	Exclusion	0.929	0.889	0.953	0.679	0.714	0.556	GO:0006002|GO:0016310|GO:0030388|GO:0061621|GO:1990830	fructose 6-phosphate metabolic process|phosphorylation|fructose 1,6-bisphosphate metabolic process|canonical glycolysis|cellular response to leukemia inhibitory factor
33923	A3SS_37497	stringtie.13450	AC009948.5	chr2	+	178430655_178430889_178430769_178430889_178426365_178426505	37497	228173165	54,44,22	77,298,50	29,124,32	263	149	0.00011326	0.0036686	0.705,0.69,0.809	0.601,0.577,0.47	-0.185	A3SS	188.667	40	141.667	61.6667	228.667	203.333	sig	chr2:178430655:178430889:+	chr2:178430769:178430889:+	Exclusion	0.705	0.69	0.809	0.601	0.577	0.47
33925	A3SS_37499	stringtie.13450	AC009948.5	chr2	+	178430677_178430889_178430769_178430889_178426365_178426505	37499	208163148	54,44,22	75,272,44	29,124,32	241	149	0.000218285	0.00622657	0.704,0.696,0.806	0.615,0.576,0.459	-0.185	A3SS	173	40	130.333	61.6667	213	192	sig	chr2:178430677:178430889:+	chr2:178430769:178430889:+	Exclusion	0.704	0.696	0.806	0.615	0.576	0.459
33926	A3SS_37500	stringtie.13450	AC009948.5	chr2	+	178430694_178430889_178430769_178430889_178426365_178426505	37500	220189173	54,44,22	87,313,51	29,124,32	224	149	0.000282142	0.00762822	0.73,0.741,0.84	0.666,0.627,0.515	-0.168	A3SS	194	40	150.333	61.6667	234	212	sig	chr2:178430694:178430889:+	chr2:178430769:178430889:+	Exclusion	0.73	0.741	0.84	0.666	0.627	0.515
33950	A3SS_37526	stringtie.13525	NABP1	chr2	+	191682491_191683804_191683728_191683804_191681945_191682017	37526	102,92,106	70,75,72	92,208,81	115239117	298	149	8.74431e-05	0.00297514	0.421,0.38,0.424	0.286,0.303,0.257	-0.126	A3SS	100	72.3333	127	157	172.333	284	sig	chr2:191682491:191683804:+	chr2:191683728:191683804:+	Exclusion	0.421	0.38	0.424	0.286	0.303	0.257	GO:0000724|GO:0006281|GO:0006974|GO:0007093|GO:0010212|GO:0044818	double-strand break repair via homologous recombination|DNA repair|DNA damage response|mitotic cell cycle checkpoint signaling|response to ionizing radiation|mitotic G2/M transition checkpoint
33999	A3SS_37578	stringtie.13776	DOCK10	chr2	-	224805407_224805529_224805407_224805514_224806125_224806237	37578	283276245	1,5,0	259569309	46,109,37	164	149	0	0	0.996,0.98,1.0	0.836,0.826,0.884	-0.143	A3SS	268	2	379	64	270	443	sig	chr2:224805407:224805529:-	chr2:224805407:224805514:-	Exclusion	0.996	0.98	1	0.836	0.826	0.884	GO:0001782|GO:0002315|GO:0007264|GO:0030334|GO:0043547|GO:0060997	B cell homeostasis|marginal zone B cell differentiation|small GTPase mediated signal transduction|regulation of cell migration|positive regulation of GTPase activity|dendritic spine morphogenesis
34005	A3SS_37584	stringtie.13795	SP140	chr2	+	230253315_230253417_230253333_230253417_230250980_230251061	37584	106,92,98	39,25,36	208372146	27,53,17	167	149	2.28979e-07	2.03054e-05	0.708,0.767,0.708	0.873,0.862,0.885	0.146	A3SS	98.6667	33.3333	242	32.3333	132	274.333	sig	chr2:230253315:230253417:+	chr2:230253333:230253417:+	Inclusion	0.708	0.767	0.708	0.873	0.862	0.885	GO:0006357|GO:0006952	regulation of transcription by RNA polymerase II|defense response
34045	A3SS_37631	stringtie.14175	CPNE1	chr20	-	35738967_35740597_35738967_35739017_35740823_35740887	37631	977834817	739694688	6181616526	9421768887	298	149	1.6073e-08	1.95193e-06	0.398,0.375,0.373	0.247,0.314,0.229	-0.119	A3SS	876	707	920	1199	1583	2119	sig	chr20:35738967:35740597:-	chr20:35738967:35739017:-	Exclusion	0.398	0.375	0.373	0.247	0.314	0.229	GO:0006508|GO:0006629|GO:0010629|GO:0016192|GO:0043122|GO:0043392|GO:0045666|GO:0051897|GO:0071277|GO:1901223|GO:1903265|GO:1990138	proteolysis|lipid metabolic process|negative regulation of gene expression|vesicle-mediated transport|regulation of I-kappaB kinase/NF-kappaB signaling|negative regulation of DNA binding|positive regulation of neuron differentiation|positive regulation of protein kinase B signaling|cellular response to calcium ion|negative regulation of NIK/NF-kappaB signaling|positive regulation of tumor necrosi…
34101	A3SS_37688	stringtie.14311	NCOA3	chr20	+	47650981_47651276_47650984_47651276_47649004_47649097	37688	106,61,65	111,87,80	89,146,57	67,115,43	152	149	0.00265968	0.043829	0.483,0.407,0.443	0.566,0.554,0.565	0.117	A3SS	77.3333	92.6667	97.3333	75	170	172.333	sig	chr20:47650981:47651276:+	chr20:47650984:47651276:+	Inclusion	0.483	0.407	0.443	0.566	0.554	0.565	GO:0016570|GO:0032870|GO:0035624|GO:0043697|GO:0045618|GO:0045944|GO:0071392|GO:1902459|GO:2000035	histone modification|cellular response to hormone stimulus|receptor transactivation|cell dedifferentiation|positive regulation of keratinocyte differentiation|positive regulation of transcription by RNA polymerase II|cellular response to estradiol stimulus|positive regulation of stem cell population maintenance|regulation of stem cell division
34145	A3SS_37732	stringtie.14357	BCAS1	chr20	-	53966905_53970107_53966905_53967073_53985286_53985499	37732	104,78,52	46,46,28	47,124,36	76,154,72	298	149	1.6439e-10	3.01793e-08	0.531,0.459,0.481	0.236,0.287,0.2	-0.249	A3SS	78	40	69	100.667	118	169.667	sig	chr20:53966905:53970107:-	chr20:53966905:53967073:-	Exclusion	0.531	0.459	0.481	0.236	0.287	0.2	GO:0042552	myelination
34201	A3SS_37793	stringtie.20145	ZNF107	chr7	+	64684334_64690525_64690398_64690525_64679176_64679336	37793	46,65,54	17,14,14	37,51,27	35,86,34	298	149	2.71151e-11	5.85981e-09	0.575,0.699,0.659	0.346,0.229,0.284	-0.358	A3SS	55	15	38.3333	51.6667	70	90	sig	chr7:64684334:64690525:+	chr7:64690398:64690525:+	Exclusion	0.575	0.699	0.659	0.346	0.229	0.284	GO:0008150|GO:0045944	biological_process|positive regulation of transcription by RNA polymerase II
34202	A3SS_37794	stringtie.20145	ZNF107	chr7	+	64684334_64690525_64690398_64690525_64684086_64684205	37794	84,112,85	0,1,0	70,129,51	3,5,8	298	149	2.73567e-06	0.000174273	1.0,0.982,1.0	0.921,0.928,0.761	-0.124	A3SS	93.6667	0.333333	83.3333	5.33333	94	88.6667	sig	chr7:64684334:64690525:+	chr7:64690398:64690525:+	Exclusion	1	0.982	1	0.921	0.928	0.761	GO:0008150|GO:0045944	biological_process|positive regulation of transcription by RNA polymerase II
34215	A3SS_37811	clu_175_NA	ATAD2B	chr2	-	23754646_23754798_23754646_23754774_23757417_23758101	37811	2,0,5	87,71,70	14,19,7	66,95,50	173	149	7.95046e-08	8.02232e-06	0.019,0.0,0.058	0.154,0.147,0.108	0.111	A3SS	2.33333	76	13.3333	70.3333	78.3333	83.6667	sig	chr2:23754646:23754798:-	chr2:23754646:23754774:-	Inclusion	0.019	0	0.058	0.154	0.147	0.108	GO:0045944	positive regulation of transcription by RNA polymerase II
34238	A3SS_37835	stringtie.20273	STAG3L1	chr7	+	75412788_75415023_75414884_75415023_75410394_75410460	37835	277209155	27,21,24	194419180	67,88,32	298	149	0.000117741	0.00378397	0.837,0.833,0.764	0.591,0.704,0.738	-0.134	A3SS	213.667	24	264.333	62.3333	237.667	326.667	sig	chr7:75412788:75415023:+	chr7:75414884:75415023:+	Exclusion	0.837	0.833	0.764	0.591	0.704	0.738
34286	A3SS_37890	clu_14782_NA	TUT7	chr9	-	86287732_86298830_86287732_86288744_86301275_86301601	37890	9,8,10	130119107	33,55,40	64,129,70	298	149	0	0	0.033,0.033,0.045	0.205,0.176,0.222	0.164	A3SS	9	118.667	42.6667	87.6667	127.667	130.333	sig	chr9:86287732:86298830:-	chr9:86287732:86288744:-	Inclusion	0.033	0.033	0.045	0.205	0.176	0.222	GO:0000289|GO:0001556|GO:0010526|GO:0010586|GO:0031054|GO:0031123|GO:0071044|GO:0071076|GO:1990074	nuclear-transcribed mRNA poly(A) tail shortening|oocyte maturation|retrotransposon silencing|miRNA metabolic process|pre-miRNA processing|RNA 3'-end processing|histone mRNA catabolic process|RNA 3' uridylation|polyuridylation-dependent mRNA catabolic process
34292	A3SS_37896	clu_14782_NA	TUT7	chr9	-	86287732_86299198_86287732_86298830_86301275_86301601	37896	55,57,42	4,8,10	31,96,31	24,48,35	298	149	1.54232e-07	1.44062e-05	0.873,0.781,0.677	0.392,0.5,0.307	-0.377	A3SS	51.3333	7.33333	52.6667	35.6667	58.6667	88.3333	sig	chr9:86287732:86299198:-	chr9:86287732:86298830:-	Exclusion	0.873	0.781	0.677	0.392	0.5	0.307	GO:0000289|GO:0001556|GO:0010526|GO:0010586|GO:0031054|GO:0031123|GO:0071044|GO:0071076|GO:1990074	nuclear-transcribed mRNA poly(A) tail shortening|oocyte maturation|retrotransposon silencing|miRNA metabolic process|pre-miRNA processing|RNA 3'-end processing|histone mRNA catabolic process|RNA 3' uridylation|polyuridylation-dependent mRNA catabolic process
34293	A3SS_37897	clu_14782_NA	TUT7	chr9	-	86287732_86299272_86287732_86298830_86301275_86301601	37897	60,59,45	4,8,10	34,97,29	24,48,35	298	149	7.90614e-08	7.98738e-06	0.882,0.787,0.692	0.415,0.503,0.293	-0.383	A3SS	54.6667	7.33333	53.3333	35.6667	62	89	sig	chr9:86287732:86299272:-	chr9:86287732:86298830:-	Exclusion	0.882	0.787	0.692	0.415	0.503	0.293	GO:0000289|GO:0001556|GO:0010526|GO:0010586|GO:0031054|GO:0031123|GO:0071044|GO:0071076|GO:1990074	nuclear-transcribed mRNA poly(A) tail shortening|oocyte maturation|retrotransposon silencing|miRNA metabolic process|pre-miRNA processing|RNA 3'-end processing|histone mRNA catabolic process|RNA 3' uridylation|polyuridylation-dependent mRNA catabolic process
34352	A3SS_37960	clu_9049_NA	WDR11	chr10	+	120879315_120880901_120880825_120880901_120878352_120879437	37960	67,55,46	18,3,14	30,68,25	19,49,15	298	149	0.000126351	0.00400532	0.65,0.902,0.622	0.441,0.41,0.455	-0.289	A3SS	56	11.6667	41	27.6667	67.6667	68.6667	sig	chr10:120879315:120880901:+	chr10:120880825:120880901:+	Exclusion	0.65	0.902	0.622	0.441	0.41	0.455	GO:0006886|GO:0007507|GO:0008589|GO:0035264|GO:0060271|GO:0060322|GO:0099041	intracellular protein transport|heart development|regulation of smoothened signaling pathway|multicellular organism growth|cilium assembly|head development|vesicle tethering to Golgi
34353	A3SS_37961	clu_9049_NA	WDR11	chr10	+	120880362_120880901_120880825_120880901_120878352_120879437	37961	72,57,54	18,3,14	32,73,30	19,49,15	298	149	6.62565e-05	0.0023928	0.667,0.905,0.659	0.457,0.427,0.5	-0.282	A3SS	61	11.6667	45	27.6667	72.6667	72.6667	sig	chr10:120880362:120880901:+	chr10:120880825:120880901:+	Exclusion	0.667	0.905	0.659	0.457	0.427	0.5	GO:0006886|GO:0007507|GO:0008589|GO:0035264|GO:0060271|GO:0060322|GO:0099041	intracellular protein transport|heart development|regulation of smoothened signaling pathway|multicellular organism growth|cilium assembly|head development|vesicle tethering to Golgi
34396	A3SS_38011	stringtie.15807	PCBP4	chr3	-	51971459_51971892_51971459_51971698_51973964_51974234	38011	270216282	450477513	5421036420	4231095277	298	149	1.41165e-12	3.75546e-10	0.231,0.185,0.216	0.39,0.321,0.431	0.17	A3SS	256	480	666	598.333	736	1264.33	sig	chr3:51971459:51971892:-	chr3:51971459:51971698:-	Inclusion	0.231	0.185	0.216	0.39	0.321	0.431	GO:0043488|GO:0048025	regulation of mRNA stability|negative regulation of mRNA splicing, via spliceosome
34402	A3SS_38017	stringtie.15814	RP5-1157M23.2	chr3	+	52249644_52250597_52249669_52250597_52249173_52249322	38017	8,11,5	102,84,69	13,30,12	37,182,25	174	149	0.000425341	0.0105391	0.063,0.101,0.058	0.231,0.124,0.291	0.141	A3SS	8	85	18.3333	81.3333	93	99.6667	sig	chr3:52249644:52250597:+	chr3:52249669:52250597:+	Inclusion	0.063	0.101	0.058	0.231	0.124	0.291	NA	NA
34403	A3SS_38018	stringtie.15814	RP5-1157M23.2	chr3	+	52249655_52250597_52249669_52250597_52249173_52249322	38018	3,2,1	102,84,69	14,74,23	37,182,25	163	149	0	0	0.026,0.021,0.013	0.257,0.271,0.457	0.308	A3SS	2	85	37	81.3333	87	118.333	sig	chr3:52249655:52250597:+	chr3:52249669:52250597:+	Inclusion	0.026	0.021	0.013	0.257	0.271	0.457	NA	NA
34411	A3SS_38026	stringtie.15847	PRKCD	chr3	+	53173492_53173608_53173502_53173608_53161224_53161428	38026	47,50,33	10,10,8	65,115,76	30,43,39	159	149	0.00177281	0.0321058	0.815,0.824,0.794	0.67,0.715,0.646	-0.134	A3SS	43.3333	9.33333	85.3333	37.3333	52.6667	122.667	sig	chr3:53173492:53173608:+	chr3:53173502:53173608:+	Exclusion	0.815	0.824	0.794	0.67	0.715	0.646	GO:0006468|GO:0006915|GO:0006974|GO:0007049|GO:0007165|GO:0008631|GO:0010469|GO:0016064|GO:0018105|GO:0018107|GO:0023021|GO:0030837|GO:0032079|GO:0032091|GO:0032147|GO:0032930|GO:0032956|GO:0034351|GO:0034644|GO:0035307|GO:0035556|GO:0038096|GO:0042100|GO:0042119|GO:0042307|GO:0042742|GO:0043407|GO:0043488|GO:0043687|GO:0046627|GO:0050728|GO:0050732|GO:0050821|GO:0051490|GO:0060326|GO:0070301|GO:…	protein phosphorylation|apoptotic process|DNA damage response|cell cycle|signal transduction|intrinsic apoptotic signaling pathway in response to oxidative stress|regulation of signaling receptor activity|immunoglobulin mediated immune response|peptidyl-serine phosphorylation|peptidyl-threonine phosphorylation|termination of signal transduction|negative regulation of actin filament polymerization…
34488	A3SS_38112	stringtie.16069	NA	chr3	+	113960719_113963364_113961051_113963364_113959520_113959600	38112	89,68,54	2,2,0	77,130,42	5,8,9	298	149	0.000126413	0.00400561	0.957,0.944,1.0	0.885,0.89,0.7	-0.142	A3SS	70.3333	1.33333	83	7.33333	71.6667	90.3333	sig	chr3:113960719:113963364:+	chr3:113961051:113963364:+	Exclusion	0.957	0.944	1	0.885	0.89	0.7	NA	NA
34501	A3SS_38125	clu_6980_NA	CR2	chr1	+	207477868_207478070_207477884_207478070_207474823_207475216	38125	80,47,51	49,32,20	21,72,28	72,122,49	165	149	6.08985e-09	8.06146e-07	0.596,0.57,0.697	0.208,0.348,0.34	-0.322	A3SS	59.3333	33.6667	40.3333	81	93	121.333	sig	chr1:207477868:207478070:+	chr1:207477884:207478070:+	Exclusion	0.596	0.57	0.697	0.208	0.348	0.34	GO:0002430|GO:0002456|GO:0006955|GO:0006957|GO:0006958|GO:0030183|GO:0042100|GO:0045959|GO:0046718	complement receptor mediated signaling pathway|T cell mediated immunity|immune response|complement activation, alternative pathway|complement activation, classical pathway|B cell differentiation|B cell proliferation|negative regulation of complement activation, classical pathway|viral entry into host cell
34520	A3SS_38145	stringtie.16306	NA	chr3	+	140968682_140970993_140970926_140970993_140966933_140967036	38145	313217250	149126106	78,207,87	79,182,67	298	149	5.2364e-06	0.00029786	0.512,0.463,0.541	0.331,0.363,0.394	-0.143	A3SS	260	127	124	109.333	387	233.333	sig	chr3:140968682:140970993:+	chr3:140970926:140970993:+	Exclusion	0.512	0.463	0.541	0.331	0.363	0.394	NA	NA
34573	A3SS_38203	stringtie.337	RP5-1126H10.2	chr1	-	19153767_19153954_19153767_19153939_19154917_19155075	38203	21,15,11	320291298	88,197,43	291550216	164	149	0	0	0.056,0.045,0.032	0.216,0.246,0.153	0.161	A3SS	15.6667	303	109.333	352.333	318.667	461.667	sig	chr1:19153767:19153954:-	chr1:19153767:19153939:-	Inclusion	0.056	0.045	0.032	0.216	0.246	0.153	NA	NA
34584	A3SS_38215	stringtie.16736	GAK	chr4	-	866363_866534_866363_866501_866955_867432	38215	378350333	106,86,80	336717343	200259176	182	149	3.27804e-06	0.000201799	0.745,0.769,0.773	0.579,0.694,0.615	-0.133	A3SS	353.667	90.6667	465.333	211.667	444.333	677	sig	chr4:866363:866534:-	chr4:866363:866501:-	Exclusion	0.745	0.769	0.773	0.579	0.694	0.615	GO:0006468|GO:0006898|GO:0007029|GO:0007030|GO:0007049|GO:0010977|GO:0016191|GO:0034067|GO:0048268|GO:0051085|GO:0072318|GO:0072583|GO:0072659|GO:0090160	protein phosphorylation|receptor-mediated endocytosis|endoplasmic reticulum organization|Golgi organization|cell cycle|negative regulation of neuron projection development|synaptic vesicle uncoating|protein localization to Golgi apparatus|clathrin coat assembly|chaperone cofactor-dependent protein refolding|clathrin coat disassembly|clathrin-dependent endocytosis|protein localization to plasma me…
34592	A3SS_38226	stringtie.16783	NA	chr4	+	3142744_3142886_3142765_3142886_3140509_3140656	38226	9,4,4	204171186	33,74,76	186336215	170	149	0	0	0.037,0.02,0.019	0.135,0.162,0.237	0.153	A3SS	5.66667	187	61	245.667	192.667	306.667	sig	chr4:3142744:3142886:+	chr4:3142765:3142886:+	Inclusion	0.037	0.02	0.019	0.135	0.162	0.237	NA	NA
34603	A3SS_38238	stringtie.16853	NA	chr4	-	17805106_17809692_17805106_17805225_17810446_17810758	38238	120,93,118	137151139	17,39,21	141338138	298	149	0	0	0.305,0.235,0.298	0.057,0.055,0.071	-0.218	A3SS	110.333	142.333	25.6667	205.667	252.667	231.333	sig	chr4:17805106:17809692:-	chr4:17805106:17805225:-	Exclusion	0.305	0.235	0.298	0.057	0.055	0.071	NA	NA
34631	A3SS_38286	stringtie.17071	NAAA	chr4	-	75981371_75981545_75981371_75981470_75981932_75982037	38286	93,67,96	246218155	28,89,29	244504228	224	149	5.07301e-11	1.03647e-08	0.201,0.17,0.292	0.071,0.105,0.078	-0.136	A3SS	85.3333	206.333	48.6667	325.333	291.667	374	sig	chr4:75981371:75981545:-	chr4:75981371:75981470:-	Exclusion	0.201	0.17	0.292	0.071	0.105	0.078	GO:0006631|GO:0006670|GO:0016042|GO:0070291|GO:0070292	fatty acid metabolic process|sphingosine metabolic process|lipid catabolic process|N-acylethanolamine metabolic process|N-acylphosphatidylethanolamine metabolic process
34702	A3SS_38361	stringtie.17605	ZDHHC11	chr5	-	881106_883450_881106_881182_883937_884070	38361	94,84,47	239186188	85106113	133216119	298	149	9.84924e-05	0.00326277	0.164,0.184,0.111	0.242,0.197,0.322	0.101	A3SS	75	204.333	101.333	156	279.333	257.333	sig	chr5:881106:883450:-	chr5:881106:881182:-	Inclusion	0.164	0.184	0.111	0.242	0.197	0.322	GO:0002230|GO:0006612|GO:0018230|GO:0140374	positive regulation of defense response to virus by host|protein targeting to membrane|peptidyl-L-cysteine S-palmitoylation|antiviral innate immune response
34724	A3SS_38384	clu_42725_NA	ZNF107	chr7	+	64681034_64690525_64690398_64690525_64679172_64679336	38384	35,44,39	17,14,14	29,35,23	35,86,34	298	149	6.88825e-10	1.10128e-07	0.507,0.611,0.582	0.293,0.169,0.253	-0.328	A3SS	39.3333	15	29	51.6667	54.3333	80.6667	sig	chr7:64681034:64690525:+	chr7:64690398:64690525:+	Exclusion	0.507	0.611	0.582	0.293	0.169	0.253	GO:0008150|GO:0045944	biological_process|positive regulation of transcription by RNA polymerase II
34728	A3SS_38388	clu_42725_NA	ZNF107	chr7	+	64683945_64690525_64690387_64690525_64679172_64679336	38388	75,71,74	0,0,1	55,93,53	5,15,0	298	149	5.88989e-07	4.64677e-05	1.0,1.0,0.974	0.846,0.756,1.0	-0.124	A3SS	73.3333	0.333333	67	6.66667	73.6667	73.6667	sig	chr7:64683945:64690525:+	chr7:64690387:64690525:+	Exclusion	1	1	0.974	0.846	0.756	1	GO:0008150|GO:0045944	biological_process|positive regulation of transcription by RNA polymerase II
34729	A3SS_38389	clu_42725_NA	ZNF107	chr7	+	64683945_64690525_64690398_64690525_64679172_64679336	38389	77,74,76	17,14,14	52,93,54	35,86,34	298	149	5.94458e-11	1.20557e-08	0.694,0.725,0.731	0.426,0.351,0.443	-0.31	A3SS	75.6667	15	66.3333	51.6667	90.6667	118	sig	chr7:64683945:64690525:+	chr7:64690398:64690525:+	Exclusion	0.694	0.725	0.731	0.426	0.351	0.443	GO:0008150|GO:0045944	biological_process|positive regulation of transcription by RNA polymerase II
34733	A3SS_38393	clu_42725_NA	ZNF107	chr7	+	64684086_64690525_64690387_64690525_64679172_64679336	38393	79,81,87	0,0,1	51,104,35	5,15,0	298	149	1.74795e-07	1.60807e-05	1.0,1.0,0.978	0.836,0.776,1.0	-0.122	A3SS	82.3333	0.333333	63.3333	6.66667	82.6667	70	sig	chr7:64684086:64690525:+	chr7:64690387:64690525:+	Exclusion	1	1	0.978	0.836	0.776	1	GO:0008150|GO:0045944	biological_process|positive regulation of transcription by RNA polymerase II
34734	A3SS_38394	clu_42725_NA	ZNF107	chr7	+	64684086_64690525_64690398_64690525_64679172_64679336	38394	81,84,89	17,14,14	48,104,36	35,86,34	298	149	1.36557e-14	4.98616e-12	0.704,0.75,0.761	0.407,0.377,0.346	-0.362	A3SS	84.6667	15	62.6667	51.6667	99.6667	114.333	sig	chr7:64684086:64690525:+	chr7:64690398:64690525:+	Exclusion	0.704	0.75	0.761	0.407	0.377	0.346	GO:0008150|GO:0045944	biological_process|positive regulation of transcription by RNA polymerase II
34740	A3SS_38400	clu_42725_NA	ZNF107	chr7	+	64686595_64690525_64690398_64690525_64679172_64679336	38400	35,44,38	17,14,14	27,33,21	35,86,34	298	149	9.70093e-11	1.88607e-08	0.507,0.611,0.576	0.278,0.161,0.236	-0.34	A3SS	39	15	27	51.6667	54	78.6667	sig	chr7:64686595:64690525:+	chr7:64690398:64690525:+	Exclusion	0.507	0.611	0.576	0.278	0.161	0.236	GO:0008150|GO:0045944	biological_process|positive regulation of transcription by RNA polymerase II
34816	A3SS_38485	stringtie.18334	MZB1	chr5	-	139388460_139388601_139388460_139388585_139389679_139390081	38485	153137178	164015971364	8101828762	411699327	165	149	0	0	0.078,0.072,0.105	0.64,0.703,0.678	0.589	A3SS	156	1533.67	1133.33	479	1689.67	1612.33	sig	chr5:139388460:139388601:-	chr5:139388460:139388585:-	Inclusion	0.078	0.072	0.105	0.64	0.703	0.678	GO:0002639|GO:0006915|GO:0008284|GO:0030888|GO:0033622|GO:0042127|GO:0046626	positive regulation of immunoglobulin production|apoptotic process|positive regulation of cell population proliferation|regulation of B cell proliferation|integrin activation|regulation of cell population proliferation|regulation of insulin receptor signaling pathway
34819	A3SS_38488	stringtie.18334	MZB1	chr5	-	139388460_139388667_139388460_139388601_139389679_139390081	38488	644667847	59,41,45	156,345,89	6781534662	215	149	0	0	0.883,0.919,0.929	0.138,0.135,0.085	-0.791	A3SS	719.333	48.3333	196.667	958	767.667	1154.67	sig	chr5:139388460:139388667:-	chr5:139388460:139388601:-	Exclusion	0.883	0.919	0.929	0.138	0.135	0.085	GO:0002639|GO:0006915|GO:0008284|GO:0030888|GO:0033622|GO:0042127|GO:0046626	positive regulation of immunoglobulin production|apoptotic process|positive regulation of cell population proliferation|regulation of B cell proliferation|integrin activation|regulation of cell population proliferation|regulation of insulin receptor signaling pathway
34820	A3SS_38489	stringtie.18334	MZB1	chr5	-	139388460_139389420_139388460_139388601_139389679_139390081	38489	134212981605	59,41,45	278822168	6781534662	298	149	0	0	0.919,0.941,0.947	0.17,0.211,0.113	-0.771	A3SS	1415	48.3333	422.667	958	1463.33	1380.67	sig	chr5:139388460:139389420:-	chr5:139388460:139388601:-	Exclusion	0.919	0.941	0.947	0.17	0.211	0.113	GO:0002639|GO:0006915|GO:0008284|GO:0030888|GO:0033622|GO:0042127|GO:0046626	positive regulation of immunoglobulin production|apoptotic process|positive regulation of cell population proliferation|regulation of B cell proliferation|integrin activation|regulation of cell population proliferation|regulation of insulin receptor signaling pathway
34821	A3SS_38490	stringtie.18334	MZB1	chr5	-	139388460_139389420_139388460_139388667_139389679_139390081	38490	138313761535	154205227	278861164	23,63,5	298	149	2.11105e-06	0.000140007	0.818,0.77,0.772	0.858,0.872,0.943	0.104	A3SS	1431.33	195.333	434.333	30.3333	1626.67	464.667	sig	chr5:139388460:139389420:-	chr5:139388460:139388667:-	Inclusion	0.818	0.77	0.772	0.858	0.872	0.943	GO:0002639|GO:0006915|GO:0008284|GO:0030888|GO:0033622|GO:0042127|GO:0046626	positive regulation of immunoglobulin production|apoptotic process|positive regulation of cell population proliferation|regulation of B cell proliferation|integrin activation|regulation of cell population proliferation|regulation of insulin receptor signaling pathway
34822	A3SS_38491	stringtie.18334	MZB1	chr5	-	139389326_139389436_139389326_139389420_139389679_139390081	38491	91120118	333395397	156525105	50,269,26	165	149	0	0	0.198,0.215,0.212	0.738,0.638,0.785	0.512	A3SS	109.667	375	262	115	484.667	377	sig	chr5:139389326:139389436:-	chr5:139389326:139389420:-	Inclusion	0.198	0.215	0.212	0.738	0.638	0.785	GO:0002639|GO:0006915|GO:0008284|GO:0030888|GO:0033622|GO:0042127|GO:0046626	positive regulation of immunoglobulin production|apoptotic process|positive regulation of cell population proliferation|regulation of B cell proliferation|integrin activation|regulation of cell population proliferation|regulation of insulin receptor signaling pathway
34857	A3SS_38528	clu_9477_NA	LTB4R2	chr14	+	24306381_24310255_24310170_24310255_24305733_24310059	38528	105,70,60	93,49,54	81,138,78	22,69,6	298	149	0.000168187	0.00505025	0.361,0.417,0.357	0.648,0.5,0.867	0.293	A3SS	78.3333	65.3333	99	32.3333	143.667	131.333	sig	chr14:24306381:24310255:+	chr14:24310170:24310255:+	Inclusion	0.361	0.417	0.357	0.648	0.5	0.867	GO:0006935|GO:0006954|GO:0007194|GO:0007218|GO:0051546|GO:0061737	chemotaxis|inflammatory response|negative regulation of adenylate cyclase activity|neuropeptide signaling pathway|keratinocyte migration|leukotriene signaling pathway
34915	A3SS_38588	stringtie.18675	BTNL9	chr5	+	181056537_181058378_181056854_181058378_181055988_181056015	38588	381343438	6,3,3	72,275,69	6,14,8	298	149	3.36669e-08	3.74854e-06	0.969,0.983,0.986	0.857,0.908,0.812	-0.12	A3SS	387.333	4	138.667	9.33333	391.333	148	sig	chr5:181056537:181058378:+	chr5:181056854:181058378:+	Exclusion	0.969	0.983	0.986	0.857	0.908	0.812	GO:0001817|GO:0050852	regulation of cytokine production|T cell receptor signaling pathway
34931	A3SS_38604	clu_7075_NA	BATF3	chr1	-	212686417_212688691_212686417_212688421_212696960_212698755	38604	57,50,33	32,19,12	26,79,21	19,83,31	298	149	0.000417766	0.0103921	0.471,0.568,0.579	0.406,0.322,0.253	-0.212	A3SS	46.6667	21	42	44.3333	67.6667	86.3333	sig	chr1:212686417:212688691:-	chr1:212686417:212688421:-	Exclusion	0.471	0.568	0.579	0.406	0.322	0.253	GO:0000122|GO:0006357|GO:0009615|GO:0043011|GO:0097028|GO:0140467	negative regulation of transcription by RNA polymerase II|regulation of transcription by RNA polymerase II|response to virus|myeloid dendritic cell differentiation|dendritic cell differentiation|integrated stress response signaling
34948	A3SS_38624	clu_42540_NA	VPS41	chr7	-	38722962_38726079_38722962_38723234_38726908_38726988	38624	119,94,77	1,2,2	85163102	19,58,26	298	149	0	0	0.983,0.959,0.951	0.691,0.584,0.662	-0.319	A3SS	96.6667	1.66667	116.667	34.3333	98.3333	151	sig	chr7:38722962:38726079:-	chr7:38722962:38723234:-	Exclusion	0.983	0.959	0.951	0.691	0.584	0.662	GO:0006623|GO:0008333|GO:0009267|GO:0016192|GO:0016236|GO:0034058|GO:0035542|GO:1902774	protein targeting to vacuole|endosome to lysosome transport|cellular response to starvation|vesicle-mediated transport|macroautophagy|endosomal vesicle fusion|regulation of SNARE complex assembly|late endosome to lysosome transport
34966	A3SS_38644	stringtie.19000	NA	chr6	+	31762789_31763168_31763050_31763168_31762419_31762570	38644	68,95,89	7,13,12	56,143,22	3,5,0	298	149	0.000211224	0.00606826	0.829,0.785,0.788	0.903,0.935,1.0	0.145	A3SS	84	10.6667	73.6667	2.66667	94.6667	76.3333	sig	chr6:31762789:31763168:+	chr6:31763050:31763168:+	Inclusion	0.829	0.785	0.788	0.903	0.935	1	NA	NA
34971	A3SS_38650	stringtie.17218	UBE2D3	chr4	-	102826484_102826844_102826484_102826636_102827943_102828159	38650	554507538	84,68,79	475975383	112167130	298	149	0.00116704	0.0231461	0.767,0.788,0.773	0.68,0.745,0.596	-0.102	A3SS	533	77	611	136.333	610	747.333	sig	chr4:102826484:102826844:-	chr4:102826484:102826636:-	Exclusion	0.767	0.788	0.773	0.68	0.745	0.596	GO:0000122|GO:0000209|GO:0006281|GO:0006511|GO:0006513|GO:0006915|GO:0016567|GO:0030514|GO:0036211|GO:0043161|GO:0051865|GO:0070936|GO:0070979|GO:1903955	negative regulation of transcription by RNA polymerase II|protein polyubiquitination|DNA repair|ubiquitin-dependent protein catabolic process|protein monoubiquitination|apoptotic process|protein ubiquitination|negative regulation of BMP signaling pathway|protein modification process|proteasome-mediated ubiquitin-dependent protein catabolic process|protein autoubiquitination|protein K48-linked ubi…
34982	A3SS_38662	stringtie.8515	ZNF768	chr16	-	30530366_30533151_30530366_30533148_30534196_30535347	38662	20,14,9	69,48,50	36,61,24	58,102,34	152	149	2.74818e-05	0.00118038	0.221,0.222,0.15	0.378,0.37,0.409	0.188	A3SS	14.3333	55.6667	40.3333	64.6667	70	105	sig	chr16:30530366:30533151:-	chr16:30530366:30533148:-	Inclusion	0.221	0.222	0.15	0.378	0.37	0.409	GO:0006366	transcription by RNA polymerase II
35044	A3SS_38733	stringtie.19458	MICAL1	chr6	-	109445770_109445952_109445770_109445862_109446135_109446412	38733	24,26,31	150,149,80	23,53,50	37,64,21	239	149	6.53384e-07	5.08488e-05	0.091,0.098,0.195	0.279,0.34,0.597	0.277	A3SS	27	126.333	42	40.6667	153.333	82.6667	sig	chr6:109445770:109445952:-	chr6:109445770:109445862:-	Inclusion	0.091	0.098	0.195	0.279	0.34	0.597	GO:0001933|GO:0007010|GO:0007165|GO:0019417|GO:0030042|GO:0043154|GO:0051017|GO:1903305	negative regulation of protein phosphorylation|cytoskeleton organization|signal transduction|sulfur oxidation|actin filament depolymerization|negative regulation of cysteine-type endopeptidase activity involved in apoptotic process|actin filament bundle assembly|regulation of regulated secretory pathway
35075	A3SS_38768	clu_5304_NA	MTF2	chr1	+	93120794_93127299_93127231_93127299_93120548_93120672	38768	47,25,58	135128111	14,52,13	182331208	298	149	4.00879e-10	6.74998e-08	0.148,0.089,0.207	0.037,0.073,0.03	-0.101	A3SS	43.3333	124.667	26.3333	240.333	168	266.667	sig	chr1:93120794:93127299:+	chr1:93127231:93127299:+	Exclusion	0.148	0.089	0.207	0.037	0.073	0.03	GO:0006325|GO:0006355|GO:0007379|GO:0019827|GO:0040029|GO:0048863|GO:1990830	chromatin organization|regulation of DNA-templated transcription|segment specification|stem cell population maintenance|epigenetic regulation of gene expression|stem cell differentiation|cellular response to leukemia inhibitory factor
35077	A3SS_38770	clu_1297_NA	KANSL3	chr2	-	96619671_96619776_96619671_96619762_96631311_96631543	38770	0,1,1	124,75,74	24,63,9	53,102,64	163	149	0	0	0.0,0.012,0.012	0.293,0.361,0.114	0.248	A3SS	0.666667	91	32	73	91.6667	105	sig	chr2:96619671:96619776:-	chr2:96619671:96619762:-	Inclusion	0	0.012	0.012	0.293	0.361	0.114	GO:0006325|GO:0043981|GO:0043982|GO:0043984|GO:0045893|GO:0045944|GO:0051571|GO:1900095	chromatin organization|histone H4-K5 acetylation|histone H4-K8 acetylation|histone H4-K16 acetylation|positive regulation of DNA-templated transcription|positive regulation of transcription by RNA polymerase II|positive regulation of histone H3-K4 methylation|regulation of dosage compensation by inactivation of X chromosome
35103	A3SS_38796	clu_16380_NA	MRPS25	chr3	-	15042459_15043043_15042459_15043022_15049707_15049967	38796	23,13,11	46,65,40	21,38,16	23,59,17	170	149	0.000524607	0.0124212	0.305,0.149,0.194	0.445,0.361,0.452	0.203	A3SS	15.6667	50.3333	25	33	66	58	sig	chr3:15042459:15043043:-	chr3:15042459:15043022:-	Inclusion	0.305	0.149	0.194	0.445	0.361	0.452	GO:0032543	mitochondrial translation
35104	A3SS_38797	clu_16380_NA	MRPS25	chr3	-	15042459_15044223_15042459_15043022_15049707_15049967	38797	196186144	46,65,40	172340170	23,59,17	298	149	3.80429e-05	0.00152599	0.681,0.589,0.643	0.789,0.742,0.833	0.15	A3SS	175.333	50.3333	227.333	33	225.667	260.333	sig	chr3:15042459:15044223:-	chr3:15042459:15043022:-	Inclusion	0.681	0.589	0.643	0.789	0.742	0.833	GO:0032543	mitochondrial translation
35105	A3SS_38798	clu_16380_NA	MRPS25	chr3	-	15042459_15045647_15042459_15043022_15049707_15049967	38798	199191149	46,65,40	171334170	23,59,17	298	149	8.81247e-05	0.00299462	0.684,0.595,0.651	0.788,0.739,0.833	0.143	A3SS	179.667	50.3333	225	33	230	258	sig	chr3:15042459:15045647:-	chr3:15042459:15043022:-	Inclusion	0.684	0.595	0.651	0.788	0.739	0.833	GO:0032543	mitochondrial translation
35106	A3SS_38799	clu_16380_NA	MRPS25	chr3	-	15042459_15047273_15042459_15043022_15049707_15049967	38799	192185144	46,65,40	176331170	23,59,17	298	149	3.65512e-05	0.00147961	0.676,0.587,0.643	0.793,0.737,0.833	0.152	A3SS	173.667	50.3333	225.667	33	224	258.667	sig	chr3:15042459:15047273:-	chr3:15042459:15043022:-	Inclusion	0.676	0.587	0.643	0.793	0.737	0.833	GO:0032543	mitochondrial translation
35107	A3SS_38800	clu_16380_NA	MRPS25	chr3	-	15042459_15047305_15042459_15043022_15049707_15049967	38800	208200156	46,65,40	186360179	23,59,17	298	149	3.55826e-05	0.00144931	0.693,0.606,0.661	0.802,0.753,0.84	0.145	A3SS	188	50.3333	241.667	33	238.333	274.667	sig	chr3:15042459:15047305:-	chr3:15042459:15043022:-	Inclusion	0.693	0.606	0.661	0.802	0.753	0.84	GO:0032543	mitochondrial translation
35108	A3SS_38801	clu_16380_NA	MRPS25	chr3	-	15042459_15047391_15042459_15043022_15049707_15049967	38801	191185145	46,65,40	175333170	23,59,17	298	149	3.38018e-05	0.00139297	0.675,0.587,0.644	0.792,0.738,0.833	0.152	A3SS	173.667	50.3333	226	33	224	259	sig	chr3:15042459:15047391:-	chr3:15042459:15043022:-	Inclusion	0.675	0.587	0.644	0.792	0.738	0.833	GO:0032543	mitochondrial translation
35109	A3SS_38802	clu_16380_NA	MRPS25	chr3	-	15042459_15047663_15042459_15043022_15049707_15049967	38802	193187148	46,65,40	177338170	23,59,17	298	149	3.43872e-05	0.0014125	0.677,0.59,0.649	0.794,0.741,0.833	0.151	A3SS	176	50.3333	228.333	33	226.333	261.333	sig	chr3:15042459:15047663:-	chr3:15042459:15043022:-	Inclusion	0.677	0.59	0.649	0.794	0.741	0.833	GO:0032543	mitochondrial translation
35154	A3SS_38847	stringtie.19974	GGCT	chr7	-	30561465_30563381_30561465_30562128_30563730_30563998	38847	42,38,33	136,83,81	24,83,14	45,102,16	298	149	0.000803239	0.0173747	0.134,0.186,0.169	0.211,0.289,0.304	0.105	A3SS	37.6667	100	40.3333	54.3333	137.667	94.6667	sig	chr7:30561465:30563381:-	chr7:30561465:30562128:-	Inclusion	0.134	0.186	0.169	0.211	0.289	0.304	GO:0001836	release of cytochrome c from mitochondria
35156	A3SS_38850	stringtie.20565	BCAP29	chr7	+	107618327_107623317_107621629_107623317_107613331_107613432	38850	84,86,66	3,2,5	82,245,72	15,19,17	298	149	0.000193801	0.00566357	0.933,0.956,0.868	0.732,0.866,0.679	-0.16	A3SS	78.6667	3.33333	133	17	82	150	sig	chr7:107618327:107623317:+	chr7:107621629:107623317:+	Exclusion	0.933	0.956	0.868	0.732	0.866	0.679	GO:0001649|GO:0006886|GO:0006888|GO:0006915|GO:0070973	osteoblast differentiation|intracellular protein transport|endoplasmic reticulum to Golgi vesicle-mediated transport|apoptotic process|protein localization to endoplasmic reticulum exit site
35226	A3SS_38924	stringtie.20154	NA	chr7	-	65006083_65006447_65006083_65006322_65006540_65006743	38924	66,88,67	8,15,12	48,110,45	27,33,17	274	149	0.000293124	0.00784755	0.818,0.761,0.752	0.492,0.644,0.59	-0.202	A3SS	73.6667	11.6667	67.6667	25.6667	85.3333	93.3333	sig	chr7:65006083:65006447:-	chr7:65006083:65006322:-	Exclusion	0.818	0.761	0.752	0.492	0.644	0.59	NA	NA
35228	A3SS_38929	stringtie.20252	NA	chr7	-	74883348_74883835_74883348_74883463_74884143_74884223	38929	174,95,88	92,89,31	101,239,69	137289115	298	149	8.15399e-05	0.00281914	0.486,0.348,0.587	0.269,0.293,0.231	-0.209	A3SS	119	70.6667	136.333	180.333	189.667	316.667	sig	chr7:74883348:74883835:-	chr7:74883348:74883463:-	Exclusion	0.486	0.348	0.587	0.269	0.293	0.231	NA	NA
35230	A3SS_38931	clu_17734_NA	SLC12A8	chr3	-	125082637_125084420_125082637_125084052_125091438_125091556	38931	78,69,106	57,32,50	26,89,23	4,22,1	298	149	0.000201548	0.0058505	0.406,0.519,0.515	0.765,0.669,0.92	0.305	A3SS	84.3333	46.3333	46	9	130.667	55	sig	chr3:125082637:125084420:-	chr3:125082637:125084052:-	Inclusion	0.406	0.519	0.515	0.765	0.669	0.92	GO:0006884|GO:0055064|GO:0055075|GO:1902476|GO:1990573	cell volume homeostasis|chloride ion homeostasis|potassium ion homeostasis|chloride transmembrane transport|potassium ion import across plasma membrane
35234	A3SS_38935	stringtie.20277	NA	chr7	-	75525904_75526007_75525904_75525963_75527564_75528105	38935	17,24,16	82,104,85	37,54,34	80,186,45	193	149	0.00106345	0.021557	0.138,0.151,0.127	0.263,0.183,0.368	0.133	A3SS	19	90.3333	41.6667	103.667	109.333	145.333	sig	chr7:75525904:75526007:-	chr7:75525904:75525963:-	Inclusion	0.138	0.151	0.127	0.263	0.183	0.368	NA	NA
35249	A3SS_38952	stringtie.20448	NA	chr7	+	100349716_100349887_100349730_100349887_100345864_100345968	38952	82,89,90	28,21,26	260563298	12,29,15	163	149	0	0	0.728,0.795,0.76	0.952,0.947,0.948	0.188	A3SS	87	25	373.667	18.6667	112	392.333	sig	chr7:100349716:100349887:+	chr7:100349730:100349887:+	Inclusion	0.728	0.795	0.76	0.952	0.947	0.948	NA	NA
35250	A3SS_38953	stringtie.20448	NA	chr7	+	100349716_100349887_100349798_100349887_100345864_100345968	38953	188176191	49,47,37	433995505	10,21,8	231	149	0	0	0.712,0.707,0.769	0.965,0.968,0.976	0.24	A3SS	185	44.3333	644.333	13	229.333	657.333	sig	chr7:100349716:100349887:+	chr7:100349798:100349887:+	Inclusion	0.712	0.707	0.769	0.965	0.968	0.976	NA	NA
35252	A3SS_38956	stringtie.20448	NA	chr7	+	100358219_100358366_100358226_100358366_100356749_100356883	38956	391328316	2,12,6	262646147	183,328,91	156	149	0	0	0.995,0.963,0.981	0.578,0.653,0.607	-0.367	A3SS	345	6.66667	351.667	200.667	351.667	552.333	sig	chr7:100358219:100358366:+	chr7:100358226:100358366:+	Exclusion	0.995	0.963	0.981	0.578	0.653	0.607	NA	NA
35254	A3SS_38958	stringtie.20448	NA	chr7	+	100358219_100358366_100358226_100358366_100356749_100356938	38958	50,59,46	3,0,0	21,60,25	21,36,3	156	149	5.44332e-11	1.10664e-08	0.941,1.0,1.0	0.489,0.614,0.888	-0.317	A3SS	51.6667	1	35.3333	20	52.6667	55.3333	sig	chr7:100358219:100358366:+	chr7:100358226:100358366:+	Exclusion	0.941	1	1	0.489	0.614	0.888	NA	NA
35266	A3SS_38970	stringtie.20463	NA	chr7	-	100688591_100689555_100688591_100688718_100694109_100694472	38970	218167200	55,28,37	307606205	9,22,11	298	149	0	0	0.665,0.749,0.73	0.945,0.932,0.903	0.212	A3SS	195	40	372.667	14	235	386.667	sig	chr7:100688591:100689555:-	chr7:100688591:100688718:-	Inclusion	0.665	0.749	0.73	0.945	0.932	0.903	NA	NA
35331	A3SS_39047	clu_44116_NA	SLC4A2	chr7	+	151071389_151071605_151071400_151071605_151071071_151071297	39047	163141104	16,8,28	411622238	12,26,1	160	149	5.42176e-08	5.75342e-06	0.905,0.943,0.776	0.97,0.957,0.996	0.1	A3SS	136	17.3333	423.667	13	153.333	436.667	sig	chr7:151071389:151071605:+	chr7:151071400:151071605:+	Inclusion	0.905	0.943	0.776	0.97	0.957	0.996	GO:0006820|GO:0007283|GO:0015701|GO:0030316|GO:0032956|GO:0043377|GO:0045124|GO:0048565|GO:0051453|GO:0055085|GO:0070175|GO:0097186|GO:1902476|GO:2000565	monoatomic anion transport|spermatogenesis|bicarbonate transport|osteoclast differentiation|regulation of actin cytoskeleton organization|negative regulation of CD8-positive, alpha-beta T cell differentiation|regulation of bone resorption|digestive tract development|regulation of intracellular pH|transmembrane transport|positive regulation of enamel mineralization|amelogenesis|chloride transmembr…
35338	A3SS_39057	clu_10949_NA	HPS4	chr22	-	26466225_26467249_26466225_26466262_26468550_26468623	39057	68,69,76	191111117	28,77,16	139293125	298	149	3.21407e-08	3.60789e-06	0.151,0.237,0.245	0.092,0.116,0.06	-0.122	A3SS	71	139.667	40.3333	185.667	210.667	226	sig	chr22:26466225:26467249:-	chr22:26466225:26466262:-	Exclusion	0.151	0.237	0.245	0.092	0.116	0.06	GO:0006605|GO:0007040|GO:0007596|GO:0007599|GO:0016192|GO:0030318|GO:0046907|GO:0048075|GO:0050821|GO:0060155|GO:1903232|GO:1903955	protein targeting|lysosome organization|blood coagulation|hemostasis|vesicle-mediated transport|melanocyte differentiation|intracellular transport|positive regulation of eye pigmentation|protein stabilization|platelet dense granule organization|melanosome assembly|positive regulation of protein targeting to mitochondrion
35405	A3SS_39129	clu_40572_NA	BLK	chr8	+	11543134_11543347_11543223_11543347_11494000_11538499	39129	24,22,29	52,44,61	27,53,27	17,33,8	238	149	1.94047e-07	1.76494e-05	0.224,0.238,0.229	0.499,0.501,0.679	0.329	A3SS	25	52.3333	35.6667	19.3333	77.3333	55	sig	chr8:11543134:11543347:+	chr8:11543223:11543347:+	Inclusion	0.224	0.238	0.229	0.499	0.501	0.679	GO:0007169|GO:0018108|GO:0030154|GO:0032024|GO:0032092|GO:0035556|GO:0045087|GO:0050853	transmembrane receptor protein tyrosine kinase signaling pathway|peptidyl-tyrosine phosphorylation|cell differentiation|positive regulation of insulin secretion|positive regulation of protein binding|intracellular signal transduction|innate immune response|B cell receptor signaling pathway
35406	A3SS_39130	clu_40572_NA	BLK	chr8	+	11496256_11543347_11543223_11543347_11494000_11539571	39130	41,27,43	66,53,49	32,67,27	8,53,10	298	149	9.4343e-05	0.00315984	0.237,0.203,0.305	0.667,0.387,0.574	0.294	A3SS	37	56	42	23.6667	93	65.6667	sig	chr8:11496256:11543347:+	chr8:11543223:11543347:+	Inclusion	0.237	0.203	0.305	0.667	0.387	0.574	GO:0007169|GO:0018108|GO:0030154|GO:0032024|GO:0032092|GO:0035556|GO:0045087|GO:0050853	transmembrane receptor protein tyrosine kinase signaling pathway|peptidyl-tyrosine phosphorylation|cell differentiation|positive regulation of insulin secretion|positive regulation of protein binding|intracellular signal transduction|innate immune response|B cell receptor signaling pathway
35455	A3SS_39182	stringtie.22036	TRMT10B	chr9	+	37777600_37778972_37777627_37778972_37776281_37776405	39182	84,76,98	4,7,9	52,170,27	12,29,13	176	149	0.000173645	0.0051793	0.947,0.902,0.902	0.786,0.832,0.637	-0.165	A3SS	86	6.66667	83	18	92.6667	101	sig	chr9:37777600:37778972:+	chr9:37777627:37778972:+	Exclusion	0.947	0.902	0.902	0.786	0.832	0.637	GO:0002939|GO:0045039	tRNA N1-guanine methylation|protein insertion into mitochondrial inner membrane
35541	A3SS_39278	clu_29636_NA	ANKRD13A	chr12	+	110011990_110012137_110012004_110012137_109999522_109999784	39278	6,5,18	508442439	58,101,32	204561152	163	149	0	0	0.011,0.01,0.036	0.206,0.141,0.161	0.15	A3SS	9.66667	463	63.6667	305.667	472.667	369.333	sig	chr12:110011990:110012137:+	chr12:110012004:110012137:+	Inclusion	0.011	0.01	0.036	0.206	0.141	0.161	GO:0002091|GO:1905667	negative regulation of receptor internalization|negative regulation of protein localization to endosome
35596	A3SS_39335	stringtie.22672	NOXA1	chr9	+	137434202_137434406_137434223_137434406_137433964_137434079	39335	28,21,40	142187194	28,67,9	75,153,17	170	149	1.01298e-06	7.47031e-05	0.147,0.09,0.153	0.247,0.277,0.317	0.15	A3SS	29.6667	174.333	34.6667	81.6667	204	116.333	sig	chr9:137434202:137434406:+	chr9:137434223:137434406:+	Inclusion	0.147	0.09	0.153	0.247	0.277	0.317	GO:0006801|GO:0010310|GO:0042554|GO:0060263	superoxide metabolic process|regulation of hydrogen peroxide metabolic process|superoxide anion generation|regulation of respiratory burst
35604	A3SS_39344	stringtie.22777	AP1S2	chrX	-	15830058_15833007_15830058_15831568_15845378_15845516	39344	76,78,88	38,63,25	37,78,14	35,101,18	298	149	0.0006904	0.015443	0.5,0.382,0.638	0.346,0.279,0.28	-0.205	A3SS	80.6667	42	43	51.3333	122.667	94.3333	sig	chrX:15830058:15833007:-	chrX:15830058:15831568:-	Exclusion	0.5	0.382	0.638	0.346	0.279	0.28	GO:0006886|GO:0016192|GO:0060155|GO:1903232	intracellular protein transport|vesicle-mediated transport|platelet dense granule organization|melanosome assembly
35605	A3SS_39345	stringtie.22777	AP1S2	chrX	-	15830058_15833524_15830058_15831568_15845378_15845516	39345	108,94,112	38,63,25	33,107,19	35,101,18	298	149	0.000293822	0.00786367	0.587,0.427,0.691	0.32,0.346,0.345	-0.231	A3SS	104.667	42	53	51.3333	146.667	104.333	sig	chrX:15830058:15833524:-	chrX:15830058:15831568:-	Exclusion	0.587	0.427	0.691	0.32	0.346	0.345	GO:0006886|GO:0016192|GO:0060155|GO:1903232	intracellular protein transport|vesicle-mediated transport|platelet dense granule organization|melanosome assembly
35637	A3SS_39382	clu_40044_NA	PABPC1L	chr20	+	44937825_44938191_44938060_44938191_44936893_44936976	39382	60,53,55	91,91,86	51,113,38	25,95,15	298	149	6.26244e-06	0.000347111	0.248,0.226,0.242	0.505,0.373,0.559	0.24	A3SS	56	89.3333	67.3333	45	145.333	112.333	sig	chr20:44937825:44938191:+	chr20:44938060:44938191:+	Inclusion	0.248	0.226	0.242	0.505	0.373	0.559
35638	A3SS_39383	clu_40044_NA	PABPC1L	chr20	+	44938047_44938191_44938060_44938191_44936893_44936976	39383	6,13,6	91,91,86	17,22,4	25,95,15	162	149	7.03556e-05	0.00250861	0.057,0.116,0.06	0.385,0.176,0.197	0.175	A3SS	8.33333	89.3333	14.3333	45	97.6667	59.3333	sig	chr20:44938047:44938191:+	chr20:44938060:44938191:+	Inclusion	0.057	0.116	0.06	0.385	0.176	0.197
35667	A3SS_39413	stringtie.23205	NA	chrX	-	123601208_123603748_123601208_123601338_123610917_123610963	39413	173137122	219227223	207388175	167373156	298	149	1.43803e-06	0.000100769	0.283,0.232,0.215	0.383,0.342,0.359	0.118	A3SS	144	223	256.667	232	367	488.667	sig	chrX:123601208:123603748:-	chrX:123601208:123601338:-	Inclusion	0.283	0.232	0.215	0.383	0.342	0.359	NA	NA
35670	A3SS_39417	stringtie.23232	ENOX2	chrX	-	130637228_130637410_130637228_130637404_130656580_130656695	39417	62,62,50	4,2,5	14,45,30	32,94,41	155	149	0	0	0.937,0.968,0.906	0.296,0.315,0.413	-0.596	A3SS	58	3.66667	29.6667	55.6667	61.6667	85.3333	sig	chrX:130637228:130637410:-	chrX:130637228:130637404:-	Exclusion	0.937	0.968	0.906	0.296	0.315	0.413	GO:0007624|GO:0022900	ultradian rhythm|electron transport chain
35690	A3SS_39440	clu_34906_NA	PGS1	chr17	+	78420213_78424554_78424060_78424554_78419545_78423295	39440	85,38,60	0,1,0	59,110,51	10,14,4	298	149	2.85922e-09	4.05899e-07	1.0,0.95,1.0	0.747,0.797,0.864	-0.181	A3SS	61	0.333333	73.3333	9.33333	61.3333	82.6667	sig	chr17:78420213:78424554:+	chr17:78424060:78424554:+	Exclusion	1	0.95	1	0.747	0.797	0.864	GO:0006655|GO:0032049|GO:0046339	phosphatidylglycerol biosynthetic process|cardiolipin biosynthetic process|diacylglycerol metabolic process
35706	A3SS_39466	clu_13646_NA	SMCO4	chr11	-	93478471_93479284_93478471_93479269_93499275_93505213	39466	166207231	104611171181	147321115	320734281	164	149	1.11022e-16	5.25362e-14	0.126,0.144,0.151	0.294,0.284,0.271	0.143	A3SS	201.333	1114.67	194.333	445	1316	639.333	sig	chr11:93478471:93479284:-	chr11:93478471:93479269:-	Inclusion	0.126	0.144	0.151	0.294	0.284	0.271	GO:0008150	biological_process
35710	A3SS_39470	clu_13646_NA	SMCO4	chr11	-	93478471_93479503_93478471_93479269_93543275_93543508	39470	80,68,119	31,25,29	41,70,33	2,5,2	298	149	7.82158e-08	7.91653e-06	0.563,0.576,0.672	0.911,0.875,0.892	0.289	A3SS	89	28.3333	48	3	117.333	51	sig	chr11:93478471:93479503:-	chr11:93478471:93479269:-	Inclusion	0.563	0.576	0.672	0.911	0.875	0.892	GO:0008150	biological_process
35736	A3SS_39496	clu_105_NA	MIR3681HG	chr2	+	12008142_12083618_12160605_12083618_12007746_12007843	39496	36,24,27	25,50,33	41,98,42	18,38,15	298	149	1.59794e-05	0.000755719	0.419,0.194,0.29	0.532,0.563,0.583	0.258	A3SS	29	36	60.3333	23.6667	65	84	sig	chr2:12008142:12083618:+	chr2:12160605:12083618:+	Inclusion	0.419	0.194	0.29	0.532	0.563	0.583
35799	A3SS_39559	clu_105_NA	MIR3681HG	chr2	+	12106455_12083618_12160605_12083618_12007746_12007843	39559	50,40,49	25,50,33	81,151,62	18,38,15	298	149	3.46115e-06	0.000210708	0.5,0.286,0.426	0.692,0.665,0.674	0.273	A3SS	46.3333	36	98	23.6667	82.3333	121.667	sig	chr2:12106455:12083618:+	chr2:12160605:12083618:+	Inclusion	0.5	0.286	0.426	0.692	0.665	0.674
35800	A3SS_39560	clu_105_NA	MIR3681HG	chr2	+	12106455_12083618_12161662_12083618_12007746_12007843	39560	50,40,49	8,13,15	81,151,62	3,14,1	298	149	6.67249e-06	0.000366753	0.758,0.606,0.62	0.931,0.844,0.969	0.253	A3SS	46.3333	12	98	6	58.3333	104	sig	chr2:12106455:12083618:+	chr2:12161662:12083618:+	Inclusion	0.758	0.606	0.62	0.931	0.844	0.969
35821	A3SS_39587	clu_105_NA	MIR3681HG	chr2	+	12175088_12308784_12181384_12308784_12166737_12166855	39587	58,41,41	8,8,4	68,151,72	6,4,0	298	149	0.000369022	0.00939239	0.784,0.719,0.837	0.85,0.95,1.0	0.153	A3SS	46.6667	6.66667	97	3.33333	53.3333	100.333	sig	chr2:12175088:12308784:+	chr2:12181384:12308784:+	Inclusion	0.784	0.719	0.837	0.85	0.95	1
35851	A3SS_39617	clu_2872_NA	MFF	chr2	+	227350935_227352573_227352513_227352573_227342744_227342819	39617	71,55,51	8,3,5	52,125,56	28,53,40	298	149	2.9143e-11	6.24886e-09	0.816,0.902,0.836	0.481,0.541,0.412	-0.373	A3SS	59	5.33333	77.6667	40.3333	64.3333	118	sig	chr2:227350935:227352573:+	chr2:227352513:227352573:+	Exclusion	0.816	0.902	0.836	0.481	0.541	0.412	GO:0000266|GO:0001836|GO:0006626|GO:0008053|GO:0010821|GO:0016559|GO:0043653|GO:0070584|GO:0090141|GO:0090200|GO:0090314|GO:1900063	mitochondrial fission|release of cytochrome c from mitochondria|protein targeting to mitochondrion|mitochondrial fusion|regulation of mitochondrion organization|peroxisome fission|mitochondrial fragmentation involved in apoptotic process|mitochondrion morphogenesis|positive regulation of mitochondrial fission|positive regulation of release of cytochrome c from mitochondria|positive regulation of …
35853	A3SS_39619	clu_40238_NA	BCAS1	chr20	-	53953431_53955255_53953431_53953695_53957431_53957497	39619	127,73,90	244158142	33,143,35	259655253	298	149	0	0	0.207,0.188,0.241	0.06,0.098,0.065	-0.138	A3SS	96.6667	181.333	70.3333	389	278	459.333	sig	chr20:53953431:53955255:-	chr20:53953431:53953695:-	Exclusion	0.207	0.188	0.241	0.06	0.098	0.065	GO:0042552	myelination
35854	A3SS_39620	clu_40238_NA	BCAS1	chr20	-	53953431_53955411_53953431_53953695_53957431_53957497	39620	112,71,89	244158142	26,130,31	259655253	298	149	0	0	0.187,0.183,0.239	0.048,0.09,0.058	-0.138	A3SS	90.6667	181.333	62.3333	389	272	451.333	sig	chr20:53953431:53955411:-	chr20:53953431:53953695:-	Exclusion	0.187	0.183	0.239	0.048	0.09	0.058	GO:0042552	myelination
35855	A3SS_39621	clu_40238_NA	BCAS1	chr20	-	53953431_53955411_53953431_53955255_53957431_53957497	39621	169110117	20,6,8	38,146,43	9,25,9	298	149	0.0019167	0.0341151	0.809,0.902,0.88	0.679,0.745,0.705	-0.154	A3SS	132	11.3333	75.6667	14.3333	143.333	90	sig	chr20:53953431:53955411:-	chr20:53953431:53955255:-	Exclusion	0.809	0.902	0.88	0.679	0.745	0.705	GO:0042552	myelination
35860	A3SS_39629	clu_40238_NA	BCAS1	chr20	-	53953431_53955255_53953431_53953695_53985286_53985499	39629	107,67,82	115,86,99	26,118,26	134289104	298	149	9.51383e-12	2.22858e-09	0.318,0.28,0.293	0.088,0.17,0.111	-0.174	A3SS	85.3333	100	56.6667	175.667	185.333	232.333	sig	chr20:53953431:53955255:-	chr20:53953431:53953695:-	Exclusion	0.318	0.28	0.293	0.088	0.17	0.111	GO:0042552	myelination
35861	A3SS_39630	clu_40238_NA	BCAS1	chr20	-	53966905_53977227_53966905_53967073_53985286_53985499	39630	109,83,51	46,46,28	50,127,35	76,154,72	298	149	1.40994e-10	2.64746e-08	0.542,0.474,0.477	0.248,0.292,0.196	-0.252	A3SS	81	40	70.6667	100.667	121	171.333	sig	chr20:53966905:53977227:-	chr20:53966905:53967073:-	Exclusion	0.542	0.474	0.477	0.248	0.292	0.196	GO:0042552	myelination
35870	A3SS_39639	clu_30727_NA	CBS	chr21	-	43066242_43068331_43066242_43067945_43068508_43068615	39639	358466536	9,10,7	73,154,27	32,137,30	298	149	0	0	0.952,0.959,0.975	0.533,0.36,0.31	-0.561	A3SS	453.333	8.66667	84.6667	66.3333	462	151	sig	chr21:43066242:43068331:-	chr21:43066242:43067945:-	Exclusion	0.952	0.959	0.975	0.533	0.36	0.31	GO:0001958|GO:0001974|GO:0006535|GO:0006563|GO:0006565|GO:0006801|GO:0010749|GO:0019343|GO:0019344|GO:0019346|GO:0019448|GO:0021587|GO:0042262|GO:0043066|GO:0043418|GO:0043506|GO:0050667|GO:0051593|GO:0060135|GO:0060351|GO:0070814|GO:0071456|GO:0097746	endochondral ossification|blood vessel remodeling|cysteine biosynthetic process from serine|L-serine metabolic process|L-serine catabolic process|superoxide metabolic process|regulation of nitric oxide mediated signal transduction|cysteine biosynthetic process via cystathionine|cysteine biosynthetic process|transsulfuration|L-cysteine catabolic process|cerebellum morphogenesis|DNA protection|nega…
35873	A3SS_39642	clu_41405_NA	AC104986.2	chr8	-	98996762_99004695_98996762_98996966_99012868_99013044	39642	11,7,2	46,75,46	31,91,33	64,83,35	298	149	4.74953e-13	1.38922e-10	0.107,0.045,0.021	0.195,0.354,0.32	0.232	A3SS	6.66667	55.6667	51.6667	60.6667	62.3333	112.333	sig	chr8:98996762:99004695:-	chr8:98996762:98996966:-	Inclusion	0.107	0.045	0.021	0.195	0.354	0.32
35978	A3SS_39752	clu_4243_NA	PEF1	chr1	-	31630339_31630750_31630339_31630720_31632494_31632638	39752	160,98,112	0,0,0	113284109	18,47,11	179	149	0	0	1.0,1.0,1.0	0.839,0.834,0.892	-0.145	A3SS	123.333	0	168.667	25.3333	123.333	194	sig	chr1:31630339:31630750:-	chr1:31630339:31630720:-	Exclusion	1	1	1	0.839	0.834	0.892	GO:0006888|GO:0014029|GO:0014032|GO:0048208|GO:0051592|GO:1902527	endoplasmic reticulum to Golgi vesicle-mediated transport|neural crest formation|neural crest cell development|COPII vesicle coating|response to calcium ion|positive regulation of protein monoubiquitination
35984	A3SS_39758	clu_10516_NA	TRAF3	chr14	+	102836809_102870446_102870184_102870446_102777478_102777675	39758	24,29,11	97117115	22,33,21	38,108,38	298	149	0.000291957	0.00782648	0.11,0.11,0.046	0.224,0.133,0.216	0.102	A3SS	21.3333	109.667	25.3333	61.3333	131	86.6667	sig	chr14:102836809:102870446:+	chr14:102870184:102870446:+	Inclusion	0.11	0.11	0.046	0.224	0.133	0.216	GO:0001817|GO:0002224|GO:0006915|GO:0007165|GO:0008063|GO:0030162|GO:0032088|GO:0032481|GO:0032648|GO:0033209|GO:0035666|GO:0042981|GO:0043122|GO:0046330|GO:0050688|GO:0051607|GO:0060337|GO:0070534	regulation of cytokine production|toll-like receptor signaling pathway|apoptotic process|signal transduction|Toll signaling pathway|regulation of proteolysis|negative regulation of NF-kappaB transcription factor activity|positive regulation of type I interferon production|regulation of interferon-beta production|tumor necrosis factor-mediated signaling pathway|TRIF-dependent toll-like receptor si…
36021	A3SS_39795	clu_37507_NA	EIF2S3	chrX	+	24074337_24077971_24076721_24077971_24073090_24074397	39795	244213280	2,6,5	191527111	92,201,54	298	149	0	0	0.984,0.947,0.966	0.509,0.567,0.507	-0.438	A3SS	245.667	4.33333	276.333	115.667	250	392	sig	chrX:24074337:24077971:+	chrX:24076721:24077971:+	Exclusion	0.984	0.947	0.966	0.509	0.567	0.507	GO:0001731|GO:0006413	formation of translation preinitiation complex|translational initiation
36031	A3SS_39805	clu_6609_NA	SOAT1	chr1	+	179350276_179350431_179350295_179350431_179348843_179348942	39805	12,5,5	726573613	45,106,74	253691246	168	149	0	0	0.014,0.008,0.007	0.136,0.12,0.211	0.146	A3SS	7.33333	637.333	75	396.667	644.667	471.667	sig	chr1:179350276:179350431:+	chr1:179350295:179350431:+	Inclusion	0.014	0.008	0.007	0.136	0.12	0.211	GO:0008203|GO:0010742|GO:0010878|GO:0033344|GO:0034379|GO:0034383|GO:0042632|GO:0042986	cholesterol metabolic process|macrophage derived foam cell differentiation|cholesterol storage|cholesterol efflux|very-low-density lipoprotein particle assembly|low-density lipoprotein particle clearance|cholesterol homeostasis|positive regulation of amyloid precursor protein biosynthetic process
36050	A3SS_39824	clu_39871_NA	PHF20	chr20	+	35812622_35842744_35823257_35842744_35801490_35801605	39824	19,25,18	56,41,27	35,76,56	27,59,32	298	149	1.75443e-06	0.000119483	0.145,0.234,0.25	0.393,0.392,0.467	0.208	A3SS	20.6667	41.3333	55.6667	39.3333	62	95	sig	chr20:35812622:35842744:+	chr20:35823257:35842744:+	Inclusion	0.145	0.234	0.25	0.393	0.392	0.467	GO:0006325|GO:0006357|GO:0043981|GO:0043982|GO:0043984|GO:0045893|GO:0051571|GO:1900095	chromatin organization|regulation of transcription by RNA polymerase II|histone H4-K5 acetylation|histone H4-K8 acetylation|histone H4-K16 acetylation|positive regulation of DNA-templated transcription|positive regulation of histone H3-K4 methylation|regulation of dosage compensation by inactivation of X chromosome
36064	A3SS_39838	clu_33775_NA	NAGLU	chr17	+	42539016_42541206_42541038_42541206_42538669_42538755	39838	167124158	50,25,38	97275134	6,13,10	298	149	7.5322e-12	1.78727e-09	0.625,0.713,0.675	0.89,0.914,0.87	0.22	A3SS	149.667	37.6667	168.667	9.66667	187.333	178.333	sig	chr17:42539016:42541206:+	chr17:42541038:42541206:+	Inclusion	0.625	0.713	0.675	0.89	0.914	0.87	GO:0001573|GO:0001774|GO:0001889|GO:0003158|GO:0003183|GO:0003220|GO:0006801|GO:0006914|GO:0007028|GO:0007030|GO:0007040|GO:0007399|GO:0008340|GO:0009611|GO:0014004|GO:0016485|GO:0018158|GO:0021675|GO:0021680|GO:0030200|GO:0030201|GO:0030202|GO:0030534|GO:0031069|GO:0032496|GO:0032963|GO:0034142|GO:0034285|GO:0034599|GO:0035633|GO:0035640|GO:0035909|GO:0042445|GO:0042474|GO:0042982|GO:0043161|GO:…	ganglioside metabolic process|microglial cell activation|liver development|endothelium development|mitral valve morphogenesis|left ventricular cardiac muscle tissue morphogenesis|superoxide metabolic process|autophagy|cytoplasm organization|Golgi organization|lysosome organization|nervous system development|determination of adult lifespan|response to wounding|microglia differentiation|protein pro…
36067	A3SS_39841	clu_33775_NA	NAGLU	chr17	+	42539524_42541206_42541038_42541206_42538669_42538755	39841	165124157	50,25,38	97276134	6,13,10	298	149	6.7113e-12	1.60171e-09	0.623,0.713,0.674	0.89,0.914,0.87	0.221	A3SS	148.667	37.6667	169	9.66667	186.333	178.667	sig	chr17:42539524:42541206:+	chr17:42541038:42541206:+	Inclusion	0.623	0.713	0.674	0.89	0.914	0.87	GO:0001573|GO:0001774|GO:0001889|GO:0003158|GO:0003183|GO:0003220|GO:0006801|GO:0006914|GO:0007028|GO:0007030|GO:0007040|GO:0007399|GO:0008340|GO:0009611|GO:0014004|GO:0016485|GO:0018158|GO:0021675|GO:0021680|GO:0030200|GO:0030201|GO:0030202|GO:0030534|GO:0031069|GO:0032496|GO:0032963|GO:0034142|GO:0034285|GO:0034599|GO:0035633|GO:0035640|GO:0035909|GO:0042445|GO:0042474|GO:0042982|GO:0043161|GO:…	ganglioside metabolic process|microglial cell activation|liver development|endothelium development|mitral valve morphogenesis|left ventricular cardiac muscle tissue morphogenesis|superoxide metabolic process|autophagy|cytoplasm organization|Golgi organization|lysosome organization|nervous system development|determination of adult lifespan|response to wounding|microglia differentiation|protein pro…
36069	A3SS_39843	clu_33775_NA	NAGLU	chr17	+	42540962_42541206_42541038_42541206_42538669_42538755	39843	122,85,116	50,25,38	75236119	6,13,10	225	149	2.4758e-14	8.63775e-12	0.618,0.692,0.669	0.892,0.923,0.887	0.241	A3SS	107.667	37.6667	143.333	9.66667	145.333	153	sig	chr17:42540962:42541206:+	chr17:42541038:42541206:+	Inclusion	0.618	0.692	0.669	0.892	0.923	0.887	GO:0001573|GO:0001774|GO:0001889|GO:0003158|GO:0003183|GO:0003220|GO:0006801|GO:0006914|GO:0007028|GO:0007030|GO:0007040|GO:0007399|GO:0008340|GO:0009611|GO:0014004|GO:0016485|GO:0018158|GO:0021675|GO:0021680|GO:0030200|GO:0030201|GO:0030202|GO:0030534|GO:0031069|GO:0032496|GO:0032963|GO:0034142|GO:0034285|GO:0034599|GO:0035633|GO:0035640|GO:0035909|GO:0042445|GO:0042474|GO:0042982|GO:0043161|GO:…	ganglioside metabolic process|microglial cell activation|liver development|endothelium development|mitral valve morphogenesis|left ventricular cardiac muscle tissue morphogenesis|superoxide metabolic process|autophagy|cytoplasm organization|Golgi organization|lysosome organization|nervous system development|determination of adult lifespan|response to wounding|microglia differentiation|protein pro…
36085	A3SS_39859	clu_18675_NA	AHRR	chr5	+	355573_367992_360857_367992_353729_353911	39859	56,43,44	10,3,10	23,48,22	23,25,24	298	149	4.8658e-07	3.9259e-05	0.737,0.878,0.688	0.333,0.49,0.314	-0.389	A3SS	47.6667	7.66667	31	24	55.3333	55	sig	chr5:355573:367992:+	chr5:360857:367992:+	Exclusion	0.737	0.878	0.688	0.333	0.49	0.314	GO:0006357	regulation of transcription by RNA polymerase II
36087	A3SS_39861	clu_18675_NA	AHRR	chr5	+	355573_367992_367807_367992_353729_353911	39861	59,48,48	53,35,30	35,78,43	50,106,58	298	149	0.00114227	0.02276	0.358,0.407,0.444	0.259,0.269,0.27	-0.137	A3SS	51.6667	39.3333	52	71.3333	91	123.333	sig	chr5:355573:367992:+	chr5:367807:367992:+	Exclusion	0.358	0.407	0.444	0.259	0.269	0.27	GO:0006357	regulation of transcription by RNA polymerase II
36135	A3SS_39909	clu_36720_NA	MAP3K7	chr6	-	90536336_90537410_90536336_90536401_90547257_90547387	39909	44,34,52	42,28,41	19,50,25	99,149,92	298	149	1.66533e-14	5.96172e-12	0.344,0.378,0.388	0.088,0.144,0.12	-0.253	A3SS	43.3333	37	31.3333	113.333	80.3333	144.667	sig	chr6:90536336:90537410:-	chr6:90536336:90536401:-	Exclusion	0.344	0.378	0.388	0.088	0.144	0.12	GO:0000165|GO:0002223|GO:0002726|GO:0002753|GO:0002755|GO:0007179|GO:0007249|GO:0007250|GO:0007252|GO:0007254|GO:0016239|GO:0032743|GO:0038066|GO:0038095|GO:0038173|GO:0043123|GO:0043276|GO:0043507|GO:0043966|GO:0050852|GO:0051092|GO:0051403|GO:0070423|GO:0070498	MAPK cascade|stimulatory C-type lectin receptor signaling pathway|positive regulation of T cell cytokine production|cytosolic pattern recognition receptor signaling pathway|MyD88-dependent toll-like receptor signaling pathway|transforming growth factor beta receptor signaling pathway|I-kappaB kinase/NF-kappaB signaling|activation of NF-kappaB-inducing kinase activity|I-kappaB phosphorylation|JNK …
36136	A3SS_39910	clu_36720_NA	MAP3K7	chr6	-	90536336_90542529_90536336_90536401_90547257_90547387	39910	44,34,52	42,28,41	20,54,25	99,149,92	298	149	9.37028e-14	3.05555e-11	0.344,0.378,0.388	0.092,0.153,0.12	-0.248	A3SS	43.3333	37	33	113.333	80.3333	146.333	sig	chr6:90536336:90542529:-	chr6:90536336:90536401:-	Exclusion	0.344	0.378	0.388	0.092	0.153	0.12	GO:0000165|GO:0002223|GO:0002726|GO:0002753|GO:0002755|GO:0007179|GO:0007249|GO:0007250|GO:0007252|GO:0007254|GO:0016239|GO:0032743|GO:0038066|GO:0038095|GO:0038173|GO:0043123|GO:0043276|GO:0043507|GO:0043966|GO:0050852|GO:0051092|GO:0051403|GO:0070423|GO:0070498	MAPK cascade|stimulatory C-type lectin receptor signaling pathway|positive regulation of T cell cytokine production|cytosolic pattern recognition receptor signaling pathway|MyD88-dependent toll-like receptor signaling pathway|transforming growth factor beta receptor signaling pathway|I-kappaB kinase/NF-kappaB signaling|activation of NF-kappaB-inducing kinase activity|I-kappaB phosphorylation|JNK …
36141	A3SS_39916	clu_21174_NA	AC008878.3	chr19	+	7437125_7440482_7440343_7440482_7395151_7395247	39916	34,30,26	38,60,73	69,108,42	247459217	298	149	9.40808e-05	0.00315339	0.309,0.2,0.151	0.123,0.105,0.088	-0.115	A3SS	30	57	73	307.667	87	380.667	sig	chr19:7437125:7440482:+	chr19:7440343:7440482:+	Exclusion	0.309	0.2	0.151	0.123	0.105	0.088
36147	A3SS_39922	clu_10734_NA	COMT	chr22	+	19962557_19962815_19962658_19962815_19961198_19961289	39922	803796681	1,3,2	6351444537	54,96,62	250	149	0	0	0.998,0.994,0.995	0.875,0.9,0.838	-0.125	A3SS	760	2	872	70.6667	762	942.667	sig	chr22:19962557:19962815:+	chr22:19962658:19962815:+	Exclusion	0.998	0.994	0.995	0.875	0.9	0.838	GO:0006629|GO:0016036|GO:0032259|GO:0032502|GO:0042135|GO:0042417|GO:0042420|GO:0042424	lipid metabolic process|cellular response to phosphate starvation|methylation|developmental process|neurotransmitter catabolic process|dopamine metabolic process|dopamine catabolic process|catecholamine catabolic process
36185	A3SS_39960	clu_8697_NA	OLMALINC	chr10	+	100380982_100383368_100381215_100383368_100373614_100374012	39960	88103115	232252306	80,297,47	75,347,64	298	149	3.74176e-10	6.33273e-08	0.159,0.17,0.158	0.348,0.3,0.269	0.143	A3SS	102	263.333	141.333	162	365.333	303.333	sig	chr10:100380982:100383368:+	chr10:100381215:100383368:+	Inclusion	0.159	0.17	0.158	0.348	0.3	0.269
36191	A3SS_39966	clu_41542_NA	TAF2	chr8	-	119793365_119794944_119793365_119793451_119795531_119795631	39966	7,6,0	90,79,61	19,34,24	56,110,78	298	149	1.9125e-10	3.42573e-08	0.037,0.037,0.0	0.145,0.134,0.133	0.113	A3SS	4.33333	76.6667	25.6667	81.3333	81	107	sig	chr8:119793365:119794944:-	chr8:119793365:119793451:-	Inclusion	0.037	0.037	0	0.145	0.134	0.133	GO:0000086|GO:0006282|GO:0006357|GO:0006367|GO:0006468|GO:0014070|GO:0035521|GO:0035522|GO:0042789|GO:0043966|GO:0045893|GO:0051123|GO:0060261	G2/M transition of mitotic cell cycle|regulation of DNA repair|regulation of transcription by RNA polymerase II|transcription initiation at RNA polymerase II promoter|protein phosphorylation|response to organic cyclic compound|monoubiquitinated histone deubiquitination|monoubiquitinated histone H2A deubiquitination|mRNA transcription by RNA polymerase II|histone H3 acetylation|positive regulation…
36202	A3SS_39977	clu_8072_NA	AGAP6	chr10	+	50008499_50010499_50008710_50010499_50008024_50008076	39977	13,10,24	193132109	56,68,41	110200101	298	149	1.08147e-12	2.97313e-10	0.033,0.036,0.099	0.203,0.145,0.169	0.116	A3SS	15.6667	144.667	55	137	160.333	192	sig	chr10:50008499:50010499:+	chr10:50008710:50010499:+	Inclusion	0.033	0.036	0.099	0.203	0.145	0.169	GO:0090630	activation of GTPase activity
36203	A3SS_39978	clu_8072_NA	AGAP6	chr10	+	50008503_50010499_50008710_50010499_50008024_50008076	39978	10,10,17	193132109	51,37,39	110200101	298	149	2.84187e-10	4.95221e-08	0.025,0.036,0.072	0.188,0.085,0.162	0.101	A3SS	12.3333	144.667	42.3333	137	157	179.333	sig	chr10:50008503:50010499:+	chr10:50008710:50010499:+	Inclusion	0.025	0.036	0.072	0.188	0.085	0.162	GO:0090630	activation of GTPase activity
36205	A3SS_39980	clu_17041_NA	RASSF1	chr3	-	50332049_50336947_50332049_50332154_50337172_50337464	39980	106115123	140195207	67,132,33	219383158	298	149	5.97137e-09	7.91735e-07	0.275,0.228,0.229	0.133,0.147,0.095	-0.119	A3SS	114.667	180.667	77.3333	253.333	295.333	330.667	sig	chr3:50332049:50336947:-	chr3:50332049:50332154:-	Exclusion	0.275	0.228	0.229	0.133	0.147	0.095	GO:0007049|GO:0007265	cell cycle|Ras protein signal transduction
36206	A3SS_39981	clu_17041_NA	RASSF1	chr3	-	50332049_50336951_50332049_50332154_50337172_50337464	39981	101115124	140195207	67,134,33	219383158	298	149	1.48812e-08	1.81255e-06	0.265,0.228,0.23	0.133,0.149,0.095	-0.115	A3SS	113.333	180.667	78	253.333	294	331.333	sig	chr3:50332049:50336951:-	chr3:50332049:50332154:-	Exclusion	0.265	0.228	0.23	0.133	0.149	0.095	GO:0007049|GO:0007265	cell cycle|Ras protein signal transduction
36224	A3SS_40000	clu_15383_NA	NR6A1	chr9	-	124554327_124732994_124554327_124554570_124733307_124733349	40000	132123115	44,29,28	88,212,57	65,148,54	298	149	1.92351e-10	3.43924e-08	0.6,0.68,0.673	0.404,0.417,0.345	-0.262	A3SS	123.333	33.6667	119	89	157	208	sig	chr9:124554327:124732994:-	chr9:124554327:124554570:-	Exclusion	0.6	0.68	0.673	0.404	0.417	0.345	GO:0000122|GO:0006357|GO:0007276|GO:0045944	negative regulation of transcription by RNA polymerase II|regulation of transcription by RNA polymerase II|gamete generation|positive regulation of transcription by RNA polymerase II
36236	A3SS_40012	clu_15383_NA	NR6A1	chr9	-	124554327_124732994_124554327_124717827_124733307_124733349	40012	171151143	31,15,40	116,267,80	49,114,20	298	149	0.00146043	0.0275989	0.734,0.834,0.641	0.542,0.539,0.667	-0.154	A3SS	155	28.6667	154.333	61	183.667	215.333	sig	chr9:124554327:124732994:-	chr9:124554327:124717827:-	Exclusion	0.734	0.834	0.641	0.542	0.539	0.667	GO:0000122|GO:0006357|GO:0007276|GO:0045944	negative regulation of transcription by RNA polymerase II|regulation of transcription by RNA polymerase II|gamete generation|positive regulation of transcription by RNA polymerase II
36250	A3SS_40026	clu_4105_NA	NUDC	chr1	+	26934248_26941660_26941456_26941660_26924088_26934419	40026	71,57,53	34,33,28	97,134,55	177223207	298	149	1.9984e-15	8.10559e-13	0.511,0.463,0.486	0.215,0.231,0.117	-0.299	A3SS	60.3333	31.6667	95.3333	202.333	92	297.667	sig	chr1:26934248:26941660:+	chr1:26941456:26941660:+	Exclusion	0.511	0.463	0.486	0.215	0.231	0.117	GO:0006457|GO:0007052|GO:0007080|GO:0007097|GO:0043434|GO:0051301	protein folding|mitotic spindle organization|mitotic metaphase plate congression|nuclear migration|response to peptide hormone|cell division
36311	A3SS_40089	clu_10484_NA	SLC25A29	chr14	-	100293293_100295701_100293293_100293377_100298841_100299201	40089	89,103,98	56,35,42	44,103,17	47,76,50	298	149	0.000255384	0.00704637	0.443,0.595,0.538	0.319,0.404,0.145	-0.236	A3SS	96.6667	44.3333	54.6667	57.6667	141	112.333	sig	chr14:100293293:100295701:-	chr14:100293293:100293377:-	Exclusion	0.443	0.595	0.538	0.319	0.404	0.145	GO:0006865|GO:0015822|GO:0015879|GO:0089709|GO:1902616|GO:1903401|GO:1903826|GO:1990575	amino acid transport|ornithine transport|carnitine transport|L-histidine transmembrane transport|acyl carnitine transmembrane transport|L-lysine transmembrane transport|L-arginine transmembrane transport|mitochondrial L-ornithine transmembrane transport
36312	A3SS_40090	clu_10484_NA	SLC25A29	chr14	-	100293293_100296006_100293293_100293377_100298841_100299201	40090	89106100	56,35,42	47,99,17	47,76,50	298	149	0.000224719	0.00636163	0.443,0.602,0.543	0.333,0.394,0.145	-0.239	A3SS	98.3333	44.3333	54.3333	57.6667	142.667	112	sig	chr14:100293293:100296006:-	chr14:100293293:100293377:-	Exclusion	0.443	0.602	0.543	0.333	0.394	0.145	GO:0006865|GO:0015822|GO:0015879|GO:0089709|GO:1902616|GO:1903401|GO:1903826|GO:1990575	amino acid transport|ornithine transport|carnitine transport|L-histidine transmembrane transport|acyl carnitine transmembrane transport|L-lysine transmembrane transport|L-arginine transmembrane transport|mitochondrial L-ornithine transmembrane transport
36313	A3SS_40091	clu_10484_NA	SLC25A29	chr14	-	100293293_100298441_100293293_100293377_100298841_100299201	40091	89105102	56,35,42	44,106,19	47,76,50	298	149	0.000281834	0.00762337	0.443,0.6,0.548	0.319,0.411,0.16	-0.234	A3SS	98.6667	44.3333	56.3333	57.6667	143	114	sig	chr14:100293293:100298441:-	chr14:100293293:100293377:-	Exclusion	0.443	0.6	0.548	0.319	0.411	0.16	GO:0006865|GO:0015822|GO:0015879|GO:0089709|GO:1902616|GO:1903401|GO:1903826|GO:1990575	amino acid transport|ornithine transport|carnitine transport|L-histidine transmembrane transport|acyl carnitine transmembrane transport|L-lysine transmembrane transport|L-arginine transmembrane transport|mitochondrial L-ornithine transmembrane transport
36341	A3SS_40119	clu_28388_NA	FGFR1OP2	chr12	+	26960385_26960628_26960514_26960628_26957600_26957743	40119	55,61,44	80,51,56	20,40,15	128221122	278	149	0	0	0.269,0.391,0.296	0.077,0.088,0.062	-0.243	A3SS	53.3333	62.3333	25	157	115.667	182	sig	chr12:26960385:26960628:+	chr12:26960514:26960628:+	Exclusion	0.269	0.391	0.296	0.077	0.088	0.062	GO:0009611|GO:0042060	response to wounding|wound healing
36359	A3SS_40137	clu_42529_NA	EPDR1	chr7	+	37950199_37951941_38010920_37951941_37920560_37921208	40137	48,53,51	0,0,0	42,81,36	3,3,3	298	149	0.000295763	0.00790662	1.0,1.0,1.0	0.875,0.931,0.857	-0.112	A3SS	50.6667	0	53	3	50.6667	56	sig	chr7:37950199:37951941:+	chr7:38010920:37951941:+	Exclusion	1	1	1	0.875	0.931	0.857	GO:0007160|GO:1990764	cell-matrix adhesion|myofibroblast contraction
36401	A3SS_40180	clu_27778_NA	ALPK2	chr18	-	58503930_58513843_58503930_58512228_58514992_58515081	40180	41,31,37	24,10,19	17,71,17	21,84,19	298	149	0.000266345	0.00729789	0.461,0.608,0.493	0.288,0.297,0.309	-0.223	A3SS	36.3333	17.6667	35	41.3333	54	76.3333	sig	chr18:58503930:58513843:-	chr18:58503930:58512228:-	Exclusion	0.461	0.608	0.493	0.288	0.297	0.309	GO:0003007|GO:0003308|GO:0006468|GO:0010468|GO:0030010|GO:0042981|GO:0055013|GO:1905223	heart morphogenesis|negative regulation of Wnt signaling pathway involved in heart development|protein phosphorylation|regulation of gene expression|establishment of cell polarity|regulation of apoptotic process|cardiac muscle cell development|epicardium morphogenesis
36408	A3SS_40187	clu_5488_NA	LAMTOR5-AS1	chr1	+	110363769_110418362_110365977_110418362_110355875_110356031	40187	56,46,49	7,6,12	36,107,21	1,1,1	298	149	2.36091e-07	2.08575e-05	0.8,0.793,0.671	0.947,0.982,0.913	0.193	A3SS	50.3333	8.33333	54.6667	1	58.6667	55.6667	sig	chr1:110363769:110418362:+	chr1:110365977:110418362:+	Inclusion	0.8	0.793	0.671	0.947	0.982	0.913
36411	A3SS_40190	clu_906_NA	C1D	chr2	-	68047172_68047336_68047172_68047319_68062957_68063009	40190	0,1,1	124117117	15,27,15	92243104	166	149	2.14273e-13	6.6326e-11	0.0,0.008,0.008	0.128,0.091,0.115	0.106	A3SS	0.666667	119.333	19	146.333	120	165.333	sig	chr2:68047172:68047336:-	chr2:68047172:68047319:-	Inclusion	0	0.008	0.008	0.128	0.091	0.115	GO:0000460|GO:0006915|GO:0010468|GO:0045892	maturation of 5.8S rRNA|apoptotic process|regulation of gene expression|negative regulation of DNA-templated transcription
36424	A3SS_40203	clu_42847_NA	POM121	chr7	+	72896907_72913828_72913764_72913828_72890932_72891110	40203	116,107,98	65,68,58	51,101,72	55,122,58	298	149	0.000470966	0.0113993	0.472,0.44,0.458	0.317,0.293,0.383	-0.126	A3SS	107	63.6667	74.6667	78.3333	170.667	153	sig	chr7:72896907:72913828:+	chr7:72913764:72913828:+	Exclusion	0.472	0.44	0.458	0.317	0.293	0.383	GO:0006405|GO:0006606|GO:0006913|GO:0051028	RNA export from nucleus|protein import into nucleus|nucleocytoplasmic transport|mRNA transport
36431	A3SS_40210	clu_42847_NA	POM121	chr7	+	72901035_72913828_72913764_72913828_72890932_72891110	40210	117111101	65,68,58	51,97,72	55,122,58	298	149	0.000220032	0.00626449	0.474,0.449,0.465	0.317,0.284,0.383	-0.135	A3SS	109.667	63.6667	73.3333	78.3333	173.333	151.667	sig	chr7:72901035:72913828:+	chr7:72913764:72913828:+	Exclusion	0.474	0.449	0.465	0.317	0.284	0.383	GO:0006405|GO:0006606|GO:0006913|GO:0051028	RNA export from nucleus|protein import into nucleus|nucleocytoplasmic transport|mRNA transport
[truncated: 4,968 more rows]
