# Supplementary material for: Engineering Oncogenic Hotspot Mutations on SF3B1 via CRISPR-Directed PRECIS Mutagenesis
Source: Cancer Res Commun. 2024 Sep 24;4(9):2498–513. doi: 10.1158/2767-9764.CRC-24-0145 (PMC11421219; doi:10.1158/2767-9764.CRC-24-0145)
Supplement: Supplementary Table 10 — HG-3 DEG results [file crc-24-0145_supplementary_table_10_suppst10.xlsx]

## Sheet: Supplementary Table 10
Supplementary Table 10: HG-3 DEG results
Genes	HG3_WT_1	HG3_WT_2	HG3_WT_3	HG3_K700E_1	HG3_K700E_2	HG3_K700E_3	baseMean	log2FoldChange	lfcSE	stat	pvalue	padj	plot_fdr
DDX3Y	13.4956	13.8026	13.7465	6.77022	6.94953	6.92579	8802.75	-16.4861	1.18162	-13.9522	3.05082e-44	3.01761e-42	1e-20
RPS4Y1	12.2162	12.3779	12.2648	6.48267	6.65151	6.62919	3304.85	-15.0727	1.18077	-12.7651	2.56664e-37	2.05627e-35	1e-20
KDM5D	11.422	11.5707	11.4537	6.3206	6.48076	6.4596	1904.49	-14.2774	1.18106	-12.0886	1.21277e-33	8.76087e-32	1e-20
TXLNGY	11.2447	11.1037	11.3458	6.27066	6.42763	6.40689	1610.07	-14.0355	1.18174	-11.8771	1.55746e-32	1.09435e-30	1e-20
USP9Y	10.6682	10.6176	10.5729	6.15157	6.29946	6.27993	1067.49	-13.4429	1.18135	-11.3793	5.3039e-30	3.36791e-28	1e-20
UTY	10.3611	10.5119	10.5622	6.12398	6.26954	6.25032	974.273	-13.3099	1.1822	-11.2586	2.10123e-29	1.3212e-27	1e-20
EIF1AY	10.0035	9.87006	10.0357	6.02683	6.163	6.14502	698.35	-12.8307	1.1825	-10.8505	1.98359e-27	1.16466e-25	1e-20
ZFY	9.34355	9.28681	9.2863	5.90038	6.02204	6.00597	455.543	-12.2144	1.18316	-10.3235	5.5165e-25	2.90713e-23	1e-20
NLGN4Y	9.31806	9.08963	9.19557	5.87938	5.99861	5.98286	427.305	-12.123	1.18424	-10.237	1.35417e-24	7.00709e-23	1e-20
TTTY15	8.92994	8.86767	8.85184	5.81769	5.92888	5.91418	348.902	-11.8298	1.18422	-9.98954	1.69369e-23	8.20276e-22	1e-20
NEFLP1	7.60352	7.64228	7.55057	5.52863	5.60386	5.59384	156.797	-10.6751	1.18966	-8.97328	2.87812e-19	1.14755e-17	1.14755e-17
AC124864.2	7.27524	7.46514	7.37218	5.46471	5.53352	5.52435	136.421	-10.4723	1.19213	-8.78452	1.57033e-18	5.96516e-17	5.96516e-17
AL355974.2	8.31361	8.36344	8.33832	5.70782	5.8211	5.79148	248.11	-10.3739	1.18598	-8.74711	2.18887e-18	8.25384e-17	8.25384e-17
SOHLH2	6.87092	6.77373	6.89185	5.30076	5.35499	5.34773	98.0622	-9.99854	1.19566	-8.36239	6.14624e-17	2.09355e-15	2.09355e-15
TMSB4Y	6.8299	6.86983	6.83432	5.30083	5.35501	5.34775	97.9475	-9.99579	1.19532	-8.36246	6.14224e-17	2.09355e-15	2.09355e-15
MYADM	6.58094	6.75373	6.97512	5.26718	5.32004	5.31296	94.7362	-9.94469	1.20159	-8.27626	1.27102e-16	4.22311e-15	4.22311e-15
ANO1	9.35028	9.57602	9.22398	5.95048	6.04354	6.04337	481.319	-9.85574	0.843744	-11.681	1.59479e-31	1.07646e-29	1e-20
IRX6	6.60078	6.73192	6.62431	5.23046	5.2798	5.27317	86.953	-9.82303	1.19806	-8.19912	2.42158e-16	7.91307e-15	7.91307e-15
ZNF891	6.54695	6.38567	6.32788	5.13912	5.18288	5.17699	75.1573	-9.61748	1.20167	-8.00346	1.20973e-15	3.7986e-14	3.7986e-14
ZNF256	6.40488	6.30578	6.31494	5.10804	5.14988	5.14424	71.3174	-9.54024	1.20125	-7.94193	1.99064e-15	6.15302e-14	6.15302e-14
C5orf63	6.2825	6.25407	6.04536	5.04154	5.08029	5.07506	65.2208	-9.41177	1.20574	-7.80582	5.91175e-15	1.77816e-13	1.77816e-13
LINC01748	6.22897	6.16113	6.14811	5.03755	5.07578	5.07062	64.2947	-9.39035	1.2034	-7.80316	6.03758e-15	1.81388e-13	1.81388e-13
AL161781.2	7.20372	7.21615	6.90435	5.38764	5.44921	5.45736	116.317	-9.28179	1.19617	-7.7596	8.51996e-15	2.53011e-13	2.53011e-13
VSIR	9.77531	9.84448	9.59148	6.03901	6.14158	6.13978	601.163	-9.17587	0.600145	-15.2894	8.99505e-53	1.14518e-50	1e-20
SLC25A21	8.60739	8.50198	8.5929	5.76168	5.8978	5.86748	286.116	-9.10266	0.842968	-10.7984	3.50443e-27	2.03439e-25	1e-20
SATB1-AS1	5.76285	5.6385	5.48086	4.76148	4.78934	4.78556	45.3904	-8.89096	1.21772	-7.3013	2.85002e-13	7.57169e-12	7.57169e-12
COL4A5	10.2192	10.2124	10.2303	6.19249	6.27952	6.21495	819.143	-8.88555	0.466043	-19.066	4.84296e-81	1.09251e-78	1e-20
PRKY	10.2174	10.1448	10.0707	6.13647	6.29432	6.21503	780.089	-8.81375	0.466837	-18.8797	1.67427e-79	3.64891e-77	1e-20
AP003555.2	5.59286	5.57901	5.33154	4.69162	4.71738	4.71388	41.9064	-8.77415	1.22161	-7.18243	6.84839e-13	1.77005e-11	1.77005e-11
LINC01415	5.49548	5.57362	5.4422	4.69566	4.72127	4.71779	41.7143	-8.76415	1.21712	-7.20071	5.98989e-13	1.55598e-11	1.55598e-11
RBMY1A3P	5.50193	5.40941	5.45469	4.66915	4.69393	4.69056	40.3205	-8.7175	1.21741	-7.16068	8.0279e-13	2.05836e-11	2.05836e-11
LINC00668	5.45918	5.56482	5.26087	4.64823	4.673	4.66963	40.0735	-8.70737	1.22449	-7.11101	1.15196e-12	2.9216e-11	2.9216e-11
CCDC112	6.53043	6.34227	6.44887	5.16634	5.19604	5.1901	75.9966	-8.6679	1.20076	-7.21867	5.24996e-13	1.37209e-11	1.37209e-11
AC131532.1	6.22479	6.37951	6.33496	5.09848	5.15555	5.13419	70.2043	-8.54759	1.20265	-7.10732	1.18319e-12	2.99783e-11	2.99783e-11
AC022031.2	6.29398	6.23621	6.21747	5.07272	5.12813	5.10707	67.1778	-8.48763	1.20227	-7.05969	1.66871e-12	4.16569e-11	4.16569e-11
LINC01579	6.26652	6.26	6.13752	5.07366	5.09865	5.09337	66.0761	-8.46436	1.20333	-7.03409	2.00561e-12	4.9738e-11	4.9738e-11
LINC00278	5.17252	5.19137	5.17878	4.50532	4.52617	4.52333	33.7057	-8.45665	1.22425	-6.90759	4.9294e-12	1.19481e-10	1.19481e-10
AC010889.1	5.19319	5.09926	5.01372	4.45526	4.47513	4.47242	32.0707	-8.38935	1.22924	-6.82484	8.8022e-12	2.06916e-10	2.06916e-10
ANOS2P	4.95089	4.93992	5.22385	4.40825	4.42775	4.42509	31.2648	-8.34534	1.23862	-6.73762	1.61006e-11	3.72356e-10	3.72356e-10
SHTN1	7.06967	6.89411	7.11867	5.36778	5.45967	5.41905	110.081	-8.30673	1.03927	-7.99286	1.31848e-15	4.11996e-14	4.11996e-14
PHGDH	6.20304	5.83937	5.9534	4.95289	5.00327	4.98303	57.874	-8.27638	1.21214	-6.82788	8.6179e-12	2.03141e-10	2.03141e-10
PLCB2	4.97202	4.99579	4.9594	4.37471	4.39297	4.39048	29.4508	-8.26212	1.23067	-6.71354	1.89958e-11	4.36173e-10	4.36173e-10
FAM110C	5.04158	4.84541	4.89209	4.34502	4.36246	4.36007	28.6158	-8.22652	1.23629	-6.65418	2.84876e-11	6.4152e-10	6.4152e-10
ZNF716	8.62661	8.64708	8.68108	5.84822	5.89159	5.91058	301.161	-8.17687	0.603241	-13.5549	7.41299e-42	6.85755e-40	1e-20
PVR	8.32423	8.21207	8.28481	5.75163	5.81641	5.80372	238.021	-8.10081	0.660725	-12.2605	1.47582e-34	1.09693e-32	1e-20
SVIL-AS1	4.83908	4.72614	4.67886	4.2243	4.23982	4.2377	25.3798	-8.05258	1.2417	-6.48511	8.8667e-11	1.92426e-09	1.92426e-09
AC010148.1	7.68503	7.82995	7.82212	5.58751	5.70131	5.6903	175.365	-7.9745	0.73916	-10.7886	3.89676e-27	2.25705e-25	1e-20
AC106785.2	7.32989	7.25033	7.22137	5.46221	5.52916	5.52022	127.378	-7.9337	0.852406	-9.30742	1.30973e-20	5.64195e-19	5.64195e-19
ZNF10	4.6218	4.47432	4.63748	4.1035	4.11745	4.11554	22.7247	-7.89086	1.25034	-6.31097	2.77293e-10	5.71405e-09	5.71405e-09
AC109462.1	4.61019	4.61816	4.5093	4.10299	4.11708	4.11515	22.6725	-7.8866	1.24759	-6.32146	2.59105e-10	5.36507e-09	5.36507e-09
TCEAL9	8.18613	7.92434	7.91922	5.67539	5.76488	5.73652	202.865	-7.86981	0.665492	-11.8256	2.87988e-32	1.99091e-30	1e-20
TTTY10	4.40094	4.57813	4.63122	4.07031	4.08412	4.08223	22.4022	-7.86095	1.25735	-6.25199	4.05253e-10	8.19975e-09	8.19975e-09
SLC25A15P4	4.57118	4.56859	4.46763	4.07194	4.08562	4.08374	22.0187	-7.8447	1.24943	-6.27862	3.41583e-10	6.96078e-09	6.96078e-09
AL355974.3	4.58339	4.43244	4.43832	4.03485	4.04808	4.04626	21.2907	-7.80023	1.25389	-6.22085	4.9448e-10	9.89614e-09	9.89614e-09
AL357833.1	4.49665	4.49249	4.45355	4.03261	4.04577	4.04396	21.1928	-7.78853	1.25009	-6.23039	4.65262e-10	9.33318e-09	9.33318e-09
MMP2-AS1	4.57063	4.42848	4.331	4.00331	4.01626	4.01448	20.8148	-7.76888	1.26076	-6.16206	7.18057e-10	1.41939e-08	1.41939e-08
LINC02167	8.38842	8.18651	7.85432	5.73408	5.79713	5.75149	222.598	-7.74359	0.617725	-12.5357	4.76359e-36	3.71228e-34	1e-20
AP003555.3	5.2477	5.50735	5.31364	4.61087	4.6493	4.63127	38.2576	-7.66684	1.22527	-6.25727	3.91779e-10	7.94588e-09	7.94588e-09
AC092447.7	5.34568	5.419	5.23652	4.60089	4.63864	4.6208	37.3836	-7.63766	1.22244	-6.2479	4.16008e-10	8.39755e-09	8.39755e-09
TFF2	10.0482	9.76457	9.38384	6.11375	6.2515	6.18815	608.316	-7.60368	0.374869	-20.2836	1.79652e-91	4.91502e-89	1e-20
ASPA	9.43224	9.18687	9.06467	6.00235	6.06484	6.09582	435.025	-7.59132	0.42259	-17.9638	3.74295e-72	6.87553e-70	1e-20
PTGFR	5.39241	5.28605	5.1074	4.56205	4.58366	4.59496	35.8529	-7.58199	1.2282	-6.17325	6.69e-10	1.32547e-08	1.32547e-08
MAP7D3	9.69156	9.63595	9.71401	6.05031	6.15195	6.31304	576.661	-7.58016	0.798372	-9.49451	2.2125e-21	9.8271e-20	9.8271e-20
LINC02207	4.28393	4.18732	4.24935	3.85455	3.86565	3.86413	18.0464	-7.55889	1.26357	-5.98219	2.20164e-09	4.15099e-08	4.15099e-08
SSX7	4.17518	4.22859	4.22536	3.83048	3.8414	3.8399	17.7301	-7.52777	1.26435	-5.95384	2.6192e-09	4.89164e-08	4.89164e-08
AC009977.1	4.15675	4.18071	4.2496	3.81936	3.8302	3.82871	17.5933	-7.51641	1.26636	-5.93544	2.93056e-09	5.43761e-08	5.43761e-08
ADGRV1	10.9518	11.2511	11.0611	6.54802	6.65277	6.64363	1452.18	-7.44149	0.231949	-32.0825	7.73807e-226	9.95e-223	1e-20
LINC01807	6.14477	6.00117	6.09194	4.99996	5.06683	5.03116	60.3034	-7.43417	1.05092	-7.07394	1.50593e-12	3.78203e-11	3.78203e-11
CD93	8.14894	7.95711	8.01272	5.68976	5.77994	5.7842	205.889	-7.40145	0.566241	-13.0712	4.80945e-39	4.05523e-37	1e-20
AC067819.1	3.99993	4.13097	4.06418	3.71704	3.72703	3.72566	16.1823	-7.39362	1.27631	-5.79296	6.91574e-09	1.21987e-07	1.21987e-07
TPM2	9.36523	9.4837	9.38785	6.07452	6.11313	6.17338	485.826	-7.35981	0.367695	-20.0161	3.98933e-89	1.05767e-86	1e-20
AC243964.3	5.06816	5.04	4.96292	4.42253	4.42866	4.42609	30.3734	-7.33984	1.22964	-5.96909	2.38585e-09	4.47533e-08	4.47533e-08
AC013565.1	4.01492	4.04865	3.96069	3.67367	3.6832	3.68189	15.4683	-7.33366	1.27726	-5.7417	9.37319e-09	1.62542e-07	1.62542e-07
ARSD	4.01596	3.98392	4.02839	3.67509	3.6846	3.68329	15.4543	-7.33261	1.27559	-5.74841	9.00846e-09	1.56534e-07	1.56534e-07
LINC01615	4.10642	3.93996	3.85583	3.63894	3.64836	3.64707	15.1662	-7.31464	1.29435	-5.65118	1.59346e-08	2.69068e-07	2.69068e-07
TBL1Y	3.90853	4.03969	3.87637	3.61804	3.62732	3.62604	14.9237	-7.27874	1.28756	-5.65314	1.57544e-08	2.66375e-07	2.66375e-07
AC100801.1	3.97232	3.89898	3.91587	3.61144	3.62043	3.6192	14.6211	-7.25572	1.28173	-5.66089	1.50592e-08	2.54955e-07	2.54955e-07
ANKRD20A6P	4.04308	3.88298	3.76669	3.58258	3.59161	3.59037	14.5163	-7.25181	1.30403	-5.56107	2.68123e-08	4.41442e-07	4.41442e-07
AC068672.2	3.99336	3.71463	3.82754	3.54038	3.54909	3.54789	14.0162	-7.20197	1.30923	-5.50093	3.77792e-08	6.07989e-07	6.07989e-07
LINC01322	3.79558	3.84167	3.80068	3.51684	3.52519	3.52404	13.5592	-7.14168	1.28904	-5.5403	3.0196e-08	4.93674e-07	4.93674e-07
C20orf197	8.33948	8.18651	8.30576	5.78138	5.88031	5.83494	238.322	-7.09614	0.478099	-14.8424	7.7913e-50	9.19123e-48	1e-20
SSX2	3.66283	3.71022	3.83254	3.4654	3.47261	3.47161	13.0804	-7.08545	1.30526	-5.42836	5.68728e-08	8.92373e-07	8.92373e-07
C2orf27AP1	3.71357	3.79061	3.74967	3.46626	3.4743	3.47319	13.0439	-7.08392	1.29484	-5.47088	4.47798e-08	7.12625e-07	7.12625e-07
AC010967.1	4.71029	4.76845	4.65484	4.2121	4.21507	4.21297	24.7481	-7.04036	1.24127	-5.67192	1.41206e-08	2.40172e-07	2.40172e-07
ASRGL1	3.70763	3.5742	3.70316	3.39273	3.40028	3.39924	12.265	-7.00287	1.30878	-5.35067	8.763e-08	1.34222e-06	1.34222e-06
MIRLET7BHG	3.71601	3.60746	3.66593	3.39465	3.40216	3.40113	12.2262	-6.9991	1.30375	-5.36843	7.94233e-08	1.2238e-06	1.2238e-06
CD5	8.90603	9.18034	8.92313	5.99893	6.04278	6.0741	376.388	-6.98899	0.375617	-18.6067	2.83612e-77	5.92981e-75	1e-20
AC103808.3	3.67679	3.60361	3.62164	3.37065	3.37801	3.377	11.9725	-6.96797	1.30373	-5.34464	9.0597e-08	1.38272e-06	1.38272e-06
AL117372.1	3.51377	3.54715	3.53502	3.28468	3.29157	3.29062	11.2111	-6.86701	1.31051	-5.23994	1.60631e-07	2.37521e-06	2.37521e-06
PWRN1	9.77058	9.54211	9.78282	6.2145	6.2984	6.25088	583.596	-6.85148	0.29189	-23.4728	7.73688e-122	3.26179e-119	1e-20
AC006157.1	3.46594	3.49525	3.52279	3.25295	3.25969	3.25876	10.9495	-6.83192	1.31475	-5.19635	2.03238e-07	2.94792e-06	2.94792e-06
SHROOM2P1	3.46505	3.48422	3.53161	3.252	3.25874	3.25781	10.9475	-6.83173	1.31546	-5.19341	2.06482e-07	2.99329e-06	2.99329e-06
PWRN3	8.00111	8.08039	8.2713	5.73276	5.82633	5.8458	216.517	-6.81333	0.463133	-14.7114	5.44676e-49	6.25332e-47	1e-20
NCOR1P3	3.44087	3.53851	3.41644	3.22733	3.23398	3.23306	10.7897	-6.81082	1.32325	-5.14704	2.64624e-07	3.78285e-06	3.78285e-06
OLFM3	7.60576	7.15473	7.03942	5.50904	5.54837	5.52288	129.943	-6.7409	0.59297	-11.368	6.03326e-30	3.82161e-28	1e-20
ANKRD30BL	6.28405	6.44098	6.4935	5.16281	5.20766	5.21705	74.5007	-6.73125	0.760112	-8.8556	8.32368e-19	3.23354e-17	3.23354e-17
PGPEP1L	9.85148	10.0115	9.96525	6.2429	6.42927	6.38232	681.009	-6.71609	0.25903	-25.9278	3.23345e-148	1.73239e-145	1e-20
AC134878.2	5.34332	5.28866	5.32077	4.59746	4.63472	4.63141	36.7928	-6.71377	1.06727	-6.29059	3.16254e-10	6.47025e-09	6.47025e-09
ICOS	11.2565	11.1585	10.9965	6.76878	6.8561	6.76349	1491.74	-6.68695	0.185653	-36.0185	4.30003e-284	1.10584e-280	1e-20
PPP1R1AP2	3.30892	3.24248	3.38399	3.09644	3.10243	3.1016	9.71579	-6.66228	1.34132	-4.96694	6.80186e-07	9.2162e-06	9.2162e-06
LINC02446	3.29347	3.33983	3.27674	3.0899	3.09581	3.09499	9.60687	-6.64478	1.33324	-4.98392	6.23091e-07	8.48731e-06	8.48731e-06
LINC01448	5.27563	5.08313	5.28831	4.55847	4.55418	4.55126	34.611	-6.64196	1.08029	-6.1483	7.83198e-10	1.54223e-08	1.54223e-08
ZNF738	9.41874	9.28341	9.14949	6.06901	6.25632	6.15042	447.969	-6.62221	0.308868	-21.4403	5.62598e-102	1.92911e-99	1e-20
PLSCR4	3.33222	3.28968	3.04463	3.01586	3.02166	3.02086	9.33042	-6.61177	1.42864	-4.62803	3.69166e-06	4.48669e-05	4.48669e-05
KRT35	3.30379	3.27408	3.21191	3.06339	3.06867	3.06794	9.33184	-6.60908	1.34068	-4.92965	8.23778e-07	1.10471e-05	1.10471e-05
AC092423.1	3.23451	3.21523	3.31136	3.05412	3.05942	3.05869	9.33326	-6.60232	1.34203	-4.91965	8.66985e-07	1.15765e-05	1.15765e-05
AC103996.3	3.28093	3.21119	3.21973	3.04075	3.04594	3.04522	9.15019	-6.58151	1.34108	-4.90761	9.21948e-07	1.22658e-05	1.22658e-05
SLCO2A1	5.10678	5.26838	5.03487	4.49568	4.51777	4.50046	32.9988	-6.5594	1.08069	-6.06966	1.28183e-09	2.46558e-08	2.46558e-08
SIRPD	3.13374	3.20085	3.16833	2.97185	2.97725	2.97651	8.78502	-6.51279	1.34776	-4.83232	1.34952e-06	1.75636e-05	1.75636e-05
AC068875.1	3.17753	3.13251	3.10032	2.95236	2.95723	2.95656	8.54716	-6.48293	1.3525	-4.79331	1.64054e-06	2.11266e-05	2.11266e-05
ASNSP1	6.72907	6.1346	6.47985	5.17299	5.21969	5.24449	78.0617	-6.48046	0.704111	-9.20374	3.457e-20	1.46706e-18	1.46706e-18
AF064858.3	3.14941	3.09396	3.14476	2.93931	2.94453	2.94381	8.50203	-6.47261	1.35171	-4.78846	1.68066e-06	2.16324e-05	2.16324e-05
CDY4P	3.08958	3.11911	3.08627	2.91175	2.91688	2.91617	8.344	-6.44153	1.35323	-4.76012	1.93473e-06	2.47294e-05	2.47294e-05
NF1P6	3.10133	2.96571	3.1562	2.88895	2.89409	2.89338	8.3144	-6.44087	1.38833	-4.63931	3.49572e-06	4.27482e-05	4.27482e-05
PLS1	12.119	12.0696	12.0074	7.29008	7.36003	7.39473	2769.66	-6.40264	0.130556	-49.0414	0	0	1e-20
CACNG8	5.12462	4.93701	4.82861	4.38439	4.40434	4.38749	29.4353	-6.40176	1.09061	-5.86987	4.36141e-09	7.90432e-08	7.90432e-08
AC109462.3	3.09017	3.07351	2.94262	2.85593	2.86086	2.86018	8.03209	-6.39409	1.38365	-4.62119	3.81538e-06	4.61959e-05	4.61959e-05
KIF18BP1	5.60525	5.69346	5.49486	4.75998	4.83132	4.78339	44.3657	-6.39111	0.885792	-7.21513	5.38814e-13	1.40677e-11	1.40677e-11
PHLDA3	9.38614	9.29552	9.07928	6.04259	6.22865	6.26878	439.696	-6.38291	0.293537	-21.7448	7.72975e-105	2.7231e-102	1e-20
LINC00479	3.01667	3.09805	2.90437	2.82857	2.8335	2.83282	7.96375	-6.37592	1.3962	-4.56662	4.95657e-06	5.85937e-05	5.85937e-05
POU2F3	7.75759	7.66456	7.11322	5.66035	5.61751	5.60753	151.907	-6.36623	0.796082	-7.99695	1.27538e-15	3.99988e-14	3.99988e-14
ANKRD20A7P	3.00315	2.95164	3.02174	2.8236	2.82806	2.82744	7.76417	-6.34066	1.36935	-4.63041	3.64943e-06	4.44166e-05	4.44166e-05
APLN	2.89686	3.08685	2.86422	2.77579	2.78066	2.77999	7.80942	-6.34061	1.41043	-4.49551	6.94021e-06	7.97504e-05	7.97504e-05
AC018450.1	3.03436	2.99711	2.8871	2.80083	2.80554	2.80489	7.68075	-6.33089	1.38977	-4.55535	5.22983e-06	6.16952e-05	6.16952e-05
FLRT3	8.76622	8.69073	8.83517	5.95525	6.05464	6.09991	321.998	-6.31857	0.326866	-19.3307	2.96161e-83	6.9875e-81	1e-20
HMGN2P41	4.88518	4.91582	4.86269	4.33758	4.35643	4.3399	27.752	-6.30816	1.08394	-5.81969	5.89579e-09	1.04567e-07	1.04567e-07
ROBO3	3.9266	4.02565	3.84065	3.6141	3.63684	3.62203	14.8011	-6.28868	1.28837	-4.88112	1.05485e-06	1.39187e-05	1.39187e-05
AP3B2	6.68148	6.76272	6.95887	5.36625	5.39346	5.37018	95.6126	-6.28563	0.58947	-10.6632	1.51292e-26	8.60792e-25	1e-20
AC237221.1	3.82512	3.85176	3.98955	3.59626	3.61689	3.60309	14.4801	-6.2524	1.29124	-4.84217	1.28426e-06	1.67651e-05	1.67651e-05
ZNF831	2.84288	2.85018	2.90976	2.71144	2.71557	2.715	7.16682	-6.21979	1.3848	-4.49148	7.07314e-06	8.10606e-05	8.10606e-05
AC111188.1	8.49129	8.52929	8.19334	5.94554	5.96468	5.88748	258.76	-6.21245	0.360261	-17.2443	1.23477e-66	2.04869e-64	1e-20
DUX4L18	2.88426	2.82484	2.84451	2.69761	2.70165	2.70109	7.02462	-6.19986	1.38591	-4.47348	7.69575e-06	8.77657e-05	8.77657e-05
FGF13	2.88383	2.8001	2.86354	2.69113	2.69543	2.69484	7.02063	-6.19908	1.39073	-4.45744	8.29457e-06	9.3837e-05	9.3837e-05
DNAJC6	9.0869	9.07903	9.29152	6.09975	6.24211	6.18145	411.468	-6.19374	0.284142	-21.798	2.42209e-105	8.65123e-103	1e-20
NPAP1	6.93762	6.78818	6.89428	5.39834	5.41111	5.43495	99.3872	-6.15007	0.549928	-11.1834	4.91681e-29	3.05424e-27	1e-20
ACTN1	10.5375	10.5023	10.8525	6.59802	6.8331	6.76506	1067.91	-6.13943	0.194171	-31.6186	2.04886e-219	2.19544e-216	1e-20
NEK2P2	2.73269	2.72389	2.83897	2.61413	2.61828	2.6177	6.72949	-6.12801	1.40874	-4.34999	1.36144e-05	0.00014842	0.00014842
AC093627.7	4.7337	4.76738	4.58297	4.19423	4.20927	4.23451	24.5642	-6.12301	1.09671	-5.58306	2.36317e-08	3.91583e-07	3.91583e-07
ARHGAP28	2.75087	2.72268	2.74236	2.59552	2.59929	2.59876	6.50927	-6.08674	1.3983	-4.35295	1.3432e-05	0.000146493	0.000146493
LAMA4	2.67466	2.73949	2.68645	2.55996	2.56367	2.56316	6.39608	-6.05472	1.40772	-4.30109	1.69963e-05	0.000182122	0.000182122
AC124290.1	2.67622	2.71112	2.72034	2.55851	2.56242	2.56188	6.39011	-6.05355	1.40465	-4.30966	1.63507e-05	0.000175836	0.000175836
NLGN4Y-AS1	2.71431	2.6674	2.68736	2.55126	2.5549	2.5544	6.28876	-6.03927	1.40709	-4.29203	1.77047e-05	0.000189162	0.000189162
AC090337.1	2.74008	2.60633	2.67193	2.53213	2.53593	2.53541	6.23026	-6.03226	1.43005	-4.21823	2.46225e-05	0.000255948	0.000255948
GPRC5D-AS1	2.63961	2.69415	2.65129	2.52496	2.52857	2.52807	6.22041	-6.01504	1.41184	-4.26043	2.04038e-05	0.000215581	0.000215581
AC073862.2	2.67253	2.64017	2.56184	2.48854	2.49223	2.49172	6.03137	-5.98215	1.433	-4.17457	2.9855e-05	0.000304675	0.000304675
AP005062.1	2.60184	2.65621	2.60275	2.48722	2.49074	2.49025	6.04673	-5.97469	1.41879	-4.21111	2.54123e-05	0.000262989	0.000262989
SSX3	3.57515	3.60891	3.61645	3.34591	3.36639	3.35213	11.746	-5.94857	1.30307	-4.56503	4.99422e-06	5.8997e-05	5.8997e-05
MT1E	7.24376	7.14373	7.12216	5.46152	5.60434	5.56429	119.518	-5.94267	0.473687	-12.5456	4.20382e-36	3.29603e-34	1e-20
TIE1	6.81144	6.87318	6.84214	5.36351	5.43577	5.44334	97.3841	-5.93832	0.521733	-11.3819	5.14477e-30	3.27495e-28	1e-20
JCAD	8.56047	8.44031	8.20227	5.92744	6.03568	5.92952	257.856	-5.93556	0.333548	-17.7952	7.70091e-71	1.35647e-68	1e-20
AL139280.1	2.60199	2.56285	2.56177	2.44708	2.45045	2.44999	5.81256	-5.92626	1.42426	-4.16095	3.16928e-05	0.000321263	0.000321263
LINC02506	7.05984	7.10794	7.23489	5.4643	5.57597	5.55144	117.122	-5.91207	0.475917	-12.4225	1.97307e-35	1.51016e-33	1e-20
AC111188.2	3.60231	3.52346	3.55201	3.31242	3.3326	3.31844	11.3774	-5.90906	1.30806	-4.51741	6.25997e-06	7.27464e-05	7.27464e-05
AC118282.4	2.47338	2.5701	2.5687	2.41065	2.41401	2.41355	5.79275	-5.90549	1.447	-4.08118	4.48078e-05	0.000441164	0.000441164
AC135782.2	2.56171	2.54296	2.48691	2.40268	2.40612	2.40565	5.64287	-5.88397	1.43815	-4.09134	4.28896e-05	0.000423902	0.000423902
AC016205.1	6.37389	6.29404	6.45849	5.19122	5.23799	5.20127	72.7027	-5.88362	0.594578	-9.89546	4.356e-23	2.08222e-21	1e-20
PLOD2	2.52387	2.50641	2.54758	2.40113	2.40442	2.40397	5.64258	-5.87817	1.43124	-4.10704	4.00765e-05	0.000398395	0.000398395
AL353613.1	4.96123	5.16199	4.99697	4.45079	4.45904	4.44203	30.9441	-5.87603	0.910813	-6.45141	1.10816e-10	2.39082e-09	2.39082e-09
CLUHP4	2.52573	2.52144	2.50969	2.39483	2.3981	2.39765	5.60172	-5.86922	1.43043	-4.10311	4.0763e-05	0.000404906	0.000404906
AC010615.1	5.02873	4.99045	5.08811	4.43861	4.45919	4.45638	30.6101	-5.85523	0.902949	-6.48456	8.89917e-11	1.92968e-09	1.92968e-09
RNF152	11.3911	11.3612	11.2486	7.17313	7.1748	7.15988	1684.94	-5.85227	0.14064	-41.6117	0	0	1e-20
LAMA1	11.1407	11.3442	11.3367	7.11158	7.13279	7.17551	1621.55	-5.84788	0.146883	-39.8131	0	0	1e-20
CFHR4	3.53927	3.50837	3.4345	3.25718	3.26388	3.2759	10.9041	-5.84743	1.31638	-4.44207	8.90977e-06	0.000100233	0.000100233
KRT78	3.5354	3.49925	3.41806	3.25818	3.26427	3.27579	10.8593	-5.84223	1.31908	-4.429	9.46715e-06	0.000106132	0.000106132
C8orf31	3.53823	3.5044	3.35548	3.23203	3.25194	3.23777	10.7786	-5.83176	1.33331	-4.3739	1.22049e-05	0.000134191	0.000134191
DISC1FP1	8.43981	8.31748	8.05814	5.95464	5.95885	5.88283	238.1	-5.82581	0.338669	-17.2021	2.56238e-66	4.17671e-64	1e-20
PASD1	5.03031	4.92993	4.92563	4.4149	4.39565	4.39319	29.0987	-5.8027	0.91337	-6.35307	2.11065e-10	4.42377e-09	4.42377e-09
HOMER2P1	2.43939	2.41919	2.47125	2.32501	2.32812	2.32769	5.33807	-5.79779	1.44649	-4.00817	6.11913e-05	0.000585438	0.000585438
AC073862.5	3.50012	3.4365	3.32909	3.19511	3.21475	3.20066	10.4253	-5.78407	1.33281	-4.33977	1.42631e-05	0.000155162	0.000155162
AC022031.1	2.4406	2.42546	2.4137	2.30988	2.31295	2.31253	5.25237	-5.77789	1.44648	-3.99446	6.48417e-05	0.00061692	0.00061692
AC011294.1	7.32317	7.23197	7.10481	5.54022	5.57931	5.60124	123.401	-5.75353	0.442703	-12.9963	1.28327e-38	1.06458e-36	1e-20
MIR1261	2.43347	2.3708	2.36989	2.27514	2.27826	2.27783	5.11386	-5.74504	1.46031	-3.93412	8.35029e-05	0.000773018	0.000773018
MAGEA4	2.39799	2.39103	2.37927	2.27546	2.27845	2.27804	5.12354	-5.74097	1.4521	-3.95356	7.69982e-05	0.000719275	0.000719275
AF064858.2	4.90305	4.9743	4.82326	4.36103	4.36769	4.35111	28.046	-5.73555	0.913881	-6.27603	3.47325e-10	7.07217e-09	7.07217e-09
AC092325.1	3.38109	3.36791	3.31446	3.13851	3.14459	3.15662	9.90861	-5.70517	1.32586	-4.303	1.68498e-05	0.000180778	0.000180778
AC011477.3	3.26793	3.24263	3.41332	3.09567	3.115	3.10089	9.78021	-5.6781	1.34443	-4.22344	2.40605e-05	0.000250817	0.000250817
AL669942.1	4.29977	4.13358	4.24495	3.86207	3.87485	3.85968	17.8953	-5.67163	1.12228	-5.05367	4.33401e-07	6.04435e-06	6.04435e-06
KIRREL2	4.88192	4.77208	4.77668	4.2895	4.29338	4.31868	26.3332	-5.63948	0.915359	-6.16094	7.23127e-10	1.42831e-08	1.42831e-08
AC007336.2	3.27747	3.27517	3.26308	3.07839	3.07278	3.07198	9.35988	-5.62362	1.33101	-4.22508	2.38855e-05	0.000249194	0.000249194
SNX18P1Y	3.21618	3.25481	3.27324	3.04604	3.05174	3.06382	9.26614	-5.59953	1.33525	-4.19361	2.74554e-05	0.000282768	0.000282768
MIR3681HG	8.58213	8.56773	8.48628	6.04886	6.04747	6.10687	279.809	-5.54422	0.280788	-19.7452	8.82504e-87	2.22503e-84	1e-20
NACC2	10.8236	10.7966	10.8777	6.95187	7.06314	7.13627	1204.6	-5.48331	0.145515	-37.6821	0	0	1e-20
TYRL	3.08641	3.14125	3.12919	2.93356	2.95184	2.93805	8.49241	-5.46971	1.34862	-4.05578	4.99682e-05	0.000486939	0.000486939
AC104073.4	4.45729	4.61843	4.79171	4.13886	4.19584	4.15176	23.915	-5.4687	0.946201	-5.77964	7.48603e-09	1.31143e-07	1.31143e-07
AC104041.1	3.13049	3.09648	3.08438	2.92116	2.92627	2.93831	8.34123	-5.45238	1.34954	-4.04016	5.34141e-05	0.000516799	0.000516799
AP002856.1	3.13022	3.07524	2.99829	2.88934	2.90734	2.89365	8.16884	-5.42513	1.36584	-3.972	7.12713e-05	0.000672618	0.000672618
ZNF253	6.97778	6.95372	6.94485	5.46295	5.55638	5.47173	104.489	-5.39535	0.433046	-12.459	1.24856e-35	9.61356e-34	1e-20
CBLN2	10.6879	10.8993	10.6742	6.96194	7.12264	7.06988	1146.03	-5.38004	0.152641	-35.2464	3.88999e-272	7.6953e-269	1e-20
CSPG4P13	8.95747	9.05294	8.89111	6.14303	6.28283	6.34679	364.177	-5.35611	0.239191	-22.3926	4.64301e-111	1.78215e-108	1e-20
CXCL12	10.6972	10.8307	10.4234	6.98059	7.04461	7.03127	1075.66	-5.32874	0.164657	-32.3627	9.189e-230	1.24376e-226	1e-20
ZNF320	5.8191	5.70207	5.7897	4.92174	4.91387	4.92419	49.2501	-5.31846	0.613948	-8.66273	4.60599e-18	1.68017e-16	1.68017e-16
FAM95B1	5.85214	5.67361	5.78328	4.90828	4.91335	4.93808	49.305	-5.31652	0.614824	-8.64723	5.27626e-18	1.91652e-16	1.91652e-16
AC245369.1	5.83259	5.79353	5.7001	4.88599	4.94686	4.94217	49.4582	-5.30879	0.612226	-8.6713	4.27222e-18	1.56285e-16	1.56285e-16
SLCO1B3	2.98247	2.94552	2.91198	2.7932	2.78657	2.78594	7.48629	-5.30013	1.37005	-3.86858	0.000109471	0.000988854	0.000988854
AL683887.1	2.94426	2.9085	2.96874	2.79145	2.78489	2.78429	7.486	-5.2954	1.36958	-3.86644	0.000110437	0.000995477	0.000995477
RTL6	3.85651	3.86651	3.8831	3.57082	3.60601	3.57827	14.0572	-5.29059	1.13875	-4.64598	3.38473e-06	4.15094e-05	4.15094e-05
BX276092.5	3.88189	3.82548	3.7533	3.554	3.53924	3.5381	13.5849	-5.28583	1.15738	-4.56705	4.94637e-06	5.85124e-05	5.85124e-05
PDGFRL	9.04774	9.11402	8.74954	6.22574	6.26021	6.35213	366.821	-5.25839	0.242633	-21.6722	3.75256e-104	1.30411e-101	1e-20
HTR1D	6.55432	6.39524	6.28525	5.23393	5.28285	5.26137	74.4197	-5.25437	0.497059	-10.5709	4.0652e-26	2.25312e-24	1e-20
AC010547.2	5.20745	5.21324	5.18541	4.53991	4.61743	4.5722	34.0707	-5.24608	0.725991	-7.22608	4.9712e-13	1.30453e-11	1.30453e-11
CDH17	7.61058	7.71949	7.85712	5.72735	5.85844	5.86131	169.214	-5.24373	0.335861	-15.6128	5.95772e-55	8.14971e-53	1e-20
ANXA8L1	2.91792	2.87961	2.85738	2.74207	2.73537	2.7348	7.18178	-5.23894	1.37659	-3.80575	0.000141376	0.0012375	0.0012375
C11orf45	6.12549	6.13473	5.92385	5.04572	5.11399	5.09382	59.5857	-5.21425	0.548456	-9.50714	1.9597e-21	8.73442e-20	8.73442e-20
VWDE	5.43302	5.41677	5.46858	4.69816	4.76693	4.72059	39.7765	-5.21143	0.664538	-7.84218	4.42783e-15	1.33965e-13	1.33965e-13
AC073316.1	2.85371	2.85115	2.78525	2.68879	2.68185	2.68126	6.92809	-5.18408	1.38628	-3.73955	0.00018435	0.00155849	0.00155849
ZNF582	2.69518	2.74152	2.90797	2.64126	2.63408	2.63348	6.97805	-5.18029	1.42973	-3.62327	0.000290898	0.00234441	0.00234441
AC023141.2	2.81791	2.77639	2.85815	2.6703	2.6743	2.68609	6.90639	-5.16983	1.38814	-3.72428	0.000195873	0.00164339	0.00164339
BICC1	3.76849	3.78385	3.65181	3.46124	3.48247	3.48115	12.8816	-5.16604	1.15408	-4.47633	7.5936e-06	8.6716e-05	8.6716e-05
AL450322.2	2.78419	2.85451	2.75719	2.64898	2.66616	2.6526	6.84531	-5.15247	1.39306	-3.69867	0.000216729	0.00179678	0.00179678
AC004911.1	3.71094	3.69303	3.65095	3.44321	3.42788	3.42683	12.3765	-5.14611	1.16419	-4.42035	9.85403e-06	0.000110037	0.000110037
HERC2P3	11.0488	11.3212	11.3329	7.3587	7.51582	7.49769	1572.85	-5.11015	0.135834	-37.6206	0	0	1e-20
LINC01150	5.39507	5.40172	5.091	4.62078	4.64667	4.64314	36.7054	-5.10314	0.686667	-7.43175	1.07172e-13	2.93831e-12	2.93831e-12
FAM180A	2.71092	2.80731	2.72095	2.60156	2.61863	2.60507	6.63247	-5.10211	1.40091	-3.64201	0.000270514	0.00220013	0.00220013
SMIM35	8.11864	8.14966	8.13342	6.00934	5.94346	6.01929	216.195	-5.08093	0.28216	-18.0073	1.70776e-72	3.1825e-70	1e-20
XKR7	2.75433	2.69274	2.65862	2.56279	2.56666	2.57873	6.3388	-5.05155	1.40746	-3.58914	0.000331774	0.00263341	0.00263341
AC092611.3	3.64243	3.60449	3.56189	3.36414	3.37304	3.35886	11.7122	-5.04475	1.16322	-4.33691	1.44503e-05	0.000157	0.000157
CHST4	8.7	8.82844	8.73557	6.14037	6.35603	6.23251	318.268	-5.04096	0.235485	-21.4067	1.15793e-101	3.91821e-99	1e-20
DAB2IP	9.94435	10.1047	9.61457	6.62854	6.85353	6.74427	657.832	-5.03601	0.193333	-26.0484	1.40168e-149	7.8363e-147	1e-20
IL27	2.6419	2.72399	2.67085	2.54413	2.56044	2.5473	6.32597	-5.03116	1.40702	-3.57575	0.000349227	0.0027524	0.0027524
ARMCX1	4.26921	4.1401	4.16609	3.84054	3.86641	3.83796	17.439	-5.02805	0.954511	-5.26768	1.3816e-07	2.05975e-06	2.05975e-06
KCNE4	5.38972	5.17624	5.072	4.58367	4.60988	4.56402	34.6236	-5.02665	0.69209	-7.26301	3.78577e-13	9.98551e-12	9.98551e-12
SPERT	2.68072	2.66861	2.67793	2.5524	2.54518	2.54468	6.2311	-5.02483	1.40009	-3.58893	0.000332032	0.00263464	0.00263464
FAM160A1	6.30852	6.0954	6.02548	5.14279	5.0994	5.16822	62.8193	-5.01458	0.513793	-9.75991	1.67296e-22	7.83672e-21	1e-20
PAX9	4.68843	4.49755	4.66313	4.14733	4.21598	4.15964	23.2916	-5.01096	0.839122	-5.97166	2.34845e-09	4.41162e-08	4.41162e-08
LINC01360	4.74597	4.42382	4.54442	4.11106	4.15299	4.15059	22.7747	-4.98526	0.84725	-5.88405	4.00356e-09	7.29175e-08	7.29175e-08
PWRN4	5.4897	5.53247	5.26715	4.69341	4.76238	4.73018	39.847	-4.9843	0.63697	-7.82501	5.076e-15	1.53215e-13	1.53215e-13
CFAP46	5.72186	5.56276	5.59997	4.81163	4.89791	4.85101	44.9701	-4.96685	0.590262	-8.41466	3.94053e-17	1.36944e-15	1.36944e-15
SIGLEC22P	6.58931	6.57023	6.65621	5.32708	5.39518	5.40247	83.6748	-4.95952	0.430958	-11.5081	1.20052e-30	7.8559e-29	1e-20
PTCH1	2.63072	2.59017	2.47689	2.43854	2.45499	2.44162	5.82674	-4.92613	1.46203	-3.36937	0.000753396	0.00543237	0.00543237
AL513478.2	5.19497	5.01843	5.12714	4.53655	4.52093	4.518	32.165	-4.92316	0.687388	-7.16213	7.9433e-13	2.0387e-11	2.0387e-11
SLC7A2	7.98898	7.76842	7.28684	5.76245	5.82067	5.92518	168.086	-4.92011	0.345254	-14.2507	4.43718e-46	4.60125e-44	1e-20
AC092685.1	2.45255	2.62557	2.46208	2.39867	2.39086	2.39036	5.7862	-4.90354	1.4664	-3.34394	0.000825976	0.0058939	0.0058939
AC092810.3	4.12124	4.05923	4.01801	3.7439	3.75542	3.75384	16.0151	-4.90179	0.959241	-5.11007	3.22043e-07	4.56559e-06	4.56559e-06
CU104787.1	7.10248	7.29417	7.21679	5.62224	5.69666	5.6275	121.892	-4.88636	0.356547	-13.7047	9.52224e-43	9.06976e-41	1e-20
BTBD11	2.47635	2.58977	2.45836	2.38449	2.40098	2.3875	5.68009	-4.87117	1.44885	-3.3621	0.000773528	0.00555976	0.00555976
AC023824.6	4.05218	4.00857	3.9867	3.71541	3.70164	3.7135	15.4634	-4.86439	0.967152	-5.02961	4.91487e-07	6.79181e-06	6.79181e-06
HMGN1P19	3.50671	3.40705	3.41573	3.21848	3.25099	3.22403	10.5189	-4.86287	1.18189	-4.11449	3.88045e-05	0.000387518	0.000387518
AL583808.1	2.47909	2.47593	2.55035	2.39036	2.38263	2.38216	5.58094	-4.85635	1.43397	-3.38664	0.00070755	0.00514594	0.00514594
TPRXL	8.4712	8.64189	8.33939	6.18774	6.18901	6.15988	269.595	-4.83208	0.247853	-19.4958	1.19237e-84	2.86582e-82	1e-20
PACRG-AS3	2.44302	2.49169	2.47994	2.36489	2.35721	2.35676	5.46007	-4.82201	1.43328	-3.36431	0.00076734	0.00551879	0.00551879
ANKRD50	7.36564	7.24317	7.18559	5.72583	5.73778	5.59197	126.281	-4.79115	0.615994	-7.77792	7.37267e-15	2.19957e-13	2.19957e-13
AP001150.1	2.48235	2.39719	2.44079	2.32401	2.34001	2.32679	5.29744	-4.78274	1.44731	-3.30458	0.000951174	0.00667248	0.00667248
ERVH-1	3.89938	4.00837	3.93061	3.64734	3.67147	3.64352	14.8819	-4.78098	0.973391	-4.91168	9.02995e-07	1.20198e-05	1.20198e-05
KRT79	5.80731	5.78757	5.66646	4.92459	4.93131	4.95533	48.7027	-4.76596	0.53642	-8.88475	6.40637e-19	2.51147e-17	2.51147e-17
LAMC2	5.51691	5.44017	5.20974	4.69796	4.71231	4.72268	38.7978	-4.76092	0.610882	-7.79352	6.51665e-15	1.95325e-13	1.95325e-13
IFI27	9.14438	8.84239	8.51759	6.2876	6.4062	6.35032	340.147	-4.75944	0.243158	-19.5735	2.6039e-85	6.31741e-83	1e-20
FRG2IP	2.39233	2.35747	2.44393	2.29509	2.28716	2.28672	5.18475	-4.75036	1.45355	-3.26812	0.00108265	0.0074505	0.0074505
AC010615.2	6.79352	6.82774	6.88659	5.41341	5.5883	5.5079	96.6973	-4.73656	0.385752	-12.2788	1.17788e-34	8.78012e-33	1e-20
ZNF423	6.09684	5.89917	5.98304	5.06529	5.07768	5.08683	56.8035	-4.72569	0.493573	-9.57446	1.02395e-21	4.65246e-20	4.65246e-20
ASS1P1	3.27725	3.24107	3.31134	3.08625	3.09373	3.07987	9.41065	-4.71513	1.19453	-3.94729	7.90421e-05	0.000735962	0.000735962
CA4	4.43069	4.25917	4.21751	3.92766	3.96787	3.92576	18.8761	-4.71339	0.860951	-5.47463	4.38427e-08	6.98577e-07	6.98577e-07
AC097512.1	5.13799	5.14676	5.17261	4.54202	4.57947	4.56231	32.9392	-4.70485	0.638335	-7.37051	1.69981e-13	4.58218e-12	4.58218e-12
SPATA31C2	3.25355	3.20932	3.25946	3.06624	3.04935	3.04858	9.15774	-4.70377	1.21023	-3.88668	0.000101625	0.000925461	0.000925461
AC073578.2	3.2194	3.24954	3.24771	3.06426	3.04734	3.04657	9.1714	-4.70144	1.20897	-3.88879	0.000100745	0.000918091	0.000918091
HERC2P7	5.02885	5.11253	5.1681	4.53313	4.51745	4.52843	32.0191	-4.67569	0.648253	-7.21276	5.483e-13	1.43009e-11	1.43009e-11
OSBPL5	3.792	3.87079	3.8108	3.56094	3.55956	3.54506	13.6686	-4.67291	0.984726	-4.7454	2.08099e-06	2.6376e-05	2.6376e-05
SPR	7.46155	7.4741	7.42507	5.73125	5.82755	5.80218	141.659	-4.66386	0.309941	-15.0476	3.58112e-51	4.34414e-49	1e-20
AARD	6.37009	6.20884	6.22535	5.21541	5.24918	5.22841	67.5868	-4.65002	0.444285	-10.4663	1.23389e-25	6.72286e-24	1e-20
GABRA5	9.03177	8.86193	8.46069	6.18406	6.37459	6.49266	328.875	-4.64259	0.376412	-12.3338	5.95628e-35	4.47888e-33	1e-20
LINC01411	6.98491	7.04113	6.78959	5.51113	5.59096	5.58204	103.337	-4.63794	0.365451	-12.691	6.63343e-37	5.29788e-35	1e-20
AC087473.1	3.26783	3.23396	3.15821	3.02646	3.05791	3.03124	9.05511	-4.63404	1.20899	-3.83299	0.000126597	0.00112275	0.00112275
BX255923.2	3.23255	3.21878	3.08917	3.00213	2.99621	3.00828	8.84604	-4.63285	1.22381	-3.78559	0.000153342	0.00133001	0.00133001
KIAA1024L	3.81525	3.86464	3.73475	3.52259	3.55739	3.54285	13.5102	-4.62344	0.985938	-4.68938	2.74035e-06	3.40946e-05	3.40946e-05
GRID1-AS1	4.27377	4.23139	4.15298	3.86659	3.87917	3.89057	17.7651	-4.62213	0.852882	-5.41943	5.979e-08	9.35292e-07	9.35292e-07
AC020687.1	3.26858	3.19106	3.12506	3.00446	3.00992	3.03459	8.90663	-4.61949	1.21927	-3.78875	0.000151409	0.00131636	0.00131636
SH2D1B	3.75522	3.75059	3.77745	3.50979	3.50808	3.49371	13.044	-4.60569	0.987901	-4.6621	3.13005e-06	3.86069e-05	3.86069e-05
LINC01697	3.74346	3.82038	3.76002	3.50918	3.53216	3.50459	13.2248	-4.6047	0.986514	-4.66764	3.04675e-06	3.76156e-05	3.76156e-05
ZNF606	6.30908	6.1557	6.17275	5.13846	5.2241	5.26004	65.2763	-4.5827	0.449858	-10.187	2.26664e-24	1.15657e-22	1e-20
AC006065.4	5.46339	5.3591	5.39866	4.71663	4.74513	4.74125	38.8477	-4.58136	0.571092	-8.0221	1.0395e-15	3.28817e-14	3.28817e-14
IRX4	3.75802	3.81137	3.72099	3.48901	3.51035	3.52191	13.1147	-4.57994	0.986178	-4.64413	3.41506e-06	4.18614e-05	4.18614e-05
AC008443.2	6.02755	5.88479	6.01163	5.04707	5.07211	5.10941	56.0782	-4.57911	0.479541	-9.54894	1.31028e-21	5.92204e-20	5.92204e-20
RAB17	11.5251	12.0552	11.8566	8.06706	8.357	8.1071	2324.54	-4.57843	0.219011	-20.9051	4.81487e-97	1.47409e-94	1e-20
TACC2	7.8557	7.62621	7.79056	5.8692	6.04466	5.87815	171.418	-4.56746	0.285823	-15.98	1.76019e-57	2.52887e-55	1e-20
AC096708.3	4.47592	4.50754	4.4244	4.08065	4.05795	4.08291	20.9832	-4.55325	0.773519	-5.88641	3.94684e-09	7.20886e-08	7.20886e-08
AC104793.1	7.7063	7.40771	7.17009	5.83797	5.7597	5.76399	141.696	-4.54865	0.332369	-13.6855	1.23881e-42	1.16698e-40	1e-20
AC087894.3	3.72735	3.76505	3.63337	3.45501	3.46448	3.46318	12.6483	-4.54471	0.994333	-4.57062	4.86293e-06	5.76845e-05	5.76845e-05
LINC02476	5.45233	5.34444	5.25432	4.69376	4.66623	4.73264	37.543	-4.54051	0.586059	-7.74753	9.36961e-15	2.77282e-13	2.77282e-13
KRT5	6.00009	5.91475	5.88897	5.02814	5.0953	5.04737	54.5908	-4.53727	0.479777	-9.45705	3.16763e-21	1.39969e-19	1.39969e-19
TRBC2	5.7584	5.60027	5.53654	4.89827	4.88041	4.84754	45.0704	-4.5231	0.534054	-8.46936	2.46742e-17	8.64504e-16	8.64504e-16
2024-09-05	4.48098	4.3551	4.43421	4.04699	4.02401	4.04894	20.3408	-4.5108	0.779583	-5.78616	7.20122e-09	1.26412e-07	1.26412e-07
GBP6	3.67719	3.7629	3.64271	3.43161	3.46575	3.45132	12.5615	-4.51006	0.995807	-4.52905	5.92495e-06	6.91971e-05	6.91971e-05
ADGRF2	4.15071	4.11001	4.01079	3.77781	3.79118	3.76308	16.3081	-4.50513	0.870756	-5.17381	2.29369e-07	3.30644e-06	3.30644e-06
ISYNA1	10.0059	10.2287	10.4064	7.08102	7.10718	7.21911	805.529	-4.49808	0.159364	-28.2252	2.86967e-175	2.30623e-172	1e-20
ANKRD20A1	5.54174	5.49097	5.35164	4.78671	4.79301	4.73244	40.351	-4.49525	0.560902	-8.01433	1.10742e-15	3.49012e-14	3.49012e-14
ZNF382	7.73551	7.63513	7.62497	5.95853	5.92226	5.82306	161.386	-4.49249	0.286461	-15.6827	1.98599e-55	2.74589e-53	1e-20
AC096708.2	5.2911	5.28785	5.2828	4.66906	4.67138	4.63994	35.9059	-4.47237	0.579981	-7.71124	1.24599e-14	3.65373e-13	3.65373e-13
CHST2	8.72231	8.7369	8.87149	6.33402	6.5598	6.29441	321.996	-4.47183	0.212554	-21.0386	2.90779e-98	9.23205e-96	1e-20
AMOTL1	6.1347	6.27286	6.11704	5.21299	5.23547	5.12739	63.799	-4.47115	0.449637	-9.94389	2.68144e-23	1.29136e-21	1e-20
AC104232.1	8.72126	8.75226	8.56152	6.39015	6.2582	6.42329	302.742	-4.4488	0.215917	-20.6042	2.51633e-94	7.35369e-92	1e-20
EYA2	3.6421	3.59924	3.60721	3.37935	3.38829	3.38706	11.8068	-4.44246	0.994784	-4.46575	7.9789e-06	9.06732e-05	9.06732e-05
THEMIS	3.01407	2.9801	3.0209	2.84891	2.8554	2.8418	7.8044	-4.43578	1.22363	-3.62508	0.000288869	0.00232879	0.00232879
CLUHP3	9.53204	9.63157	9.61973	6.70193	6.77307	6.98702	537.887	-4.41168	0.167115	-26.3991	1.40212e-153	8.58534e-151	1e-20
RN7SL67P	4.45718	4.53106	4.7106	4.16125	4.12718	4.15251	22.7494	-4.40186	0.739397	-5.95332	2.62762e-09	4.90026e-08	4.90026e-08
PLEKHA5	10.7795	10.9594	11.1107	7.64929	7.67592	7.68373	1298.13	-4.37878	0.129637	-33.7772	4.26557e-250	6.8561e-247	1e-20
SNPH	5.49498	4.98786	5.12649	4.54469	4.60974	4.6472	35.1425	-4.37105	0.967057	-4.51996	6.18524e-06	7.19104e-05	7.19104e-05
LINC02575	2.89153	3.02475	2.79738	2.74535	2.76321	2.76233	7.51803	-4.34238	1.28245	-3.38601	0.000709158	0.00515472	0.00515472
AC104667.2	8.65048	9.16224	9.11106	6.53425	6.55267	6.53436	369.255	-4.33184	0.216805	-19.9804	8.16446e-89	2.1425e-86	1e-20
AC026369.3	2.88725	2.95614	2.88286	2.75568	2.77258	2.77176	7.37525	-4.31602	1.23482	-3.49525	0.00047362	0.00360251	0.00360251
SPARC	7.87119	7.95808	7.99727	6.0308	6.14811	6.01296	191.555	-4.31129	0.252478	-17.0759	2.244e-65	3.54043e-63	1e-20
AC092611.2	2.88799	2.84829	2.80367	2.71852	2.70062	2.70003	6.98761	-4.31003	1.26839	-3.39802	0.000678755	0.00495615	0.00495615
CRNDE	9.01395	8.84693	8.94202	6.5794	6.49737	6.49178	354.606	-4.30871	0.192506	-22.3822	5.86404e-111	2.21773e-108	1e-20
TRIB2	8.3568	8.41481	8.4806	6.35629	6.26459	6.20922	256.951	-4.30454	0.22355	-19.2554	1.27195e-82	2.92061e-80	1e-20
PRICKLE2	5.35967	5.31928	5.17423	4.64612	4.71402	4.6415	35.9795	-4.30174	0.568275	-7.56982	3.73736e-14	1.0632e-12	1.0632e-12
AL121904.1	2.7043	2.88767	2.86522	2.67946	2.67241	2.68478	7.1414	-4.29188	1.3045	-3.29005	0.00100169	0.00697173	0.00697173
AL022318.2	4.98099	4.87219	4.93468	4.41375	4.40854	4.44636	28.408	-4.29099	0.62646	-6.84959	7.40608e-12	1.75865e-10	1.75865e-10
TPTE	3.39159	3.51014	3.45848	3.2405	3.26185	3.23469	10.7127	-4.28182	1.02515	-4.17679	2.95649e-05	0.000302142	0.000302142
IGLON5	4.47608	4.44395	4.50239	4.08846	4.0795	4.09075	21.0259	-4.27521	0.720961	-5.92988	3.03157e-09	5.62098e-08	5.62098e-08
SP3P	3.43434	3.52202	3.37801	3.2221	3.22864	3.26613	10.6408	-4.26111	1.04094	-4.09351	4.24888e-05	0.000420263	0.000420263
LINC01754	5.10094	5.03717	5.12751	4.4973	4.55984	4.55632	31.584	-4.25136	0.592092	-7.18024	6.95874e-13	1.79496e-11	1.79496e-11
ATAD3C	5.67482	5.54147	5.64869	4.90134	4.88349	4.87918	44.6188	-4.2482	0.497589	-8.53757	1.37075e-17	4.85558e-16	4.85558e-16
KCTD14	5.274	5.16779	5.24843	4.61427	4.65404	4.63673	34.6064	-4.24405	0.560744	-7.5686	3.77281e-14	1.0721e-12	1.0721e-12
MYLK3	8.73392	8.74774	8.55098	6.42967	6.44668	6.39265	302.351	-4.24106	0.204033	-20.7861	5.78415e-96	1.75001e-93	1e-20
CEACAM19	3.89173	3.82572	3.75302	3.56439	3.56301	3.56162	13.6057	-4.23588	0.892304	-4.74712	2.06329e-06	2.61645e-05	2.61645e-05
DPYD-AS1	8.36975	8.18508	7.86053	6.1615	6.23828	6.11799	218.899	-4.23481	0.256278	-16.5243	2.45308e-61	3.71093e-59	1e-20
TIMP3	10.1649	10.0801	9.81224	7.13714	7.16239	7.13938	708.676	-4.23427	0.154512	-27.4042	2.44567e-165	1.74709e-162	1e-20
AC008659.1	4.8392	4.75416	4.88389	4.36638	4.3366	4.3477	26.5747	-4.20404	0.638552	-6.5837	4.58871e-11	1.01556e-09	1.01556e-09
JPH4	8.52016	8.34686	8.31367	6.28367	6.30784	6.31742	253.362	-4.1947	0.217631	-19.2744	8.81651e-83	2.04265e-80	1e-20
AC008969.1	5.04836	5.06706	4.8742	4.46215	4.44355	4.52152	29.8764	-4.18647	0.615606	-6.80057	1.04207e-11	2.44293e-10	2.44293e-10
GUCY1A2	3.85452	3.77772	3.80526	3.53389	3.58144	3.55404	13.4985	-4.18454	0.892013	-4.69112	2.71709e-06	3.3838e-05	3.3838e-05
DHX32	9.29341	9.33896	9.31791	6.70162	6.78232	6.82496	450.343	-4.17845	0.164972	-25.3283	1.56054e-141	8.19028e-139	1e-20
SOX5	9.19062	9.13482	9.18097	6.65827	6.78804	6.63738	410.254	-4.16677	0.172427	-24.1654	5.14151e-129	2.36115e-126	1e-20
CCDC102B	10.861	11.0416	10.8953	7.83147	7.76648	7.74655	1278.59	-4.16176	0.117641	-35.3767	3.90212e-274	9.12281e-271	1e-20
ZNF605	6.73935	6.53815	6.44244	5.37177	5.55105	5.39027	82.2497	-4.15971	0.383191	-10.8554	1.879e-27	1.10577e-25	1e-20
CD33	10.1296	10.3592	10.1172	7.3891	7.2288	7.24846	795.322	-4.1594	0.146052	-28.4789	2.13898e-178	1.77445e-175	1e-20
IGHV1-69	3.80072	3.74151	3.62666	3.49242	3.46598	3.47794	12.7477	-4.1586	0.922076	-4.51004	6.48149e-06	7.48807e-05	7.48807e-05
FGFR2	4.4571	4.43691	4.18576	3.97635	4.04368	3.97488	19.8058	-4.15715	0.775946	-5.35753	8.43667e-08	1.29609e-06	1.29609e-06
KRT32	3.42012	3.29172	3.27947	3.13667	3.15727	3.13047	9.75482	-4.15705	1.04638	-3.97278	7.10377e-05	0.000670659	0.000670659
ACACB	9.14067	9.28794	9.54493	6.8427	6.77413	6.73242	456.4	-4.1529	0.186142	-22.3104	2.93163e-110	1.09265e-107	1e-20
GLIS3	7.99742	7.98581	7.90302	6.14328	6.07303	6.11359	193.541	-4.14891	0.241416	-17.1857	3.39658e-66	5.49371e-64	1e-20
PCAT7	3.78511	3.63095	3.72099	3.47328	3.47136	3.47005	12.6333	-4.12473	0.907037	-4.54747	5.42943e-06	6.37574e-05	6.37574e-05
FOXN4	6.34164	6.50445	6.36509	5.32537	5.39292	5.34369	73.6398	-4.12423	0.381751	-10.8035	3.31479e-27	1.92865e-25	1e-20
DCLK3	5.67942	5.79421	5.69613	4.95153	4.96148	4.97055	47.6944	-4.11862	0.467258	-8.81445	1.20279e-18	4.61675e-17	4.61675e-17
ASB9	7.64564	7.67557	7.47688	5.8658	6.06141	5.92978	155.1	-4.10361	0.271635	-15.1071	1.45435e-51	1.79815e-49	1e-20
TSPEAR-AS2	4.28692	4.3998	4.15655	3.92905	3.91683	3.96803	18.7381	-4.09102	0.764847	-5.34881	8.85344e-08	1.35365e-06	1.35365e-06
TMPRSS3	4.31113	4.32559	4.22092	3.94754	3.96389	3.92226	18.5712	-4.08558	0.745311	-5.48171	4.21225e-08	6.72835e-07	6.72835e-07
TMEM54	3.32239	3.23171	3.23018	3.07767	3.0979	3.07128	9.28432	-4.07873	1.04662	-3.89705	9.73708e-05	0.000889235	0.000889235
GAPDHP71	4.47868	4.08164	4.15313	3.89274	3.93443	3.87862	18.5183	-4.07758	0.803483	-5.07488	3.87733e-07	5.43989e-06	5.43989e-06
KRT43P	2.72369	2.63713	2.65819	2.54066	2.54444	2.56891	6.21289	-4.06927	1.28589	-3.16457	0.00155314	0.0101634	0.0101634
DDO	7.42154	7.45683	7.44708	5.92616	5.83188	5.89077	140.195	-4.06419	0.276729	-14.6866	7.8596e-49	8.9436e-47	1e-20
MORC4	7.85564	7.63382	7.58912	6.02077	5.97688	6.01877	164.419	-4.06221	0.262577	-15.4706	5.48331e-54	7.38295e-52	1e-20
DSG1	4.08538	4.00863	3.99635	3.71192	3.78674	3.72019	15.6449	-4.06166	0.83085	-4.88856	1.01579e-06	1.34377e-05	1.34377e-05
FAM157B	3.29404	3.28386	3.24046	3.07631	3.12065	3.08126	9.3772	-4.06092	1.0507	-3.86495	0.000111111	0.00100015	0.00100015
SPANXB1	4.03801	3.90098	3.97757	3.68806	3.68748	3.69894	15.0332	-4.04184	0.814437	-4.96273	6.95082e-07	9.41308e-06	9.41308e-06
TMPRSS4	6.30147	6.18189	6.21637	5.25007	5.27191	5.29317	65.8733	-4.02856	0.390428	-10.3183	5.82325e-25	3.06251e-23	1e-20
THY1	5.18396	5.14182	5.12931	4.58157	4.60804	4.59098	32.8216	-4.02153	0.546469	-7.35912	1.85128e-13	4.98006e-12	4.98006e-12
FAM133A	3.97866	3.90783	3.94431	3.67692	3.67796	3.65028	14.7179	-4.0186	0.819564	-4.90334	9.4222e-07	1.25161e-05	1.25161e-05
KCNMA1	8.30594	8.27877	7.99208	6.28609	6.2996	6.18181	224.382	-4.01343	0.232816	-17.2386	1.362e-66	2.24529e-64	1e-20
CDH18	2.61111	2.57089	2.65654	2.48542	2.50196	2.50121	6.00874	-4.00346	1.2798	-3.1282	0.0017588	0.0112965	0.0112965
AP001043.1	3.64084	3.65674	3.53754	3.37657	3.40839	3.40701	11.862	-3.98488	0.918373	-4.33907	1.43089e-05	0.000155529	0.000155529
DLGAP2	7.0081	6.84098	6.794	5.51278	5.68695	5.67733	99.3108	-3.97372	0.329542	-12.0583	1.75282e-33	1.26267e-31	1e-20
VNN1	2.53242	2.58317	2.55028	2.44566	2.45076	2.43769	5.77846	-3.97319	1.28742	-3.08617	0.00202755	0.0127394	0.0127394
KRT3	3.25839	3.09642	3.00484	2.9523	2.9593	2.95833	8.57125	-3.96743	1.10702	-3.5839	0.000338505	0.00267939	0.00267939
SNX18P4	2.53533	2.58442	2.58317	2.44621	2.44964	2.47379	5.84573	-3.95897	1.29624	-3.05421	0.00225656	0.0139769	0.0139769
TSPAN2	3.12575	3.0725	3.08141	2.95556	2.92807	2.92741	8.26686	-3.95517	1.08677	-3.63938	0.000273293	0.00221992	0.00221992
CD4	6.38607	6.38364	6.35418	5.28205	5.46731	5.32427	72.1089	-3.9516	0.38134	-10.3624	3.67577e-25	1.95714e-23	1e-20
AL954642.1	2.53565	2.55462	2.58512	2.43795	2.44135	2.46547	5.7969	-3.94804	1.29644	-3.0453	0.0023245	0.0143458	0.0143458
SDHCP1	3.07046	3.21989	3.13644	2.96046	2.97899	2.99076	8.74439	-3.94683	1.07074	-3.68606	0.000227749	0.00188208	0.00188208
AC093515.1	6.60181	6.73181	6.76564	5.46648	5.56849	5.57338	88.6491	-3.94368	0.338718	-11.643	2.49129e-31	1.66412e-29	1e-20
LINC02434	4.33137	4.34188	4.44466	4.01605	4.00643	4.03077	19.7405	-3.93743	0.698354	-5.63816	1.71873e-08	2.88516e-07	2.88516e-07
AC136759.1	9.54584	9.66035	9.55025	7.05643	7.03401	6.98388	534.054	-3.93356	0.150099	-26.2064	2.24913e-151	1.28535e-148	1e-20
SYT16	2.52927	2.48159	2.5343	2.40928	2.41425	2.40127	5.58714	-3.93036	1.29646	-3.0316	0.00243263	0.014913	0.014913
CORO2A	5.398	5.42585	5.47056	4.7736	4.81892	4.77384	39.4469	-3.92913	0.492876	-7.97183	1.5634e-15	4.86755e-14	4.86755e-14
TP73-AS1	6.42643	6.36901	6.21106	5.27782	5.34138	5.4021	70.5006	-3.92664	0.379789	-10.339	4.6946e-25	2.4893e-23	1e-20
IQCA1	5.71048	5.60384	5.56236	4.87879	4.95313	4.92115	44.7171	-3.91335	0.464718	-8.42091	3.73568e-17	1.30001e-15	1.30001e-15
LAD1	2.57396	2.54455	2.48813	2.41542	2.44429	2.4184	5.66865	-3.91321	1.30975	-2.98775	0.00281039	0.0168827	0.0168827
TBX4	4.51263	4.20024	4.23815	3.97089	4.00102	3.94554	19.253	-3.90914	0.743578	-5.2572	1.46264e-07	2.17175e-06	2.17175e-06
LIPC	4.20421	4.11945	4.09751	3.81359	3.87763	3.81076	16.8385	-3.90895	0.769229	-5.08164	3.7419e-07	5.26713e-06	5.26713e-06
ODF2L	7.35446	7.06245	7.35908	5.87105	5.81625	5.79188	125.895	-3.90289	0.294106	-13.2703	3.4398e-40	3.03991e-38	1e-20
IVL	9.75882	9.38218	9.12995	6.99824	6.93837	6.92712	490.966	-3.90226	0.193315	-20.186	1.30001e-90	3.48255e-88	1e-20
HR	3.56073	3.45575	3.56281	3.30427	3.32321	3.34649	11.1813	-3.89651	0.93317	-4.17556	2.9725e-05	0.000303565	0.000303565
AXDND1	3.90178	3.86246	3.86007	3.58797	3.66139	3.59542	14.0892	-3.89635	0.84688	-4.60083	4.20804e-06	5.05456e-05	5.05456e-05
RASSF9	2.47939	2.4141	2.43537	2.35177	2.3331	2.33265	5.2894	-3.89595	1.33458	-2.91922	0.00350903	0.0203821	0.0203821
AC114912.1	5.68084	5.5059	5.57346	4.88045	4.95611	4.84208	43.6511	-3.88415	0.479248	-8.10468	5.28848e-16	1.69793e-14	1.69793e-14
ZNF549	7.47416	7.4221	7.3827	5.91169	5.93818	5.89986	138.767	-3.88373	0.265099	-14.6501	1.34472e-48	1.52344e-46	1e-20
LINC00943	6.75208	6.7604	6.63378	5.56483	5.5798	5.51582	89.2415	-3.87723	0.33005	-11.7474	7.28084e-32	4.97982e-30	1e-20
ZNF287	3.5489	3.51086	3.49871	3.29098	3.34924	3.29683	11.0793	-3.87141	0.940939	-4.11441	3.88166e-05	0.000387518	0.000387518
GBP5	5.40751	5.24686	4.99728	4.61158	4.6654	4.6614	34.9264	-3.85283	0.548859	-7.0197	2.22341e-12	5.49802e-11	5.49802e-11
AC008443.6	6.35333	6.45942	6.61261	5.42143	5.4406	5.41922	77.1984	-3.84584	0.358187	-10.7369	6.82721e-27	3.94551e-25	1e-20
COL14A1	2.40635	2.44613	2.40221	2.31965	2.31188	2.32378	5.25045	-3.83385	1.31049	-2.92552	0.00343886	0.0200538	0.0200538
EDNRA	2.40754	2.44172	2.49344	2.33586	2.35167	2.35099	5.41339	-3.83174	1.30733	-2.93097	0.00337907	0.0197544	0.0197544
FANK1	3.8453	3.74815	3.62108	3.50847	3.49538	3.49405	12.9276	-3.83097	0.863704	-4.43551	9.18558e-06	0.000103245	0.000103245
AC092447.2	5.97445	5.84711	5.8141	5.03766	5.15762	5.05741	52.6382	-3.81801	0.428812	-8.9037	5.40134e-19	2.1272e-17	2.1272e-17
AC062032.1	3.44671	3.48568	3.43306	3.23581	3.24233	3.292	10.6397	-3.8161	0.950997	-4.01273	6.00194e-05	0.000575207	0.000575207
ANKRD20A2	4.72872	4.6492	4.57422	4.20439	4.27372	4.24478	23.6829	-3.80807	0.63006	-6.04398	1.50358e-09	2.86427e-08	2.86427e-08
MTND5P21	2.98317	2.99142	2.92768	2.83324	2.81601	2.82774	7.61321	-3.80084	1.08708	-3.49639	0.000471595	0.00359237	0.00359237
LRTM1	2.40112	2.34936	2.40364	2.28743	2.27952	2.29159	5.10397	-3.79797	1.32078	-2.87555	0.00403322	0.0229677	0.0229677
HTRA3	4.54338	4.46626	4.26266	4.05595	4.08684	4.04473	20.5717	-3.79664	0.69171	-5.48878	4.04722e-08	6.49133e-07	6.49133e-07
CTBP2P1	4.33435	4.15318	4.2374	3.90582	3.92028	3.93125	18.0423	-3.79637	0.713308	-5.3222	1.02519e-07	1.5527e-06	1.5527e-06
LINC02444	2.31132	2.37415	2.40471	2.26843	2.26052	2.2725	5.12332	-3.78801	1.33524	-2.83694	0.00455476	0.0254405	0.0254405
EYA4	2.43015	2.31391	2.36956	2.27511	2.2799	2.26675	5.05444	-3.78717	1.34364	-2.81859	0.00482348	0.0266306	0.0266306
ADAMTS9	2.98756	3.01902	3.01745	2.84431	2.87488	2.86118	7.85935	-3.78447	1.06999	-3.53691	0.000404834	0.0031321	0.0031321
SHISA9	5.31932	5.28993	5.16802	4.70452	4.67129	4.6677	35.2478	-3.77988	0.511315	-7.39247	1.4413e-13	3.91817e-12	3.91817e-12
BEX1	6.78617	6.48524	6.74774	5.61854	5.44849	5.55454	87.4044	-3.77684	0.355202	-10.6329	2.09403e-26	1.17839e-24	1e-20
FRG2GP	2.9474	2.93935	2.84064	2.78846	2.75977	2.75916	7.32044	-3.77577	1.13428	-3.32879	0.000872243	0.00617777	0.00617777
C15orf53	2.44942	2.39517	2.38314	2.29968	2.32815	2.3024	5.18648	-3.77559	1.3275	-2.84413	0.00445332	0.0249893	0.0249893
AP002856.3	6.5123	6.35182	5.85152	5.33908	5.2173	5.33858	68.5046	-3.75763	0.725332	-5.18057	2.21209e-07	3.19239e-06	3.19239e-06
SELENOM	6.78136	6.81009	6.57239	5.59751	5.58899	5.53911	89.8266	-3.75602	0.328047	-11.4497	2.3604e-30	1.52519e-28	1e-20
PDGFRB	5.77826	5.70705	5.69435	4.98062	4.99234	5.01436	47.6081	-3.75444	0.432189	-8.68703	3.72043e-18	1.36879e-16	1.36879e-16
MAGEA10	5.71145	5.62698	5.59295	4.90817	4.99684	4.92467	45.1993	-3.74779	0.449171	-8.34378	7.19506e-17	2.42829e-15	2.42829e-15
PKDCC	2.95746	2.89934	2.87642	2.78021	2.76251	2.77451	7.29703	-3.74171	1.09786	-3.40819	0.000653957	0.0047955	0.0047955
CYP2B6	5.30921	5.15965	5.28028	4.6408	4.73394	4.66343	35.0854	-3.73804	0.513724	-7.27635	3.42979e-13	9.05585e-12	9.05585e-12
AC073578.1	4.20032	4.12556	4.2532	3.8577	3.89652	3.89436	17.4907	-3.72788	0.714787	-5.21538	1.83444e-07	2.68047e-06	2.68047e-06
AC006305.1	5.84368	5.85793	5.81916	5.10437	5.05844	5.03946	51.1949	-3.72741	0.420163	-8.87135	7.22668e-19	2.82445e-17	2.82445e-17
PARVG	5.00033	4.93491	5.06756	4.46357	4.56489	4.4822	29.8639	-3.71836	0.560118	-6.63853	3.16829e-11	7.11605e-10	7.11605e-10
PRSS8	3.01778	2.84531	2.91121	2.77026	2.78775	2.79943	7.42717	-3.71422	1.11752	-3.32362	0.000888579	0.00627791	0.00627791
HBD	2.92882	2.91954	2.94993	2.77754	2.78209	2.81903	7.4512	-3.71008	1.10104	-3.3696	0.000752762	0.00543023	0.00543023
FAT1	6.13425	6.25773	6.10516	5.23165	5.33374	5.24616	63.2414	-3.69696	0.380616	-9.71308	2.65199e-22	1.2333e-20	1.2333e-20
LNX1-AS2	4.93928	4.6989	4.72258	4.37227	4.33311	4.33047	25.9902	-3.69547	0.599099	-6.16838	6.89914e-10	1.36481e-08	1.36481e-08
AL445222.1	3.30752	3.27163	3.33175	3.12848	3.11185	3.13644	9.56774	-3.69485	0.950838	-3.88589	0.000101957	0.000928154	0.000928154
HCG22	8.77556	8.78797	8.5684	6.61248	6.73381	6.57607	308.591	-3.66866	0.186175	-19.7055	1.93494e-86	4.83115e-84	1e-20
BX004987.1	7.93247	7.68555	7.80892	6.16919	6.07831	6.2406	176.29	-3.66117	0.238769	-15.3335	4.56597e-53	5.96056e-51	1e-20
LILRA4	7.53171	7.52782	7.15891	5.95458	5.95964	5.96086	138.392	-3.65566	0.273883	-13.3475	1.22413e-40	1.09309e-38	1e-20
ISX	8.18746	8.17722	8.20487	6.33119	6.35925	6.4137	222.501	-3.6472	0.203633	-17.9106	9.74391e-72	1.77719e-69	1e-20
GFPT2	4.7028	4.60702	4.60354	4.22261	4.25497	4.23916	23.4072	-3.64335	0.60201	-6.05198	1.43079e-09	2.73573e-08	2.73573e-08
BMP7	5.24788	5.3303	5.01666	4.68868	4.65921	4.58671	34.2831	-3.64169	0.546157	-6.66784	2.59592e-11	5.87671e-10	5.87671e-10
CD109	10.8994	11.0087	10.8533	8.01433	8.27934	8.01339	1271.06	-3.64076	0.115851	-31.4262	8.88657e-217	9.14144e-214	1e-20
AL390755.1	8.05702	7.57712	7.65006	6.13192	6.07543	6.23638	173.292	-3.63399	0.26192	-13.8744	9.04924e-44	8.81512e-42	1e-20
TRIM29	9.05995	9.23968	8.69822	6.87517	6.90497	6.6913	374.279	-3.62425	0.201299	-18.0043	1.8023e-72	3.33452e-70	1e-20
CDK20	3.23267	3.2647	3.21124	3.07003	3.05318	3.07777	9.14635	-3.62377	0.959314	-3.77746	0.000158437	0.00137005	0.00137005
LINC00670	3.32453	3.1828	3.24576	3.07244	3.09262	3.07878	9.24041	-3.62275	0.962464	-3.76403	0.000167194	0.00143563	0.00143563
LINC02466	4.22422	4.36336	4.15861	3.9356	3.92714	3.92513	18.2775	-3.61827	0.692508	-5.22488	1.74269e-07	2.56388e-06	2.56388e-06
LRRC55	5.54059	5.65779	5.45504	4.92749	4.89008	4.8582	42.7244	-3.60318	0.458135	-7.86487	3.69475e-15	1.1258e-13	1.1258e-13
FHAD1	6.49514	6.36548	6.33534	5.35151	5.53581	5.36979	73.2245	-3.59721	0.360026	-9.99154	1.65986e-23	8.0541e-22	1e-20
AC006460.1	6.00882	5.76788	5.56103	4.98733	5.05269	5.08689	50.1682	-3.59656	0.446156	-8.06122	7.55372e-16	2.4042e-14	2.4042e-14
AC022898.2	3.27264	3.24536	3.19245	3.05418	3.07204	3.0954	9.15562	-3.58355	0.966395	-3.70816	0.000208772	0.00174016	0.00174016
AL158166.1	6.9874	7.08321	7.04054	5.84328	5.76581	5.71525	108.954	-3.58119	0.289489	-12.3707	3.76387e-35	2.85532e-33	1e-20
OSCAR	6.41148	6.13923	6.57009	5.2401	5.51754	5.43218	73.2924	-3.57416	0.932478	-3.83297	0.000126607	0.00112275	0.00112275
FBP2	3.74088	3.78445	3.67325	3.52998	3.48163	3.49351	12.8138	-3.55255	0.822889	-4.31716	1.58046e-05	0.000170204	0.000170204
ANKS4B	2.71943	2.8019	2.74868	2.63264	2.63824	2.63747	6.66174	-3.55229	1.10681	-3.20949	0.00132971	0.00887979	0.00887979
CYP26B1	3.27955	3.15645	3.18736	3.02403	3.06796	3.0415	8.97427	-3.54884	0.97876	-3.62585	0.000288007	0.00232345	0.00232345
MRO	7.37591	7.44118	7.1398	5.95559	5.9751	5.88571	130.49	-3.53849	0.270006	-13.1052	3.07414e-39	2.6178e-37	1e-20
BX664727.3	4.70908	4.90908	4.82494	4.32659	4.38509	4.42054	26.6335	-3.52833	0.581637	-6.06621	1.30961e-09	2.51526e-08	2.51526e-08
ADAMTS1	3.22331	3.16845	3.19853	3.01435	3.07073	3.01904	8.90494	-3.5252	0.991131	-3.55674	0.000375484	0.00293416	0.00293416
MAGEE1	6.85864	7.00324	6.79034	5.70682	5.71877	5.69602	99.302	-3.52289	0.296703	-11.8735	1.62614e-32	1.1364e-30	1e-20
SULF2	7.89638	7.66726	7.3734	6.06058	6.14927	6.16004	161.322	-3.51285	0.260608	-13.4794	2.06729e-41	1.88526e-39	1e-20
RIMKLA	8.6392	9.07394	8.8553	6.72134	6.79018	6.859	340.633	-3.51221	0.190112	-18.4745	3.3156e-76	6.8764e-74	1e-20
CLCN1	3.52789	3.51451	3.37681	3.26604	3.30011	3.27322	10.7985	-3.50527	0.886564	-3.95377	7.69288e-05	0.000718888	0.000718888
LINC01925	5.70331	5.59455	5.75424	5.02382	4.99017	4.95805	46.3971	-3.50127	0.427485	-8.19039	2.60392e-16	8.49809e-15	8.49809e-15
PTPRK	3.50939	3.45871	3.36234	3.25226	3.26208	3.24805	10.5396	-3.49141	0.880906	-3.96343	7.388e-05	0.000694434	0.000694434
ADGRD1	9.87573	9.84004	9.4806	7.27463	7.44646	7.32492	592.252	-3.49021	0.156659	-22.2791	5.89813e-110	2.16689e-107	1e-20
AL732372.2	6.59342	6.95475	6.70652	5.52781	5.6585	5.72525	92.3567	-3.48896	0.330547	-10.5551	4.81064e-26	2.64915e-24	1e-20
AC025183.1	6.33321	6.41511	6.2214	5.37195	5.3883	5.42076	69.8036	-3.4875	0.347026	-10.0497	9.21455e-24	4.53967e-22	1e-20
AC011298.1	2.7174	2.664	2.60758	2.55673	2.53847	2.5505	6.16897	-3.48649	1.1504	-3.03067	0.00244013	0.0149518	0.0149518
AL158055.1	4.65088	4.69061	4.58274	4.21688	4.27406	4.25819	23.5247	-3.48551	0.589518	-5.91247	3.3701e-09	6.20392e-08	6.20392e-08
PCAT5	2.7566	2.67638	2.63078	2.56886	2.5744	2.57363	6.28536	-3.48225	1.13304	-3.07337	0.00211656	0.0132083	0.0132083
C11orf87	2.72921	2.68119	2.66915	2.57381	2.57936	2.57859	6.29105	-3.47789	1.11353	-3.12329	0.00178839	0.0114541	0.0114541
GABRA3	3.42836	3.41883	3.41696	3.24437	3.243	3.21623	10.3439	-3.47342	0.878693	-3.95294	7.71955e-05	0.000720464	0.000720464
ACKR1	5.88743	5.77335	5.49519	4.99632	5.06354	4.99123	48.0601	-3.46897	0.439465	-7.89362	2.93539e-15	8.96549e-14	8.96549e-14
MAPK4	4.92218	4.88625	4.79712	4.40328	4.47833	4.38332	27.3028	-3.46809	0.559137	-6.20256	5.55504e-10	1.10658e-08	1.10658e-08
STPG1	2.71952	2.70607	2.59414	2.55509	2.57332	2.54725	6.25916	-3.46452	1.16204	-2.98141	0.00286921	0.0171599	0.0171599
ARSE	2.72724	2.64893	2.66995	2.56369	2.58184	2.5559	6.24721	-3.46357	1.1323	-3.05888	0.00222166	0.0137906	0.0137906
PKP1	2.76172	2.71097	2.63198	2.57016	2.61212	2.57352	6.37356	-3.45499	1.17246	-2.9468	0.00321085	0.0189606	0.0189606
HS6ST3	4.65271	4.76757	4.64572	4.3089	4.29604	4.25363	24.3105	-3.43792	0.582965	-5.8973	3.6949e-09	6.77275e-08	6.77275e-08
CCDC148	3.44167	3.32567	3.35579	3.20424	3.18986	3.18878	10.0151	-3.43443	0.889037	-3.86309	0.00011196	0.00100674	0.00100674
LINC01297	2.97093	3.03173	2.95852	2.87435	2.83589	2.83527	7.74666	-3.41679	1.03805	-3.29156	0.00099635	0.00694018	0.00694018
SH3RF3-AS1	3.11217	3.11723	3.00868	2.91122	2.94203	2.94086	8.25505	-3.41366	0.994826	-3.43142	0.00060044	0.00445514	0.00445514
RNU6-705P	3.61717	3.61679	3.70947	3.43428	3.44453	3.44311	12.1638	-3.41314	0.801328	-4.25936	2.05014e-05	0.000216346	0.000216346
F8	10.7768	10.7151	10.6396	8.1162	8.10538	8.06275	1109	-3.41311	0.107212	-31.8351	2.11464e-222	2.47192e-219	1e-20
AC073862.3	3.1166	3.08818	3.0761	2.92415	2.98	2.92852	8.3019	-3.41229	1.00743	-3.38713	0.000706279	0.00513961	0.00513961
RBP1	4.76483	4.63129	4.52658	4.28461	4.23361	4.23117	23.5632	-3.41157	0.601891	-5.6681	1.44394e-08	2.45107e-07	2.45107e-07
KCNJ5	2.69365	2.65636	2.61118	2.52693	2.53068	2.56739	6.14378	-3.41105	1.16294	-2.93314	0.00335556	0.0196482	0.0196482
TNFAIP8L2	5.51122	5.43446	5.42186	4.83259	4.81329	4.90101	39.9637	-3.40069	0.449702	-7.56209	3.9663e-14	1.12584e-12	1.12584e-12
AC093607.1	2.69241	2.61401	2.62411	2.51777	2.52149	2.55815	6.09296	-3.39987	1.16459	-2.91937	0.00350744	0.0203821	0.0203821
MNDA	4.17413	4.26212	4.27694	3.92166	3.95066	3.92257	18.0518	-3.39288	0.659405	-5.14536	2.6701e-07	3.81271e-06	3.81271e-06
PNCK	7.20342	7.39624	6.97293	5.8708	6.05293	5.7761	121.438	-3.38656	0.302909	-11.1801	5.10173e-29	3.16147e-27	1e-20
TP53AIP1	3.68267	3.56188	3.58081	3.39565	3.4062	3.40475	11.7506	-3.37106	0.809183	-4.166	3.09985e-05	0.000315219	0.000315219
TRIM2	3.41518	3.32128	3.18854	3.13514	3.11846	3.15576	9.69638	-3.37066	0.948382	-3.55411	0.000379256	0.00295735	0.00295735
AC011124.1	3.30594	3.33406	3.22819	3.14097	3.11535	3.10155	9.49194	-3.36517	0.921392	-3.65227	0.000259937	0.00212418	0.00212418
SMOX	5.2787	5.13856	5.30552	4.71861	4.70116	4.68395	34.8453	-3.36329	0.477718	-7.04032	1.91792e-12	4.76552e-11	4.76552e-11
AC092834.1	4.40105	4.31464	4.26453	4.03715	3.99586	3.98075	19.0268	-3.36219	0.651878	-5.1577	2.49999e-07	3.58374e-06	3.58374e-06
HMCN1	6.70349	6.51102	6.34865	5.51061	5.54883	5.54047	79.4727	-3.35416	0.329853	-10.1686	2.73727e-24	1.38845e-22	1e-20
CX3CL1	3.05233	2.92286	3.0088	2.84755	2.87934	2.84044	7.77168	-3.34269	1.02154	-3.2722	0.00106712	0.00734593	0.00734593
RBM24	3.53983	3.62369	3.53506	3.37573	3.37486	3.36119	11.5005	-3.34058	0.815282	-4.09745	4.17729e-05	0.0004135	0.0004135
NMUR2	4.63363	4.50245	4.63281	4.22784	4.18563	4.23543	22.7066	-3.33165	0.591049	-5.63684	1.732e-08	2.90363e-07	2.90363e-07
ZNF415	3.60569	3.62178	3.45431	3.35416	3.3646	3.36316	11.4737	-3.32833	0.831384	-4.00336	6.24483e-05	0.000596463	0.000596463
C11orf74	3.42048	3.22296	3.19938	3.10045	3.09493	3.14463	9.53247	-3.32463	0.958858	-3.46728	0.000525757	0.00394425	0.00394425
THBS2	4.66149	4.80061	4.62739	4.31671	4.27721	4.30097	24.4891	-3.32196	0.569441	-5.83373	5.42025e-09	9.66661e-08	9.66661e-08
ZNF880	3.35183	3.25086	3.26001	3.11901	3.12815	3.11432	9.44441	-3.3197	0.893243	-3.71646	0.000202035	0.00169077	0.00169077
CACNA2D3	2.95952	3.00036	2.95762	2.83066	2.84931	2.83598	7.66717	-3.31475	0.985195	-3.36456	0.00076666	0.00551656	0.00551656
KIF6	6.32834	6.3149	6.13547	5.45085	5.33716	5.34412	67.0029	-3.31378	0.357537	-9.26834	1.89059e-20	8.07645e-19	8.07645e-19
GPR173	4.00782	4.05034	3.84073	3.70451	3.70578	3.71686	15.1159	-3.3135	0.728247	-4.54996	5.3656e-06	6.30654e-05	6.30654e-05
LINC01451	4.39099	4.25077	4.34201	3.98383	4.0249	4.0224	19.0858	-3.31149	0.635604	-5.20998	1.88858e-07	2.75176e-06	2.75176e-06
PRKD1	2.61404	2.55751	2.50056	2.43925	2.48066	2.44228	5.76454	-3.29411	1.19587	-2.75457	0.00587698	0.0314086	0.0314086
GAD1	4.29901	4.32386	4.24709	3.97735	3.99524	3.96719	18.5841	-3.28488	0.633006	-5.18934	2.11042e-07	3.05251e-06	3.05251e-06
MIR4500HG	7.08171	6.96433	6.73134	5.73085	5.79453	5.82174	102.349	-3.28354	0.291334	-11.2707	1.8308e-29	1.15399e-27	1e-20
MEGF6	8.99349	9.10906	8.61932	6.88897	6.93685	6.95333	353.026	-3.2829	0.186463	-17.6062	2.2093e-69	3.76269e-67	1e-20
LINC02425	6.0875	6.02753	6.06457	5.29411	5.24708	5.24084	58.8096	-3.28072	0.361242	-9.08177	1.0682e-19	4.36737e-18	4.36737e-18
FBLN5	5.37457	5.30635	5.3015	4.7683	4.81555	4.73244	36.7535	-3.26811	0.45672	-7.15562	8.32982e-13	2.13365e-11	2.13365e-11
AC068633.1	5.12211	5.26149	5.08783	4.64463	4.6883	4.61901	33.122	-3.26466	0.487017	-6.7034	2.03631e-11	4.6632e-10	4.6632e-10
AL158166.2	6.26857	6.30911	6.30197	5.37053	5.50203	5.35244	68.347	-3.26427	0.34317	-9.51211	1.86831e-21	8.35606e-20	8.35606e-20
PHF21B	4.99153	4.68718	4.9399	4.39899	4.4343	4.48241	27.7042	-3.25934	0.556652	-5.85525	4.76287e-09	8.58953e-08	8.58953e-08
MIR205HG	3.76665	3.72957	3.69731	3.51221	3.525	3.49791	12.7499	-3.25879	0.759709	-4.28953	1.79052e-05	0.000191065	0.000191065
LINC01087	8.08929	8.01653	8.05683	6.40038	6.40203	6.47465	204.662	-3.25796	0.199004	-16.3713	3.06528e-60	4.55663e-58	1e-20
SLCO1A2	3.24355	3.21816	3.21656	3.06545	3.04864	3.08553	9.0576	-3.2526	0.906699	-3.58729	0.000334128	0.00264882	0.00264882
AC003958.2	2.93142	2.85163	2.85049	2.75456	2.76229	2.73621	7.13824	-3.23861	1.02182	-3.16945	0.00152729	0.010009	0.010009
LINC01115	3.64457	3.68393	3.57127	3.47147	3.40144	3.40043	11.9812	-3.23725	0.848355	-3.81591	0.00013568	0.00119332	0.00119332
NPSR1-AS1	6.88159	6.95188	6.91633	5.72091	5.76999	5.87068	101.07	-3.22845	0.279478	-11.5517	7.23679e-31	4.75981e-29	1e-20
AC005482.1	5.95458	6.04095	5.78066	5.10475	5.23815	5.20604	54.4683	-3.22401	0.39077	-8.25041	1.57849e-16	5.20436e-15	5.20436e-15
KDR	2.86501	2.86398	2.8733	2.74496	2.75269	2.72655	7.10876	-3.22138	1.01177	-3.18391	0.00145298	0.00957374	0.00957374
AC079313.1	3.5069	3.45052	3.43871	3.27998	3.26436	3.31221	10.6671	-3.21854	0.841951	-3.82272	0.000131988	0.00116404	0.00116404
SPOCK2	7.39562	7.19687	6.90768	5.9111	5.82093	6.06818	119.855	-3.2049	0.299322	-10.7072	9.41776e-27	5.40617e-25	1e-20
FCGR2A	6.4885	6.11461	5.91336	5.33021	5.3741	5.3275	64.9908	-3.20075	0.385998	-8.29213	1.11238e-16	3.70558e-15	3.70558e-15
PRF1	5.77602	5.59751	5.77417	5.02414	5.06564	5.05999	47.3938	-3.18985	0.398933	-7.99595	1.28577e-15	4.02264e-14	4.02264e-14
SVIL	2.46118	2.34409	2.3205	2.29316	2.28708	2.27393	5.07708	-3.18681	1.23038	-2.59011	0.00959457	0.0471764	0.0471764
TBX21	5.54617	5.68481	5.50464	4.91819	5.01939	4.93673	43.4999	-3.16258	0.422113	-7.49227	6.76929e-14	1.88201e-12	1.88201e-12
AC023034.1	2.45995	2.42034	2.45205	2.33719	2.37754	2.3399	5.3329	-3.16243	1.19566	-2.64492	0.00817112	0.04139	0.04139
CAPN2	3.19059	3.04202	3.10615	2.97708	2.96189	2.96094	8.40283	-3.16198	0.939259	-3.36646	0.000761387	0.00548322	0.00548322
2024-09-10	3.3022	3.40422	3.36335	3.21607	3.1807	3.16724	10.0058	-3.15976	0.879655	-3.59204	0.000328095	0.00261065	0.00261065
IL1RN	4.43845	4.51267	4.35618	4.09339	4.11247	4.10985	20.5675	-3.14873	0.594787	-5.29387	1.19754e-07	1.79784e-06	1.79784e-06
IGHD6-13	2.35568	2.3095	2.38591	2.26998	2.26385	2.25069	5.00247	-3.14331	1.20101	-2.61722	0.00886496	0.0442508	0.0442508
TUBB4A	5.7762	5.57655	5.65118	4.99849	5.05211	5.02076	45.916	-3.14053	0.401981	-7.81265	5.59982e-15	1.68631e-13	1.68631e-13
H2AFJ	7.57877	7.63423	7.53764	6.28169	6.13876	6.1501	152.922	-3.13851	0.231351	-13.566	6.37219e-42	5.91601e-40	1e-20
AGBL1	3.91212	3.76574	3.74306	3.5774	3.57777	3.58882	13.4704	-3.13764	0.737272	-4.25574	2.08358e-05	0.000219605	0.000219605
SEMA4A	10.7255	10.7074	10.812	8.27442	8.27648	8.41166	1143.15	-3.12396	0.104066	-30.0189	5.55543e-198	5.10247e-195	1e-20
PDE3A	4.39465	4.09392	4.20299	3.95461	3.93684	3.92168	18.0708	-3.11985	0.665172	-4.69029	2.7282e-06	3.39599e-05	3.39599e-05
CBFA2T3	4.84024	4.8218	4.54685	4.31681	4.39063	4.32273	25.3713	-3.11942	0.573135	-5.44273	5.24694e-08	8.2681e-07	8.2681e-07
ATP1B1P1	2.37197	2.42043	2.36541	2.28284	2.28589	2.32212	5.15992	-3.11822	1.21223	-2.5723	0.0101025	0.0491697	0.0491697
BX322234.1	4.65194	4.58097	4.6392	4.27139	4.2711	4.22946	23.162	-3.11232	0.55605	-5.59719	2.17852e-08	3.61919e-07	3.61919e-07
POTEH	2.41712	2.38849	2.38759	2.29442	2.33465	2.29705	5.16122	-3.10972	1.20413	-2.58254	0.00980749	0.0480143	0.0480143
ETV3L	4.6384	4.41641	4.39418	4.15243	4.1623	4.12073	21.2821	-3.09987	0.601238	-5.1558	2.5255e-07	3.61828e-06	3.61828e-06
CCR4	4.45317	4.34563	4.37992	4.06267	4.08129	4.07874	19.8764	-3.0991	0.593529	-5.22148	1.77502e-07	2.604e-06	2.604e-06
FAM30A	8.487	8.59807	8.69554	6.72317	6.75011	6.94463	287.633	-3.09905	0.180157	-17.202	2.56608e-66	4.17671e-64	1e-20
TENT5C	4.77949	4.75344	4.63547	4.32254	4.38373	4.30361	24.8183	-3.09164	0.548899	-5.63243	1.77685e-08	2.97688e-07	2.97688e-07
TMEM132B	10.2154	10.0845	9.91812	7.85993	7.79206	7.81379	737.908	-3.0891	0.12904	-23.939	1.20268e-126	5.24226e-124	1e-20
AFAP1L2	8.51172	8.30843	7.97271	6.50017	6.64944	6.71012	237.237	-3.08202	0.218915	-14.0786	5.14118e-45	5.22592e-43	1e-20
GABRG2	4.4211	4.47945	4.47605	4.16745	4.11832	4.08985	20.8104	-3.08109	0.6001	-5.1343	2.83195e-07	4.03934e-06	4.03934e-06
OR51B4	7.2279	7.39104	7.0833	6.02742	5.98224	6.01908	123.815	-3.07887	0.257249	-11.9685	5.19808e-33	3.69279e-31	1e-20
AC022113.1	3.64236	3.60472	3.49901	3.36602	3.40052	3.39885	11.593	-3.07664	0.793241	-3.87856	0.000105075	0.000954513	0.000954513
SLC8A1	4.23245	4.27832	4.17294	3.93339	3.93795	3.94844	17.8542	-3.06569	0.623846	-4.91417	8.91601e-07	1.18805e-05	1.18805e-05
BX640514.2	3.10036	2.91672	3.01545	2.88646	2.85803	2.88258	7.87083	-3.06488	0.99068	-3.09371	0.0019767	0.0124687	0.0124687
SRMS	2.78353	2.63143	2.67571	2.59122	2.57304	2.59747	6.33391	-3.06423	1.08404	-2.82668	0.00470339	0.0261196	0.0261196
AC093838.1	4.81091	4.98275	4.89875	4.42559	4.49976	4.49593	28.0179	-3.06044	0.516404	-5.92646	3.09544e-09	5.72701e-08	5.72701e-08
OPCML-IT1	7.02374	7.01751	6.83198	5.77529	5.82794	5.9485	103.97	-3.06031	0.276634	-11.0627	1.90361e-28	1.1546e-26	1e-20
PBX1	2.73212	2.72608	2.75658	2.62002	2.62556	2.63701	6.52416	-3.06018	1.02066	-2.99822	0.00271558	0.0163713	0.0163713
AC116351.1	2.63795	2.65544	2.72897	2.5803	2.55106	2.56316	6.29039	-3.0582	1.07091	-2.8557	0.00429425	0.024197	0.024197
PYHIN1	6.65337	6.588	6.38046	5.60979	5.56769	5.62267	80.1594	-3.05664	0.310753	-9.83622	7.86108e-23	3.71803e-21	1e-20
TENM3	7.97215	7.94472	7.70796	6.42901	6.32652	6.42296	184.048	-3.05385	0.215396	-14.1778	1.25736e-45	1.29342e-43	1e-20
COL9A3	4.94205	4.86897	5.06041	4.50256	4.51666	4.5387	29.0446	-3.05164	0.498251	-6.12469	9.08577e-10	1.77823e-08	1.77823e-08
AC007681.1	6.60308	6.55471	6.08588	5.46867	5.44995	5.65215	75.7663	-3.04981	0.375152	-8.12954	4.30927e-16	1.39048e-14	1.39048e-14
GRID1	8.95019	9.25555	9.05124	7.12827	7.22537	7.09802	393.118	-3.04555	0.161244	-18.8878	1.43588e-79	3.15612e-77	1e-20
ALPL	3.31444	3.33462	3.20673	3.13076	3.11607	3.12764	9.48539	-3.04447	0.865696	-3.51679	0.000436804	0.00335222	0.00335222
AC090403.1	2.64329	2.63935	2.61687	2.55521	2.5161	2.51561	6.04077	-3.03559	1.10231	-2.75384	0.00588999	0.0314623	0.0314623
ASB2	5.31539	5.14373	5.42391	4.78868	4.77588	4.74536	36.3102	-3.03546	0.457702	-6.63196	3.31259e-11	7.40782e-10	7.40782e-10
SORBS1	8.97972	8.52065	8.22655	6.80115	6.91348	6.81123	292.462	-3.03311	0.223549	-13.568	6.19923e-42	5.77629e-40	1e-20
AP001042.1	2.69576	2.73855	2.71622	2.6004	2.63071	2.59276	6.45611	-3.03035	1.04766	-2.89251	0.00382182	0.0219388	0.0219388
LINC00944	4.28026	4.36534	4.32621	4.02059	4.05297	3.98636	19.0721	-3.03015	0.613957	-4.93545	7.99676e-07	1.07446e-05	1.07446e-05
RNA5SP528	2.97033	2.97372	3.08718	2.87503	2.88331	2.86956	7.94292	-3.02615	0.941091	-3.21558	0.00130183	0.00872082	0.00872082
AC079760.2	6.72481	6.68764	6.72959	5.65002	5.76909	5.72288	88.9829	-3.02269	0.28409	-10.6399	1.94347e-26	1.09847e-24	1e-20
ATOH8	5.19292	5.20735	5.05903	4.68586	4.69553	4.62669	32.8987	-3.02179	0.470795	-6.41848	1.37638e-10	2.94478e-09	2.94478e-09
TENM2	7.51936	7.56739	7.26846	6.24279	6.19299	6.01102	141.843	-3.01928	0.256642	-11.7646	5.94257e-32	4.07534e-30	1e-20
VWF	4.96476	4.87608	4.84657	4.51684	4.43519	4.47149	27.7067	-3.01755	0.514508	-5.86492	4.49337e-09	8.12059e-08	8.12059e-08
ETV1	5.2492	4.99018	5.20928	4.64845	4.66629	4.68779	32.9977	-3.01428	0.474837	-6.34803	2.18094e-10	4.56364e-09	4.56364e-09
SH3RF3	5.78714	5.79655	5.60896	5.1209	5.08381	5.03897	47.8413	-3.00481	0.394363	-7.61938	2.5489e-14	7.29956e-13	7.29956e-13
FOLH1	7.91572	7.98038	7.92871	6.45771	6.43612	6.46354	191.118	-2.99861	0.197622	-15.1734	5.30324e-52	6.65285e-50	1e-20
AC009271.1	5.73703	5.79346	5.89089	5.08792	5.18196	5.13782	50.3014	-2.99849	0.378612	-7.9197	2.38085e-15	7.31521e-14	7.31521e-14
CCDC33	3.78302	3.6775	3.57008	3.45829	3.44307	3.51741	12.4126	-2.99248	0.806176	-3.71195	0.000205672	0.00171786	0.00171786
DCSTAMP	3.32806	3.18297	3.257	3.08394	3.07835	3.13972	9.29109	-2.97848	0.909674	-3.27423	0.00105949	0.00730675	0.00730675
AL157414.1	7.0928	7.16451	7.10524	6.06914	5.86711	5.95652	114.769	-2.97213	0.264311	-11.2448	2.45567e-29	1.5403e-27	1e-20
SYN1	6.39486	6.30734	5.7415	5.36571	5.38807	5.35482	64.8032	-2.95357	0.39818	-7.41768	1.19186e-13	3.26076e-12	3.26076e-12
SLC12A7	3.75926	3.62236	3.70048	3.45953	3.55227	3.47804	12.5428	-2.95341	0.806099	-3.66383	0.000248475	0.00203698	0.00203698
GPC6	3.49144	3.40162	3.4313	3.26945	3.26818	3.26683	10.4769	-2.94869	0.79537	-3.70731	0.00020947	0.00174504	0.00174504
CASP12	2.61877	2.62309	2.60055	2.51761	2.51209	2.51137	5.97572	-2.948	1.04269	-2.8273	0.00469418	0.0260865	0.0260865
CPEB1	2.71309	2.60577	2.53635	2.50917	2.52725	2.51383	6.03389	-2.94603	1.10274	-2.67154	0.00755031	0.0388342	0.0388342
NUAK1	5.00548	4.91952	4.89012	4.50723	4.52257	4.51892	28.505	-2.94202	0.485165	-6.06396	1.32812e-09	2.54889e-08	2.54889e-08
TBC1D8B	8.96708	8.83542	8.92684	7.07379	7.17335	7.01098	350.778	-2.93845	0.154852	-18.9759	2.69944e-80	5.9846e-78	1e-20
OR51B2	2.69167	2.59411	2.6044	2.52035	2.55078	2.51247	6.04058	-2.93818	1.08267	-2.71383	0.00665095	0.0349423	0.0349423
SIRPB3P	7.79813	7.85549	7.57478	6.47381	6.34672	6.22891	169.837	-2.93437	0.232604	-12.6153	1.73806e-36	1.3711e-34	1e-20
LAMA3	4.31675	4.40223	4.38115	4.04572	4.08968	4.04894	19.6314	-2.93411	0.588121	-4.98895	6.07088e-07	8.28763e-06	8.28763e-06
AKR1C1	8.66008	8.72891	8.32971	6.93104	6.842	6.85113	286.167	-2.92945	0.187903	-15.5902	8.48732e-55	1.15486e-52	1e-20
OSMR-AS1	5.34232	5.12776	5.06404	4.70624	4.69044	4.6992	33.5861	-2.91175	0.464421	-6.26964	3.61875e-10	7.3626e-09	7.3626e-09
POTEKP	8.00199	8.04065	8.03853	6.53158	6.56057	6.52377	201.7	-2.90887	0.189877	-15.3198	5.64191e-53	7.32793e-51	1e-20
GABRB3	3.40254	3.39435	3.46185	3.24367	3.2654	3.25173	10.3958	-2.90673	0.795944	-3.65193	0.000260275	0.00212627	0.00212627
RP1	3.53335	3.26652	3.28803	3.19971	3.21101	3.1841	10.1446	-2.90651	0.874999	-3.32173	0.000894627	0.00631197	0.00631197
AC118758.3	3.17083	3.06945	3.25821	3.01573	3.02455	3.02333	8.84571	-2.90498	0.89824	-3.23408	0.00122037	0.00824484	0.00824484
LINC02347	3.75473	3.79757	3.82427	3.55804	3.56958	3.60544	13.3714	-2.90147	0.710383	-4.08438	4.41949e-05	0.000435464	0.000435464
ZNF717	2.62716	2.66109	2.60645	2.51239	2.56553	2.51548	6.0983	-2.90093	1.10216	-2.63203	0.00848753	0.0427485	0.0427485
CDHR3	3.22053	3.26152	3.15743	3.04009	3.08283	3.08141	9.06623	-2.89977	0.884948	-3.27678	0.00105	0.00725398	0.00725398
COL4A6	7.66549	7.62417	7.64868	6.36185	6.08281	6.44353	159.392	-2.89846	0.248295	-11.6734	1.74261e-31	1.17316e-29	1e-20
MYO1H	5.08618	5.10341	4.97646	4.58908	4.66882	4.56289	30.8743	-2.89725	0.482213	-6.00825	1.87538e-09	3.55673e-08	3.55673e-08
LRRC43	3.22762	3.16393	3.19364	3.03529	3.06692	3.05342	8.88636	-2.8946	0.86204	-3.35785	0.000785506	0.00563797	0.00563797
TMEM72	5.56511	5.6524	5.35193	4.9547	4.95935	4.94131	42.1444	-2.89296	0.417485	-6.9295	4.22323e-12	1.02752e-10	1.02752e-10
KRT18	3.21673	3.0679	3.20668	3.01453	3.03591	3.00949	8.75533	-2.89206	0.900059	-3.21319	0.0013127	0.00878221	0.00878221
DUX4L26	6.26218	5.97262	6.06543	5.35448	5.34993	5.35543	60.7691	-2.88991	0.345947	-8.35362	6.62024e-17	2.24608e-15	2.24608e-15
ARHGAP8	3.9041	3.86271	3.94776	3.68593	3.69029	3.65023	14.3716	-2.88214	0.684143	-4.21277	2.52261e-05	0.000261378	0.000261378
COL4A2	5.1978	5.05885	4.98696	4.65241	4.59849	4.63361	31.3867	-2.88169	0.473716	-6.08316	1.17837e-09	2.27338e-08	2.27338e-08
AC092132.1	2.8596	2.82644	2.88825	2.75254	2.72438	2.74835	7.07232	-2.87693	0.972681	-2.95773	0.00309911	0.018381	0.018381
GARNL3	6.59021	6.54912	6.65044	5.61865	5.68707	5.71368	82.7364	-2.87683	0.288603	-9.96813	2.10141e-23	1.01392e-21	1e-20
AF064858.1	3.3115	3.43818	3.28293	3.19501	3.1824	3.1684	9.96742	-2.87383	0.835166	-3.44103	0.000579514	0.00431606	0.00431606
GALNT18	3.62087	3.55332	3.48894	3.37917	3.36741	3.36599	11.329	-2.86944	0.766113	-3.74545	0.000180071	0.00152633	0.00152633
AC107464.1	3.71681	3.8275	3.6673	3.52289	3.50991	3.55891	12.9608	-2.86734	0.736258	-3.89448	9.84105e-05	0.000898411	0.000898411
KIAA1324L	2.53095	2.51604	2.48251	2.43241	2.41608	2.40312	5.55213	-2.86505	1.09404	-2.61878	0.00882453	0.0440832	0.0440832
ALS2CL	3.71436	3.82907	3.57405	3.50631	3.53353	3.46755	12.8228	-2.85836	0.790518	-3.61581	0.000299414	0.00240475	0.00240475
HOXC6	3.94732	3.91836	3.86659	3.65877	3.68377	3.70669	14.4143	-2.85541	0.677654	-4.21368	2.51246e-05	0.000260431	0.000260431
AC090809.1	4.54085	4.43061	4.54546	4.16665	4.23771	4.1334	21.5046	-2.855	0.582537	-4.90097	9.53663e-07	1.2655e-05	1.2655e-05
SERPINA1	9.20215	8.93005	9.10212	7.29512	7.15637	7.2839	391.808	-2.85142	0.155736	-18.3093	6.97468e-75	1.37975e-72	1e-20
ABCA13	3.68636	3.61738	3.72235	3.51868	3.46382	3.46262	12.3294	-2.85006	0.759103	-3.75452	0.000173677	0.00148039	0.00148039
FRMPD1	4.72091	4.75937	4.55143	4.29614	4.33178	4.32845	24.1899	-2.8429	0.535014	-5.3137	1.07421e-07	1.62312e-06	1.62312e-06
WFS1	5.65281	5.60048	5.56621	4.97791	5.01745	5.06161	44.0337	-2.84095	0.389266	-7.29822	2.91598e-13	7.73892e-12	7.73892e-12
LINC02515	5.53651	5.4673	5.31579	4.86222	4.96044	4.88027	39.7532	-2.8374	0.423753	-6.69587	2.14399e-11	4.90542e-10	4.90542e-10
SLIT3	3.92128	3.95798	3.75489	3.63047	3.68099	3.65366	14.2645	-2.83173	0.710212	-3.98717	6.68668e-05	0.000634544	0.000634544
DSC3	3.10562	3.15895	3.09597	2.97928	2.99994	2.97417	8.48809	-2.83058	0.873843	-3.23923	0.00119853	0.00812835	0.00812835
KCNMB1	7.67481	7.42203	7.3279	6.20554	6.18962	6.2971	144.186	-2.82974	0.237799	-11.8997	1.18751e-32	8.3669e-31	1e-20
LPAR5	5.64169	5.61575	5.53811	5.08143	4.97249	4.98073	43.7844	-2.82208	0.403606	-6.99217	2.7067e-12	6.66033e-11	6.66033e-11
ATP2B2	3.88359	3.58138	3.59111	3.46675	3.54152	3.4504	12.7219	-2.82048	0.837867	-3.36626	0.00076196	0.00548581	0.00548581
MYOCD	4.82845	5.01771	4.77494	4.49504	4.50219	4.42086	27.6764	-2.81892	0.519775	-5.42335	5.84926e-08	9.16722e-07	9.16722e-07
SPRY4	6.61305	6.31681	6.3281	5.5994	5.51112	5.60287	74.4607	-2.8187	0.321045	-8.77977	1.63809e-18	6.2134e-17	6.2134e-17
AGAP1	3.76104	3.71149	3.69931	3.48074	3.53997	3.55025	12.7281	-2.79282	0.741519	-3.76635	0.000165651	0.00142524	0.00142524
TCEA3	3.55211	3.56964	3.45438	3.3219	3.34333	3.37903	11.1732	-2.79213	0.783384	-3.56419	0.000364976	0.00286598	0.00286598
RPL21P18	3.45787	3.50795	3.53589	3.32249	3.34682	3.30741	10.999	-2.78579	0.770073	-3.61757	0.000297384	0.0023892	0.0023892
ZNF140	7.6161	7.58081	7.53876	6.3074	6.32561	6.28983	152.717	-2.7852	0.21198	-13.139	1.96903e-39	1.70497e-37	1e-20
UGT2A3	2.87029	2.81201	2.73313	2.68235	2.70089	2.69985	6.83317	-2.77285	0.988397	-2.8054	0.00502544	0.0275446	0.0275446
MAGEA6	6.66637	6.66864	6.67605	5.72748	5.68181	5.81578	86.6135	-2.77117	0.280991	-9.86211	6.07592e-23	2.88292e-21	1e-20
H1F0	6.59583	6.07607	6.15173	5.41591	5.52412	5.52758	69.2614	-2.76578	0.359409	-7.69535	1.41109e-14	4.11907e-13	4.11907e-13
VWA5B1	6.09238	6.26547	6.00485	5.41246	5.45157	5.27985	61.6978	-2.76331	0.357943	-7.71997	1.16354e-14	3.41585e-13	3.41585e-13
CASC9	4.08021	4.1346	4.01726	3.81956	3.8735	3.79554	16.1908	-2.75258	0.650981	-4.22836	2.35403e-05	0.000245991	0.000245991
SLC24A3	4.54066	4.46202	4.47719	4.18384	4.18265	4.1672	21.2242	-2.74813	0.544693	-5.04528	4.52865e-07	6.29191e-06	6.29191e-06
CMTM8	2.83207	2.7074	2.75105	2.65558	2.67547	2.63702	6.62313	-2.74462	1.01254	-2.71064	0.00671528	0.0352012	0.0352012
OCA2	9.51065	9.36231	9.17379	7.38026	7.56341	7.559	467.873	-2.74199	0.150328	-18.24	2.4847e-74	4.80445e-72	1e-20
LINC01695	3.48934	3.45772	3.4154	3.28774	3.31102	3.27291	10.5934	-2.73429	0.77608	-3.52321	0.000426361	0.00327697	0.00327697
SSUH2	4.50662	4.51765	4.42365	4.15424	4.18776	4.17225	21.1339	-2.72125	0.54648	-4.97959	6.37182e-07	8.66089e-06	8.66089e-06
KHDRBS2	4.7374	4.93671	4.75973	4.41012	4.44857	4.44486	26.5298	-2.71982	0.503249	-5.40452	6.49807e-08	1.0103e-06	1.0103e-06
PLPPR1	12.3691	12.557	12.2387	10.0606	10.1978	9.9912	3503.46	-2.71581	0.100893	-26.9178	1.35896e-159	9.44549e-157	1e-20
ADAM12	5.91176	5.86598	5.54849	5.22637	5.11366	5.12097	49.7556	-2.70851	0.402888	-6.72273	1.78352e-11	4.10624e-10	4.10624e-10
GPR162	3.09951	3.02305	3.02179	2.8921	2.94753	2.92143	8.05036	-2.70438	0.915365	-2.95443	0.00313246	0.0185317	0.0185317
AC215522.2	5.31103	5.41765	5.47706	4.89872	4.91617	4.84776	38.7889	-2.69603	0.414782	-6.49988	8.03822e-11	1.74889e-09	1.74889e-09
GABBR1	7.06502	6.75921	6.75129	5.84271	5.90165	5.91366	98.3064	-2.6949	0.275604	-9.77815	1.39739e-22	6.56979e-21	1e-20
SAMD13	6.12666	6.10724	6.26102	5.44296	5.49445	5.33789	63.184	-2.69348	0.336469	-8.00513	1.19336e-15	3.75178e-14	3.75178e-14
CDH26	5.73881	5.73017	5.81862	5.16978	5.09669	5.17906	48.7255	-2.6915	0.367765	-7.31854	2.50682e-13	6.68754e-12	6.68754e-12
SLC29A4	2.99466	3.03827	2.95166	2.86601	2.88673	2.86054	7.79139	-2.69061	0.898709	-2.99386	0.00275468	0.0165829	0.0165829
ATP1A4	2.68182	2.77755	2.6353	2.59539	2.58999	2.60173	6.43561	-2.68724	1.00863	-2.66425	0.00771594	0.0394966	0.0394966
NLRC3	7.37933	7.29142	7.4605	6.1852	6.29871	6.17773	135.162	-2.66682	0.227378	-11.7286	9.09623e-32	6.17223e-30	1e-20
SOX18	9.36355	9.74639	9.70124	7.6174	7.83784	7.75077	554.116	-2.66489	0.151119	-17.6344	1.34185e-69	2.30055e-67	1e-20
MGAT4C	2.74678	2.60649	2.60572	2.56577	2.54949	2.54874	6.14671	-2.66451	1.03585	-2.57229	0.0101028	0.0491697	0.0491697
NMNAT2	11.0705	10.7864	10.304	8.77297	8.66556	8.51326	1170.64	-2.66425	0.285971	-9.31649	1.20257e-20	5.189e-19	5.189e-19
COL22A1	11.1148	11.1484	11.1488	8.91	9.0352	9.0217	1503.18	-2.65844	0.0900831	-29.511	2.08167e-191	1.78448e-188	1e-20
ISLR	3.44784	3.26169	3.34713	3.20667	3.20684	3.18028	9.92269	-2.65423	0.82202	-3.22891	0.00124261	0.00838087	0.00838087
AKR1C6P	3.69118	3.76248	3.68112	3.50652	3.50645	3.54218	12.6622	-2.64783	0.703091	-3.76598	0.000165898	0.00142688	0.00142688
MEGF9	7.78763	7.65203	7.72455	6.48054	6.33926	6.51158	167.37	-2.64622	0.208616	-12.6846	7.1977e-37	5.73075e-35	1e-20
OR7E22P	5.75569	5.58012	5.54486	5.06888	5.07983	5.03659	44.7504	-2.63936	0.383075	-6.88993	5.58187e-12	1.34283e-10	1.34283e-10
NPC1L1	5.71428	5.67529	5.598	5.0006	5.13876	5.1203	45.7771	-2.63929	0.385372	-6.84867	7.45395e-12	1.76676e-10	1.76676e-10
TRIM10	4.23722	4.17904	4.06871	3.93455	3.86893	3.91796	17.0801	-2.63751	0.630637	-4.18229	2.88588e-05	0.000295799	0.000295799
AR	11.2702	11.4433	11.4313	9.31613	9.23227	9.1086	1774.95	-2.63646	0.0993359	-26.5409	3.27242e-155	2.10392e-152	1e-20
LRRC49	3.73391	3.72932	3.65648	3.50304	3.54075	3.50142	12.5758	-2.63599	0.70423	-3.74308	0.000181778	0.00153827	0.00153827
AC103809.1	2.65744	2.66597	2.71772	2.57066	2.56347	2.61165	6.31325	-2.63105	1.02262	-2.57285	0.0100865	0.0491183	0.0491183
MSRB3	5.43946	5.1917	5.16212	4.8215	4.81426	4.74597	35.5734	-2.62979	0.446852	-5.88514	3.97709e-09	7.25383e-08	7.25383e-08
AL109809.2	7.12045	7.13523	7.00225	6.02198	6.03687	6.09146	112.624	-2.6202	0.241885	-10.8324	2.41735e-27	1.40968e-25	1e-20
RNA5SP284	3.52464	3.53592	3.49324	3.35226	3.35307	3.339	11.0538	-2.61721	0.736659	-3.55281	0.000381133	0.00297108	0.00297108
SIRPA	3.45053	3.22332	3.28879	3.16876	3.17977	3.16577	9.77073	-2.61449	0.834461	-3.13315	0.00172941	0.0111467	0.0111467
NAP1L3	7.30322	7.1186	7.30378	6.12672	6.10522	6.22296	124.357	-2.61351	0.236902	-11.032	2.67728e-28	1.61623e-26	1e-20
PPEF1	5.92111	6.02378	5.84227	5.25231	5.34057	5.24836	54.3993	-2.61089	0.348441	-7.49307	6.72807e-14	1.87257e-12	1.87257e-12
PLEKHG3	5.47017	5.45726	5.24173	4.82992	4.95066	4.89654	38.6139	-2.60865	0.426065	-6.12266	9.20287e-10	1.79841e-08	1.79841e-08
SIGLEC9	4.32971	4.44897	4.36525	4.06684	4.08546	4.13229	19.8727	-2.60545	0.567194	-4.59358	4.35713e-06	5.21659e-05	5.21659e-05
AL627309.6	6.07819	6.05016	5.83681	5.26485	5.32824	5.38055	56.6308	-2.60094	0.348682	-7.45935	8.69529e-14	2.39932e-12	2.39932e-12
BDKRB1	2.70349	2.65276	2.64071	2.55669	2.58718	2.5614	6.188	-2.59896	0.994934	-2.61219	0.00899647	0.0448376	0.0448376
PLPP7	2.92979	2.87336	2.99013	2.79807	2.8545	2.79083	7.50832	-2.59496	0.967138	-2.68314	0.00729355	0.0377477	0.0377477
RPSAP3	4.34752	4.33235	4.36602	4.08614	4.0732	4.04536	19.2974	-2.59433	0.562179	-4.61478	3.93521e-06	4.75572e-05	4.75572e-05
APOD	5.02558	4.96704	4.73223	4.48386	4.62111	4.45482	28.4046	-2.59293	0.544488	-4.76214	1.91552e-06	2.45203e-05	2.45203e-05
ADAM21	3.09807	3.12604	3.18661	2.99462	3.00328	3.01449	8.61658	-2.59271	0.841151	-3.08234	0.00205382	0.0128793	0.0128793
LINC01257	3.20082	3.16193	3.06285	2.98798	2.98202	3.05521	8.62491	-2.59155	0.923183	-2.80719	0.00499764	0.0274273	0.0274273
AC073172.2	3.00053	2.9189	2.83973	2.78857	2.83246	2.79394	7.41223	-2.5915	0.957588	-2.70628	0.00680414	0.0355711	0.0355711
RPS6KL1	4.596	4.45346	4.59618	4.19774	4.28036	4.22756	22.1617	-2.58867	0.543649	-4.76166	1.92011e-06	2.45622e-05	2.45622e-05
HLA-L	7.27164	7.13227	7.05614	6.07315	6.18995	6.04629	117.725	-2.58696	0.243862	-10.6083	2.72705e-26	1.52792e-24	1e-20
TREML2	11.0789	11.2295	10.888	8.93627	9.07755	8.94869	1445.72	-2.58417	0.111834	-23.1071	3.92615e-118	1.57764e-115	1e-20
PWRN2	3.2063	3.08456	3.12681	2.98644	2.99337	3.04151	8.57111	-2.58278	0.877962	-2.94179	0.00326324	0.0191994	0.0191994
AC018767.2	4.82272	4.78452	4.93112	4.41876	4.44154	4.56016	27.0573	-2.58159	0.516726	-4.99605	5.85162e-07	8.00885e-06	8.00885e-06
SERPINB2	6.5363	6.16218	6.02566	5.57261	5.51993	5.41183	67.6191	-2.58056	0.363513	-7.09896	1.25702e-12	3.17863e-11	3.17863e-11
GAS8-AS1	4.86557	4.83208	4.85379	4.42279	4.45858	4.55247	26.9769	-2.5789	0.499072	-5.1674	2.37374e-07	3.41417e-06	3.41417e-06
TENM4	5.23583	5.15128	4.98675	4.68606	4.69561	4.70366	32.4058	-2.57454	0.448475	-5.74067	9.43048e-09	1.63426e-07	1.63426e-07
AC079907.2	4.13611	3.92307	4.07211	3.77435	3.82583	3.83566	15.8911	-2.57275	0.655744	-3.92341	8.73052e-05	0.000805897	0.000805897
SH2D2A	3.31963	3.21364	3.31791	3.14777	3.12231	3.14621	9.4499	-2.57008	0.81362	-3.15883	0.00158405	0.010321	0.010321
ENTHD1	8.30853	8.18849	7.44513	6.73276	6.63057	6.64269	206.11	-2.56361	0.419627	-6.10925	1.00103e-09	1.95027e-08	1.95027e-08
JAKMIP3	3.63075	3.59101	3.58911	3.4488	3.4158	3.41436	11.684	-2.56176	0.71993	-3.55835	0.000373196	0.00292161	0.00292161
PKP2	5.19704	5.08507	5.1219	4.66023	4.67775	4.77113	32.4774	-2.56098	0.447831	-5.71863	1.07384e-08	1.85716e-07	1.85716e-07
SCML1	8.75678	8.3667	8.30537	7.00198	7.07899	6.88315	272.285	-2.55913	0.195661	-13.0794	4.31642e-39	3.65149e-37	1e-20
ACBD7	5.372	5.42191	5.43894	4.82028	5.03498	4.87311	39.0734	-2.55229	0.443562	-5.75408	8.71139e-09	1.5168e-07	1.5168e-07
AC023310.1	4.61686	4.69514	4.76683	4.40489	4.31489	4.33776	24.4152	-2.55212	0.52428	-4.86786	1.12813e-06	1.47945e-05	1.47945e-05
BDKRB2	6.58256	6.72392	6.63061	5.86316	5.7263	5.74116	85.5532	-2.54931	0.283921	-8.97894	2.73394e-19	1.09175e-17	1.09175e-17
TMEM150B	4.00939	4.1206	3.93516	3.75608	3.78202	3.84152	15.7292	-2.54854	0.660837	-3.85654	0.000115003	0.00103014	0.00103014
BIRC7	6.67205	6.996	6.57157	5.82218	5.95856	5.76481	92.6261	-2.54286	0.302492	-8.40638	4.22858e-17	1.46558e-15	1.46558e-15
LINC01234	9.30342	9.17903	9.25135	7.56771	7.45767	7.57886	437.983	-2.54258	0.135491	-18.7657	1.44054e-78	3.0872e-76	1e-20
AL163540.1	4.69144	4.73956	4.55899	4.40319	4.2926	4.28995	23.9182	-2.5423	0.552445	-4.60191	4.18636e-06	5.03087e-05	5.03087e-05
TRERF1	5.05015	4.87225	4.77839	4.51724	4.49728	4.55593	28.0293	-2.53416	0.488846	-5.18396	2.17222e-07	3.13837e-06	3.13837e-06
GRAMD4P8	5.95746	6.08101	6.03142	5.34534	5.36655	5.37122	57.6891	-2.53239	0.327423	-7.73432	1.03959e-14	3.06597e-13	3.06597e-13
C10orf55	3.96311	3.99694	3.9944	3.77146	3.79036	3.7253	15.1753	-2.52878	0.641749	-3.94046	8.13257e-05	0.00075531	0.00075531
KIF5C	7.16361	6.80679	6.59323	5.88318	6.06469	5.82922	99.8157	-2.52722	0.312616	-8.08411	6.26219e-16	2.00554e-14	2.00554e-14
FOXP2	2.78156	2.93423	2.84846	2.72884	2.76058	2.74679	7.23112	-2.52632	0.949514	-2.66064	0.00779913	0.0398194	0.0398194
EPB41L3	13.3243	13.4401	13.356	11.2335	11.1427	11.1785	6919.63	-2.52092	0.0725866	-34.7299	2.78891e-264	5.12303e-261	1e-20
NCAN	4.92528	4.86761	4.6854	4.46394	4.46897	4.46525	26.67	-2.51929	0.491995	-5.12055	3.04647e-07	4.3333e-06	4.3333e-06
TSSC2	5.25477	5.32221	5.1852	4.75574	4.80166	4.84531	35.1833	-2.51365	0.422586	-5.94826	2.71003e-09	5.05028e-08	5.05028e-08
LINC01094	3.01636	3.00774	3.02719	2.92214	2.88595	2.88508	7.86584	-2.51134	0.877424	-2.86217	0.00420747	0.0237497	0.0237497
SLC14A1	3.82506	3.89755	3.87581	3.63993	3.64065	3.70064	14.0694	-2.50939	0.666215	-3.76664	0.000165459	0.00142406	0.00142406
SERPINE2	5.11041	5.02676	4.9464	4.58939	4.6558	4.63912	30.3243	-2.50811	0.453102	-5.53542	3.10483e-08	5.06643e-07	5.06643e-07
PDE6B	11.7269	11.8593	11.6141	9.65705	9.5488	9.72227	2267.67	-2.50791	0.0965548	-25.9739	9.76225e-149	5.34161e-146	1e-20
AC098826.2	4.55522	4.51767	4.48722	4.24478	4.2116	4.19616	21.6057	-2.5036	0.528219	-4.73971	2.14027e-06	2.70607e-05	2.70607e-05
ABCG1	4.43311	4.43725	4.48784	4.16002	4.13294	4.19251	20.728	-2.50242	0.540891	-4.62648	3.71935e-06	4.51608e-05	4.51608e-05
SULT1B1	6.11321	5.73107	5.62435	5.28793	5.25648	5.12326	51.909	-2.49901	0.41517	-6.01925	1.75224e-09	3.32563e-08	3.32563e-08
KIF13A	3.09073	3.02866	3.06954	2.93264	2.97727	2.91505	8.13799	-2.4965	0.890703	-2.80284	0.00506541	0.0277282	0.0277282
LRG1	5.34402	5.35556	5.39566	4.90795	4.89119	4.86127	37.6864	-2.49529	0.399653	-6.24366	4.2746e-10	8.60172e-09	8.60172e-09
AC022075.1	4.132	4.11824	4.06737	3.82774	3.92837	3.85196	16.4802	-2.49477	0.630725	-3.9554	7.6406e-05	0.000714781	0.000714781
LINC02113	3.97219	4.1118	4.04376	3.83006	3.77464	3.83593	15.889	-2.49253	0.639202	-3.89944	9.64136e-05	0.000881119	0.000881119
IL2RA	3.24474	3.18599	3.24656	3.09994	3.1118	3.06148	9.08233	-2.49233	0.833051	-2.99181	0.00277331	0.0166873	0.0166873
EFNB1	7.60931	7.57601	7.39553	6.29809	6.26881	6.55183	149.173	-2.48768	0.23392	-10.6347	2.05431e-26	1.15857e-24	1e-20
LGALS3BP	8.37783	8.43193	8.13646	6.99443	6.74483	6.96655	244.675	-2.48673	0.192247	-12.935	2.85444e-38	2.32302e-36	1e-20
CSPG4	5.5914	5.47068	5.36438	5.00214	4.94009	4.97243	40.6061	-2.48656	0.398253	-6.24367	4.27408e-10	8.60172e-09	8.60172e-09
AL596244.1	6.54899	6.39318	6.13554	5.55313	5.654	5.61016	72.2497	-2.48619	0.32076	-7.75094	9.12162e-15	2.70254e-13	2.70254e-13
DGCR9	2.75102	2.77805	2.87228	2.69139	2.68625	2.71036	6.90846	-2.48567	0.946185	-2.62704	0.00861303	0.0432535	0.0432535
SIRPG-AS1	4.05156	3.91249	3.85889	3.72534	3.7672	3.68983	14.7847	-2.48396	0.675021	-3.67983	0.000233394	0.00192193	0.00192193
CERCAM	8.29753	8.51232	8.42698	6.94973	7.03658	6.95153	259.486	-2.47503	0.169763	-14.5793	3.80281e-48	4.21538e-46	1e-20
STAP1	6.921	6.77247	6.9114	5.94772	6.05733	5.83256	98.5586	-2.47247	0.268681	-9.20225	3.50535e-20	1.48513e-18	1.48513e-18
DPP6	3.71141	3.71011	3.68797	3.5041	3.52929	3.52733	12.5366	-2.46623	0.679013	-3.63209	0.00028114	0.00227504	0.00227504
LINC00896	5.3904	5.42977	5.39491	4.85815	4.88053	5.01904	38.8056	-2.46316	0.417033	-5.9064	3.49673e-09	6.42783e-08	6.42783e-08
CTNNA3	3.02635	2.98462	3.06833	2.89791	2.91871	2.90501	7.95803	-2.46134	0.85888	-2.86576	0.00416012	0.0235392	0.0235392
AATK	3.94182	3.92994	3.83811	3.71654	3.68674	3.68486	14.3408	-2.45632	0.647391	-3.79418	0.000148131	0.00128938	0.00128938
CCR12P	5.37361	5.38393	5.13098	4.76317	4.81996	4.93415	36.5007	-2.45501	0.454442	-5.40225	6.58118e-08	1.02141e-06	1.02141e-06
Z75746.1	3.47857	3.57402	3.38704	3.34268	3.283	3.33253	10.9189	-2.45308	0.798266	-3.07301	0.00211909	0.0132209	0.0132209
FAM96AP2	7.28313	7.22941	7.14311	6.08498	6.29357	6.18828	122.766	-2.44747	0.235279	-10.4024	2.41747e-25	1.29521e-23	1e-20
SLC26A9	4.08602	4.0102	3.89672	3.7952	3.75285	3.78862	15.3306	-2.44556	0.64422	-3.79615	0.000146959	0.00128114	0.00128114
TCEAL2	3.02628	3.06096	2.96507	2.88109	2.8748	2.94642	7.94357	-2.44476	0.932167	-2.62267	0.00872441	0.0437238	0.0437238
PERP	3.11587	3.01404	2.89999	2.87186	2.91633	2.89008	7.93848	-2.44277	0.945523	-2.58352	0.00977987	0.0479339	0.0479339
SSX6P	6.50345	6.59764	6.51571	5.62727	5.85232	5.72048	80.2003	-2.44141	0.292899	-8.33533	7.72826e-17	2.60141e-15	2.60141e-15
CD27	8.47599	8.53908	8.59885	7.06218	7.11248	7.07669	280.584	-2.43986	0.1578	-15.4618	6.28658e-54	8.42042e-52	1e-20
CNTNAP2	4.90082	4.7751	4.72858	4.49343	4.41883	4.48702	26.2054	-2.43976	0.497338	-4.90563	9.31302e-07	1.23774e-05	1.23774e-05
VANGL1	12.1613	12.1071	11.7812	9.98949	9.95809	9.96054	2771.81	-2.43872	0.10561	-23.0916	5.61853e-118	2.22295e-115	1e-20
ADORA1	5.74577	5.6772	5.52406	5.09682	5.1203	5.11416	45.4811	-2.43802	0.37012	-6.5871	4.48505e-11	9.93471e-10	9.93471e-10
SLC46A1	4.12676	4.07673	4.16936	3.87828	3.87117	3.91835	16.6673	-2.43456	0.597956	-4.07147	4.67178e-05	0.000457518	0.000457518
IGHV1-69D	8.04849	8.05654	7.77613	6.7415	6.6308	6.69861	195.99	-2.4336	0.198018	-12.2898	1.02761e-34	7.68229e-33	1e-20
LINC02152	7.04075	7.08554	7.22019	6.10195	6.09185	6.18592	115.217	-2.43038	0.238979	-10.1699	2.70252e-24	1.37353e-22	1e-20
AC034199.1	3.60273	3.51931	3.68961	3.46162	3.40487	3.42887	11.8239	-2.42952	0.742404	-3.2725	0.00106601	0.00734189	0.00734189
S100A4	2.9636	2.94415	2.96391	2.8589	2.84546	2.83217	7.55087	-2.41854	0.872148	-2.77308	0.00555284	0.0299376	0.0299376
GAS7	8.67172	8.77458	8.82971	7.34748	7.14158	7.25793	323.093	-2.41301	0.157731	-15.2983	7.85326e-53	1.00479e-50	1e-20
IL7R	5.23616	5.07085	4.97148	4.66119	4.70638	4.70171	31.7914	-2.41196	0.448245	-5.38089	7.41185e-08	1.14343e-06	1.14343e-06
LINC01894	4.12695	4.14304	3.99419	3.86018	3.84196	3.87706	16.3048	-2.41025	0.611462	-3.94178	8.08777e-05	0.000751963	0.000751963
SIRPG	7.03925	6.92141	6.6548	6.1481	5.87096	5.86076	99.7224	-2.40951	0.309575	-7.78327	7.06715e-15	2.11087e-13	2.11087e-13
TET1	5.61608	5.54957	5.65925	5.01669	5.11871	5.11229	44.2403	-2.40944	0.373387	-6.45294	1.09699e-10	2.37071e-09	2.37071e-09
SULT1C2P1	4.39271	4.41831	4.19598	4.09166	4.09299	4.02706	19.3491	-2.40383	0.59298	-4.05381	5.039e-05	0.000490492	0.000490492
LINC-ROR	6.64129	6.2909	6.12509	5.5882	5.66883	5.61352	72.6083	-2.39584	0.332261	-7.2107	5.56638e-13	1.45036e-11	1.45036e-11
UTS2B	6.9529	6.91839	6.9054	5.9839	6.03078	6.01913	101.98	-2.3957	0.242835	-9.86557	5.87007e-23	2.79557e-21	1e-20
LNX1	10.7908	10.8754	10.5999	8.99341	8.82328	8.74003	1185.65	-2.39451	0.116289	-20.591	3.30416e-94	9.54753e-92	1e-20
CXCL9	6.16978	5.82353	5.42375	5.31231	5.2504	5.12908	52.8176	-2.39352	0.45858	-5.21941	1.79494e-07	2.62874e-06	2.62874e-06
CGNL1	6.60314	6.39363	5.91139	5.548	5.67293	5.54772	71.6512	-2.39253	0.371088	-6.44735	1.13825e-10	2.44958e-09	2.44958e-09
AF165147.1	4.91864	4.70414	4.67297	4.43503	4.39035	4.46159	25.6429	-2.39147	0.506196	-4.7244	2.30793e-06	2.89951e-05	2.89951e-05
SCARB2	9.93566	9.79843	10.0747	8.2437	8.17941	8.09241	691.353	-2.38625	0.125174	-19.0636	5.07124e-81	1.13406e-78	1e-20
RGS20	3.42165	3.43206	3.4709	3.31132	3.27777	3.27643	10.5204	-2.37863	0.743972	-3.1972	0.00138769	0.00920249	0.00920249
PGF	9.19576	9.50341	9.04663	7.66905	7.72321	7.53497	446.756	-2.37791	0.1627	-14.6153	2.24336e-48	2.50837e-46	1e-20
KCNQ2	6.81355	6.78263	6.67192	5.86697	5.8482	5.99096	91.8657	-2.36958	0.26459	-8.95566	3.37694e-19	1.33813e-17	1.33813e-17
SPRR2D	6.58399	6.21939	6.17334	5.60824	5.58733	5.63659	70.9262	-2.36637	0.322935	-7.32769	2.34155e-13	6.25313e-12	6.25313e-12
ELAVL2	5.01209	4.83961	4.90604	4.47161	4.59444	4.60165	28.3425	-2.36368	0.492243	-4.80186	1.57202e-06	2.02543e-05	2.02543e-05
PTPRU	6.00112	6.18049	5.9495	5.3796	5.4729	5.3712	58.8103	-2.36285	0.332592	-7.10434	1.20901e-12	3.06025e-11	3.06025e-11
KCNK6	6.82582	6.81764	6.9008	5.86031	6.0494	5.99554	97.4325	-2.35523	0.257892	-9.1326	6.68719e-20	2.78276e-18	2.78276e-18
GNA15	6.57071	6.69473	6.23882	5.69009	5.81913	5.69678	79.5594	-2.34921	0.314681	-7.46538	8.30583e-14	2.29432e-12	2.29432e-12
AC015969.1	3.99993	4.11744	3.95188	3.80751	3.76291	3.84819	15.7071	-2.34393	0.645328	-3.63215	0.000281071	0.00227504	0.00227504
HPGD	5.26769	5.23153	5.23494	4.78209	4.81785	4.84882	34.8689	-2.34198	0.406775	-5.75743	8.54061e-09	1.48842e-07	1.48842e-07
SYPL2	4.67809	4.68154	4.46664	4.2861	4.34807	4.28288	23.1883	-2.33827	0.528098	-4.42773	9.52316e-06	0.00010662	0.00010662
AC005537.1	4.15732	4.15525	4.0558	3.90174	3.92298	3.85822	16.6476	-2.33491	0.602021	-3.87845	0.000105122	0.000954598	0.000954598
OR51B5	6.69327	6.59878	6.4507	5.77533	5.84294	5.7657	82.4645	-2.33186	0.27804	-8.38678	4.99624e-17	1.72006e-15	1.72006e-15
ZNF850	8.94808	9.01608	8.94413	7.40938	7.48165	7.47201	370.213	-2.33098	0.138131	-16.8752	6.8484e-64	1.05461e-61	1e-20
IGFBP2	5.56465	5.79118	5.6372	5.21279	5.12222	5.06654	46.1672	-2.32957	0.386482	-6.02763	1.66384e-09	3.16019e-08	3.16019e-08
FRG1GP	8.76671	8.62935	8.69618	7.33432	7.16607	7.25751	311.45	-2.32745	0.154367	-15.0774	2.28153e-51	2.794e-49	1e-20
DGKQ	8.78523	8.7294	8.92426	7.37891	7.26233	7.3819	335.721	-2.32365	0.151684	-15.319	5.70984e-53	7.3789e-51	1e-20
NLRP3	5.47412	5.25112	5.40577	4.92563	4.87118	4.96364	38.1697	-2.32358	0.407832	-5.69741	1.21639e-08	2.08685e-07	2.08685e-07
FIBCD1	3.0781	3.09711	2.98828	2.95738	2.94589	2.9071	8.1075	-2.32347	0.884427	-2.62709	0.00861193	0.0432535	0.0432535
PHBP13	2.93869	2.84512	2.86608	2.78137	2.76568	2.78945	7.17142	-2.32298	0.895816	-2.59314	0.0095104	0.0468363	0.0468363
GABRG1	3.88528	3.54185	3.69551	3.574	3.50892	3.50736	12.8679	-2.32036	0.789438	-2.93925	0.0032901	0.0193265	0.0193265
HAVCR2	8.76046	8.91579	9.0121	7.48561	7.46175	7.27302	354.77	-2.31145	0.157806	-14.6474	1.40048e-48	1.57966e-46	1e-20
VSTM4	3.47868	3.45451	3.39117	3.26271	3.31969	3.30584	10.5462	-2.30449	0.756069	-3.04798	0.00230383	0.0142333	0.0142333
PRR5L	3.04924	3.02892	2.9628	2.93144	2.88424	2.88334	7.84364	-2.29661	0.880474	-2.60838	0.0090973	0.0452	0.0452
PTGES	5.54614	5.64481	5.51735	5.03257	5.1357	5.04648	43.2309	-2.291	0.374313	-6.12054	9.32575e-10	1.82104e-08	1.82104e-08
ALDH1A2	2.83446	2.87784	2.86602	2.76073	2.74511	2.76867	7.10877	-2.28939	0.887035	-2.58094	0.0098531	0.0482193	0.0482193
CDH23	6.79341	6.77335	6.61365	5.9098	5.86554	5.94302	90.3268	-2.2884	0.262242	-8.72626	2.63231e-18	9.79669e-17	9.79669e-17
AC246787.2	4.72882	4.90846	4.93645	4.40291	4.53744	4.59174	27.6051	-2.28805	0.547971	-4.17549	2.97344e-05	0.000303565	0.000303565
RETREG1	7.22688	6.86349	7.07862	6.16503	6.11415	6.13372	111.803	-2.28136	0.250911	-9.0923	9.69629e-20	3.98251e-18	3.98251e-18
HBE1	9.46214	9.58884	9.52077	7.92673	7.91348	7.89357	530.146	-2.27806	0.121777	-18.7069	4.34854e-78	9.24226e-76	1e-20
TNS3	5.74715	5.63737	5.59527	5.1579	5.13978	5.14551	45.7003	-2.25613	0.356163	-6.33455	2.38034e-10	4.94869e-09	4.94869e-09
FAM49A	9.2953	9.25232	8.57932	7.6647	7.64708	7.4071	401.35	-2.25295	0.340131	-6.62377	3.50149e-11	7.80311e-10	7.80311e-10
MAGEA3	7.33667	7.39699	7.3203	6.30419	6.36373	6.37875	133.713	-2.24768	0.212436	-10.5805	3.66993e-26	2.04285e-24	1e-20
GRHL3	4.15539	4.20868	4.12063	3.90333	3.92027	3.97846	17.1316	-2.24735	0.586265	-3.83334	0.000126413	0.0011218	0.0011218
PCDHGA11	3.77203	3.75843	3.69698	3.56845	3.57183	3.56991	12.8841	-2.24584	0.654752	-3.43006	0.000603456	0.00447442	0.00447442
AF254983.2	4.75104	4.82167	4.81785	4.4436	4.53188	4.43069	26.1323	-2.24525	0.479729	-4.68026	2.86517e-06	3.55273e-05	3.55273e-05
DUSP9	4.27709	4.31257	4.20592	3.96459	4.06669	4.03933	18.3934	-2.24433	0.584688	-3.8385	0.000123787	0.00110001	0.00110001
AC106872.6	3.66001	3.63836	3.61603	3.45333	3.45294	3.51231	12.0105	-2.24353	0.694743	-3.2293	0.00124093	0.00837171	0.00837171
LINC01287	3.03035	3.05302	2.99915	2.91488	2.92455	2.91111	7.94949	-2.24347	0.829709	-2.70392	0.00685259	0.0358042	0.0358042
SEMA5B	7.91518	7.90711	7.23556	6.55348	6.66985	6.57177	170.697	-2.23934	0.257846	-8.68481	3.7936e-18	1.39371e-16	1.39371e-16
IFNA2	4.6451	4.42086	4.40836	4.23219	4.18607	4.2328	21.4131	-2.2383	0.543697	-4.11682	3.8414e-05	0.000383796	0.000383796
L1CAM	4.1656	4.20399	4.09608	3.8988	3.9652	3.92576	17.0619	-2.23582	0.584111	-3.82773	0.00012933	0.00114413	0.00114413
LINC00926	6.46682	6.31952	6.25134	5.70028	5.63549	5.62668	71.0346	-2.22732	0.295113	-7.54737	4.4415e-14	1.25381e-12	1.25381e-12
EIF3FP1	5.77978	5.86369	5.95485	5.13566	5.31366	5.4383	52.7651	-2.22711	0.400701	-5.55804	2.72814e-08	4.48542e-07	4.48542e-07
TMEM114	3.56721	3.49942	3.36856	3.31455	3.37554	3.29947	10.889	-2.22059	0.788663	-2.81564	0.00486797	0.026813	0.026813
AC007743.1	4.2448	4.37248	4.39597	4.11038	4.05059	4.09803	19.3789	-2.21883	0.559533	-3.96551	7.324e-05	0.000689426	0.000689426
MDK	6.23368	6.11909	5.98693	5.36451	5.48988	5.60196	61.5893	-2.21754	0.342063	-6.48285	9.00083e-11	1.95008e-09	1.95008e-09
HKDC1	4.34811	4.41017	4.27251	4.11208	4.11327	4.07466	19.3743	-2.21184	0.546726	-4.04561	5.21879e-05	0.000506077	0.000506077
APH1B	8.9439	8.79142	8.85035	7.59907	7.31793	7.38058	347.65	-2.21144	0.157256	-14.0627	6.43889e-45	6.46831e-43	1e-20
OR10G2	6.7536	6.44598	6.3529	5.79334	5.78798	5.77799	80.0298	-2.20404	0.296455	-7.43466	1.04837e-13	2.88045e-12	2.88045e-12
HUNK	5.86519	5.73436	5.54028	5.23445	5.17645	5.18211	47.6956	-2.19669	0.369632	-5.94292	2.79986e-09	5.20952e-08	5.20952e-08
MMP20	3.20562	3.12499	3.09109	3.02718	3.01411	3.02522	8.55652	-2.19371	0.809356	-2.71044	0.00671942	0.0352157	0.0352157
ZP2	4.27107	4.16465	4.05164	3.94911	3.97217	3.89497	17.1838	-2.19284	0.610781	-3.59022	0.000330398	0.00262573	0.00262573
ZNF750	3.45903	3.46966	3.50855	3.30521	3.35272	3.33854	10.8356	-2.19112	0.719721	-3.04441	0.00233141	0.0143782	0.0143782
OFCC1	7.37572	7.43792	7.22526	6.34301	6.45367	6.30335	133.862	-2.18759	0.221507	-9.87591	5.2951e-23	2.52642e-21	1e-20
NKG7	7.24475	7.37801	7.05853	6.20385	6.34478	6.31144	124.735	-2.18545	0.236106	-9.2562	2.11832e-20	9.0343e-19	9.0343e-19
ITGAD	6.20982	6.10728	6.33653	5.50342	5.55457	5.65633	65.7834	-2.18406	0.312364	-6.99205	2.70899e-12	6.66033e-11	6.66033e-11
AC105446.1	3.96135	3.88179	3.80822	3.70797	3.69081	3.68873	14.1763	-2.18293	0.634909	-3.43818	0.000585639	0.00435285	0.00435285
C2orf91	5.9201	5.89071	5.64097	5.22737	5.37026	5.23624	51.0959	-2.17785	0.364531	-5.9744	2.30942e-09	4.34464e-08	4.34464e-08
PPARGC1A	8.42175	8.45695	8.3413	7.15445	7.28567	6.89692	260.962	-2.17381	0.183032	-11.8767	1.56457e-32	1.09635e-30	1e-20
ULK2	7.07289	6.99066	7.06067	6.05902	6.20241	6.21893	110.31	-2.1693	0.235942	-9.19422	3.77712e-20	1.59763e-18	1.59763e-18
AC055855.1	4.611	4.46957	4.56837	4.22681	4.28555	4.3058	22.1718	-2.16879	0.515103	-4.2104	2.54921e-05	0.000263709	0.000263709
CLDN14	9.44069	9.44335	9.40631	7.89009	7.8651	7.96767	501.527	-2.16641	0.121178	-17.878	1.75003e-71	3.12538e-69	1e-20
KREMEN1	4.78288	4.74912	4.6287	4.39025	4.47749	4.37686	24.8506	-2.16379	0.495221	-4.36934	1.24621e-05	0.000136727	0.000136727
LZTS1	5.53233	5.30285	5.44132	5.00003	4.98973	4.96007	39.4129	-2.15978	0.388592	-5.55795	2.72959e-08	4.48542e-07	4.48542e-07
EDDM13	5.42042	5.5527	5.51151	4.93691	5.07113	5.09878	41.3854	-2.14935	0.394244	-5.45183	4.98536e-08	7.88976e-07	7.88976e-07
WTAPP1	4.56545	4.46616	4.31772	4.15922	4.2542	4.15346	20.9031	-2.14857	0.562866	-3.81719	0.000134978	0.00118796	0.00118796
AC245884.6	3.70607	3.65412	3.60054	3.49099	3.46895	3.51637	12.1286	-2.14708	0.682558	-3.14563	0.00165729	0.0107465	0.0107465
AL354822.1	10.9251	10.9002	10.7133	9.16112	9.01803	9.18917	1278.68	-2.14569	0.103954	-20.6407	1.18227e-94	3.49478e-92	1e-20
AL589935.1	3.98204	4.14918	3.9657	3.84263	3.84047	3.80057	15.8744	-2.1456	0.616604	-3.47971	0.000501966	0.00378565	0.00378565
ISPD	3.77371	3.74779	3.83495	3.5817	3.59479	3.65351	13.3347	-2.14403	0.660753	-3.24482	0.00117524	0.00798934	0.00798934
FOXO3	7.16769	7.24631	7.35397	6.32523	6.4352	6.1829	126.699	-2.14338	0.23574	-9.09215	9.70966e-20	3.98251e-18	3.98251e-18
AC026700.1	3.3575	3.30086	3.35171	3.25449	3.1897	3.16327	9.77761	-2.14002	0.814585	-2.62713	0.00861093	0.0432535	0.0432535
FAM135B	4.76991	4.64109	4.74529	4.34569	4.42976	4.47269	24.8404	-2.13887	0.501721	-4.26307	2.01635e-05	0.00021348	0.00021348
SLC9A9	8.00553	8.11188	7.97788	6.9804	6.83797	6.78562	205.973	-2.1317	0.183745	-11.6014	4.05369e-31	2.68682e-29	1e-20
UPP1	7.2608	7.18722	6.82639	6.1963	6.24017	6.20695	115.343	-2.13137	0.254754	-8.36639	5.94098e-17	2.0317e-15	2.0317e-15
SHANK3	8.08914	8.61786	8.1564	6.96036	7.31533	6.88747	247.588	-2.13015	0.377837	-5.63775	1.72283e-08	2.89015e-07	2.89015e-07
FAM234B	6.70953	7.05331	6.75316	5.98027	6.06879	6.05682	98.3195	-2.12799	0.267011	-7.96968	1.59086e-15	4.94706e-14	4.94706e-14
SP5	4.22521	4.28975	4.1834	3.96541	4.0445	4.00513	18.0019	-2.12721	0.566268	-3.75654	0.000172279	0.00147193	0.00147193
TNFAIP6	3.50846	3.30812	3.36191	3.24212	3.27824	3.25183	10.2464	-2.12588	0.770263	-2.75994	0.00578113	0.0309736	0.0309736
EVC2	4.95676	4.89888	4.88653	4.52556	4.55331	4.65511	28.1799	-2.12578	0.462207	-4.5992	4.24107e-06	5.08948e-05	5.08948e-05
PALM	3.93364	3.75339	3.83458	3.66233	3.68039	3.64117	13.8055	-2.12323	0.650615	-3.26342	0.00110077	0.00756106	0.00756106
VASH1	4.22269	4.06438	4.04188	3.89829	3.89478	3.90449	16.5364	-2.1221	0.589735	-3.5984	0.000320184	0.00255561	0.00255561
ARHGEF4	4.92299	4.97441	4.78138	4.54276	4.62212	4.52142	27.9357	-2.12007	0.468414	-4.52606	6.00925e-06	7.01179e-05	7.01179e-05
ACOXL-AS1	5.46308	5.53826	5.31982	4.98121	5.026	4.99646	39.903	-2.11955	0.383617	-5.52517	3.29172e-08	5.35101e-07	5.35101e-07
AC036108.1	5.54573	5.52748	5.51499	4.98558	5.16532	5.05596	42.1612	-2.10942	0.38274	-5.51138	3.5604e-08	5.74782e-07	5.74782e-07
MARCO	6.94225	6.70012	6.70873	6.01122	5.97996	6.01096	94.1242	-2.10774	0.257531	-8.1844	2.73658e-16	8.91974e-15	8.91974e-15
CALN1	9.51153	9.73901	9.55786	8.14269	8.07036	8.04459	564.533	-2.10765	0.126521	-16.6586	2.62162e-62	4.01311e-60	1e-20
CDH11	8.7747	8.48105	8.4473	7.37723	7.19146	7.27209	291.153	-2.10668	0.172949	-12.1809	3.92781e-34	2.88605e-32	1e-20
CPNE5	5.4612	5.6706	5.43471	5.0462	5.04562	5.10985	42.2661	-2.09987	0.380405	-5.52008	3.38838e-08	5.5012e-07	5.5012e-07
RBPJL	3.83638	3.67036	3.64735	3.5477	3.5759	3.53684	12.7431	-2.09851	0.682541	-3.07456	0.00210811	0.0131652	0.0131652
MAGI2-AS3	3.33588	3.38392	3.32128	3.23565	3.20245	3.21333	9.88544	-2.09821	0.742799	-2.82474	0.00473189	0.026215	0.026215
LIPN	4.19722	4.10807	4.1833	3.86269	4.02208	3.94749	17.2255	-2.09675	0.658434	-3.18444	0.00145032	0.00956356	0.00956356
HSPG2	6.8112	6.91106	6.80581	5.84946	6.20575	6.04721	97.932	-2.09412	0.281397	-7.44186	9.92769e-14	2.73352e-12	2.73352e-12
JUP	8.91553	9.12116	9.12746	7.70827	7.62609	7.63832	396.411	-2.09282	0.14203	-14.735	3.84097e-49	4.44947e-47	1e-20
TEX13D	3.40571	3.31329	3.2904	3.22521	3.19154	3.20258	9.77243	-2.09267	0.756908	-2.76476	0.00569653	0.0305905	0.0305905
AL034550.2	4.7377	4.73047	4.70942	4.38751	4.42575	4.46927	24.8694	-2.09248	0.472262	-4.43076	9.38995e-06	0.000105404	0.000105404
AP003900.1	8.34696	8.2824	8.26885	7.11386	7.02062	7.12344	244.088	-2.0914	0.161938	-12.9148	3.71278e-38	3.01203e-36	1e-20
SPOCK1	11.2463	11.2458	11.1886	9.53442	9.52098	9.47839	1654.26	-2.08854	0.0837268	-24.9447	2.4362e-137	1.20484e-134	1e-20
FOXD2-AS1	4.16238	4.18641	4.31259	4.02054	3.94746	4.01966	17.9198	-2.08634	0.583063	-3.57825	0.000345906	0.00273041	0.00273041
BMS1P8	3.84578	3.78852	3.78654	3.64846	3.61908	3.64127	13.4371	-2.08604	0.633175	-3.29457	0.00098573	0.00687551	0.00687551
NECTIN4	6.38769	6.19378	6.26875	5.5811	5.69205	5.6609	68.4588	-2.0857	0.294584	-7.08015	1.43994e-12	3.63047e-11	3.63047e-11
EPHB2	5.35375	5.261	5.19141	4.92695	4.79901	4.87995	35.5289	-2.08424	0.41659	-5.00308	5.64201e-07	7.74256e-06	7.74256e-06
AC233976.1	4.88292	4.83679	4.97578	4.58097	4.60509	4.52804	27.9528	-2.07813	0.453463	-4.58279	4.58807e-06	5.46509e-05	5.46509e-05
FAM86GP	3.87793	3.88195	3.85003	3.72989	3.69389	3.64185	14.0313	-2.07088	0.649549	-3.18818	0.0014317	0.00945044	0.00945044
TNS1	6.70108	6.67366	6.38087	5.75061	5.95302	5.9008	83.6612	-2.06621	0.292681	-7.05958	1.67004e-12	4.16569e-11	4.16569e-11
MSANTD2P1	3.34639	3.35423	3.37323	3.21237	3.21083	3.25816	9.96567	-2.06547	0.740283	-2.7901	0.00526912	0.02863	0.02863
F5	9.13834	8.93539	9.12684	7.80535	7.74211	7.50297	400.313	-2.05512	0.152432	-13.4822	1.99069e-41	1.82188e-39	1e-20
ADHFE1	6.16797	6.11685	6.05244	5.54544	5.58315	5.43809	61.2798	-2.05502	0.311875	-6.58924	4.42091e-11	9.80955e-10	9.80955e-10
CACNA1G	6.96882	7.06789	6.68307	6.08398	6.10941	6.12751	102.58	-2.0536	0.25943	-7.91579	2.45688e-15	7.52185e-14	7.52185e-14
AP000855.1	5.7422	5.88457	5.6799	5.21863	5.3599	5.21637	49.488	-2.05125	0.356814	-5.74879	8.98818e-09	1.56287e-07	1.56287e-07
C16orf45	5.50849	5.59393	5.50873	5.13061	5.0716	5.05376	42.3092	-2.051	0.365314	-5.61435	1.97302e-08	3.29054e-07	3.29054e-07
THEM7P	3.56676	3.58821	3.50419	3.427	3.38341	3.40667	11.3456	-2.05042	0.696913	-2.94214	0.00325949	0.0191818	0.0191818
AC009093.4	6.4833	6.3756	6.43284	5.79905	5.71049	5.76757	74.9936	-2.04949	0.276243	-7.41915	1.17872e-13	3.22825e-12	3.22825e-12
STRA6	8.17179	7.8236	7.63	6.83472	6.68385	6.903	190.314	-2.04468	0.225361	-9.07287	1.15918e-19	4.72433e-18	4.72433e-18
SLC6A8	8.35941	8.78783	8.38301	7.33906	7.31655	7.16778	283.569	-2.04331	0.187441	-10.9011	1.13868e-27	6.76293e-26	1e-20
PTX3	5.32433	5.30177	5.01045	4.79656	4.91644	4.78102	34.7824	-2.03934	0.450205	-4.5298	5.90405e-06	6.89843e-05	6.89843e-05
USP18	10.0619	9.91799	9.92251	8.3673	8.43811	8.5096	718.948	-2.0376	0.111709	-18.2403	2.4719e-74	4.80445e-72	1e-20
AL627309.7	6.22902	6.35403	6.24148	5.70435	5.55246	5.68029	68.1036	-2.03404	0.300851	-6.76095	1.3709e-11	3.19342e-10	3.19342e-10
AC243960.1	8.19168	8.04668	8.11618	7.09044	6.96398	6.87994	218.319	-2.03315	0.177855	-11.4315	2.909e-30	1.87495e-28	1e-20
EDN2	3.77348	3.82084	3.86716	3.69867	3.62709	3.61272	13.652	-2.03246	0.662325	-3.06867	0.00215013	0.0134016	0.0134016
LINC01630	3.80324	3.60146	3.57813	3.48942	3.51598	3.51382	12.3265	-2.03038	0.702518	-2.89015	0.00385058	0.022094	0.022094
CHD5	4.36319	4.38307	4.3149	4.10003	4.1105	4.14351	19.436	-2.02852	0.525169	-3.86261	0.000112184	0.0010084	0.0010084
CDH12	5.30461	5.29381	5.10071	4.86591	4.81541	4.87022	34.8575	-2.02799	0.411123	-4.9328	8.1058e-07	1.08798e-05	1.08798e-05
RBMS1P1	5.43762	5.26457	5.48612	4.94705	4.9781	5.01861	38.8255	-2.02687	0.389331	-5.20605	1.92904e-07	2.80912e-06	2.80912e-06
TFPI	4.08361	4.12012	4.108	3.92721	3.92885	3.83948	16.4676	-2.02574	0.604048	-3.35361	0.000797635	0.00571228	0.00571228
ATXN7L1	5.84192	5.82374	5.68264	5.1856	5.26879	5.38293	49.8275	-2.02514	0.358673	-5.64622	1.64012e-08	2.76221e-07	2.76221e-07
MIR3936HG	5.03294	4.96936	5.00754	4.72969	4.55838	4.69093	29.8566	-2.02371	0.477024	-4.24238	2.21166e-05	0.000232437	0.000232437
HYAL4	10.2247	9.75474	9.34729	8.46259	8.08739	8.39725	658.737	-2.01923	0.355179	-5.68511	1.3073e-08	2.23239e-07	2.23239e-07
DUSP19	4.01106	3.95137	3.84746	3.75758	3.75316	3.75081	14.7241	-2.01707	0.615211	-3.27867	0.00104299	0.00721231	0.00721231
TPM1	6.46623	6.37352	6.0921	5.77076	5.61001	5.6586	70.3236	-2.01707	0.320193	-6.29954	2.98524e-10	6.127e-09	6.127e-09
PTPRS	5.58163	5.61903	5.57027	5.11885	5.15755	5.12789	43.784	-2.01681	0.350184	-5.75928	8.44725e-09	1.47541e-07	1.47541e-07
CSF2RB	6.37433	6.26124	6.27308	5.69619	5.63173	5.70014	69.1989	-2.01062	0.285392	-7.04513	1.85293e-12	4.60849e-11	4.60849e-11
AK4P1	6.39413	6.62289	6.40418	5.78013	5.81658	5.81699	77.7173	-2.00967	0.279153	-7.19919	6.05694e-13	1.57022e-11	1.57022e-11
TRIM15	5.20107	4.98867	4.84764	4.63482	4.63087	4.75609	30.5299	-2.00912	0.480076	-4.18501	2.85159e-05	0.000292635	0.000292635
FES	3.80085	3.83775	3.91117	3.66571	3.64489	3.72629	13.9951	-2.00689	0.647337	-3.10022	0.00193379	0.01224	0.01224
MIR646	4.47319	4.4263	4.38593	4.21358	4.17202	4.16903	20.3784	-1.99416	0.514841	-3.87335	0.00010735	0.000971746	0.000971746
BAHCC1	5.76987	5.63141	5.74914	5.28088	5.16996	5.2575	47.5634	-1.98905	0.350236	-5.67918	1.35344e-08	2.30659e-07	2.30659e-07
KLRD1	4.06752	4.11244	3.9325	3.89375	3.83783	3.79797	15.8323	-1.9865	0.63174	-3.14449	0.00166375	0.0107829	0.0107829
ESRRB	7.90613	8.24837	7.69339	6.77325	7.02384	6.8748	200.568	-1.98029	0.222753	-8.89007	6.10694e-19	2.40141e-17	2.40141e-17
RHPN1	8.72251	8.74556	8.78376	7.51445	7.47152	7.48079	327.247	-1.97558	0.140363	-14.0748	5.42366e-45	5.46981e-43	1e-20
LINC02154	5.65418	5.49234	5.47975	5.10074	5.11711	5.09916	42.5244	-1.97534	0.361941	-5.45764	4.82495e-08	7.65474e-07	7.65474e-07
MEX3B	8.84557	8.88664	8.99339	7.62363	7.45166	7.75815	363.048	-1.96694	0.151483	-12.9846	1.49698e-38	1.22997e-36	1e-20
LY6E-DT	4.52472	4.5336	4.52141	4.30244	4.25119	4.26025	21.7679	-1.96475	0.494548	-3.97282	7.10256e-05	0.000670659	0.000670659
CCR9	4.25055	4.0962	4.19237	4.01278	3.91954	3.97928	17.3141	-1.96457	0.590629	-3.32623	0.0008803	0.00622968	0.00622968
IFNA11P	5.15337	5.06539	4.8198	4.66878	4.7751	4.59059	30.5846	-1.96206	0.499658	-3.9268	8.6083e-05	0.000795185	0.000795185
HYAL6P	5.45116	5.32084	5.01136	4.87826	4.83801	4.93911	36.1849	-1.95976	0.452034	-4.33544	1.4547e-05	0.00015785	0.00015785
LINC00504	5.73964	5.70502	5.33823	5.13453	5.14001	5.17946	44.7955	-1.95976	0.39511	-4.96004	7.04798e-07	9.53962e-06	9.53962e-06
GAB3	5.08733	5.15404	4.96736	4.7123	4.79614	4.67289	31.4027	-1.95591	0.437565	-4.46999	7.82224e-06	8.90897e-05	8.90897e-05
SOHLH1	3.67352	3.56646	3.61696	3.45549	3.50588	3.4551	11.8773	-1.94979	0.679733	-2.86847	0.00412462	0.023395	0.023395
LINC02086	4.51418	4.41295	4.43777	4.2316	4.18929	4.23332	20.7902	-1.94884	0.509501	-3.82499	0.000130777	0.00115487	0.00115487
GNG2	8.60531	8.62973	8.7392	7.34275	7.49045	7.46832	309.415	-1.94836	0.148713	-13.1015	3.22959e-39	2.7411e-37	1e-20
TBC1D16	8.30885	7.68576	7.84537	6.85547	6.74798	7.10415	201.632	-1.94786	0.24359	-7.99645	1.2806e-15	4.01134e-14	4.01134e-14
EPS15P1	4.49916	4.42691	4.42404	4.23255	4.23963	4.15084	20.7057	-1.94196	0.524937	-3.69942	0.000216095	0.0017921	0.0017921
CR392039.2	4.01809	3.9605	3.92823	3.77547	3.73112	3.85015	15.0467	-1.94172	0.640879	-3.02978	0.00244731	0.0149887	0.0149887
CPA5	5.48086	5.36153	5.11137	4.95019	4.87996	4.96947	37.2463	-1.93995	0.426005	-4.55382	5.26808e-06	6.20894e-05	6.20894e-05
GUSBP8	5.23958	5.34551	5.27948	4.89995	4.94382	4.87973	36.105	-1.93932	0.388028	-4.99789	5.79618e-07	7.94142e-06	7.94142e-06
JSRP1	4.64594	4.5415	4.66509	4.37417	4.39582	4.28252	23.2245	-1.93894	0.50936	-3.80663	0.000140875	0.00123395	0.00123395
CR786580.1	7.80847	7.86029	7.658	6.84444	6.71388	6.76566	176.71	-1.936	0.191356	-10.1173	4.63227e-24	2.31767e-22	1e-20
AC009093.2	6.1472	6.20024	6.16915	5.552	5.58558	5.65197	63.8163	-1.93588	0.293451	-6.59694	4.19718e-11	9.32116e-10	9.32116e-10
PQLC3	6.25571	6.26006	6.23519	5.62598	5.71803	5.6225	67.0455	-1.93517	0.286193	-6.76176	1.36328e-11	3.17856e-10	3.17856e-10
CTCFL	4.0524	3.96717	4.01356	3.8665	3.79749	3.81957	15.4336	-1.93358	0.59876	-3.22931	0.00124091	0.00837171	0.00837171
RBPMS2	5.00863	5.1829	5.06767	4.72518	4.68993	4.81453	31.8198	-1.93252	0.434341	-4.44931	8.61451e-06	9.71238e-05	9.71238e-05
TMOD2	7.185	6.85542	6.93469	6.31826	6.13127	6.1604	108.181	-1.93212	0.25762	-7.4999	6.38676e-14	1.78144e-12	1.78144e-12
AC034213.1	7.73458	7.66784	7.4147	6.72489	6.64694	6.59529	159.372	-1.92979	0.209932	-9.19246	3.83973e-20	1.61879e-18	1.61879e-18
SV2B	5.32647	5.14156	5.32448	4.89405	4.85631	4.92154	35.5849	-1.92879	0.400955	-4.81048	1.50572e-06	1.94683e-05	1.94683e-05
FXYD2	4.84779	4.75784	4.90168	4.47508	4.46399	4.65829	27.0033	-1.92812	0.513438	-3.75532	0.00017312	0.00147666	0.00147666
CNOT6L	9.22912	9.36878	9.44629	8.01188	8.07237	7.89761	483.922	-1.9275	0.132283	-14.5711	4.29101e-48	4.71589e-46	1e-20
TSPAN15	9.70221	9.6604	9.27722	8.23481	8.05266	8.21855	555.216	-1.92355	0.149187	-12.8936	4.89201e-38	3.94382e-36	1e-20
ATP9A	7.32322	7.25974	7.39059	6.55114	6.34746	6.43954	132.755	-1.9213	0.219132	-8.76779	1.82212e-18	6.88096e-17	6.88096e-17
GGT4P	9.60435	9.89162	9.83978	8.29124	8.31299	8.49694	643.506	-1.90854	0.130412	-14.6347	1.68802e-48	1.89567e-46	1e-20
ST5	7.3317	7.33484	7.21565	6.5173	6.48742	6.28094	130.375	-1.90614	0.226011	-8.43381	3.34594e-17	1.16596e-15	1.16596e-15
AC114316.2	3.64765	3.61092	3.6397	3.52105	3.48222	3.45566	11.9545	-1.89672	0.673094	-2.81791	0.00483375	0.0266779	0.0266779
AC108879.1	5.84	5.83889	5.66121	5.26101	5.31502	5.35157	49.8022	-1.88408	0.338143	-5.57184	2.52068e-08	4.15808e-07	4.15808e-07
MITF	6.97914	6.79885	6.873	6.08256	6.10637	6.23842	100.7	-1.87962	0.244286	-7.69435	1.42219e-14	4.14676e-13	4.14676e-13
AC097374.1	6.60493	6.49107	6.23021	5.71583	5.89369	5.8423	76.8142	-1.87688	0.301122	-6.23293	4.57784e-10	9.19035e-09	9.19035e-09
DDX60	10.5833	10.3498	10.3406	9.16118	8.82384	8.84594	987.907	-1.87611	0.128452	-14.6056	2.58763e-48	2.88078e-46	1e-20
TNC	8.96771	8.60381	8.3192	7.50141	7.33343	7.56892	311.742	-1.87553	0.200283	-9.36439	7.64933e-21	3.32294e-19	3.32294e-19
ACOXL	9.3732	9.37583	9.17409	7.96341	8.06809	7.96313	473.166	-1.87496	0.130077	-14.4143	4.20827e-47	4.47207e-45	1e-20
C3orf58	9.40755	9.58001	9.50924	8.04007	8.36248	8.03802	536.043	-1.87394	0.139419	-13.441	3.47556e-41	3.14722e-39	1e-20
CIB2	6.74446	6.65087	6.72844	5.97033	6.06826	6.00665	89.921	-1.87347	0.247922	-7.5567	4.13419e-14	1.16963e-12	1.16963e-12
IL1B	5.63855	5.46407	5.19701	5.00302	5.04933	5.06576	40.4373	-1.87317	0.414846	-4.51535	6.32135e-06	7.3195e-05	7.3195e-05
CELSR2	6.74807	6.96914	6.72094	6.08089	6.24969	5.92663	96.9798	-1.86871	0.281749	-6.63253	3.29984e-11	7.38962e-10	7.38962e-10
CCL22	11.4702	11.1614	10.8618	9.67985	9.55622	9.71222	1646.16	-1.86746	0.135954	-13.736	6.18062e-43	5.95307e-41	1e-20
SYN3	3.82699	3.90508	3.7003	3.63273	3.61126	3.70632	13.71	-1.86172	0.681821	-2.73051	0.00632356	0.0334065	0.0334065
IL32	10.3216	10.2539	10.3631	8.87806	8.94071	8.77871	915.767	-1.85577	0.101824	-18.2251	3.26009e-74	6.21036e-72	1e-20
PLAU	10.3944	10.4603	10.2864	9.00094	8.94055	8.84017	958.682	-1.85367	0.104647	-17.7135	3.29862e-70	5.73181e-68	1e-20
AL353732.1	5.27222	5.27194	5.15402	4.9069	4.88692	4.83438	34.7884	-1.85257	0.396174	-4.67617	2.92286e-06	3.61729e-05	3.61729e-05
ALDH7A1	5.02194	4.91104	4.69496	4.56613	4.58879	4.59598	27.8678	-1.85007	0.473081	-3.91068	9.20348e-05	0.000846214	0.000846214
EBF2	5.50863	5.49694	5.2523	5.04579	5.07512	4.96399	39.6118	-1.84974	0.39679	-4.66176	3.13513e-06	3.86511e-05	3.86511e-05
LSAMP	10.3207	10.3724	10.2141	8.91428	8.9447	8.72753	910.866	-1.84596	0.109042	-16.9289	2.75645e-64	4.27034e-62	1e-20
DDX60L	7.36629	7.08282	7.02578	6.48547	6.19705	6.38174	120.784	-1.84238	0.257107	-7.16582	7.73224e-13	1.98651e-11	1.98651e-11
ERVV-2	4.92583	4.98458	5.04584	4.63718	4.69495	4.68992	29.6996	-1.84199	0.424758	-4.33655	1.44733e-05	0.000157117	0.000157117
AP001021.2	4.17848	4.23784	4.1592	3.98584	4.04453	3.94482	17.5285	-1.83901	0.565672	-3.25103	0.00114989	0.00784397	0.00784397
DHRS3	7.53489	7.35688	7.34365	6.45086	6.69907	6.48751	141.2	-1.83859	0.219306	-8.3837	5.12883e-17	1.76099e-15	1.76099e-15
HBEGF	6.88384	6.98181	7.06476	6.10229	6.2258	6.34089	107.273	-1.83606	0.245185	-7.48846	6.9688e-14	1.93538e-12	1.93538e-12
NR5A1	3.57152	3.5189	3.48575	3.37703	3.40266	3.40061	11.1395	-1.83583	0.679914	-2.70009	0.00693212	0.0361536	0.0361536
PAG1	10.5776	10.3979	10.4665	9.22634	8.87772	8.96467	1027.12	-1.8347	0.119799	-15.3149	6.08297e-53	7.82178e-51	1e-20
EMP2	3.97574	3.84587	3.84396	3.70176	3.74291	3.72826	14.2668	-1.82946	0.614149	-2.97885	0.00289329	0.0172798	0.0172798
TNIP3	4.6646	4.54301	4.52126	4.34831	4.30982	4.33038	22.5532	-1.82906	0.487298	-3.75347	0.000174407	0.00148517	0.00148517
AF121898.1	3.64828	3.61433	3.71336	3.55543	3.48119	3.50444	12.2282	-1.82764	0.676439	-2.70186	0.00689522	0.0359904	0.0359904
SULT1C2	6.56678	6.32975	5.94687	5.7725	5.70279	5.67132	70.6512	-1.82716	0.347133	-5.26356	1.41295e-07	2.10526e-06	2.10526e-06
NR2F1	6.65576	6.68046	6.49564	5.84858	5.93888	6.07392	85.0013	-1.8257	0.273172	-6.68332	2.33595e-11	5.32567e-10	5.32567e-10
AC104758.3	4.77639	4.80394	4.70332	4.41513	4.46482	4.57549	25.646	-1.82406	0.487182	-3.74409	0.000181046	0.00153358	0.00153358
SCN4B	5.89785	5.95552	5.88262	5.43623	5.42602	5.40702	54.0641	-1.82343	0.311832	-5.84746	4.99133e-09	8.93264e-08	8.93264e-08
TRAV1-1	5.63663	5.50923	5.48115	5.17981	5.09279	5.1216	42.5744	-1.82314	0.361375	-5.045	4.53514e-07	6.29753e-06	6.29753e-06
ADGRF4	4.01184	3.94973	3.85582	3.77667	3.76177	3.7715	14.7553	-1.82123	0.603103	-3.01977	0.00252967	0.0154233	0.0154233
ETS2	10.6563	10.7406	10.6483	9.2158	9.14594	9.30455	1174.96	-1.82102	0.0950842	-19.1517	9.37309e-82	2.13317e-79	1e-20
LINC01224	7.48626	7.4587	7.60396	6.71917	6.45066	6.70417	150.713	-1.82092	0.216892	-8.39554	4.63762e-17	1.60088e-15	1.60088e-15
ANKRD22	5.39486	5.40959	5.07236	4.93053	4.95443	4.91367	36.7564	-1.81976	0.42067	-4.32586	1.51936e-05	0.000164036	0.000164036
B3GALT5	3.9732	3.98765	3.95587	3.7725	3.8262	3.79945	15.0904	-1.81835	0.584069	-3.11324	0.00185043	0.0117907	0.0117907
ADSSL1	5.00385	4.92591	5.06483	4.65922	4.70649	4.70145	29.9094	-1.81438	0.421641	-4.30315	1.68387e-05	0.000180778	0.000180778
ITIH1	5.95557	6.01256	5.66632	5.33633	5.45954	5.40787	53.6666	-1.81412	0.349905	-5.18461	2.16464e-07	3.12917e-06	3.12917e-06
NPR1	5.02715	4.89216	4.8708	4.55473	4.67818	4.66157	28.6461	-1.81312	0.453222	-4.00051	6.32052e-05	0.000602911	0.000602911
TRPV3	3.65186	3.72343	3.69203	3.54342	3.56036	3.53424	12.5162	-1.80696	0.63955	-2.82535	0.00472285	0.0261762	0.0261762
FMN2	3.88362	3.76564	3.84544	3.69586	3.64522	3.67989	13.6976	-1.80084	0.626498	-2.87445	0.0040473	0.0230377	0.0230377
ST6GALNAC3	3.88088	3.7884	3.86738	3.69751	3.70654	3.65543	13.8386	-1.79915	0.619603	-2.90372	0.00368756	0.0212869	0.0212869
TSPAN9	5.43493	5.33202	5.26242	4.91634	4.9689	5.04114	37.5223	-1.79869	0.389252	-4.62089	3.82096e-06	4.62417e-05	4.62417e-05
RIMS2	10.6651	10.5253	10.6232	9.19619	9.20122	9.11871	1118.64	-1.7979	0.0953302	-18.8597	2.44617e-79	5.2864e-77	1e-20
CCL2	4.50685	4.54937	4.45485	4.28187	4.24083	4.28549	21.5185	-1.79572	0.492829	-3.64371	0.000268739	0.00218638	0.00218638
GNAQ	6.60275	6.44808	6.31858	5.91592	5.79488	5.83827	77.0879	-1.79409	0.28296	-6.34042	2.29134e-10	4.78179e-09	4.78179e-09
SIGLEC10	3.89655	3.97732	3.93615	3.75354	3.74737	3.80508	14.7931	-1.79235	0.597807	-2.99821	0.00271572	0.0163713	0.0163713
CXCL10	5.98341	5.69942	5.559	5.33558	5.33466	5.24768	49.462	-1.78485	0.372922	-4.78613	1.70028e-06	2.1874e-05	2.1874e-05
GRM4	4.45906	4.58081	4.42375	4.26971	4.24085	4.2615	21.4103	-1.78215	0.500793	-3.55865	0.000372766	0.00291913	0.00291913
OR14I1	5.44208	5.32701	5.4092	5.07102	5.0275	4.95128	38.6362	-1.78213	0.38043	-4.68451	2.8063e-06	3.48477e-05	3.48477e-05
TMCC2	5.63387	5.47767	5.46509	5.11352	5.1761	5.09032	42.2188	-1.78169	0.361824	-4.92419	8.47121e-07	1.13348e-05	1.13348e-05
CACNA1D	8.98764	8.99393	8.82433	7.70172	7.7598	7.80902	374.082	-1.77448	0.137149	-12.9383	2.73459e-38	2.23255e-36	1e-20
CEACAM21	8.03755	7.9837	8.06809	7.05865	6.93144	7.12812	208.952	-1.77352	0.173433	-10.2259	1.5174e-24	7.80459e-23	1e-20
GCNT1	7.7676	7.37593	7.25902	6.70763	6.54486	6.62648	148.646	-1.77105	0.239707	-7.3884	1.48605e-13	4.03131e-12	4.03131e-12
MUC2	3.46303	3.47151	3.51076	3.32906	3.36544	3.37537	10.8757	-1.76607	0.687935	-2.5672	0.0102522	0.0497276	0.0497276
MTUS2	6.06963	5.9542	5.80595	5.5241	5.48296	5.37347	55.5171	-1.76335	0.334492	-5.27172	1.3515e-07	2.0172e-06	2.0172e-06
NCR2	7.86984	8.0431	7.59713	6.84633	7.01339	6.85899	187.182	-1.76286	0.208033	-8.47393	2.37244e-17	8.32359e-16	8.32359e-16
SEMA3B	5.19962	5.34055	5.13785	4.89773	4.87586	4.88204	34.8656	-1.76276	0.396604	-4.44464	8.80409e-06	9.90875e-05	9.90875e-05
ZNF585B	3.87516	3.82922	3.75538	3.65579	3.63652	3.7065	13.6261	-1.75732	0.632356	-2.77901	0.00545249	0.0294707	0.0294707
AC119396.2	4.04201	4.04927	4.03715	3.87626	3.83903	3.8849	15.7942	-1.75602	0.567268	-3.09558	0.00196426	0.0124072	0.0124072
DYNC2H1	5.48384	5.38938	5.18528	5.03641	4.97868	4.96124	37.9657	-1.75152	0.399886	-4.38006	1.18649e-05	0.000130845	0.000130845
ADGRE2	7.92414	7.82079	7.80399	6.79591	6.93811	7.01498	186.805	-1.74815	0.183779	-9.51222	1.86636e-21	8.35606e-20	8.35606e-20
TNNI1	3.95058	3.97643	3.87433	3.70865	3.80728	3.79241	14.7954	-1.74686	0.628337	-2.78013	0.00543367	0.0293875	0.0293875
BEX5	5.0877	5.06086	4.99776	4.81793	4.68678	4.70665	30.8385	-1.74532	0.430669	-4.05258	5.06555e-05	0.000492704	0.000492704
OTUD1	8.98904	9.03921	8.89197	7.83611	7.82642	7.74999	383.88	-1.74413	0.133475	-13.0671	5.07794e-39	4.26763e-37	1e-20
AC026347.1	3.60804	3.75153	3.75896	3.56813	3.57498	3.54819	12.8116	-1.73843	0.657911	-2.64235	0.00823327	0.0416391	0.0416391
EML1	4.8577	4.7775	4.6921	4.44345	4.54177	4.54837	25.8957	-1.73394	0.469456	-3.6935	0.000221189	0.00183021	0.00183021
CPM	7.22252	7.28739	7.30355	6.44449	6.55055	6.45698	129.297	-1.73388	0.208154	-8.32978	8.09945e-17	2.72279e-15	2.72279e-15
FYB2	4.45912	4.42831	4.33024	4.18639	4.21384	4.17461	20.1833	-1.73274	0.508589	-3.40694	0.000656946	0.00480919	0.00480919
ROBO2	4.4927	4.43882	4.4639	4.23344	4.29624	4.19762	20.9836	-1.72912	0.504733	-3.42581	0.000612976	0.00452206	0.00452206
BCAS1	9.13076	8.81119	8.59826	7.96103	7.59456	7.57176	359.469	-1.72815	0.195322	-8.84767	8.93643e-19	3.46112e-17	3.46112e-17
ZAP70	10.0305	10.162	10.215	8.66163	8.84228	8.91142	825.475	-1.72482	0.114644	-15.045	3.72273e-51	4.49471e-49	1e-20
CLRN3	6.31808	6.22585	6.16173	5.67611	5.76056	5.66761	66.8272	-1.71562	0.285774	-6.0034	1.93227e-09	3.66192e-08	3.66192e-08
MAP9	4.91627	4.93048	4.80453	4.54802	4.63743	4.63237	27.8007	-1.71273	0.442774	-3.86817	0.000109655	0.000989824	0.000989824
GBP1	4.719	4.5724	4.67089	4.37331	4.42523	4.43252	23.8413	-1.70974	0.471905	-3.62307	0.000291131	0.00234511	0.00234511
MAL	6.60988	6.51982	6.27375	5.93935	5.84289	5.87422	78.1049	-1.70656	0.284824	-5.99163	2.07744e-09	3.92836e-08	3.92836e-08
KCNH8	4.42946	4.45363	4.45978	4.22018	4.2829	4.18426	20.7824	-1.70639	0.505953	-3.37262	0.000744565	0.00537539	0.00537539
CD38	7.80582	7.45795	7.63461	6.82857	6.66697	6.8234	163.886	-1.70597	0.208726	-8.17325	3.00197e-16	9.77237e-15	9.77237e-15
MIR646HG	9.38435	9.43317	9.21474	8.17327	8.10472	8.14479	490.984	-1.70118	0.126308	-13.4685	2.39773e-41	2.17889e-39	1e-20
IGSF1	5.45787	5.38792	5.32751	5.0477	4.98616	5.06016	38.6465	-1.69896	0.370412	-4.58668	4.50347e-06	5.37428e-05	5.37428e-05
NGFR	4.16216	4.30065	4.05731	3.99714	4.02326	3.94733	17.5433	-1.69147	0.585649	-2.88821	0.00387447	0.0221964	0.0221964
AC119396.1	9.73115	9.96251	10.0286	8.66244	8.58228	8.66945	713.95	-1.68414	0.12126	-13.8886	7.42306e-44	7.25852e-42	1e-20
MUCL1	9.7219	9.57431	9.06972	8.43843	8.14874	8.20057	539.881	-1.68162	0.287406	-5.85104	4.88505e-09	8.77909e-08	8.77909e-08
DLG4	9.59866	9.84754	9.7244	8.46078	8.51347	8.47204	631.703	-1.6771	0.118542	-14.1478	1.92644e-45	1.9738e-43	1e-20
RAPGEF5	7.88505	7.78071	7.61703	6.96508	6.81692	6.87128	177.565	-1.67381	0.19265	-8.68835	3.67729e-18	1.35485e-16	1.35485e-16
VCL	12.9058	12.9381	12.8863	11.4852	11.4532	11.4454	5436.55	-1.67203	0.0672341	-24.8687	1.62296e-136	7.87502e-134	1e-20
TGFBR3L	6.68307	6.9153	6.71328	6.06797	6.15147	6.16698	94.7709	-1.66976	0.250046	-6.67782	2.42526e-11	5.50976e-10	5.50976e-10
GPSM1	4.90631	5.06063	5.06428	4.73379	4.75247	4.6913	30.4246	-1.66818	0.4241	-3.93346	8.373e-05	0.000774842	0.000774842
MIOX	4.70442	4.68627	4.61029	4.39608	4.43747	4.44475	24.0221	-1.66808	0.460554	-3.62191	0.000292441	0.0023539	0.0023539
CCL4	12.6258	12.3191	12.6923	11.1443	11.0149	11.1945	4266.96	-1.66671	0.103762	-16.0628	4.65023e-58	6.83371e-56	1e-20
AC105105.3	3.74203	3.80362	3.68021	3.60218	3.59689	3.60671	12.9761	-1.66515	0.627923	-2.65183	0.00800559	0.0406877	0.0406877
PTK6	5.28795	5.17296	5.10945	4.82913	4.86931	4.91956	34.0078	-1.65963	0.399372	-4.15561	3.24414e-05	0.000328204	0.000328204
PLEKHG1	9.39843	9.07537	8.84502	7.94335	8.13371	7.85918	428	-1.65847	0.173132	-9.57921	9.77934e-22	4.45124e-20	4.45124e-20
LINC01671	4.28065	4.33055	4.1744	4.10278	4.06268	4.04759	18.3946	-1.65588	0.540769	-3.06208	0.00219802	0.0136669	0.0136669
AC004877.2	4.93692	4.99706	5.0014	4.68406	4.75692	4.63615	29.5997	-1.65516	0.427174	-3.87468	0.000106767	0.000968167	0.000968167
TTLL9	5.22353	5.20963	5.08897	4.86841	4.86947	4.84099	33.5866	-1.65445	0.392836	-4.21154	2.53632e-05	0.000262587	0.000262587
OR5H7P	8.79138	8.77433	8.31785	7.74706	7.5331	7.47431	313.551	-1.65126	0.187946	-8.78582	1.55232e-18	5.90548e-17	5.90548e-17
IRAK3	9.862	9.78888	9.84587	8.68622	8.52311	8.5716	678.618	-1.64538	0.109648	-15.0061	6.70177e-51	8.05372e-49	1e-20
ZNF154	5.25298	5.08097	5.13696	4.8667	4.83463	4.84085	33.2055	-1.64254	0.397746	-4.12963	3.63343e-05	0.000364434	0.000364434
TRANK1	9.4715	9.18598	9.49434	8.13864	8.28201	8.23589	508.517	-1.6407	0.135702	-12.0905	1.18523e-33	8.58604e-32	1e-20
ALDH1A3	4.45513	4.43399	4.40302	4.23136	4.23836	4.19919	20.4914	-1.63322	0.492422	-3.31671	0.000910825	0.00640867	0.00640867
SERPINB10	8.55682	8.23836	8.13171	7.37705	7.32623	7.33115	254.588	-1.63046	0.180183	-9.0489	1.44413e-19	5.85784e-18	5.85784e-18
PLSCR1	10.3381	10.0761	10.219	9.06364	8.80438	8.97025	877.428	-1.62467	0.118603	-13.6984	1.0377e-42	9.8474e-41	1e-20
AC142381.1	5.24675	5.24535	5.16762	4.8936	4.92773	4.88794	34.6019	-1.62153	0.381489	-4.25052	2.13271e-05	0.000224322	0.000224322
BAIAP2	6.22389	6.29054	6.11409	5.65166	5.76423	5.70363	66.0568	-1.62078	0.28814	-5.62496	1.85555e-08	3.09865e-07	3.09865e-07
AC106872.1	4.81016	5.04516	4.76249	4.70235	4.54769	4.5683	28.0335	-1.61839	0.491837	-3.29051	0.00100007	0.00696231	0.00696231
GJC1	9.85169	9.7113	9.82233	8.5842	8.54618	8.62533	664.628	-1.61729	0.109109	-14.8227	1.04434e-49	1.21526e-47	1e-20
PTPRE	11.8187	11.8206	11.9396	10.4781	10.378	10.6128	2668.74	-1.61381	0.0892908	-18.0736	5.14342e-73	9.72599e-71	1e-20
CDH1	8.43841	8.52711	8.20751	7.46628	7.4675	7.30786	267.563	-1.60944	0.169125	-9.51626	1.7953e-21	8.07164e-20	8.07164e-20
LTBP4	10.6312	10.872	10.8171	9.37617	9.45584	9.5913	1281.58	-1.60648	0.106168	-15.1314	1.00505e-51	1.24865e-49	1e-20
FHL5	4.32878	4.25127	4.50859	4.20701	4.1221	4.16777	19.9324	-1.60574	0.550909	-2.91471	0.00356018	0.020635	0.020635
KCNK12	6.08895	6.27442	6.2678	5.73425	5.63887	5.75506	66.2602	-1.60462	0.294451	-5.44954	5.05e-08	7.96754e-07	7.96754e-07
PLPP3	8.18342	8.08779	8.14002	7.31186	6.93807	7.3429	226.538	-1.6008	0.194954	-8.21118	2.19025e-16	7.16623e-15	7.16623e-15
DMTN	3.79277	3.77981	3.7677	3.62717	3.63262	3.66595	13.2601	-1.59109	0.607301	-2.61994	0.00879458	0.0439849	0.0439849
TFEC	5.39975	5.4452	5.34721	5.04962	5.11134	5.00422	38.9551	-1.59083	0.367184	-4.33252	1.4741e-05	0.000159754	0.000159754
TFPI2	9.47189	9.13893	8.81861	8.14597	8.03331	8.00825	443.247	-1.59064	0.176499	-9.0122	2.01968e-19	8.11563e-18	8.11563e-18
TPST1	3.89008	3.82293	3.81093	3.70279	3.73501	3.66156	13.8275	-1.58962	0.614169	-2.58825	0.00964655	0.0473797	0.0473797
NBPF3	5.31755	5.35133	5.22672	5	4.99748	4.92305	36.5019	-1.58743	0.379528	-4.18264	2.88146e-05	0.000295464	0.000295464
PLXDC1	4.42574	4.22524	4.22299	4.06818	4.11474	4.13447	18.8418	-1.58708	0.547003	-2.90142	0.00371477	0.0214199	0.0214199
LINC01105	4.17427	4.01319	4.00084	3.85724	3.92357	3.9203	16.1384	-1.58584	0.586631	-2.70331	0.00686531	0.0358415	0.0358415
ARHGAP22	6.2413	6.29996	5.82185	5.70158	5.60953	5.64322	63.6863	-1.58516	0.342427	-4.62919	3.671e-06	4.46581e-05	4.46581e-05
MAS1	6.19271	5.9951	5.91815	5.57085	5.62164	5.54968	59.2334	-1.58	0.311087	-5.07897	3.7948e-07	5.33284e-06	5.33284e-06
WDR34	11.3836	11.4978	11.6221	10.0662	10.1954	10.2797	2103.79	-1.5777	0.0972234	-16.2276	3.2175e-59	4.75543e-57	1e-20
MUC19	8.13475	8.14623	7.62418	7.22163	7.02729	7.05985	207.242	-1.57746	0.2175	-7.25272	4.08473e-13	1.0752e-11	1.0752e-11
RNU6-438P	4.61181	4.6835	4.71494	4.50198	4.37017	4.43905	24.177	-1.56884	0.483382	-3.24554	0.00117226	0.00797541	0.00797541
OAS3	12.6708	12.5144	12.603	11.2932	11.034	11.3899	4448.05	-1.5649	0.098935	-15.8175	2.35676e-56	3.27616e-54	1e-20
SYTL1	4.57522	4.42128	4.37925	4.15796	4.25032	4.34802	21.1662	-1.56453	0.569776	-2.74587	0.00603512	0.0321039	0.0321039
IFI44L	13.3678	12.958	13.086	11.9384	11.73	11.6807	6499.92	-1.56423	0.109826	-14.2428	4.96948e-46	5.13254e-44	1e-20
AL445649.1	4.59319	4.55519	4.64921	4.412	4.36901	4.36534	23.0145	-1.56299	0.468574	-3.33563	0.00085107	0.00604946	0.00604946
KCNMB2	4.16904	4.28221	4.21539	4.01533	4.03666	4.09088	18.0183	-1.55842	0.539501	-2.88863	0.0038693	0.0221718	0.0221718
RAB3C	3.84566	3.86494	3.78204	3.67199	3.68995	3.7111	13.7582	-1.5584	0.601055	-2.59277	0.0095205	0.0468591	0.0468591
CR392039.4	5.68284	5.71902	5.73502	5.31266	5.29711	5.35436	47.8172	-1.55754	0.324356	-4.80195	1.57128e-06	2.02543e-05	2.02543e-05
FRG1JP	8.39112	8.3331	8.37008	7.49297	7.39088	7.36977	262.468	-1.556	0.151545	-10.2676	9.86501e-25	5.1356e-23	1e-20
FAM110B	4.90087	5.0123	4.99181	4.68326	4.73367	4.68279	29.4883	-1.55289	0.416243	-3.73073	0.000190924	0.00160878	0.00160878
FRMD7	4.50205	4.50881	4.44059	4.23588	4.34259	4.25767	21.3524	-1.5445	0.497272	-3.10595	0.00189666	0.0120376	0.0120376
AL357054.4	4.98703	4.94258	4.9647	4.65136	4.70965	4.73788	29.315	-1.5354	0.414654	-3.70286	0.000213185	0.0017714	0.0017714
CCDC85A	7.08074	7.25256	6.95404	6.35449	6.5858	6.33248	117.634	-1.53382	0.244116	-6.28318	3.3171e-10	6.77031e-09	6.77031e-09
AP001372.2	4.96547	4.90389	4.83825	4.65594	4.63974	4.64648	28.1034	-1.53146	0.421923	-3.62972	0.000283724	0.00229378	0.00229378
VSIG10L	6.56642	6.57955	6.46324	5.96937	6.01136	5.9902	81.5349	-1.53061	0.252198	-6.06909	1.2864e-09	2.47253e-08	2.47253e-08
AC097374.2	3.99924	4.08235	4.03156	3.82649	3.91542	3.90038	15.9166	-1.53006	0.578796	-2.64352	0.00820488	0.0415119	0.0415119
NELL1	5.32784	5.13394	5.12139	4.87181	4.88152	4.9425	34.2401	-1.52635	0.399519	-3.82047	0.000133196	0.00117389	0.00117389
STPG3	4.30096	4.24938	4.47948	4.13302	4.21738	4.11928	19.7243	-1.52506	0.54825	-2.78169	0.00540773	0.0292534	0.0292534
SPINT2	8.1153	8.10455	7.98216	7.16191	7.19207	7.24442	217.568	-1.52401	0.163891	-9.29891	1.41888e-20	6.08842e-19	6.08842e-19
C4B	4.31673	4.36962	4.32007	4.16892	4.12936	4.1499	19.2895	-1.52307	0.504507	-3.01892	0.00253676	0.0154592	0.0154592
BAGE2	10.3515	10.3151	10.3506	9.0535	9.19858	9.1667	963.692	-1.52291	0.0961723	-15.8352	1.77751e-56	2.48437e-54	1e-20
AQP9	6.34695	6.00694	6.01566	5.68338	5.65035	5.67208	63.1584	-1.52259	0.313867	-4.85108	1.2279e-06	1.60702e-05	1.60702e-05
KIR3DX1	5.77182	5.58893	5.58411	5.27393	5.24648	5.31498	46.0084	-1.5214	0.341713	-4.45226	8.49701e-06	9.58831e-05	9.58831e-05
AL078612.2	11.7556	11.6841	11.0925	10.4104	10.3141	10.0468	2179.03	-1.52022	0.256839	-5.91898	3.23941e-09	5.98046e-08	5.98046e-08
AC243964.2	4.77525	4.66033	4.61047	4.49618	4.42116	4.45273	24.3072	-1.52019	0.467372	-3.25263	0.00114344	0.00780821	0.00780821
AP001116.1	6.05857	6.00902	5.87066	5.64449	5.46051	5.52936	57.0513	-1.51794	0.322322	-4.70939	2.48457e-06	3.10626e-05	3.10626e-05
NEGR1	4.63091	4.61559	4.63054	4.40263	4.40087	4.41993	23.3822	-1.51616	0.45383	-3.3408	0.000835381	0.00595275	0.00595275
AFAP1	7.75007	7.69421	7.67356	6.79755	6.90822	7.03219	172.703	-1.51448	0.187072	-8.0957	5.69375e-16	1.82576e-14	1.82576e-14
APBA2	4.9884	5.05476	4.79677	4.69888	4.7416	4.62069	29.2814	-1.51444	0.454501	-3.33211	0.000861913	0.00611302	0.00611302
RDX	11.9053	11.7644	11.6906	10.653	10.5347	10.3134	2575.47	-1.51375	0.104326	-14.5098	1.04996e-47	1.13453e-45	1e-20
AC073464.1	4.61666	4.56368	4.64271	4.3137	4.42079	4.43862	23.2387	-1.51336	0.486924	-3.108	0.00188357	0.0119693	0.0119693
LINC02528	4.87416	4.69693	4.60752	4.48148	4.4685	4.54469	25.2354	-1.51084	0.478545	-3.15715	0.0015932	0.0103754	0.0103754
KF455155.1	3.96135	4.01862	4.11146	3.89533	3.84984	3.88338	15.8622	-1.50855	0.574678	-2.62504	0.0086638	0.0434491	0.0434491
MCAM	5.2891	5.31484	5.27861	4.99341	4.955	5.00508	36.3961	-1.50404	0.368104	-4.08592	4.39022e-05	0.000432911	0.000432911
CUX2	6.62599	6.76847	6.8312	6.11355	6.17287	6.19666	93.5093	-1.50341	0.244447	-6.15022	7.73762e-10	1.52481e-08	1.52481e-08
LZTFL1	9.87966	9.77706	9.65543	8.78223	8.6888	8.44052	662.981	-1.50318	0.131067	-11.4688	1.89369e-30	1.2267e-28	1e-20
CHST3	12.1025	12.4279	12.1599	10.9069	10.9785	10.9766	3506.91	-1.49824	0.0969047	-15.4609	6.36594e-54	8.48253e-52	1e-20
GRIK4	9.1375	8.96079	8.94493	8.09722	7.79008	8.07692	403.379	-1.49395	0.149251	-10.0096	1.38302e-23	6.73621e-22	1e-20
AC116158.1	7.00169	7.05895	7.12847	6.31227	6.54325	6.38612	114.801	-1.49289	0.227994	-6.54791	5.83485e-11	1.28252e-09	1.28252e-09
MTUS1	11.8352	11.9255	11.7668	10.5965	10.6155	10.5206	2679.3	-1.49272	0.0814622	-18.3241	5.31177e-75	1.05894e-72	1e-20
EPB41L1	6.36274	6.43739	6.20975	5.81058	5.90132	5.82196	72.1154	-1.48955	0.277638	-5.36509	8.09087e-08	1.2452e-06	1.2452e-06
RNA5SP283	5.33563	5.29288	5.39102	5.00754	5.0005	5.07123	37.5898	-1.48636	0.366695	-4.0534	5.04796e-05	0.000491178	0.000491178
TFAP2A	4.94774	4.94858	4.91042	4.70276	4.65552	4.68532	28.7227	-1.48609	0.412803	-3.6	0.000318218	0.00254149	0.00254149
CYP2U1	6.52217	6.55962	6.66678	6.04007	6.09756	5.98043	84.3086	-1.48581	0.25362	-5.8584	4.6734e-09	8.44002e-08	8.44002e-08
FAM102B	8.40765	8.49264	8.59345	7.59135	7.62543	7.48929	288.386	-1.48384	0.151022	-9.82537	8.75524e-23	4.12378e-21	1e-20
CCL4L2	9.78985	9.40428	9.85049	8.66355	8.43944	8.65942	631.855	-1.4821	0.146887	-10.09	6.11414e-24	3.02962e-22	1e-20
ASS1	11.9541	11.5772	11.4246	10.5338	9.92175	10.6853	2392.64	-1.48209	0.320379	-4.62605	3.72714e-06	4.52126e-05	4.52126e-05
CCR8	5.44625	5.22808	5.55044	5.0139	5.0711	5.17161	39.8749	-1.48202	0.400766	-3.69797	0.000217328	0.00180117	0.00180117
ROR1	9.4717	9.51693	9.23423	8.31856	8.4734	8.23316	523.948	-1.48154	0.135616	-10.9245	8.79936e-28	5.25042e-26	1e-20
AC025524.2	4.48609	4.39132	4.30037	4.21787	4.16635	4.23371	20.0971	-1.48098	0.517528	-2.86164	0.00421455	0.0237844	0.0237844
MST1P2	6.80303	6.89442	6.82107	6.20699	6.22675	6.30303	99.3086	-1.47872	0.230653	-6.41101	1.44561e-10	3.08778e-09	3.08778e-09
CDC42EP5	5.40073	5.33102	5.31044	4.9518	5.01692	5.12792	37.8517	-1.47836	0.383692	-3.85299	0.000116683	0.00104337	0.00104337
AC126323.6	9.3046	9.33622	9.43209	8.21248	8.4539	8.22899	505.68	-1.47425	0.128027	-11.5152	1.10654e-30	7.25944e-29	1e-20
LRRC4B	4.52524	4.62845	4.56246	4.29838	4.41708	4.37844	22.7744	-1.47289	0.486783	-3.02576	0.00248011	0.0151715	0.0151715
PRKG2	6.4042	6.46848	6.49008	5.97121	5.91122	5.93983	77.4903	-1.47286	0.257658	-5.71634	1.08843e-08	1.88112e-07	1.88112e-07
ITGAL	14.1574	14.2451	14.167	12.8788	12.8224	12.9843	13498.3	-1.47283	0.0726106	-20.284	1.78024e-91	4.91502e-89	1e-20
PLXNB3	6.17856	6.21501	6.20234	5.58673	5.90774	5.68606	66.1186	-1.47195	0.317764	-4.63222	3.61761e-06	4.40502e-05	4.40502e-05
AFAP1-AS1	12.3502	12.3778	12.2843	11.0841	11.0632	11.0816	3768.88	-1.46925	0.0715071	-20.5469	8.20393e-94	2.34423e-91	1e-20
ITGA5	11.9832	11.8978	11.8304	10.6659	10.6402	10.6693	2803.12	-1.46763	0.0784997	-18.696	5.33614e-78	1.12483e-75	1e-20
FAM71F1	5.76189	5.77122	5.67854	5.37354	5.40744	5.30286	48.7329	-1.46645	0.325562	-4.50438	6.65672e-06	7.67328e-05	7.67328e-05
INTU	6.17214	6.0494	6.00914	5.58564	5.77231	5.55094	61.0005	-1.46581	0.314476	-4.66113	3.14473e-06	3.87323e-05	3.87323e-05
TNFSF15	7.79681	7.63105	7.13383	6.86969	6.73628	6.82171	158	-1.4643	0.249406	-5.87115	4.32772e-09	7.8493e-08	7.8493e-08
LMO2	4.42112	4.35118	4.39541	4.21845	4.20351	4.20004	19.9866	-1.46047	0.491287	-2.97275	0.00295143	0.0175902	0.0175902
UPB1	10.0364	10.1118	9.6849	8.94373	8.72047	8.84611	753.029	-1.46014	0.137106	-10.6497	1.74852e-26	9.90456e-25	1e-20
PCNX2	5.14424	4.93951	4.88078	4.67332	4.73223	4.79311	30.086	-1.458	0.44258	-3.29432	0.000986612	0.0068798	0.0068798
TUBB2A	7.56765	7.55083	7.33108	6.9046	6.60539	6.76412	150.727	-1.45769	0.218127	-6.68278	2.34453e-11	5.34051e-10	5.34051e-10
CSF1R	6.21605	6.28929	6.28275	5.73492	5.82132	5.82053	68.6125	-1.4576	0.273603	-5.32744	9.96044e-08	1.51301e-06	1.51301e-06
TYRO3	6.18452	6.19937	6.2736	5.76247	5.70273	5.80389	66.6616	-1.45704	0.27889	-5.22442	1.74699e-07	2.56874e-06	2.56874e-06
BHLHE22	8.48338	8.44612	8.62586	7.669	7.4782	7.65522	292.984	-1.45374	0.154066	-9.43582	3.87947e-21	1.70544e-19	1.70544e-19
CAMK1G	4.38292	4.48653	4.25585	4.18381	4.1524	4.24267	20.068	-1.45341	0.535909	-2.71204	0.00668696	0.0350813	0.0350813
IFT57	5.39417	5.50436	5.43906	5.09319	5.18741	5.08271	40.4283	-1.45294	0.358976	-4.04747	5.17752e-05	0.000502454	0.000502454
AC110285.3	4.30373	4.28935	4.24824	4.12664	4.14582	4.04739	18.606	-1.45192	0.53074	-2.73565	0.00622577	0.0329305	0.0329305
ADGRG2	5.7766	5.8043	5.7489	5.43366	5.49284	5.24543	50.1531	-1.45109	0.353826	-4.10115	4.11109e-05	0.000408047	0.000408047
LRRTM4	5.03347	4.97115	5.15874	4.83202	4.78228	4.75402	31.2986	-1.44911	0.413428	-3.50511	0.000456416	0.0034892	0.0034892
COLEC12	5.38224	5.40321	5.31949	5.10551	5.06828	4.99432	38.2858	-1.44734	0.368157	-3.9313	8.4486e-05	0.000781556	0.000781556
DOCK9	11.8894	11.9964	11.7419	10.6632	10.7044	10.5849	2763.85	-1.44623	0.0901868	-16.0359	7.17173e-58	1.04201e-55	1e-20
CD44-AS1	5.66115	5.39374	5.40617	5.15186	5.22839	5.10132	41.7525	-1.44354	0.377635	-3.82259	0.000132057	0.00116425	0.00116425
AC007368.1	7.13048	7.0077	6.9445	6.47645	6.38094	6.36704	112.261	-1.44309	0.223733	-6.45006	1.11804e-10	2.41012e-09	2.41012e-09
SELL	10.2971	10.4163	10.5268	9.43033	9.25782	9.10438	1025.38	-1.44087	0.117837	-12.2276	2.21341e-34	1.64041e-32	1e-20
KIF3C	6.51489	6.37748	6.4554	6.03451	5.94115	5.85981	77.3616	-1.43872	0.268971	-5.34899	8.84469e-08	1.35312e-06	1.35312e-06
ANKRD20A8P	5.51617	5.45278	5.40054	5.10279	5.17587	5.1257	40.6014	-1.43764	0.351771	-4.08686	4.37247e-05	0.000431492	0.000431492
ERICH3	9.9797	9.90967	9.86549	8.94117	8.84442	8.66552	735.131	-1.43748	0.115356	-12.4613	1.2138e-35	9.37398e-34	1e-20
CARMIL3	4.96361	4.89305	4.82669	4.54861	4.63663	4.76227	28.2306	-1.43558	0.471906	-3.04208	0.0023495	0.0144516	0.0144516
CPA4	10.3924	10.3381	9.74937	9.18372	9.02612	8.99702	884.362	-1.43326	0.260016	-5.51221	3.54349e-08	5.72411e-07	5.72411e-07
MATN4	4.58405	4.53596	4.51436	4.36268	4.30438	4.37073	22.1727	-1.43167	0.473566	-3.02317	0.0025014	0.0152872	0.0152872
DAW1	5.42563	5.34693	5.28524	4.99084	5.03659	5.11575	38.0012	-1.42941	0.373076	-3.83142	0.000127404	0.00112903	0.00112903
CR381653.2	5.54318	5.50109	5.56475	5.2048	5.27308	5.12445	42.8163	-1.42847	0.351477	-4.06421	4.81964e-05	0.000470743	0.000470743
LINC02009	6.02136	5.73296	5.58261	5.44046	5.3174	5.47106	51.0469	-1.42707	0.372745	-3.82855	0.000128898	0.00114124	0.00114124
CD163L1	8.78054	8.78443	8.80683	7.88862	7.76647	7.88229	349.807	-1.42566	0.133636	-10.6683	1.43282e-26	8.17024e-25	1e-20
SDC3	7.53235	7.25777	7.37724	6.78753	6.47355	6.82126	142.424	-1.42526	0.23581	-6.04409	1.50256e-09	2.86427e-08	2.86427e-08
PIK3CG	9.18389	9.06582	9.15675	8.11643	8.12305	8.19294	438.813	-1.42442	0.122967	-11.5837	4.98556e-31	3.29598e-29	1e-20
NRXN2	8.23079	8.21006	7.93381	7.14426	7.46927	7.27594	229.094	-1.42249	0.188426	-7.54931	4.37574e-14	1.2366e-12	1.2366e-12
GPR65	6.70256	6.58932	6.64425	6.16732	6.12957	6.03147	87.8048	-1.42121	0.247401	-5.74455	9.21666e-09	1.59936e-07	1.59936e-07
DIP2C	8.44152	8.40733	7.96237	7.35077	7.48464	7.45729	253.674	-1.42099	0.189799	-7.48683	7.05549e-14	1.95735e-12	1.95735e-12
FBN2	9.94372	9.94986	9.77259	8.82831	8.81169	8.79208	723.077	-1.42059	0.108132	-13.1375	2.00618e-39	1.73131e-37	1e-20
AL356585.4	7.25099	7.28916	7.40921	6.59771	6.75012	6.59186	135.556	-1.41912	0.207192	-6.84929	7.42192e-12	1.76079e-10	1.76079e-10
GPRC5A	5.15675	5.15797	5.10393	4.87838	4.85989	4.86549	32.9239	-1.41869	0.382879	-3.70532	0.000211126	0.00175656	0.00175656
TMEM99	5.1789	5.158	5.25122	4.90895	4.85381	4.98154	34.2915	-1.41769	0.391476	-3.6214	0.000293017	0.0023578	0.0023578
ROS1	5.74618	5.56848	5.50787	5.31835	5.30303	5.17438	45.0407	-1.41274	0.361569	-3.90724	9.33567e-05	0.000856531	0.000856531
ZNF514	8.61929	8.6346	8.61158	7.6932	7.66878	7.78998	314.07	-1.40556	0.138425	-10.1539	3.18262e-24	1.61117e-22	1e-20
ATP13A4	4.81684	4.94017	4.8685	4.64132	4.70395	4.57309	27.8492	-1.40251	0.440437	-3.18436	0.00145077	0.00956404	0.00956404
GPD2	11.122	11.1424	11.2298	10.057	10.0414	9.90678	1708.3	-1.40202	0.0879791	-15.9358	3.5775e-57	5.11126e-55	1e-20
SNCAIP	4.47711	4.33102	4.34824	4.21613	4.23603	4.17377	19.9951	-1.39904	0.507504	-2.7567	0.00583881	0.0312501	0.0312501
KCNN2	4.92558	4.82448	4.90079	4.69665	4.58458	4.66154	27.8241	-1.39885	0.434403	-3.22017	0.00128113	0.00860008	0.00860008
ABCC12	4.82938	4.75334	4.6192	4.56266	4.5393	4.45284	25.3211	-1.39467	0.474162	-2.94133	0.00326809	0.0192236	0.0192236
BNIP3P11	5.60145	5.46872	5.69813	5.25396	5.26094	5.25349	44.5556	-1.3944	0.344931	-4.04256	5.28707e-05	0.000512119	0.000512119
TDRD12	9.10503	8.85242	8.27414	7.86647	7.82197	7.9041	353.23	-1.39207	0.338788	-4.10896	3.97448e-05	0.000395863	0.000395863
UBA7	10.6316	10.7521	10.9003	9.52354	9.62463	9.75574	1306.48	-1.38877	0.107869	-12.8746	6.25787e-38	5.02917e-36	1e-20
IRAK1BP1	8.22014	8.00693	8.10718	7.4108	7.27677	7.22385	226.406	-1.38771	0.170116	-8.15746	3.42157e-16	1.11102e-14	1.11102e-14
PRRG4	7.55434	7.22207	7.0182	6.71542	6.52817	6.64645	133.488	-1.38758	0.249736	-5.5562	2.75708e-08	4.52481e-07	4.52481e-07
AC040160.1	6.39395	6.22519	6.33342	5.80706	5.74431	6.00297	71.485	-1.38751	0.295081	-4.70213	2.57462e-06	3.21415e-05	3.21415e-05
TRIM55	4.38408	4.27374	4.18077	4.10979	4.11426	4.12241	18.6826	-1.38735	0.52973	-2.61897	0.00881946	0.044075	0.044075
NPAS3	4.2445	4.31832	4.24129	4.14081	4.09391	4.07909	18.5107	-1.38639	0.51857	-2.67349	0.00750656	0.0386866	0.0386866
TTC26	7.95249	7.72636	7.79679	7.11743	7.01745	7.0898	188.338	-1.38532	0.179432	-7.72058	1.158e-14	3.40347e-13	3.40347e-13
AC009093.7	5.28187	5.19999	5.16222	4.87579	4.95124	4.98789	34.7289	-1.38493	0.385698	-3.59072	0.000329764	0.00262231	0.00262231
XRN1	12.0144	12.0112	12.035	10.9117	10.8823	10.7238	3069.65	-1.38084	0.0807383	-17.1027	1.41712e-65	2.24963e-63	1e-20
TEKT5	4.62756	4.69453	4.4582	4.36373	4.39425	4.43537	23.2224	-1.3764	0.491451	-2.80069	0.00509929	0.0278721	0.0278721
DLL1	9.68881	9.64585	9.1875	8.51822	8.51763	8.5243	571.991	-1.37208	0.150086	-9.14195	6.13368e-20	2.56487e-18	2.56487e-18
SDC4	9.67799	9.45958	9.24662	8.61995	8.32041	8.46418	552.04	-1.36889	0.150118	-9.11875	7.5997e-20	3.15228e-18	3.15228e-18
PLXNA2	4.72234	4.73879	4.68153	4.49006	4.54781	4.4748	24.9106	-1.36853	0.443532	-3.08552	0.00203196	0.0127578	0.0127578
ZNF551	8.49969	8.51086	8.34876	7.63605	7.66679	7.49429	282.95	-1.36651	0.152302	-8.97235	2.90254e-19	1.15549e-17	1.15549e-17
HBG2	5.28499	5.33111	5.26268	5.00236	4.97565	5.04612	36.5283	-1.36621	0.366744	-3.72524	0.000195128	0.00163907	0.00163907
ELFN1	7.97573	8.19383	8.18608	7.30954	7.35202	7.31292	228.289	-1.36505	0.166234	-8.21164	2.18188e-16	7.14795e-15	7.14795e-15
SCN4A	4.82354	4.8215	4.91098	4.61099	4.63681	4.64287	27.3772	-1.36443	0.421896	-3.23404	0.00122052	0.00824484	0.00824484
ARNTL2-AS1	5.30139	5.46756	5.47759	5.08891	5.15203	5.10185	39.8968	-1.36237	0.363733	-3.74552	0.00018002	0.00152633	0.00152633
DDR2	7.59872	7.51897	7.42768	6.86493	6.81668	6.82239	154.3	-1.36031	0.189188	-7.19026	6.46688e-13	1.67313e-11	1.67313e-11
PRR7	11.1098	11.3444	11.2482	10.0663	10.0883	10.1704	1805.88	-1.35687	0.0930883	-14.5762	3.9808e-48	4.39375e-46	1e-20
CCDC30	6.06561	5.93261	6.00349	5.70456	5.52296	5.5786	58.0467	-1.35611	0.310536	-4.36702	1.25953e-05	0.000138012	0.000138012
TNFRSF19	10.7222	10.8499	10.9718	9.74181	9.84657	9.65757	1392.02	-1.34764	0.102254	-13.1793	1.15463e-39	1.01344e-37	1e-20
CR392039.1	6.42991	6.51503	6.56409	6.06704	6.00185	5.99047	80.5142	-1.34509	0.25473	-5.28046	1.28861e-07	1.92781e-06	1.92781e-06
RIN3	10.346	10.3545	10.3359	9.27459	9.14888	9.4148	989.811	-1.34066	0.103199	-12.9911	1.37461e-38	1.13304e-36	1e-20
MIR222HG	4.61496	4.3998	4.41735	4.27347	4.29119	4.33283	21.4019	-1.34049	0.504449	-2.65734	0.00787596	0.0401479	0.0401479
NRBP2	6.78436	6.81995	6.73831	6.33486	6.22011	6.17956	96.1991	-1.33951	0.237083	-5.64997	1.60474e-08	2.70617e-07	2.70617e-07
FOXP1	5.54264	5.47902	5.52858	5.17131	5.21512	5.22883	42.3275	-1.33864	0.338647	-3.9529	7.72096e-05	0.000720464	0.000720464
CASR	8.41474	8.12566	8.03161	7.37107	7.38324	7.4731	241.137	-1.33361	0.177859	-7.49816	6.47177e-14	1.80319e-12	1.80319e-12
NUPR1	5.04322	4.81719	4.62615	4.57137	4.64146	4.63605	27.5345	-1.33076	0.49729	-2.67603	0.00744993	0.0384487	0.0384487
WASF1	10.5398	10.5572	10.5559	9.48758	9.47828	9.48399	1137.96	-1.32988	0.0870901	-15.2702	1.20844e-52	1.52341e-50	1e-20
FN1	9.50666	9.32637	9.36856	8.38943	8.50117	8.43984	528.914	-1.32569	0.119228	-11.119	1.01394e-28	6.23814e-27	1e-20
FKBP10	6.11366	5.82182	5.65712	5.45022	5.56626	5.50661	54.2424	-1.32558	0.355507	-3.72869	0.000192478	0.00162081	0.00162081
PRAME	5.56101	5.39752	5.30929	5.10656	5.21212	5.06534	40.091	-1.32403	0.379898	-3.48522	0.000491736	0.00372489	0.00372489
PPP1R9A	6.30711	6.10862	5.78796	5.60532	5.70701	5.72601	62.2013	-1.32282	0.34573	-3.82617	0.000130152	0.00115061	0.00115061
LGALS2	4.36504	4.4352	4.37644	4.20455	4.2563	4.2062	20.1553	-1.32153	0.490218	-2.69581	0.0070218	0.0365398	0.0365398
TEKT4	10.8089	10.7649	10.3145	9.66602	9.52919	9.54829	1218.7	-1.31864	0.13173	-10.0101	1.37547e-23	6.71212e-22	1e-20
KAZN	8.85044	8.95324	8.80215	8.03691	7.9698	7.94082	372.645	-1.31582	0.132527	-9.92871	3.12255e-23	1.49818e-21	1e-20
CCDC187	4.92347	4.65339	4.61086	4.46311	4.51734	4.60127	25.6142	-1.31482	0.501455	-2.62201	0.00874121	0.043769	0.043769
ATP2A1-AS1	4.59518	4.52318	4.58552	4.32609	4.40017	4.41793	22.6522	-1.31275	0.470577	-2.78965	0.00527647	0.0286579	0.0286579
LIN7A	10.3408	10.2063	10.2664	9.35299	9.08979	9.25481	945.665	-1.31257	0.107815	-12.1743	4.25984e-34	3.12109e-32	1e-20
MBNL1-AS1	4.99407	4.93345	5.12367	4.79445	4.78634	4.75835	30.6473	-1.31234	0.409937	-3.20132	0.001368	0.00910088	0.00910088
ATP8B3	8.39496	8.61953	8.62659	7.64016	7.77098	7.73282	303.261	-1.30887	0.152028	-8.60938	7.3456e-18	2.64575e-16	2.64575e-16
CYP4V2	7.28085	7.26049	7.10386	6.62887	6.63197	6.58424	127.753	-1.30719	0.206454	-6.33166	2.42534e-10	5.0341e-09	5.0341e-09
PRSS51	10.6583	10.2906	10.2348	9.39071	9.12478	9.55637	1039.46	-1.30586	0.144585	-9.03176	1.68934e-19	6.8202e-18	6.8202e-18
STC1	4.9119	4.86695	4.66861	4.61224	4.66452	4.53397	26.9238	-1.30501	0.470831	-2.77172	0.00557601	0.0300467	0.0300467
SCART1	13.6845	13.8603	13.7498	12.4909	12.6958	12.6774	10337.1	-1.304	0.0834036	-15.6349	4.21304e-55	5.79395e-53	1e-20
IGHV1-3	6.53906	6.54728	6.77759	6.1519	6.17488	6.07036	87.5567	-1.30277	0.256766	-5.07375	3.90049e-07	5.46643e-06	5.46643e-06
LINC00877	9.14886	9.07446	8.84635	8.18581	8.2001	7.99539	414.804	-1.30272	0.144801	-8.99668	2.32651e-19	9.334e-18	9.334e-18
TSPAN7	4.98409	4.93783	4.73239	4.72253	4.59148	4.67979	28.1519	-1.30152	0.463655	-2.80709	0.00499909	0.0274294	0.0274294
ANXA3	5.55454	5.4463	5.47354	5.28109	5.18779	5.09152	41.7005	-1.30071	0.366971	-3.54444	0.000393441	0.00305499	0.00305499
CNR1	6.696	6.54745	6.72092	6.05602	6.1384	6.2814	89.2942	-1.29606	0.256526	-5.05235	4.36417e-07	6.07982e-06	6.07982e-06
ATP8B2	9.63957	9.3829	9.58281	8.47732	8.46968	8.78558	581.911	-1.29474	0.138297	-9.36204	7.82129e-21	3.39191e-19	3.39191e-19
ANKRD20A4	5.68382	5.56335	5.51908	5.21182	5.40823	5.19303	44.7143	-1.29425	0.366836	-3.52816	0.000418467	0.003224	0.003224
DGKI	7.69607	7.28945	7.29011	6.74525	6.82438	6.83645	148.253	-1.29342	0.223425	-5.78904	7.07916e-09	1.24461e-07	1.24461e-07
WNT6	5.59299	5.70819	5.60794	5.31151	5.2565	5.37525	45.9829	-1.29315	0.335154	-3.85838	0.000114143	0.00102387	0.00102387
CREB3L1	5.43668	5.48207	5.21649	5.18589	5.00636	5.09097	39.0701	-1.29171	0.400722	-3.22346	0.00126654	0.00851321	0.00851321
ZNF205	8.55591	8.76747	8.75163	7.86117	7.68574	7.97814	333.681	-1.29121	0.155089	-8.32561	8.38957e-17	2.81664e-15	2.81664e-15
RNFT1	7.03362	6.8928	6.84267	6.3846	6.4723	6.28697	106.026	-1.29103	0.232612	-5.55015	2.85421e-08	4.6723e-07	4.6723e-07
CYP4F32P	6.28885	6.21807	6.16596	5.72027	5.88158	5.82378	67.4358	-1.28996	0.28049	-4.59896	4.24614e-06	5.09319e-05	5.09319e-05
CD86	11.9626	11.8953	11.662	10.8412	10.7328	10.678	2764.3	-1.28685	0.097841	-13.1525	1.64706e-39	1.43585e-37	1e-20
PPDPF	11.6496	11.8622	11.6518	10.6797	10.6785	10.5421	2544.17	-1.28656	0.091933	-13.9945	1.68342e-44	1.67152e-42	1e-20
PTGER4	9.21649	9.14187	9.16887	8.30572	8.25561	8.24545	457.079	-1.28643	0.118489	-10.857	1.84657e-27	1.08918e-25	1e-20
KRT10	7.04179	6.99662	6.92826	6.59126	6.33157	6.36339	110.465	-1.28614	0.237467	-5.4161	6.09128e-08	9.51698e-07	9.51698e-07
HES6	5.53568	5.48581	5.51222	5.26196	5.1129	5.24843	42.2359	-1.28413	0.354794	-3.61936	0.000295327	0.0023749	0.0023749
ZNF525	8.68222	8.76349	8.78001	7.90564	7.94457	7.83083	344.026	-1.28274	0.134492	-9.53769	1.46052e-21	6.58953e-20	6.58953e-20
AC008805.1	5.01353	5.10504	4.89461	4.74819	4.77894	4.7953	30.4537	-1.28203	0.413831	-3.09795	0.00194867	0.0123221	0.0123221
XKR4	5.31597	5.10943	5.20931	4.96926	4.9895	4.90604	34.7897	-1.28078	0.389771	-3.28598	0.00101628	0.00704654	0.00704654
PDZRN3	8.97358	9.19629	9.28796	8.33432	8.29256	8.13408	453.047	-1.28004	0.141841	-9.02447	1.80563e-19	7.27827e-18	7.27827e-18
GRIA4	6.29585	6.011	5.87776	5.56678	5.68579	5.78949	61.6849	-1.27658	0.339881	-3.75598	0.000172667	0.00147328	0.00147328
TTC7B	7.12406	6.94763	6.98053	6.45943	6.62728	6.28638	113.026	-1.27329	0.245233	-5.19215	2.07879e-07	3.01185e-06	3.01185e-06
TSPO	11.5384	11.7419	11.7608	10.5521	10.6734	10.6001	2480.39	-1.27021	0.0903746	-14.0549	7.18667e-45	7.19142e-43	1e-20
PLAGL1	10.1169	9.93172	9.97833	9.14923	8.83918	9.08797	799.049	-1.26604	0.120465	-10.5096	7.80408e-26	4.28841e-24	1e-20
AC092803.2	4.93809	4.92645	4.90541	4.7264	4.67196	4.71214	28.6234	-1.26452	0.407882	-3.10022	0.00193378	0.01224	0.01224
LINCR-0001	8.65703	8.33885	8.2964	7.67648	7.53911	7.72518	283.565	-1.26445	0.170823	-7.40207	1.34083e-13	3.65275e-12	3.65275e-12
DNAI2	7.66715	7.79179	7.51515	7.00796	6.96417	7.02281	171.05	-1.26392	0.188243	-6.71432	1.88951e-11	4.3425e-10	4.3425e-10
PRR18	11.4164	11.3733	11.0552	10.277	10.0217	10.3862	1900.54	-1.26302	0.12243	-10.3163	5.94609e-25	3.12073e-23	1e-20
LINC01857	8.54956	8.52366	8.27885	7.77045	7.67789	7.52892	286.27	-1.26041	0.163915	-7.6894	1.47822e-14	4.30039e-13	4.30039e-13
UBASH3A	4.93497	4.92049	4.82779	4.64385	4.58753	4.79304	28.2881	-1.25909	0.459448	-2.74045	0.00613557	0.0325538	0.0325538
RPL32P1	4.86022	4.8525	4.80456	4.60366	4.607	4.67963	27.124	-1.25865	0.423359	-2.97302	0.00294887	0.017579	0.017579
GPM6B	9.57794	9.34906	9.45545	8.72145	8.47304	8.414	555.487	-1.25653	0.135128	-9.29879	1.42048e-20	6.08842e-19	6.08842e-19
FOXO1	9.01342	9.16475	9.19059	8.28146	8.35323	8.08058	444.1	-1.25569	0.136884	-9.17337	4.58439e-20	1.92327e-18	1.92327e-18
GHRL	4.59201	4.48687	4.55033	4.36118	4.3722	4.36792	22.2418	-1.25558	0.462816	-2.71291	0.00666944	0.0350251	0.0350251
CASKIN1	5.43294	5.4134	5.3365	5.121	5.11361	5.11752	39.1398	-1.25412	0.35023	-3.58085	0.000342476	0.00270749	0.00270749
LRIG3	5.24454	4.99213	5.03428	4.82262	4.96215	4.76964	32.3884	-1.25365	0.440813	-2.84394	0.00445595	0.0249985	0.0249985
TSPAN18	8.2856	8.21137	7.7642	7.32899	7.37397	7.41746	229.061	-1.25193	0.198162	-6.3177	2.65489e-10	5.47961e-09	5.47961e-09
KALRN	5.12612	4.89077	4.84977	4.66196	4.80889	4.73781	29.6774	-1.25154	0.452909	-2.76335	0.0057212	0.0306973	0.0306973
AC004585.1	8.85734	8.93728	8.97833	8.13641	7.97876	8.09472	389.154	-1.2504	0.131461	-9.51153	1.87884e-21	8.38854e-20	8.38854e-20
DPT	5.0514	5.02044	4.85589	4.739	4.79271	4.73172	29.8461	-1.24906	0.419131	-2.98011	0.00288142	0.0172249	0.0172249
AC005220.1	4.57606	4.44045	4.47654	4.31485	4.36956	4.29679	21.6197	-1.24731	0.481659	-2.58961	0.00960842	0.0472285	0.0472285
ARHGEF11	5.2248	5.01296	4.92624	4.8654	4.83125	4.78051	31.5769	-1.24522	0.429342	-2.9003	0.00372809	0.0214808	0.0214808
AL391056.1	4.68312	4.56511	4.74554	4.50693	4.50406	4.4187	24.2704	-1.24508	0.470098	-2.64856	0.00808347	0.0410187	0.0410187
BCL11B	8.89892	8.84001	8.82834	8.11421	7.95945	7.96722	371.975	-1.245	0.132488	-9.39711	5.60844e-21	2.45293e-19	2.45293e-19
EVC	8.62685	8.64465	8.66343	7.76166	7.81408	7.92607	324.169	-1.2442	0.137635	-9.0399	1.56819e-19	6.35106e-18	6.35106e-18
AC104964.3	10.3891	10.0534	9.97173	9.29118	8.87072	9.32429	881.856	-1.24325	0.152693	-8.14215	3.88323e-16	1.25775e-14	1.25775e-14
ZC3HAV1	11.6859	11.6348	11.6215	10.6403	10.5382	10.6157	2429.47	-1.24067	0.0772653	-16.0573	5.08453e-58	7.42949e-56	1e-20
BCHE	11.6553	11.5842	11.7353	10.7455	10.6132	10.4579	2450.6	-1.23939	0.0953984	-12.9917	1.36334e-38	1.12737e-36	1e-20
LINC01446	8.01599	7.9887	7.972	7.28888	7.21089	7.35213	211.856	-1.23833	0.16236	-7.62708	2.40133e-14	6.90001e-13	6.90001e-13
DPP4	10.166	10.2887	10.0973	9.21663	9.3896	9.01096	902.582	-1.23819	0.122077	-10.1427	3.56946e-24	1.7964e-22	1e-20
SLC27A2	6.21792	6.25806	6.3968	5.90984	5.88016	5.85012	70.6796	-1.23633	0.271813	-4.54845	5.40421e-06	6.34902e-05	6.34902e-05
TREML4	5.46209	5.52943	5.39187	5.25535	5.23355	5.02629	41.1618	-1.23421	0.39337	-3.13754	0.00170374	0.0110033	0.0110033
CDKN2C	8.31298	8.53467	8.89535	7.86345	7.62581	7.90373	317.698	-1.2339	0.193692	-6.37043	1.88502e-10	3.98005e-09	3.98005e-09
DDX50P1	5.69989	5.88591	5.8045	5.44131	5.53747	5.41685	51.3749	-1.23192	0.322685	-3.81773	0.000134687	0.00118622	0.00118622
AXL	5.93284	5.88938	5.86252	5.60919	5.52206	5.5135	54.3707	-1.22882	0.30282	-4.05792	4.95108e-05	0.000482665	0.000482665
OPCML	4.96588	4.87691	4.90032	4.66228	4.79797	4.63829	28.6254	-1.227	0.434763	-2.82222	0.00476918	0.0263988	0.0263988
SLC43A2	7.28154	7.14202	6.93647	6.53209	6.59627	6.5964	121.512	-1.22677	0.225087	-5.4502	5.0314e-08	7.94794e-07	7.94794e-07
MTERF2	7.89244	7.86465	7.74794	7.27613	7.12359	7.07034	191.722	-1.22607	0.178819	-6.85651	7.0565e-12	1.67874e-10	1.67874e-10
PTPRF	6.40332	6.34823	6.1927	5.83162	5.82423	6.04341	72.0006	-1.22561	0.290717	-4.21582	2.48876e-05	0.000258305	0.000258305
AC007639.1	6.3189	6.1956	6.20922	5.8741	5.81278	5.84127	68.2259	-1.22391	0.271046	-4.51551	6.31652e-06	7.31813e-05	7.31813e-05
ABCA2	9.08567	9.15476	9.02669	8.13862	8.21436	8.34667	435.477	-1.2238	0.12841	-9.5304	1.5668e-21	7.05664e-20	7.05664e-20
CR1	9.9958	9.85425	10.0539	9.10657	8.91999	9.04793	781.903	-1.22287	0.111181	-10.9988	3.87051e-28	2.32565e-26	1e-20
OTOA	5.32373	5.23781	5.25869	5.02768	4.9954	5.03247	36.1499	-1.222	0.363626	-3.3606	0.000777732	0.00558529	0.00558529
REEP2	6.89537	6.85311	6.64592	6.13821	6.36489	6.40697	98.7589	-1.21861	0.258356	-4.7168	2.39579e-06	3.00255e-05	3.00255e-05
HRH2	9.62663	9.74119	9.72078	8.69797	8.73609	8.90288	651.89	-1.218	0.113688	-10.7135	8.79539e-27	5.0602e-25	1e-20
TMEM200C	7.89954	8.08796	7.87505	7.26701	7.3315	7.19927	207.861	-1.21656	0.172474	-7.05357	1.74382e-12	4.34552e-11	4.34552e-11
MEGF11	6.30852	6.40967	6.20325	5.86296	6.01888	5.81116	71.6907	-1.21437	0.285052	-4.26017	2.04269e-05	0.000215737	0.000215737
KBTBD8	8.66372	8.73034	8.8941	8.0382	8.00292	7.81956	352.392	-1.21306	0.147454	-8.22672	1.92411e-16	6.31959e-15	6.31959e-15
SCNN1D	5.17696	5.2243	5.22822	4.92424	5.02405	4.94251	34.8021	-1.21225	0.375848	-3.22538	0.00125807	0.00846513	0.00846513
SIT1	10.082	10.4864	10.3755	9.2785	9.43911	9.36994	995.309	-1.21194	0.123213	-9.83617	7.86486e-23	3.71803e-21	1e-20
ZNF772	9.41154	9.2738	9.36923	8.51768	8.4413	8.48374	518.965	-1.20479	0.115753	-10.4083	2.27338e-25	1.22055e-23	1e-20
AK4	12.9472	13.224	12.968	12.0672	12.1189	11.8116	6422.38	-1.20236	0.103474	-11.62	3.26139e-31	2.16726e-29	1e-20
PHACTR1	9.73077	9.65183	9.5384	8.73208	8.57387	8.90893	630.367	-1.19998	0.127823	-9.38788	6.12209e-21	2.6685e-19	2.6685e-19
SYNJ2BP	10.0212	9.89653	9.88001	9.06811	8.99717	8.97604	765.663	-1.19628	0.104053	-11.4969	1.36759e-30	8.92651e-29	1e-20
ACSM4	7.97867	8.20148	8.1207	7.38439	7.45343	7.36252	228.958	-1.1958	0.164055	-7.28901	3.12234e-13	8.26102e-12	8.26102e-12
JPH2	7.01718	6.8951	6.65772	6.30324	6.44193	6.36181	102.895	-1.19489	0.247757	-4.82283	1.41534e-06	1.83645e-05	1.83645e-05
F2RL3	5.14361	5.02281	5.07167	4.72424	4.85	4.96858	32.1129	-1.19444	0.441088	-2.70795	0.00676994	0.0354227	0.0354227
LRRCC1	8.81725	8.70012	8.87819	8.08302	7.99889	7.91991	361.058	-1.19003	0.13742	-8.65978	4.72675e-18	1.72178e-16	1.72178e-16
PSD3	7.91578	7.5128	7.7317	7.13803	7.12336	7.00957	180.03	-1.18918	0.199409	-5.96351	2.46877e-09	4.62414e-08	4.62414e-08
AC138035.1	4.89116	4.97546	4.91297	4.73592	4.70509	4.72192	28.8462	-1.18802	0.406071	-2.92565	0.00343738	0.0200497	0.0200497
ZNF583	6.17363	6.07105	6.04453	5.89195	5.64067	5.63177	62.344	-1.18749	0.318854	-3.72424	0.000195906	0.00164339	0.00164339
SORL1	15.1804	15.3966	15.2861	14.2014	14.3315	14.1899	30233.7	-1.18748	0.079564	-14.9249	2.27038e-50	2.70311e-48	1e-20
SLC35E4	6.28568	6.13718	6.10381	5.69115	5.76454	5.92877	65.8554	-1.18719	0.299998	-3.95734	7.57899e-05	0.000710051	0.000710051
ZNF347	5.6119	5.6867	5.60736	5.38116	5.24172	5.38286	46.0613	-1.18668	0.33823	-3.50852	0.000450607	0.00344992	0.00344992
SYT17	6.71285	6.49101	6.49654	6.05536	6.24231	6.08138	84.9842	-1.18642	0.263614	-4.50061	6.77575e-06	7.79302e-05	7.79302e-05
RPS8P6	4.94883	5.06856	4.98919	4.81959	4.78329	4.75541	30.3657	-1.18224	0.402401	-2.93796	0.00330376	0.0193935	0.0193935
DNASE1L3	12.8236	12.8695	12.8182	11.786	11.83	11.8182	5552.09	-1.18211	0.0667575	-17.7075	3.6685e-70	6.33173e-68	1e-20
CARMN	7.72687	7.57036	7.22785	6.92105	6.96079	6.88641	158.028	-1.18172	0.220732	-5.35362	8.6214e-08	1.3221e-06	1.3221e-06
KEL	8.93626	8.89294	8.48111	8.06399	7.93879	7.99127	359.018	-1.17638	0.165263	-7.11822	1.09332e-12	2.77986e-11	2.77986e-11
FRG1EP	8.6513	8.64454	8.57309	7.88188	7.83487	7.85895	321.826	-1.17498	0.134593	-8.72987	2.54962e-18	9.54417e-17	9.54417e-17
VN1R54P	5.48586	5.42276	5.52761	5.29087	5.17852	5.13876	41.5392	-1.17443	0.356237	-3.29676	0.000978086	0.00683332	0.00683332
BMS1P22	7.01609	6.87789	7.11313	6.46666	6.44416	6.57374	112.657	-1.17056	0.224455	-5.21512	1.83695e-07	2.68262e-06	2.68262e-06
LINC00665	5.49289	5.28881	5.40943	5.18327	5.15412	5.07122	39.4469	-1.16991	0.368123	-3.17804	0.00148272	0.0097572	0.0097572
SLC9A5	8.71857	8.88354	8.89215	7.91829	7.9549	8.23797	370.674	-1.16876	0.151785	-7.70008	1.35984e-14	3.9785e-13	3.9785e-13
TTC34	5.68543	5.68094	5.82674	5.46534	5.3977	5.41046	49.1573	-1.16861	0.321211	-3.63814	0.000274611	0.00222781	0.00222781
CFTR	5.03189	5.08894	4.99126	4.79058	4.86639	4.80613	31.0836	-1.16349	0.395152	-2.9444	0.00323579	0.0190728	0.0190728
AC106872.5	6.76786	6.59684	6.60156	6.28634	6.27622	6.04424	89.9152	-1.16318	0.262675	-4.42823	9.50095e-06	0.000106464	0.000106464
ERVV-1	5.42501	5.5011	5.56412	5.12008	5.33516	5.20576	42.3948	-1.16209	0.367332	-3.16358	0.0015584	0.0101911	0.0101911
ZNF561-AS1	6.11117	6.17641	5.98131	5.63334	5.7538	5.80842	62.3647	-1.1613	0.298324	-3.89273	9.9123e-05	0.000904594	0.000904594
TMEM37	9.27008	9.14619	8.94008	8.34461	8.22633	8.36258	449.735	-1.15597	0.13833	-8.3566	6.45544e-17	2.19306e-15	2.19306e-15
CCDC136	6.0334	5.98806	5.95437	5.53584	5.69162	5.71893	58.3483	-1.15525	0.302642	-3.81723	0.00013496	0.00118796	0.00118796
AL121956.1	6.97224	7.08502	7.0291	6.63282	6.4489	6.46847	114.35	-1.15457	0.221835	-5.20466	1.94349e-07	2.82537e-06	2.82537e-06
JADE3	10.832	10.8939	10.6756	9.87544	9.96209	9.73665	1386.47	-1.15282	0.101959	-11.3067	1.2154e-29	7.67971e-28	1e-20
MAPK10	5.03037	4.83948	4.8081	4.6825	4.73538	4.6747	28.3334	-1.14716	0.433104	-2.6487	0.0080801	0.0410096	0.0410096
SPNS3	8.6248	8.11671	8.61541	7.88756	7.30023	7.94297	295.25	-1.14628	0.428954	-2.67227	0.00753409	0.0387794	0.0387794
SLC9A2	6.01594	5.79333	5.69424	5.54575	5.54272	5.48303	52.9518	-1.14611	0.330017	-3.47288	0.000514902	0.00387185	0.00387185
GPR18	8.09655	8.03952	8.22034	7.46998	7.4491	7.41068	232.526	-1.14545	0.158553	-7.22439	5.03369e-13	1.31959e-11	1.31959e-11
LLGL1	9.88363	9.88186	10.1368	9.04771	9.08434	9.13248	792.335	-1.14429	0.113887	-10.0476	9.41286e-24	4.6285e-22	1e-20
GEM	8.34504	8.2949	8.26416	7.55199	7.66657	7.58167	261.706	-1.14389	0.147528	-7.75372	8.92384e-15	2.647e-13	2.647e-13
ZNF563	6.80814	6.88605	6.61539	6.24063	6.40046	6.29554	97.3196	-1.14331	0.245538	-4.65636	3.21856e-06	3.95658e-05	3.95658e-05
HNRNPA1P21	5.41768	5.17184	5.25533	5.01192	5.05193	5.06616	36.6811	-1.14319	0.380202	-3.00679	0.00264024	0.0160139	0.0160139
FXYD7	5.35739	5.41513	5.2898	5.00275	5.1555	5.14788	38.4928	-1.14289	0.373783	-3.05764	0.00223088	0.0138411	0.0138411
GNA11	9.58827	9.49373	9.52961	8.6688	8.56897	8.8277	592.222	-1.14075	0.118583	-9.61989	6.59002e-22	3.02095e-20	3.02095e-20
PPFIA4	6.03077	6.00596	5.92287	5.54224	5.6089	5.78713	58.2939	-1.13751	0.314748	-3.61402	0.00030148	0.00241909	0.00241909
AC244502.1	9.04436	9.13554	8.85481	8.12722	8.35692	8.19274	419.752	-1.13614	0.141517	-8.0283	9.88304e-16	3.13008e-14	3.13008e-14
ZSCAN5A	8.02112	8.07282	8.02138	7.31774	7.42578	7.39341	220.589	-1.13604	0.157639	-7.20663	5.73521e-13	1.49284e-11	1.49284e-11
LINC00908	6.74028	6.91953	6.80454	6.33576	6.45218	6.27961	100.423	-1.1322	0.235592	-4.80578	1.54151e-06	1.99012e-05	1.99012e-05
PSTPIP2	9.24277	9.09498	8.97571	8.3033	8.3698	8.27373	446.167	-1.12964	0.130876	-8.6314	6.06049e-18	2.19827e-16	2.19827e-16
AL132655.1	4.70863	4.77868	4.85339	4.54528	4.63614	4.60877	26.368	-1.12868	0.438308	-2.57508	0.0100218	0.0488774	0.0488774
ATR	10.5877	10.321	10.6184	9.7	9.60783	9.50926	1145.12	-1.12785	0.111963	-10.0735	7.23704e-24	3.57914e-22	1e-20
CPLANE1	9.46428	9.3955	9.41275	8.60234	8.65854	8.53947	550.048	-1.12599	0.111576	-10.0917	6.01196e-24	2.98474e-22	1e-20
ZFP41	8.82089	9.18972	8.84389	8.15843	8.21145	8.19383	405.937	-1.12364	0.149633	-7.50932	5.94345e-14	1.65958e-12	1.65958e-12
DUX4L37	7.59008	7.72598	7.63102	7.05499	7.04038	7.07513	171.539	-1.12117	0.176963	-6.33561	2.36405e-10	4.92278e-09	4.92278e-09
PFN1P2	7.25416	7.30203	7.30206	6.66838	6.82192	6.76187	135.509	-1.11979	0.197431	-5.67179	1.4131e-08	2.40189e-07	2.40189e-07
LINC00884	5.72385	5.80858	5.65617	5.38964	5.4733	5.44459	49.2305	-1.11931	0.318618	-3.513	0.00044307	0.00339625	0.00339625
KIF5A	5.718	5.7157	5.63508	5.29492	5.52094	5.37488	48.0364	-1.11812	0.341277	-3.27629	0.00105179	0.00726338	0.00726338
VN1R1	5.77783	5.88447	5.77225	5.4423	5.45515	5.61254	52.0249	-1.11812	0.3218	-3.47459	0.000511636	0.00385067	0.00385067
KANK1	11.633	11.608	11.5899	10.6392	10.6399	10.7159	2416.08	-1.11797	0.0754096	-14.8253	1.00575e-49	1.18104e-47	1e-20
DNAH6	8.48422	8.62214	8.12642	7.76922	7.87427	7.49684	286.449	-1.11491	0.195638	-5.69885	1.20621e-08	2.07076e-07	2.07076e-07
CRTAP	11.0876	11.2186	11.2234	10.259	10.2258	10.2817	1801.12	-1.10713	0.0842201	-13.1456	1.80316e-39	1.56661e-37	1e-20
SERPINA6	7.27217	7.17803	7.1218	6.75342	6.52503	6.73855	127.543	-1.10693	0.216575	-5.11108	3.20326e-07	4.54375e-06	4.54375e-06
FAM218A	6.05169	6.00835	6.05724	5.80626	5.66685	5.627	60.1374	-1.10584	0.296642	-3.72786	0.000193111	0.00162508	0.00162508
LINC00921	6.32197	6.23628	6.14993	5.92928	5.79102	5.89615	68.5079	-1.10477	0.27824	-3.97056	7.17045e-05	0.000676458	0.000676458
XAF1	10.6089	10.4838	10.3892	9.61183	9.50682	9.70543	1134.97	-1.10329	0.103491	-10.6607	1.55439e-26	8.82435e-25	1e-20
LHFPL3	7.72611	7.42217	7.70108	7.15203	6.95089	7.01712	169.133	-1.10237	0.201004	-5.48435	4.14995e-08	6.63709e-07	6.63709e-07
LINC01001	5.83163	5.96123	5.82275	5.53828	5.62858	5.52082	54.136	-1.09917	0.307166	-3.57841	0.000345685	0.0027295	0.0027295
CCSAP	9.4403	9.82417	9.61439	8.81339	8.94425	8.66072	636.997	-1.09832	0.138727	-7.91713	2.43064e-15	7.4504e-14	7.4504e-14
DNAJB5	7.48349	7.40499	7.27132	6.78175	6.75887	6.99328	145.353	-1.09633	0.207452	-5.28473	1.25892e-07	1.88669e-06	1.88669e-06
SHPK	7.40149	7.34051	7.50347	6.85883	6.89246	6.86798	147.754	-1.09465	0.189617	-5.77294	7.79007e-09	1.36377e-07	1.36377e-07
FCRLB	5.39997	5.20081	5.2744	5.03247	5.10517	5.04562	36.9176	-1.09121	0.372096	-2.9326	0.00336136	0.0196732	0.0196732
ESPN	5.0038	5.1182	5.02196	4.85145	4.82489	4.8519	31.3851	-1.09086	0.390768	-2.79157	0.00524531	0.0285127	0.0285127
ACHE	8.71487	8.58213	8.42228	7.88763	7.76381	7.95986	316.048	-1.08867	0.153629	-7.08632	1.37721e-12	3.47915e-11	3.47915e-11
LTBP2	5.84929	5.80092	5.74366	5.49114	5.57069	5.44202	51.4412	-1.08796	0.312066	-3.48633	0.000489695	0.00371051	0.00371051
LRRC26	4.93914	5.12049	4.9658	4.82191	4.77231	4.83276	30.73	-1.08433	0.408367	-2.65527	0.00792443	0.0403549	0.0403549
AP001625.2	5.04926	5.08535	5.10663	4.84783	4.86116	4.90864	32.0335	-1.08384	0.383451	-2.82654	0.00470537	0.0261196	0.0261196
NAPSA	5.15959	5.22884	5.35155	4.97068	5.07189	5.02295	36.0503	-1.07924	0.380193	-2.83867	0.00453023	0.0253324	0.0253324
CASC19	5.42394	5.59398	5.57422	5.24855	5.27775	5.29037	43.3915	-1.07896	0.340973	-3.16435	0.00155428	0.0101682	0.0101682
AC079610.1	5.20304	5.30078	5.13974	5.04877	4.95085	4.97779	35.0838	-1.07752	0.381305	-2.82588	0.00471514	0.026156	0.026156
KIFAP3	13.5111	13.4563	13.3233	12.621	12.4933	12.3439	8529.61	-1.07687	0.0895496	-12.0254	2.6118e-33	1.87619e-31	1e-20
WASHC5	10.4334	10.5229	10.5276	9.62393	9.68845	9.5732	1138.08	-1.07606	0.0916332	-11.7431	7.66443e-32	5.22828e-30	1e-20
AC016642.1	7.77477	7.79796	7.63484	7.18322	7.18723	7.0905	182.371	-1.0754	0.175524	-6.12683	8.96483e-10	1.75589e-08	1.75589e-08
ZBP1	5.51403	5.5899	5.59999	5.27406	5.26108	5.37518	44.3224	-1.07537	0.335423	-3.20601	0.00134591	0.00896937	0.00896937
IQCG	8.80407	8.67101	8.43491	7.83808	8.01575	7.97431	331.447	-1.06969	0.157524	-6.79065	1.11626e-11	2.60971e-10	2.60971e-10
PIK3R1	12.646	12.6171	12.5038	11.7137	11.7494	11.5215	4777.68	-1.06919	0.085956	-12.4388	1.60995e-35	1.23591e-33	1e-20
RNF208	9.30278	9.49153	9.30666	8.65292	8.46187	8.64618	534.892	-1.06808	0.125611	-8.50309	1.84613e-17	6.50368e-16	6.50368e-16
DUX4L50	8.5789	8.61252	8.42296	7.67242	7.90805	7.96269	309.368	-1.06693	0.155896	-6.84391	7.70611e-12	1.82317e-10	1.82317e-10
AP000355.1	5.34829	5.17547	5.13638	5.05428	4.93362	5.0152	35.2353	-1.06586	0.392644	-2.71456	0.00663647	0.0348733	0.0348733
CACNB4	7.63133	7.57551	7.94169	7.21714	7.25849	6.94836	182.175	-1.0629	0.213469	-4.97919	6.3852e-07	8.6745e-06	8.6745e-06
LINC02381	5.6526	5.66449	5.667	5.39351	5.40139	5.37277	46.9981	-1.06215	0.314762	-3.37446	0.000739619	0.00534742	0.00534742
NXF3	11.9919	12.2426	12.0443	11.1776	11.1459	11.2391	3408.82	-1.06069	0.0882555	-12.0184	2.84457e-33	2.03771e-31	1e-20
SLAIN1	12.4578	12.4769	12.5197	11.5976	11.6068	11.5086	4451.82	-1.05728	0.0713216	-14.8241	1.02407e-49	1.19709e-47	1e-20
AC084033.3	7.87724	8.01216	7.87573	7.32986	7.30772	7.32918	206.23	-1.05663	0.16383	-6.44953	1.12199e-10	2.4166e-09	2.4166e-09
SLC6A20	4.88328	5.03018	4.94161	4.73294	4.79725	4.75886	29.5775	-1.05321	0.407766	-2.58287	0.00979816	0.0479778	0.0479778
FRMPD2	11.0425	10.9495	10.5382	10.0105	9.94799	10.0337	1467.02	-1.05159	0.125571	-8.37448	5.54699e-17	1.89949e-15	1.89949e-15
ZNF302	8.23144	8.23472	8.23575	7.66986	7.39094	7.69285	252.981	-1.05152	0.165103	-6.36891	1.9038e-10	4.00984e-09	4.00984e-09
TTC12	7.59164	7.69217	7.57928	7.07965	7.07723	7.0454	169.468	-1.05072	0.176456	-5.95459	2.60721e-09	4.87279e-08	4.87279e-08
OTUB2	5.83561	5.8035	5.84894	5.46139	5.5952	5.5569	52.647	-1.04949	0.306309	-3.42623	0.000612015	0.00451627	0.00451627
NTNG1	9.30444	9.41576	9.17364	8.61017	8.60945	8.40596	512.94	-1.04427	0.129795	-8.04557	8.58448e-16	2.72216e-14	2.72216e-14
PDE7A	10.1619	10.1622	10.325	9.35308	9.45769	9.36986	949.027	-1.04343	0.100631	-10.3689	3.436e-25	1.83708e-23	1e-20
CSAG3	6.45521	6.45444	6.1959	6.03057	5.96683	6.02835	75.3506	-1.04326	0.272901	-3.82285	0.000131917	0.00116381	0.00116381
STAR	5.88873	5.62168	5.64932	5.46145	5.37012	5.51336	49.2868	-1.03975	0.342544	-3.03539	0.00240225	0.0147408	0.0147408
AC063926.2	6.19601	6.17517	6.10876	5.85102	5.83934	5.79086	65.3059	-1.0397	0.27182	-3.82495	0.0001308	0.00115487	0.00115487
SMIM14	11.7093	11.5439	11.5537	10.8111	10.6936	10.6784	2441.42	-1.03464	0.0864735	-11.9648	5.4344e-33	3.85004e-31	1e-20
ITFG1	10.4778	10.3671	10.3956	9.63987	9.69707	9.40655	1085.37	-1.03255	0.106665	-9.68034	3.65487e-22	1.69355e-20	1.69355e-20
TRIM61	6.48269	6.64501	6.59882	6.27799	6.16924	6.10257	86.0563	-1.02868	0.252635	-4.0718	4.6652e-05	0.000457048	0.000457048
ADCY9	6.40575	6.2254	6.20576	5.97901	5.9517	5.87514	70.8657	-1.02585	0.273675	-3.74844	0.00017794	0.00151225	0.00151225
PPP2R5A	11.5047	11.6223	11.5965	10.7252	10.7967	10.5945	2397.25	-1.0254	0.0863704	-11.8722	1.65162e-32	1.15108e-30	1e-20
CTNNAL1	9.71635	9.63281	9.8555	8.97895	9.03817	8.85552	688.719	-1.02491	0.115397	-8.88164	6.58812e-19	2.57879e-17	2.57879e-17
CDK18	11.3439	11.4482	10.9957	10.4015	10.3343	10.5202	1956.68	-1.02266	0.11799	-8.66736	4.42249e-18	1.61553e-16	1.61553e-16
NPR3	8.38431	8.24826	8.15857	7.62108	7.75558	7.53911	259.606	-1.02054	0.160567	-6.35588	2.07232e-10	4.35053e-09	4.35053e-09
SLFN11	9.60335	9.41724	9.53959	8.64279	8.84205	8.80588	596.62	-1.02034	0.118708	-8.59543	8.29551e-18	2.97125e-16	2.97125e-16
VANGL2	5.54742	5.49422	5.40039	5.23718	5.27839	5.20886	41.8613	-1.01943	0.341723	-2.9832	0.00285247	0.0170876	0.0170876
THBS4	7.3652	7.04886	6.94982	6.7028	6.57296	6.71818	124.143	-1.01835	0.237911	-4.28041	1.86551e-05	0.00019882	0.00019882
PSAP	15.6986	15.8068	15.6306	14.8368	14.7994	14.8067	41794.1	-1.01808	0.0701745	-14.5079	1.0804e-47	1.16254e-45	1e-20
B3GNT10	6.59101	6.5471	6.5461	6.19472	6.23249	6.10633	85.0752	-1.01569	0.241912	-4.19859	2.6858e-05	0.000276836	0.000276836
EGFEM1P	7.61736	7.65832	7.42929	7.02856	7.09809	7.0007	164.79	-1.01511	0.187175	-5.42334	5.8496e-08	9.16722e-07	9.16722e-07
STARD4	13.856	13.7296	13.5392	12.898	12.9493	12.6043	10490.7	-1.01411	0.10598	-9.56884	1.08117e-21	4.90376e-20	4.90376e-20
LINC01410	8.91106	8.71203	8.61089	8.04493	8.12618	8.05218	357.545	-1.01107	0.143681	-7.03694	1.96505e-12	4.8779e-11	4.8779e-11
COL24A1	7.24717	7.05224	7.19535	6.51663	6.85666	6.70066	127.007	-1.00928	0.229064	-4.4061	1.05248e-05	0.000117171	0.000117171
ITGA9	9.07595	9.22175	9.04978	8.30196	8.50431	8.40414	456.435	-1.0069	0.128212	-7.85339	4.0495e-15	1.22808e-13	1.22808e-13
HLA-K	7.31926	7.37519	7.21861	6.82467	6.7086	6.91456	138.607	-1.00438	0.2027	-4.95503	7.23176e-07	9.74733e-06	9.74733e-06
FURIN	9.61287	9.56881	9.4429	8.80927	8.67719	8.89142	606.255	-1.00419	0.117763	-8.52725	1.49871e-17	5.30155e-16	5.30155e-16
GEN1	12.2802	12.2334	12.1865	11.4821	11.4468	11.1606	3783.63	-1.00314	0.0955665	-10.4968	8.93905e-26	4.90161e-24	1e-20
GPR160	5.21726	5.27751	5.13331	5.04352	5.03077	4.93947	35.0703	-1.0024	0.3803	-2.63582	0.00839347	0.0422996	0.0422996
AC073349.2	6.5279	6.69344	6.68649	7.04588	7.02037	7.21081	121.464	1.00357	0.215445	4.6581	3.19138e-06	3.92693e-05	3.92693e-05
LARGE1	5.17159	5.18367	5.13026	5.47927	5.38908	5.29994	39.6786	1.0056	0.351665	2.85953	0.00424265	0.0239272	0.0239272
JAML	8.34448	8.19818	8.06223	8.92682	8.81576	8.95892	395.548	1.00654	0.139347	7.22324	5.07634e-13	1.32806e-11	1.32806e-11
SHB	5.52015	5.5355	5.39564	5.82269	5.80319	5.64734	50.6648	1.00659	0.323922	3.10752	0.00188661	0.0119857	0.0119857
PROCA1	8.19977	8.17827	8.01815	8.78159	8.70435	8.96411	375.17	1.00856	0.142487	7.07822	1.46018e-12	3.67791e-11	3.67791e-11
SP8	5.70381	5.70542	5.79127	5.96818	6.11167	6.05597	61.1755	1.01212	0.284508	3.55743	0.000374499	0.00293092	0.00293092
AC120049.1	5.62912	5.5805	5.6884	5.73612	6.048	5.99286	57.1464	1.01258	0.320294	3.16141	0.00157009	0.0102508	0.0102508
AC125616.1	5.01658	4.99942	4.976	5.17216	5.23575	5.21745	35.1104	1.01301	0.362298	2.79607	0.00517281	0.0282081	0.0282081
MAB21L3	8.9039	8.75896	8.90358	9.6429	9.53631	9.67626	637.549	1.01348	0.111226	9.11192	8.09401e-20	3.34652e-18	3.34652e-18
VAMP5	8.01187	7.97497	7.99778	8.58045	8.68081	8.74251	338.83	1.01618	0.134032	7.58161	3.41284e-14	9.74117e-13	9.74117e-13
FCRL3	6.62327	6.74403	6.43219	7.05141	7.15281	6.99553	119.186	1.01737	0.229869	4.42588	9.60481e-06	0.000107441	0.000107441
AF127936.2	5.90164	6.13463	5.9547	6.33252	6.40767	6.33376	75.1245	1.0189	0.27048	3.767	0.00016522	0.00142249	0.00142249
LINC02438	6.78542	6.85023	6.77473	7.41261	7.14682	7.32038	138.173	1.02097	0.20246	5.04284	4.58666e-07	6.35386e-06	6.35386e-06
LYG1	5.05494	5.07077	4.97516	5.19563	5.29321	5.26626	36.1956	1.02104	0.36616	2.7885	0.00529523	0.0287285	0.0287285
KCP	6.2523	6.28254	6.10953	6.51527	6.61588	6.70868	88.6548	1.02661	0.249884	4.10836	3.98483e-05	0.00039674	0.00039674
IFT172	8.71241	8.63017	8.61856	9.33598	9.37439	9.51491	553.177	1.0275	0.116346	8.8314	1.03375e-18	3.97979e-17	3.97979e-17
RASD1	4.84733	4.78583	4.857	4.9849	5.014	5.07624	31.1055	1.02862	0.390474	2.63429	0.00843131	0.0424736	0.0424736
UNC5CL	6.81655	6.97219	6.81989	7.39375	7.3676	7.38328	145.716	1.02863	0.190332	5.40442	6.50174e-08	1.0103e-06	1.0103e-06
IL18RAP	6.61992	6.60781	6.43173	6.9744	7.04462	7.02557	114.734	1.02939	0.217773	4.72689	2.27979e-06	2.86697e-05	2.86697e-05
AC005682.1	5.9243	5.68857	5.78997	6.16381	5.97856	6.25589	64.9754	1.02977	0.310296	3.31865	0.000904532	0.00637136	0.00637136
CLCNKA	4.76192	4.82169	4.80877	5.00457	5.03131	4.93086	30.3937	1.03758	0.393061	2.63975	0.00829667	0.0419021	0.0419021
AC012409.3	5.67395	5.82799	5.81458	6.08323	6.13796	6.08183	63.349	1.04123	0.282563	3.68495	0.000228749	0.00188913	0.00188913
C3orf20	4.7243	4.69678	4.71568	4.90826	4.88445	4.89503	28.4536	1.04128	0.398796	2.61105	0.00902634	0.0449111	0.0449111
SLCO2B1	5.55823	5.66343	5.61341	6.00891	5.83558	5.89328	55.9882	1.04355	0.29955	3.48372	0.000494495	0.00374137	0.00374137
NEO1	9.73315	9.79495	9.65844	10.587	10.5571	10.5808	1208.24	1.04389	0.0886072	11.7811	4.88799e-32	3.36108e-30	1e-20
LINC00324	6.17634	6.19405	6.26953	6.62738	6.64025	6.58117	88.4266	1.04431	0.234548	4.45246	8.48922e-06	9.58831e-05	9.58831e-05
HIST1H2BO	5.71004	5.72123	5.78025	6.07524	5.99489	6.11075	61.5441	1.04722	0.279857	3.74198	0.000182575	0.00154399	0.00154399
TMEM255B	6.81094	6.84338	6.88293	7.48694	7.38355	7.20831	143.954	1.05356	0.199923	5.26982	1.3656e-07	2.03707e-06	2.03707e-06
AKAP8P1	5.10333	5.06932	5.09703	5.34948	5.30857	5.30738	37.7446	1.05661	0.348781	3.02943	0.0024502	0.0150028	0.0150028
AL353763.1	4.93947	4.92836	5.00734	5.23232	5.13493	5.15313	34.2841	1.05846	0.372734	2.83973	0.00451522	0.0252806	0.0252806
ZNF726	7.19182	7.07629	7.23872	7.81789	7.69763	7.73475	184.671	1.06004	0.17388	6.0964	1.08483e-09	2.10233e-08	2.10233e-08
MEIOC	4.74986	4.80958	4.78625	5.00057	5.05448	4.86996	30.2106	1.06112	0.406407	2.61097	0.00902868	0.0449111	0.0449111
FBXL16	9.81773	10.1894	10.038	10.9421	10.8108	10.9331	1500.54	1.06192	0.109198	9.72467	2.36682e-22	1.10267e-20	1.10267e-20
FOSL2	8.23612	8.48239	8.56819	9.11649	9.2301	9.23377	477.596	1.06324	0.135266	7.86038	3.8296e-15	1.16276e-13	1.16276e-13
GOLM1	7.81339	7.70469	7.75682	8.52723	8.34529	8.42983	288.774	1.06611	0.14549	7.32774	2.34066e-13	6.25313e-12	6.25313e-12
GADD45A	12.1925	12.2378	11.8968	13.0557	13.0675	13.0257	6558.02	1.06996	0.0938331	11.4028	4.04672e-30	2.58879e-28	1e-20
ATAT1	8.43291	8.55959	8.41863	9.18902	9.22849	9.30765	491.702	1.07292	0.118793	9.03186	1.68779e-19	6.8202e-18	6.8202e-18
AL365181.2	7.73874	7.72368	7.61607	8.32312	8.26065	8.51246	276.381	1.07717	0.155031	6.94808	3.70301e-12	9.05232e-11	9.05232e-11
SNX25P1	4.57043	4.65024	4.6374	4.76555	4.82469	4.80739	26.7882	1.07844	0.419605	2.57012	0.0101662	0.0494318	0.0494318
AL390195.2	5.20413	5.20112	5.1163	5.48373	5.38092	5.40511	40.372	1.08026	0.347094	3.1123	0.00185636	0.0118168	0.0118168
INTS4P1	4.78404	4.85868	4.90596	5.12323	5.10275	4.92873	31.8815	1.08382	0.410815	2.63822	0.0083343	0.0420591	0.0420591
AL513320.1	5.53924	5.54771	5.37597	5.77106	5.74587	5.84738	51.4347	1.08424	0.322935	3.35747	0.000786604	0.0056427	0.0056427
AC005304.2	6.19666	6.071	5.93809	6.54726	6.44279	6.42712	80.343	1.08869	0.270075	4.03106	5.55266e-05	0.000535644	0.000535644
MYO15B	5.67616	5.73799	5.66163	5.88275	6.08347	6.08282	60.0986	1.09679	0.296441	3.69987	0.00021571	0.00178949	0.00178949
TMEM51	4.71999	4.86661	4.69763	4.98797	4.9889	4.91572	29.9369	1.09919	0.421624	2.60705	0.00913257	0.0453314	0.0453314
UCP3	5.16073	5.07936	5.08679	5.33079	5.29115	5.42898	38.5495	1.09986	0.358828	3.06514	0.00217568	0.0135412	0.0135412
HOMER2	6.71254	6.53477	6.83431	7.14482	7.35064	7.16249	130.96	1.10399	0.22395	4.92962	8.23903e-07	1.10471e-05	1.10471e-05
LINC00299	8.03343	7.83553	8.04938	8.73668	8.60867	8.80208	345.85	1.11312	0.14409	7.72518	1.11696e-14	3.29037e-13	3.29037e-13
EFNB2	6.90889	6.79402	6.57485	7.41638	7.20764	7.29465	138.119	1.11421	0.223677	4.98135	6.31437e-07	8.59643e-06	8.59643e-06
SOCS3	9.19092	8.99884	8.93257	9.93381	9.76342	10.0074	760.829	1.11434	0.120771	9.22681	2.78804e-20	1.18512e-18	1.18512e-18
PIP5KL1	6.06386	5.80969	6.14775	6.22449	6.38334	6.6157	78.3056	1.11721	0.319916	3.49219	0.000479082	0.00363546	0.00363546
AL359504.2	5.57657	5.52926	5.4961	5.78931	5.87008	5.88638	53.3738	1.11749	0.302019	3.70005	0.000215555	0.00178878	0.00178878
SEZ6L2	10.566	10.7239	10.436	11.5631	11.497	11.5112	2278.66	1.11859	0.092509	12.0917	1.16893e-33	8.49191e-32	1e-20
TMEM132A	6.4842	6.3011	6.53514	6.9917	6.68566	7.07867	108.37	1.1271	0.256991	4.38575	1.15588e-05	0.000127853	0.000127853
TBC1D27P	11.1156	11.2107	11.311	12.0792	12.1485	12.3095	3573.8	1.12782	0.0902815	12.4923	8.22608e-36	6.39124e-34	1e-20
CLN8	9.34099	9.42563	9.36455	10.203	10.3418	10.2779	973.017	1.13338	0.095634	11.8512	2.1219e-32	1.47086e-30	1e-20
U91319.1	8.54747	8.55346	8.40642	9.34423	9.43128	9.19584	515.851	1.13488	0.124999	9.07911	1.09468e-19	4.46855e-18	4.46855e-18
FBXO25	9.47388	9.46707	9.41799	10.393	10.301	10.3814	1028.71	1.13647	0.0915081	12.4193	2.05278e-35	1.56651e-33	1e-20
CEP170B	4.75265	4.64497	4.7301	4.8975	4.81043	5.02192	28.8846	1.13773	0.432336	2.63158	0.00849876	0.0427967	0.0427967
ZACN	5.37589	5.52988	5.54439	5.69668	5.86242	5.82753	51.911	1.13802	0.325005	3.50155	0.000462557	0.00353299	0.00353299
SCNN1G	7.00284	7.10573	7.06028	7.7881	7.67747	7.50273	173.291	1.13869	0.186681	6.09964	1.06306e-09	2.06329e-08	2.06329e-08
CTTN	10.5849	10.5183	10.3049	11.3483	11.4079	11.5425	2136.48	1.14121	0.0998512	11.4291	2.99157e-30	1.92336e-28	1e-20
MPP2	5.47338	5.31962	5.41795	5.67711	5.6929	5.74984	48.565	1.1415	0.325322	3.50883	0.000450085	0.00344694	0.00344694
ARTN	5.31137	5.2211	5.22833	5.55552	5.47907	5.55835	43.2211	1.14206	0.336221	3.39676	0.000681895	0.00497625	0.00497625
SPINK13	5.05396	5.05577	5.01145	5.3575	5.22978	5.26469	36.7686	1.14226	0.361079	3.16347	0.00155902	0.0101915	0.0101915
CA9	6.91121	7.40724	7.01864	7.69343	7.97225	7.57347	185.839	1.14251	0.236283	4.83533	1.32922e-06	1.73169e-05	1.73169e-05
IL23A	5.37372	5.24704	5.23351	5.50482	5.61275	5.59327	44.4538	1.1456	0.343037	3.33959	0.000839024	0.00597706	0.00597706
QPRT	10.8834	10.979	10.8023	11.837	11.8963	11.8646	2866.48	1.14567	0.0796169	14.3898	5.9977e-47	6.34744e-45	1e-20
MID1	4.86095	5.0219	4.86545	5.11647	5.0893	5.23641	33.8689	1.14959	0.402414	2.85673	0.00428031	0.0241291	0.0241291
AL160408.1	6.40927	6.03683	6.01269	6.66376	6.44638	6.72346	88.3751	1.15508	0.309577	3.73117	0.000190596	0.00160654	0.00160654
TGM1	6.54377	6.50898	6.4948	6.91027	6.96782	7.18963	114.94	1.15592	0.224017	5.15997	2.46993e-07	3.5446e-06	3.5446e-06
RHPN2	9.12587	9.21567	9.06574	10.0004	10.121	9.98296	825.62	1.15604	0.10325	11.1965	4.24063e-29	2.64699e-27	1e-20
BX322639.1	8.36741	8.18733	8.05633	9.19697	8.98734	8.84905	419.562	1.1609	0.154162	7.53043	5.0574e-14	1.41988e-12	1.41988e-12
NCF1C	9.05764	9.30054	9.28991	10.0369	10.0871	10.2548	879.208	1.16208	0.115051	10.1005	5.49336e-24	2.73255e-22	1e-20
LCN10	5.1748	5.15352	5.02422	5.37684	5.35196	5.41673	39.208	1.16384	0.364527	3.19275	0.00140927	0.00933028	0.00933028
NEXMIF	7.34444	7.12896	6.98676	7.8857	7.82535	7.70979	190.054	1.16513	0.196708	5.92316	3.15822e-09	5.83896e-08	5.83896e-08
ASPHD1	4.37079	4.43041	4.47101	4.59092	4.57005	4.63055	23.3706	1.16704	0.454986	2.565	0.0103175	0.0499972	0.0499972
C20orf204	10.8431	11.0069	10.9825	11.7884	11.9862	12.0407	3010.99	1.16836	0.0926673	12.6081	1.90592e-36	1.49892e-34	1e-20
DTX1	11.8876	12.1685	12.0934	13.0879	13.007	13.1243	6552.26	1.1706	0.0875548	13.3699	9.06651e-41	8.15257e-39	1e-20
HEG1	7.71848	7.60808	7.73201	8.51052	8.27095	8.49009	284.048	1.17532	0.153538	7.65488	1.93489e-14	5.57844e-13	5.57844e-13
KCNJ11	6.13948	5.88393	5.87943	6.32811	6.34358	6.4962	75.997	1.17534	0.291686	4.02947	5.59018e-05	0.00053884	0.00053884
COLGALT2	6.42648	6.30247	6.47426	6.9863	6.74597	6.95854	105.653	1.17568	0.235594	4.99029	6.02898e-07	8.23844e-06	8.23844e-06
DNAH11	5.68917	5.59961	5.69169	6.06238	6.12223	5.8515	59.6296	1.17993	0.306335	3.85177	0.000117268	0.00104751	0.00104751
ITGB5	7.28391	7.29987	7.24412	8.00712	7.81916	8.01103	207.712	1.18132	0.166993	7.0741	1.5042e-12	3.78138e-11	3.78138e-11
AC011503.2	5.63986	5.55691	5.60185	5.95737	5.93668	5.94549	56.6356	1.18639	0.291243	4.07353	4.63053e-05	0.00045417	0.00045417
KCND2	8.40947	8.38113	8.40048	9.33544	9.37138	9.00795	486.566	1.18881	0.138037	8.61227	7.16293e-18	2.58358e-16	2.58358e-16
AC087741.1	6.76971	6.72743	6.61546	7.37386	7.08121	7.34597	134.265	1.19034	0.216277	5.50379	3.71708e-08	5.98573e-07	5.98573e-07
NAP1L2	7.67151	7.53681	7.28008	8.29581	8.27843	8.11204	249.578	1.19062	0.181365	6.56478	5.21114e-11	1.14837e-09	1.14837e-09
RENBP	8.35494	8.55162	8.13286	9.2055	9.13513	9.27647	473.391	1.19114	0.144435	8.24688	1.62586e-16	5.35369e-15	5.35369e-15
CGN	6.6859	6.53588	6.42328	7.0841	6.97991	7.21026	119.535	1.19503	0.231375	5.16488	2.40593e-07	3.45855e-06	3.45855e-06
AL132780.5	4.3801	4.39464	4.37082	4.55475	4.5337	4.57535	22.6075	1.19749	0.449782	2.66238	0.00775903	0.039654	0.039654
LEF1	5.8985	5.83432	5.75383	6.22792	6.24851	6.20008	67.9186	1.20038	0.27373	4.38525	1.15853e-05	0.00012809	0.00012809
ARHGEF3	9.55878	9.49029	9.55376	10.5577	10.4233	10.5146	1120.32	1.2014	0.0920518	13.0513	6.24773e-39	5.21665e-37	1e-20
MMRN2	5.25934	5.25746	5.17205	5.57476	5.45611	5.52039	42.7911	1.20169	0.340099	3.53336	0.000410317	0.00316975	0.00316975
CELF4	4.4343	4.43622	4.48772	4.56562	4.69102	4.63761	23.9523	1.20351	0.450227	2.67312	0.00751487	0.038713	0.038713
DOCK6	9.83066	10.0459	10.1152	10.9455	10.998	11.0453	1569.16	1.20632	0.0988889	12.1987	3.15796e-34	2.33371e-32	1e-20
MYOM1	6.07417	6.04045	6.1814	6.47115	6.6074	6.56703	84.0155	1.20639	0.2498	4.82945	1.36912e-06	1.77827e-05	1.77827e-05
BDNF	7.47321	7.27447	7.31978	8.1627	8.04593	7.98739	223.62	1.20894	0.168362	7.1806	6.94062e-13	1.79209e-11	1.79209e-11
KCNK5	10.3958	10.3217	10.1656	11.3524	11.2305	11.3538	1942.9	1.21329	0.0925536	13.109	2.92435e-39	2.50685e-37	1e-20
PPP1R3B	7.47965	7.86491	7.48928	8.41242	8.48319	8.23905	275.412	1.21523	0.181522	6.69469	2.16133e-11	4.94071e-10	4.94071e-10
ST6GAL1	10.7507	11.0097	11.1817	11.964	12.0716	12.0553	3175.73	1.21549	0.10676	11.3853	4.95231e-30	3.16026e-28	1e-20
MACROD2	10.5635	10.9365	10.8894	11.877	11.9806	11.6409	2787.53	1.21582	0.117285	10.3664	3.52732e-25	1.88199e-23	1e-20
PRKACB	6.39764	6.1734	6.28171	6.87022	6.70189	6.77209	97.4661	1.21678	0.244534	4.97592	6.49396e-07	8.81294e-06	8.81294e-06
TNFRSF10D	12.1243	12.3201	11.8016	13.1709	13.1677	13.1429	6903.26	1.21746	0.111271	10.9414	7.30761e-28	4.37046e-26	1e-20
TNXB	5.56687	5.51691	5.46324	5.86585	5.88297	5.83286	53.4835	1.22704	0.302946	4.05037	5.11368e-05	0.000496821	0.000496821
EPS8L2	7.12988	7.14153	7.19476	7.78177	7.83583	7.88424	192.061	1.22857	0.16701	7.35628	1.89106e-13	5.08175e-12	5.08175e-12
CXCL16	4.74506	4.93916	4.78177	5.08915	5.04358	5.04381	31.801	1.23311	0.417188	2.95577	0.00311885	0.0184767	0.0184767
PDCD1	8.95786	9.13017	9.2032	10.0511	10.0124	10.1098	829.372	1.23392	0.107529	11.4753	1.75593e-30	1.14034e-28	1e-20
SNORC	4.48473	4.46105	4.49202	4.76248	4.60287	4.63615	24.4097	1.23481	0.448579	2.75272	0.00591016	0.0315531	0.0315531
IER5L	6.24114	6.15177	6.01946	6.53104	6.63493	6.67496	87.4331	1.23716	0.257166	4.81074	1.50373e-06	1.94524e-05	1.94524e-05
CDC42EP2	5.13798	4.98504	5.01519	5.35256	5.22674	5.37155	37.5228	1.24085	0.381949	3.24874	0.00115916	0.00789674	0.00789674
WNT5B	7.71972	7.78357	7.97588	8.59798	8.60161	8.71837	324.288	1.24216	0.146908	8.45532	2.78317e-17	9.73808e-16	9.73808e-16
WNT2B	7.02526	7.05486	6.91984	7.67845	7.56468	7.7264	171.179	1.24247	0.181681	6.83874	7.98944e-12	1.88846e-10	1.88846e-10
DTNA	5.79946	5.8969	5.77295	6.26223	6.28844	6.14454	68.2758	1.2489	0.275171	4.53863	5.66216e-06	6.62483e-05	6.62483e-05
RIMKLB	9.05911	9.21039	9.10705	10.0438	10.246	9.99966	851.484	1.24972	0.111174	11.2411	2.56054e-29	1.60217e-27	1e-20
TRIM46	5.83624	5.81583	5.82067	6.16418	6.35168	6.18048	68.3918	1.24997	0.274708	4.55017	5.36035e-06	6.30325e-05	6.30325e-05
WASIR2	5.61097	5.83995	5.60446	6.0454	6.10672	6.07174	61.8082	1.2512	0.306795	4.07831	4.53652e-05	0.00044614	0.00044614
SLC13A3	8.43821	8.47545	8.20196	9.25732	9.25136	9.3197	491.397	1.25182	0.128306	9.75647	1.73075e-22	8.09269e-21	1e-20
RELL1	5.397	5.28322	5.40244	5.77575	5.52324	5.74775	47.9307	1.25381	0.345779	3.62604	0.000287798	0.00232307	0.00232307
2024-09-03	6.15309	6.17481	5.99101	6.63424	6.54799	6.56219	85.4124	1.25647	0.252508	4.97595	6.4929e-07	8.81294e-06	8.81294e-06
SLC18B1	5.57315	5.59834	5.57508	6.04483	5.88415	5.9019	56.5485	1.25651	0.296545	4.23717	2.26358e-05	0.000237311	0.000237311
TRIM60P18	6.45477	6.42348	6.292	7.02979	6.94708	6.80075	106.912	1.26202	0.232772	5.42168	5.90421e-08	9.24155e-07	9.24155e-07
AC005154.2	5.16855	5.2115	5.15725	5.46407	5.45402	5.50001	41.4914	1.26312	0.337434	3.7433	0.000181619	0.00153743	0.00153743
AF127936.1	7.46496	7.39791	7.36022	8.22973	8.12134	8.13544	236.592	1.26768	0.155438	8.1555	3.47752e-16	1.12776e-14	1.12776e-14
FBN1	11.7542	11.7526	11.7151	12.8401	12.8334	12.8504	5489.74	1.26829	0.0657841	19.2795	7.97737e-83	1.86504e-80	1e-20
LRP2	4.59848	4.55039	4.58145	4.74181	4.78203	4.82883	26.3482	1.26978	0.425207	2.98626	0.00282408	0.0169451	0.0169451
AC025265.1	4.23061	4.15582	4.21102	4.39461	4.36258	4.33628	19.8585	1.27618	0.49338	2.58661	0.00969261	0.0475606	0.0475606
C13orf46	4.608	4.69211	4.83482	4.88828	4.89526	5.04668	29.6917	1.28302	0.459901	2.78978	0.00527445	0.028653	0.028653
ZNF788P	6.2608	5.95603	6.02824	6.58568	6.56341	6.57678	84.9434	1.28858	0.275519	4.67693	2.91206e-06	3.60739e-05	3.60739e-05
GLMP	7.59083	7.62254	7.69267	8.33605	8.50629	8.49312	284.345	1.29072	0.147678	8.74004	2.33029e-18	8.76142e-17	8.76142e-17
ZNF570	7.14117	6.9142	7.09037	7.85741	7.77656	7.61078	181.268	1.29339	0.19126	6.76248	1.35649e-11	3.1656e-10	3.1656e-10
LINC01480	6.76252	6.7418	6.77115	7.43554	7.45361	7.27917	143.624	1.29406	0.194042	6.66896	2.57616e-11	5.8371e-10	5.8371e-10
ADGRG1	6.9067	6.92705	6.87089	7.53499	7.82987	7.2862	162.114	1.29473	0.223239	5.79975	6.64135e-09	1.17547e-07	1.17547e-07
TOR4A	10.3528	10.4073	10.4489	11.4305	11.4147	11.6602	2184.54	1.31186	0.0935357	14.0253	1.09224e-44	1.08873e-42	1e-20
AASS	6.90825	6.98632	6.84055	7.54632	7.69294	7.5313	163.295	1.31298	0.187156	7.01543	2.2924e-12	5.66318e-11	5.66318e-11
POU3F1	6.39205	6.07303	6.07761	6.72691	6.59269	6.80556	92.8354	1.31359	0.281793	4.66154	3.13852e-06	3.86743e-05	3.86743e-05
AC124017.1	6.88476	6.88052	6.82334	7.55474	7.55961	7.48329	156.915	1.31665	0.182779	7.20352	5.86777e-13	1.5258e-11	1.5258e-11
CACNA1A	7.49473	7.42341	7.24116	8.14359	8.08659	8.29148	237.947	1.31677	0.17109	7.69635	1.4001e-14	4.09164e-13	4.09164e-13
AC010247.1	5.18359	5.30889	5.2757	5.58821	5.62061	5.52106	44.4945	1.31784	0.337171	3.90852	9.28636e-05	0.000853108	0.000853108
NCF1B	8.25018	8.54291	8.47465	9.35747	9.29211	9.4877	523.388	1.31865	0.131728	10.0104	1.37233e-23	6.70953e-22	1e-20
VAT1	9.65028	9.71598	9.56182	10.7418	10.7587	10.6457	1275.11	1.32067	0.0921113	14.3378	1.27033e-46	1.3389e-44	1e-20
SLC26A1	5.26159	5.2327	5.26052	5.63678	5.3837	5.68582	44.5575	1.32391	0.357752	3.70063	0.000215065	0.00178529	0.00178529
AC078993.1	6.56136	6.74356	6.8743	7.49653	7.30665	7.3142	142.349	1.3241	0.216518	6.11541	9.63101e-10	1.87779e-08	1.87779e-08
OPLAH	4.13667	4.1372	4.18032	4.27565	4.31103	4.36349	19.3223	1.32616	0.496955	2.66858	0.00761721	0.0390924	0.0390924
NEIL1	7.48778	7.36391	7.38417	8.22205	7.97976	8.39638	243.328	1.32951	0.179263	7.41656	1.20201e-13	3.28502e-12	3.28502e-12
ABCB9	5.70358	5.64918	5.67443	6.06944	6.05704	6.12574	61.6413	1.33418	0.28135	4.74206	2.11555e-06	2.67612e-05	2.67612e-05
PRKD3	6.6429	6.50354	6.40512	7.19523	7.09826	7.07878	120.604	1.33457	0.222324	6.0028	1.9394e-09	3.67273e-08	3.67273e-08
UNC79	5.96358	5.95687	5.90579	6.36618	6.40134	6.45955	76.1097	1.33577	0.255694	5.22412	1.74989e-07	2.57154e-06	2.57154e-06
FITM2	8.74292	8.77027	8.88089	9.76719	9.85203	9.81904	694.263	1.3377	0.105551	12.6734	8.29869e-37	6.58696e-35	1e-20
TREM1	8.24077	8.31227	7.87512	9.22473	9.0122	9.02893	431.572	1.33952	0.159607	8.39259	4.75533e-17	1.63931e-15	1.63931e-15
AC024337.2	5.70445	5.77742	5.63876	6.14729	6.17256	6.05405	63.406	1.34088	0.286092	4.68688	2.77407e-06	3.4487e-05	3.4487e-05
RUNX1	6.22387	6.28402	6.03946	6.6688	6.58034	6.8763	93.0922	1.34108	0.267144	5.02009	5.16483e-07	7.10668e-06	7.10668e-06
CRB2	5.4272	5.52905	5.52515	5.82175	5.98337	5.78862	53.8418	1.3411	0.314366	4.26605	1.98964e-05	0.000210914	0.000210914
SOX13	5.99933	6.03587	5.81493	6.40869	6.51554	6.36286	77.2975	1.34808	0.276551	4.87462	1.09017e-06	1.43438e-05	1.43438e-05
MYO16	6.68088	6.79526	6.617	7.31692	7.41918	7.31435	139.484	1.35112	0.200091	6.75254	1.45281e-11	3.38117e-10	3.38117e-10
LINC00871	5.99309	6.06795	5.85032	6.482	6.50134	6.38481	78.5394	1.35615	0.268929	5.04278	4.58806e-07	6.35386e-06	6.35386e-06
DYRK3	5.96699	5.84276	5.83832	6.24637	6.34231	6.455	73.3445	1.36152	0.276716	4.92028	8.64213e-07	1.15454e-05	1.15454e-05
DLL4	7.76411	7.98682	7.53941	8.61573	8.59581	8.77769	326.047	1.36195	0.170081	8.00767	1.16901e-15	3.67974e-14	3.67974e-14
ABCC2	5.62769	5.5996	5.63489	6.07141	6.12044	5.88295	59.595	1.36813	0.299598	4.56657	4.95781e-06	5.85937e-05	5.85937e-05
AC105429.1	6.6077	6.74704	6.62086	7.2686	7.31844	7.34224	135.703	1.36886	0.198878	6.8829	5.86469e-12	1.40561e-10	1.40561e-10
AL162413.1	6.49122	6.5431	6.5444	7.08506	7.22261	7.12695	122.127	1.37183	0.207	6.62716	3.42196e-11	7.64575e-10	7.64575e-10
AL606534.4	4.16267	4.16349	4.2066	4.39624	4.29579	4.36096	19.7093	1.37342	0.494211	2.77901	0.00545246	0.0294707	0.0294707
GAREM1	7.10035	7.25649	7.06578	7.89078	8.06003	7.78308	200.391	1.38302	0.182586	7.57459	3.60258e-14	1.02713e-12	1.02713e-12
OCLNP1	4.20697	4.24228	4.22943	4.39103	4.45201	4.37664	20.4854	1.38308	0.480852	2.87632	0.00402341	0.0229271	0.0229271
ZNF284	6.31404	6.26708	6.11814	6.77835	6.79092	6.81664	97.3327	1.38662	0.239077	5.79991	6.63488e-09	1.17513e-07	1.17513e-07
AL357143.1	7.76589	7.91609	7.40973	8.61927	8.74529	8.45612	314.466	1.38771	0.187196	7.41315	1.23336e-13	3.36712e-12	3.36712e-12
SLC5A11	3.99974	4.05881	4.05723	4.14777	4.15762	4.29068	17.9613	1.38794	0.533815	2.60004	0.00932123	0.0460369	0.0460369
CYB5R2	6.38482	6.23849	6.26829	6.90769	6.85641	6.85986	102.316	1.3898	0.22881	6.07406	1.24714e-09	2.40065e-08	2.40065e-08
AC021698.1	7.2519	7.16815	6.91945	7.945	7.99889	7.73783	197.913	1.39221	0.198792	7.00335	2.49912e-12	6.16794e-11	6.16794e-11
POLR2CP1	4.86105	4.88873	4.77717	5.05756	5.14478	5.13503	32.7161	1.39945	0.396209	3.53209	0.000412287	0.00318211	0.00318211
TRPV1	6.39505	6.37503	6.20352	6.74516	6.90863	7.07629	105.692	1.40153	0.250855	5.58701	2.31018e-08	3.83048e-07	3.83048e-07
AC005332.2	4.59897	4.62785	4.62569	4.85164	4.83668	4.86521	27.4615	1.40175	0.413168	3.39269	0.000692089	0.00504348	0.00504348
TLR3	6.87845	6.88794	6.72576	7.57124	7.6731	7.38492	157.894	1.40613	0.20219	6.95448	3.53865e-12	8.65875e-11	8.65875e-11
AL136985.3	4.73319	4.6837	4.65932	4.96517	4.89483	4.9595	29.0747	1.4091	0.411165	3.42709	0.000610097	0.00450599	0.00450599
THSD7A	5.30281	5.31428	5.29034	5.64888	5.77231	5.5429	46.8149	1.41229	0.334632	4.22043	2.43839e-05	0.000253879	0.000253879
MAPRE3	5.65236	5.71031	5.83643	6.16523	6.18908	6.19432	65.727	1.41458	0.284513	4.97194	6.62871e-07	8.98632e-06	8.98632e-06
OSGIN1	4.3935	4.4648	4.44089	4.6067	4.6816	4.64577	24.0302	1.42287	0.450169	3.16076	0.00157359	0.0102685	0.0102685
AC078905.1	7.08982	7.01931	7.10464	7.81927	7.81509	7.92562	191.519	1.42421	0.17078	8.33945	7.46357e-17	2.5156e-15	2.5156e-15
AC005391.1	4.02839	3.978	4.10157	4.19339	4.23045	4.18403	17.8833	1.42461	0.544073	2.61842	0.00883377	0.0441122	0.0441122
NHS	7.26833	7.22169	7.21318	8.0283	8.17053	7.98255	218.879	1.43564	0.164738	8.71466	2.91636e-18	1.08225e-16	1.08225e-16
C17orf113	6.64455	6.92886	6.56105	7.31329	7.4183	7.54053	146.314	1.43649	0.227742	6.30756	2.83473e-10	5.83673e-09	5.83673e-09
PHEX	10.3629	10.2989	10.0877	11.5416	11.5423	11.2968	2084.94	1.44209	0.105782	13.6327	2.55996e-42	2.40272e-40	1e-20
ARHGAP23	7.41673	7.21863	7.31006	8.21548	7.95268	8.31938	234.94	1.44346	0.181566	7.95005	1.86437e-15	5.77662e-14	5.77662e-14
ASIC3	4.79316	4.76509	4.87067	5.15842	5.01039	5.07466	32.0243	1.44476	0.402501	3.58945	0.000331371	0.00263265	0.00263265
ZDHHC23	8.72363	8.66358	8.61838	9.81242	9.70966	9.7517	660.552	1.44759	0.107015	13.527	1.08423e-41	9.95828e-40	1e-20
CTSF	5.70518	5.72013	5.52398	6.15215	6.08147	6.05331	61.9662	1.44867	0.305009	4.7496	2.03818e-06	2.58844e-05	2.58844e-05
SERINC5	9.52415	9.53854	9.27818	10.6201	10.714	10.5427	1179.72	1.45754	0.107129	13.6055	3.71355e-42	3.47278e-40	1e-20
AC011472.1	5.0984	5.02373	4.97695	5.24961	5.32448	5.47238	38.351	1.46112	0.383846	3.80653	0.000140929	0.001234	0.001234
RASGRF2	4.18428	4.09866	4.13145	4.32106	4.38106	4.24737	19.2849	1.46169	0.521836	2.80105	0.00509363	0.0278471	0.0278471
ANKRD6	5.22697	5.27399	5.3517	5.5779	5.70512	5.66266	46.5151	1.46421	0.334513	4.37713	1.20253e-05	0.000132443	0.000132443
CARMIL1	8.23137	8.24173	8.53081	9.45618	9.35831	9.38661	521.258	1.46784	0.13149	11.1631	6.17718e-29	3.81871e-27	1e-20
NFATC1	9.62208	9.82089	9.93798	10.9419	10.9846	11.0867	1521.76	1.46828	0.103895	14.1323	2.40214e-45	2.45142e-43	1e-20
CAMP	6.60156	6.55188	6.65536	7.23438	7.32702	7.31942	133.466	1.46876	0.200214	7.33594	2.20166e-13	5.89178e-12	5.89178e-12
LINC01238	7.42806	7.62956	7.82194	8.42245	8.60976	8.6733	304.363	1.46877	0.171482	8.56514	1.07944e-17	3.85022e-16	3.85022e-16
CCSER1	4.25445	4.32365	4.24337	4.43124	4.53934	4.44584	21.4536	1.47131	0.486712	3.02297	0.0025031	0.0152903	0.0152903
SAMD14	5.44311	5.46919	5.52564	5.77058	5.77143	6.11232	54.9619	1.48155	0.33776	4.3864	1.15241e-05	0.000127579	0.000127579
AC119751.5	3.93049	3.88803	3.87522	4.11811	4.02045	4.02607	16.1046	1.48333	0.556447	2.66571	0.00768266	0.0393419	0.0393419
TNRC6C-AS1	8.53981	8.42374	8.45006	9.56621	9.39817	9.71478	579.707	1.48501	0.12733	11.6627	1.97701e-31	1.32749e-29	1e-20
TECTA	4.56546	4.52513	4.51188	4.70151	4.68979	4.91648	26.2789	1.48648	0.458777	3.24008	0.00119495	0.00810831	0.00810831
FAM156B	3.77947	3.76026	3.78194	3.86768	3.97378	3.90796	14.7761	1.4869	0.574588	2.58776	0.00966019	0.0474286	0.0474286
DAAM2	5.14282	5.15881	5.00394	5.46442	5.42069	5.43452	40.3955	1.48922	0.368187	4.04474	5.23817e-05	0.000507765	0.000507765
LINC01667	10.5609	10.5929	10.517	11.7851	11.8106	11.8642	2638.02	1.48941	0.0756122	19.698	2.24331e-86	5.54722e-84	1e-20
PEX11A	7.40677	7.53969	7.43643	8.37511	8.40903	8.34155	266.594	1.49056	0.14842	10.0428	9.881e-24	4.84018e-22	1e-20
GPRC5C	4.48983	4.58995	4.69418	4.8137	4.85071	4.86036	27.4969	1.49491	0.467289	3.19912	0.00137846	0.00916019	0.00916019
HTR2C	6.33144	6.2769	6.24475	7.03377	6.85047	6.82113	103.945	1.498	0.232493	6.44319	1.16984e-10	2.51336e-09	2.51336e-09
AL139385.1	4.35369	4.4738	4.44994	4.6139	4.61308	4.71763	24.1651	1.4982	0.471959	3.17444	0.00150128	0.00986673	0.00986673
DNAJA4	5.12867	5.10059	5.05449	5.4023	5.49488	5.39531	40.1766	1.50145	0.354521	4.23515	2.28396e-05	0.000239253	0.000239253
RGS1	12.8714	13.0867	13.0082	14.3689	14.5006	14.0364	14664.5	1.50695	0.109058	13.8179	1.98714e-43	1.92842e-41	1e-20
RPH3AL	6.39504	6.53082	6.19005	7.11889	7.02748	6.95107	113.102	1.51004	0.247767	6.09458	1.09722e-09	2.12159e-08	2.12159e-08
AC009502.1	3.74012	3.73449	3.68676	3.87512	3.83291	3.88091	14.1578	1.51222	0.588637	2.56903	0.0101984	0.0495327	0.0495327
AC009506.1	4.11389	4.16134	4.22643	4.32734	4.39602	4.35012	19.8801	1.51287	0.511823	2.95584	0.00311818	0.0184767	0.0184767
NEK3	6.20744	6.10598	6.02512	6.76457	6.66801	6.66812	91.048	1.51688	0.24882	6.09628	1.08562e-09	2.10233e-08	2.10233e-08
SLC10A2	4.32142	4.39469	4.25731	4.56486	4.55147	4.49561	22.3231	1.51705	0.493702	3.07282	0.00212048	0.0132264	0.0132264
ZNF878	5.44956	5.39737	5.36238	5.74421	5.80359	5.8908	51.5308	1.53108	0.318686	4.80436	1.55251e-06	2.0031e-05	2.0031e-05
AC078899.4	4.41692	4.43281	4.50838	4.68952	4.59866	4.76136	24.6814	1.53232	0.462836	3.31073	0.000930544	0.00654026	0.00654026
SLC16A10	8.91794	9.09817	8.9284	10.0909	10.3485	10.1173	871.672	1.54866	0.115842	13.3687	9.2082e-41	8.25113e-39	1e-20
MOCOS	5.63856	5.58497	5.53991	5.99093	6.03615	6.11641	59.8969	1.54946	0.296049	5.2338	1.66059e-07	2.45151e-06	2.45151e-06
GRIN2D	5.80711	5.81666	5.86962	6.30188	6.33455	6.42372	72.9385	1.55812	0.265309	5.87283	4.28419e-09	7.78083e-08	7.78083e-08
BAMBI	9.15275	8.74617	9.05686	10.2904	10.1504	10.2056	885.372	1.5593	0.126109	12.3647	4.05776e-35	3.06922e-33	1e-20
ITGA11	7.63269	7.45093	7.73223	8.69302	8.4551	8.67286	308.851	1.56437	0.160612	9.74005	2.03449e-22	9.49562e-21	1e-20
SIGLEC15	4.53276	4.50089	4.46486	4.76599	4.69433	4.77107	25.4943	1.5683	0.443277	3.53798	0.000403208	0.00312422	0.00312422
LACTB2-AS1	5.09266	5.08667	5.07363	5.37114	5.53255	5.36075	40.1386	1.57018	0.360573	4.35467	1.33267e-05	0.000145406	0.000145406
AL512306.2	4.07386	4.11494	4.07928	4.27521	4.2246	4.32833	18.7458	1.57103	0.512597	3.06485	0.00217782	0.0135512	0.0135512
ARG2	5.86966	5.87901	5.87441	6.45875	6.34273	6.44071	75.685	1.57557	0.259056	6.08196	1.18721e-09	2.28871e-08	2.28871e-08
AP006587.5	4.36808	4.35161	4.2807	4.5097	4.5728	4.58399	22.5566	1.57706	0.479754	3.28723	0.00101179	0.0070268	0.0070268
ASLP1	4.04031	3.98105	3.95635	4.18647	4.14614	4.18107	17.3872	1.57905	0.542685	2.90969	0.00361788	0.0209363	0.0209363
GFI1B	5.78044	5.7772	5.84065	6.30971	6.36517	6.29881	71.4472	1.58755	0.266118	5.96561	2.43727e-09	4.56847e-08	4.56847e-08
TBX15	7.78168	8.04026	7.96534	9.06391	9.03943	8.95706	401.638	1.59739	0.136042	11.7419	7.77117e-32	5.28707e-30	1e-20
GRPR	7.49098	7.50459	7.65598	8.54739	8.52084	8.6165	298.253	1.59816	0.145866	10.9563	6.19713e-28	3.71495e-26	1e-20
LINC02118	5.00315	5.01267	4.96635	5.36682	5.36894	5.25733	37.5698	1.60153	0.366329	4.37184	1.23203e-05	0.000135344	0.000135344
AC112656.1	5.18096	5.08052	5.25065	5.55353	5.37306	5.71122	43.8113	1.6018	0.386899	4.14009	3.47168e-05	0.000349164	0.000349164
RGS13	7.54025	7.46235	7.32676	8.46584	8.56107	8.27187	275.425	1.60238	0.166226	9.63981	5.42907e-22	2.50214e-20	2.50214e-20
ANTXR2	5.74248	5.5825	5.65188	6.18376	6.07128	6.21915	64.1995	1.60654	0.296886	5.41128	6.25762e-08	9.77094e-07	9.77094e-07
THSD7B	8.50431	8.60912	8.66719	9.84254	9.81631	9.73951	668.206	1.60666	0.109205	14.7123	5.37426e-49	6.19776e-47	1e-20
CCDC144CP	4.85905	4.98638	5.00458	5.22222	5.31612	5.30539	36.5682	1.608	0.388342	4.14067	3.46294e-05	0.000348421	0.000348421
LINC00298	3.67734	3.64895	3.74089	3.7848	3.89184	3.83491	14.0429	1.6083	0.61928	2.59705	0.00940286	0.0464044	0.0464044
KCNQ1	6.01872	6.18951	6.10403	6.67148	6.82319	6.67988	92.57	1.61269	0.247073	6.52719	6.70137e-11	1.46422e-09	1.46422e-09
SYCP2	4.13379	4.10711	4.07062	4.42872	4.29242	4.16968	19.1293	1.61455	0.551385	2.92817	0.00340966	0.0199106	0.0199106
XCL2	4.63213	4.46755	4.46604	4.82289	4.70019	4.82389	26.2134	1.61534	0.491522	3.28641	0.00101473	0.00704151	0.00704151
LXN	6.13332	6.13691	6.12243	6.69516	6.85778	6.72724	94.4683	1.61612	0.237865	6.79429	1.08845e-11	2.54701e-10	2.54701e-10
ETV7	3.61888	3.58684	3.58594	3.66793	3.79122	3.74557	13.0916	1.62006	0.625626	2.58951	0.00961138	0.0472341	0.0472341
AL160408.3	7.77224	7.47478	7.37394	8.7649	8.40368	8.5603	302.523	1.62105	0.186727	8.68136	3.91048e-18	1.43461e-16	1.43461e-16
AC003092.2	4.6165	4.62359	4.47147	4.81977	4.9461	4.74654	27.3811	1.62348	0.484368	3.35174	0.000803041	0.00574459	0.00574459
FO681491.1	5.93657	6.05765	6.00649	6.45759	6.66944	6.66272	85.438	1.6303	0.258885	6.29742	3.02646e-10	6.19678e-09	6.19678e-09
AC097662.1	4.83414	4.68737	4.78868	5.0682	5.08366	5.07416	31.7148	1.6354	0.419405	3.89934	9.64554e-05	0.000881188	0.000881188
SYTL3	8.06577	8.19713	8.2095	9.30193	9.42661	9.22861	486.646	1.63865	0.125891	13.0164	9.86985e-39	8.21433e-37	1e-20
GNLY	6.4062	6.24859	6.10885	7.0286	7.10251	6.68762	107.064	1.64707	0.277858	5.92776	3.07087e-09	5.68973e-08	5.68973e-08
TMEM17	3.87831	3.84686	3.77445	3.96996	4.02054	4.01486	15.5687	1.65276	0.597642	2.76547	0.00568402	0.0305296	0.0305296
NKAIN3-IT1	5.00801	4.98489	4.99332	5.41965	5.37484	5.23619	37.9147	1.65622	0.371309	4.4605	8.17688e-06	9.26773e-05	9.26773e-05
LINC00907	4.4627	4.51519	4.47963	4.80464	4.66683	4.74561	25.4699	1.65695	0.44642	3.71165	0.00020591	0.00171873	0.00171873
STUM	5.41621	5.35539	5.35215	5.85623	5.75586	5.83297	51.3118	1.66424	0.317041	5.2493	1.52679e-07	2.26177e-06	2.26177e-06
CTD-2297D10.2	4.03817	4.08084	3.98668	4.28078	4.13588	4.26418	18.1593	1.66841	0.552402	3.02028	0.00252545	0.0154085	0.0154085
CDKN1C	6.51331	6.88965	6.63816	7.52605	7.63466	7.37851	153.051	1.67047	0.226184	7.38546	1.5193e-13	4.11283e-12	4.11283e-12
EYS	5.9629	5.9694	5.81621	6.51588	6.53465	6.48808	80.3488	1.67565	0.263093	6.36902	1.90234e-10	4.00984e-09	4.00984e-09
ARLNC1	9.72752	9.69578	9.52104	11.1159	11.0262	10.9341	1505.14	1.67689	0.0982977	17.0593	2.97948e-65	4.67215e-63	1e-20
CIART	4.35941	4.48095	4.42309	4.54232	4.73561	4.73581	24.6988	1.69639	0.489752	3.46377	0.000532662	0.0039914	0.0039914
SEL1L3	10.3544	10.2859	10.5784	11.833	11.8562	11.8736	2630.33	1.70299	0.0928703	18.3373	4.17255e-75	8.38325e-73	1e-20
TMEM220	5.26329	5.14926	5.39289	5.73238	5.71274	5.65427	47.7961	1.70375	0.363559	4.6863	2.78186e-06	3.45609e-05	3.45609e-05
AC010247.2	4.73032	4.7712	4.76891	5.05202	5.06618	5.08265	31.5537	1.70608	0.395045	4.31869	1.56959e-05	0.000169175	0.000169175
AC010536.1	4.3384	4.25517	4.25379	4.49669	4.55284	4.49788	21.9025	1.71255	0.492505	3.47722	0.000506636	0.00381751	0.00381751
LRRN2	5.00635	4.93164	5.08347	5.31144	5.39259	5.42107	38.7131	1.71418	0.380654	4.50326	6.69179e-06	7.71012e-05	7.71012e-05
ADARB1	8.63623	8.57049	8.68933	9.89955	9.84565	10.0574	723.612	1.71854	0.112505	15.2752	1.11929e-52	1.41797e-50	1e-20
FAM155A	4.67773	4.91218	4.64618	5.07935	5.08103	5.04511	31.8896	1.71955	0.482961	3.56044	0.000370234	0.00290284	0.00290284
AC138904.1	3.47487	3.45714	3.4799	3.59024	3.54598	3.6806	11.9779	1.72026	0.655457	2.62453	0.00867696	0.0434981	0.0434981
C6orf222	6.22499	6.32322	6.19189	7.03912	6.93444	6.90505	106.749	1.72039	0.228133	7.5412	4.65656e-14	1.31164e-12	1.31164e-12
NMB	4.59271	4.67959	4.64413	4.94923	4.85104	4.99587	28.981	1.74004	0.427322	4.07196	4.66194e-05	0.000456902	0.000456902
AC092375.1	4.38116	4.40999	4.37401	4.6986	4.60316	4.61527	23.7739	1.74584	0.459438	3.79996	0.000144721	0.00126377	0.00126377
FRMD4B	7.14813	7.05024	7.06328	8.21709	8.01251	8.00821	217.191	1.74916	0.172733	10.1264	4.22097e-24	2.116e-22	1e-20
SLC9A3R2	6.15423	6.20964	5.9125	6.92371	6.71867	6.70094	95.637	1.75411	0.276889	6.33507	2.3724e-10	4.93617e-09	4.93617e-09
AC005326.1	5.74561	5.6	5.63891	6.18214	6.21061	6.24678	66.1793	1.75548	0.290678	6.03924	1.54837e-09	2.94741e-08	2.94741e-08
LAX1	4.76499	4.67513	4.71929	5.06913	4.98417	5.05501	30.8478	1.76581	0.414059	4.26464	2.00224e-05	0.000212075	0.000212075
LINC01589	4.6481	4.59741	4.57237	4.87629	4.95306	4.87302	28.2659	1.76836	0.430538	4.10732	4.00269e-05	0.000398055	0.000398055
AC105052.4	4.58654	4.52345	4.49832	4.75696	4.8724	4.82807	26.8343	1.77097	0.448725	3.94667	7.92468e-05	0.000737601	0.000737601
AC010616.1	4.9679	4.94399	4.89643	5.33178	5.23152	5.33062	36.6445	1.77161	0.377997	4.68684	2.77457e-06	3.4487e-05	3.4487e-05
AMPH	4.22297	4.27616	4.26306	4.56154	4.54743	4.3498	21.707	1.77394	0.510572	3.47442	0.000511964	0.00385088	0.00385088
TMEM200A	8.24868	8.41427	8.5081	9.76714	9.76326	9.57931	618.83	1.77573	0.12439	14.2755	3.11205e-46	3.24019e-44	1e-20
SOCS2	6.36552	6.13749	6.09237	7.00749	6.94047	6.86376	105.037	1.77791	0.256546	6.9302	4.20241e-12	1.02342e-10	1.02342e-10
NLRP4	4.7942	4.91917	4.89489	5.26749	5.15561	5.23224	34.9239	1.78596	0.395833	4.5119	6.42494e-06	7.43275e-05	7.43275e-05
KIT	4.48198	4.47108	4.48079	4.76834	4.79209	4.69089	25.6019	1.78924	0.44393	4.03045	5.56703e-05	0.000536811	0.000536811
STEAP2	7.7743	7.53055	7.47343	8.83338	8.61827	8.84493	336.137	1.79375	0.163083	10.9991	3.86156e-28	2.32565e-26	1e-20
AP006587.1	7.194	7.26444	7.15722	8.29348	8.25272	8.2563	243.543	1.80029	0.155481	11.5788	5.27518e-31	3.47851e-29	1e-20
PIK3CD-AS2	5.03101	5.01238	5.07587	5.49165	5.41098	5.39184	39.9733	1.8066	0.359496	5.02536	5.02484e-07	6.92889e-06	6.92889e-06
SCAMP5	6.64205	6.65405	6.66336	7.59111	7.50666	7.54151	154.057	1.81121	0.188567	9.60511	7.60779e-22	3.47512e-20	3.47512e-20
TEX52	5.28114	5.25781	5.34085	5.66245	5.7418	5.84975	49.4091	1.81205	0.333444	5.43435	5.49972e-08	8.63997e-07	8.63997e-07
SHISA3	4.67614	4.79698	4.75055	5.1886	4.98706	5.02454	31.7304	1.8126	0.425512	4.2598	2.0461e-05	0.000216008	0.000216008
AC005186.1	3.61763	3.63644	3.60009	3.77137	3.8208	3.73146	13.3779	1.81458	0.615989	2.94579	0.00322126	0.019009	0.019009
PPP1R1C	6.44077	6.48995	6.39652	7.43693	7.20999	7.14609	129.584	1.81774	0.220283	8.25185	1.55963e-16	5.14878e-15	5.14878e-15
PANX2	4.18636	4.13092	4.06986	4.40934	4.33785	4.3114	19.6314	1.82181	0.542771	3.3565	0.000789357	0.00566087	0.00566087
LHFPL3-AS1	5.37291	5.27791	5.2525	5.82543	5.8029	5.67641	49.7349	1.82265	0.338125	5.39048	7.02685e-08	1.086e-06	1.086e-06
PPP1R13L	8.04185	8.24333	8.19686	9.37105	9.48146	9.56341	529.557	1.82537	0.125911	14.4974	1.25868e-47	1.34873e-45	1e-20
TNFRSF18	5.70427	5.91751	5.84568	6.4295	6.47152	6.43691	76.9411	1.82577	0.27488	6.64207	3.09314e-11	6.95334e-10	6.95334e-10
AP000233.1	3.30294	3.26927	3.31622	3.37826	3.44871	3.44436	10.5792	1.8324	0.701764	2.61114	0.00902418	0.0449111	0.0449111
NXPE3	7.01156	6.88802	6.8336	7.80658	8.00941	7.91394	194.167	1.83364	0.185237	9.89891	4.20856e-23	2.01549e-21	1e-20
MALRD1	4.48071	4.40738	4.44099	4.75548	4.75456	4.6429	25.0413	1.83503	0.463191	3.96172	7.44105e-05	0.000698145	0.000698145
BTNL3	3.30861	3.29921	3.29847	3.49551	3.38723	3.40632	10.5656	1.84161	0.694952	2.64999	0.00804952	0.0408625	0.0408625
CPB2-AS1	3.31546	3.28478	3.29603	3.4294	3.39621	3.45766	10.547	1.85421	0.691822	2.68019	0.0073581	0.0380129	0.0380129
RASA4	5.99444	6.01463	5.93061	6.62657	6.60041	6.76976	88.3265	1.85582	0.252609	7.34658	2.03337e-13	5.4471e-12	5.4471e-12
UTS2R	4.57983	4.76093	4.63657	4.89969	5.00146	5.04298	30.0947	1.86258	0.455288	4.09098	4.29554e-05	0.000424389	0.000424389
ZNF254	7.24449	7.1709	7.04936	8.40596	8.30321	8.04135	241.689	1.87396	0.183033	10.2384	1.33457e-24	6.9196e-23	1e-20
PLAC4	3.41546	3.37662	3.38769	3.47182	3.53108	3.58831	11.3905	1.88152	0.684167	2.75009	0.00595784	0.0317747	0.0317747
MIR4435-2HG	7.19038	7.17859	7.26256	8.38428	8.32248	8.31356	253.787	1.89698	0.153812	12.3331	6.00825e-35	4.50479e-33	1e-20
AC106729.1	3.27831	3.3309	3.31828	3.41176	3.46273	3.44767	10.7166	1.8975	0.697338	2.72107	0.00650715	0.0342525	0.0342525
CD226	6.04665	5.81777	5.75874	6.65481	6.45294	6.57495	82.6107	1.91025	0.300748	6.35165	2.13017e-10	4.46105e-09	4.46105e-09
TMF1P1	4.00055	4.02545	4.01248	4.25464	4.21136	4.21536	18.055	1.92492	0.527675	3.64793	0.000264361	0.00215691	0.00215691
AC007966.1	3.26331	3.2536	3.2409	3.43316	3.43041	3.28043	10.308	1.93067	0.741254	2.6046	0.00919808	0.045595	0.045595
LINC02328	4.45958	4.43923	4.40234	4.76027	4.63684	4.76086	25.0655	1.93069	0.464249	4.15874	3.20005e-05	0.000323999	0.000323999
SLC1A3	3.74407	3.66099	3.66021	3.83475	3.84136	3.91815	14.1919	1.93119	0.6384	3.02504	0.00248598	0.0152002	0.0152002
BMS1P17	3.77355	3.84807	3.7765	3.93054	3.98971	4.04399	15.5268	1.94853	0.597541	3.26092	0.00111053	0.00761788	0.00761788
ITIH5	5.41708	5.45849	5.37901	5.90548	6.08985	5.85651	56.1641	1.95108	0.321765	6.06369	1.33034e-09	2.55126e-08	2.55126e-08
TMEM163	4.55332	4.50451	4.49106	4.86055	4.81145	4.79389	26.7435	1.95319	0.445272	4.38651	1.15184e-05	0.000127571	0.000127571
KIAA1024	5.00441	4.91492	4.93594	5.34211	5.34029	5.39366	38.0276	1.9589	0.378872	5.17034	2.33669e-07	3.36465e-06	3.36465e-06
TSLP	3.81644	3.72992	3.77763	4.02366	3.82165	4.04047	15.2888	1.9599	0.654953	2.99243	0.00276767	0.0166572	0.0166572
ST6GALNAC2	4.56371	4.48849	4.43895	4.79888	4.83191	4.77799	26.4402	1.96113	0.468726	4.18395	2.86492e-05	0.000293885	0.000293885
GABRB2	4.61147	4.62799	4.5679	5.04053	4.89116	4.84518	28.7853	1.96453	0.440895	4.45577	8.35916e-06	9.44934e-05	9.44934e-05
FRMD6	4.132	4.11169	4.06255	4.2817	4.41625	4.31331	19.5392	1.97161	0.535071	3.68475	0.000228925	0.00188997	0.00188997
CAND2	4.73501	4.67366	4.66001	5.02056	5.0268	5.06031	30.7958	1.97356	0.418168	4.71953	2.36392e-06	2.96841e-05	2.96841e-05
RPL34P1	4.22071	4.12912	4.12795	4.44614	4.2674	4.49899	20.4974	1.97437	0.558953	3.53227	0.000412009	0.00318092	0.00318092
BCAS4	8.00719	7.91421	8.22602	9.37512	9.56155	9.46231	521.906	1.97654	0.135913	14.5427	6.49669e-48	7.10959e-46	1e-20
CBS	6.02854	5.86965	5.84381	6.74014	6.38648	6.76027	86.9124	1.97821	0.29502	6.70533	2.00951e-11	4.60593e-10	4.60593e-10
AC138207.8	4.98908	5.11251	5.08776	5.43378	5.54449	5.52474	41.9465	1.98127	0.366321	5.40856	6.35347e-08	9.90079e-07	9.90079e-07
XKR3	4.27652	4.28611	4.30788	4.60723	4.61174	4.44856	22.5969	1.99066	0.492511	4.04186	5.30285e-05	0.000513454	0.000513454
PLXND1	3.31459	3.28387	3.28322	3.48352	3.38398	3.42496	10.5571	1.99896	0.7091	2.81901	0.00481726	0.0266081	0.0266081
AC092490.1	4.57666	4.46731	4.57227	4.89273	4.80794	4.87251	27.4195	2.00159	0.462508	4.32768	1.50688e-05	0.000162963	0.000162963
PCDH9	3.29846	3.23702	3.23646	3.39423	3.43753	3.34615	10.3165	2.00277	0.742676	2.69669	0.0070032	0.0364651	0.0364651
ARHGAP6	3.78151	3.71595	3.73948	3.89191	4.0697	3.83878	15.0967	2.00509	0.639946	3.13322	0.00172902	0.0111467	0.0111467
LRP1	7.63507	7.71346	7.62177	8.82344	9.13817	9.04843	387.172	2.02178	0.147264	13.7289	6.81618e-43	6.54074e-41	1e-20
AC011447.3	5.33507	5.3794	5.29882	5.91216	5.8471	5.84102	52.7951	2.02182	0.319638	6.32533	2.52694e-10	5.23654e-09	5.23654e-09
AC100810.1	5.07364	4.96771	4.97719	5.42523	5.42083	5.48791	40.1999	2.03359	0.377036	5.39362	6.90508e-08	1.06846e-06	1.06846e-06
AL031985.3	5.00311	4.9489	5.00396	5.50393	5.38436	5.35686	39.4881	2.04297	0.374006	5.46241	4.69725e-08	7.46595e-07	7.46595e-07
AC023824.1	7.52987	7.64014	7.69504	8.99696	8.97754	8.98072	380.066	2.0513	0.133498	15.3658	2.7769e-53	3.64355e-51	1e-20
ZNF503-AS2	4.27999	4.26567	4.32275	4.55447	4.57779	4.56068	22.6051	2.05674	0.483019	4.25809	2.06181e-05	0.000217488	0.000217488
MCF2L	5.36264	5.46571	5.45144	6.00312	6.00531	5.97724	57.3726	2.06306	0.308373	6.69015	2.22935e-11	5.08715e-10	5.08715e-10
AVPR1A	3.17864	3.20887	3.18438	3.3393	3.30766	3.31508	9.8197	2.06372	0.724287	2.84931	0.00438141	0.0246263	0.0246263
ZNF492	3.18564	3.22386	3.24667	3.42157	3.35754	3.27447	10.1061	2.06651	0.760088	2.71878	0.00655241	0.0344713	0.0344713
NRIP1	6.80596	6.53496	6.24946	7.62061	7.6706	7.38822	155.399	2.07331	0.495977	4.18025	2.9119e-05	0.000298348	0.000298348
KLHDC9	3.55116	3.57905	3.51829	3.80244	3.62132	3.72772	12.908	2.07555	0.676687	3.06723	0.00216056	0.0134633	0.0134633
WIF1	7.74755	7.69558	7.6356	9.13704	9.06441	9.09902	408.336	2.07765	0.130482	15.9229	4.39293e-57	6.24159e-55	1e-20
HHLA2	3.72313	3.74076	3.72787	3.9417	3.93817	3.88067	14.7139	2.07859	0.593684	3.50117	0.000463223	0.00353598	0.00353598
MYO1F	6.75959	6.52352	6.80894	7.82785	7.69443	7.82576	177.345	2.08494	0.203725	10.2341	1.39553e-24	7.19626e-23	1e-20
TRAT1	3.04768	3.03424	3.02164	3.2067	3.1563	3.0962	8.76323	2.08728	0.786036	2.65546	0.00792013	0.0403411	0.0403411
MYCL	5.15641	5.25998	5.14528	5.73723	5.60085	5.72595	47.1751	2.09356	0.349453	5.99098	2.08584e-09	3.94133e-08	3.94133e-08
LACTB2	6.31381	6.0973	6.16408	7.08438	7.05049	7.10631	113.795	2.10197	0.239417	8.7795	1.64205e-18	6.21922e-17	6.21922e-17
PECAM1	7.88776	8.08036	7.8795	9.35443	9.47512	9.49649	509.227	2.10494	0.128232	16.4151	1.49099e-60	2.22929e-58	1e-20
SERINC2	10.715	11.2263	11.1453	12.8344	12.8793	12.886	5047.14	2.10633	0.11541	18.2509	2.03518e-74	3.99532e-72	1e-20
LINC01428	6.6841	6.69423	6.55674	7.72164	7.70236	7.72291	169.548	2.10662	0.189652	11.1078	1.14934e-28	7.03753e-27	1e-20
NIPAL1	4.48585	4.46328	4.4379	4.85697	4.72334	4.75318	26.0114	2.10666	0.460033	4.57937	4.66388e-06	5.54769e-05	5.54769e-05
USP32P3	5.00545	5.00463	5.00214	5.38578	5.42381	5.54976	40.5852	2.11104	0.369599	5.71172	1.11841e-08	1.92905e-07	1.92905e-07
AC119751.3	4.36498	4.38148	4.30037	4.73087	4.54219	4.62096	23.7527	2.11582	0.501991	4.21486	2.49931e-05	0.000259277	0.000259277
FOXO1B	3.20743	3.25166	3.16704	3.34965	3.34965	3.3348	10.0008	2.11726	0.774321	2.73435	0.0062504	0.0330404	0.0330404
TBC1D3P7	8.2647	8.52005	8.36643	9.73277	10.2069	9.96263	723.781	2.1173	0.144138	14.6894	7.53979e-49	8.61781e-47	1e-20
PAX3	8.32668	8.46873	8.54253	10.0569	10.071	10.0283	756.462	2.11897	0.108784	19.4787	1.66466e-84	3.96389e-82	1e-20
MUC1	3.10023	3.10618	3.1175	3.19343	3.26231	3.24744	9.31504	2.12773	0.751583	2.831	0.00464033	0.0258246	0.0258246
RPL10P1	3.41293	3.43752	3.38874	3.63801	3.58087	3.48798	11.6655	2.12814	0.700631	3.03747	0.00238574	0.014657	0.014657
AC093890.1	3.43541	3.47763	3.4885	3.64576	3.65438	3.5852	12.1376	2.13042	0.671261	3.17376	0.00150479	0.0098847	0.0098847
RASA4B	3.60882	3.66642	3.64181	3.83814	3.77732	3.84622	13.7966	2.13139	0.627671	3.39572	0.000684488	0.00499233	0.00499233
HSD11B2	3.42805	3.43857	3.44965	3.60926	3.55048	3.6322	11.8578	2.13329	0.667402	3.19641	0.00139151	0.00922541	0.00922541
AL513327.3	3.52852	3.58012	3.61356	3.67129	3.72308	3.8372	13.3067	2.13636	0.685387	3.11702	0.0018269	0.0116639	0.0116639
NANOS1	4.02681	3.97292	4.03185	4.22072	4.2703	4.25381	18.3276	2.14518	0.548856	3.90847	9.28841e-05	0.000853108	0.000853108
TRIM51DP	4.82452	4.87627	4.86247	5.31756	5.27513	5.21402	35.8948	2.14864	0.388242	5.53429	3.12494e-08	5.09601e-07	5.09601e-07
CEMIP2	5.35733	5.25481	5.18088	5.84947	5.71718	5.87223	51.0396	2.15593	0.357624	6.02848	1.65506e-09	3.14584e-08	3.14584e-08
RANBP3L	6.39835	6.46295	6.3358	7.45671	7.46034	7.25875	138.679	2.1579	0.214385	10.0655	7.84629e-24	3.873e-22	1e-20
RBFOX1	6.64515	6.70532	6.47677	7.75175	7.76269	7.58283	168.032	2.16072	0.204069	10.5881	3.38231e-26	1.88683e-24	1e-20
MAGEA12	6.22761	6.29464	6.26024	7.24467	7.05884	7.27842	122.51	2.16256	0.223493	9.67618	3.80692e-22	1.75768e-20	1.75768e-20
CSMD1	5.05078	4.95521	5.0234	5.58077	5.44244	5.39829	41.0383	2.1642	0.381037	5.67976	1.34882e-08	2.30024e-07	2.30024e-07
NCF1	8.74615	9.06793	8.9071	10.5601	10.6721	10.6558	1105.1	2.16662	0.109676	19.7547	7.30983e-87	1.86126e-84	1e-20
RMDN2	3.19242	3.13618	3.16016	3.34397	3.36055	3.1876	9.76164	2.16771	0.812519	2.66788	0.00763308	0.0391425	0.0391425
IMPDH1P5	3.53882	3.52151	3.50868	3.70125	3.67804	3.7051	12.6179	2.17248	0.648458	3.35023	0.000807445	0.00577288	0.00577288
PITPNM2	6.25196	6.31706	6.1242	7.17311	7.17902	7.1539	120.162	2.17816	0.227238	9.58537	9.21259e-22	4.20071e-20	4.20071e-20
LINC01751	3.22769	3.18219	3.21719	3.37597	3.38062	3.27884	10.0085	2.17903	0.759283	2.86985	0.00410668	0.0233075	0.0233075
AC009135.1	3.44312	3.38848	3.43622	3.60469	3.59191	3.55516	11.7129	2.17941	0.69362	3.14208	0.00167754	0.0108559	0.0108559
CATSPER3	3.10807	3.0855	3.06064	3.1825	3.21922	3.23715	9.14115	2.17948	0.78007	2.79395	0.00520683	0.0283442	0.0283442
AMOT	6.51639	6.35443	6.52607	7.56161	7.62124	7.33516	149.203	2.18567	0.219826	9.9427	2.7137e-23	1.30445e-21	1e-20
AC104825.1	3.92711	3.85398	3.8653	4.09217	4.10984	4.11368	16.622	2.18912	0.586508	3.73246	0.000189616	0.00159933	0.00159933
RHOB	4.37048	4.22872	4.24007	4.5961	4.58855	4.54292	22.739	2.19295	0.54555	4.01971	5.82709e-05	0.000559997	0.000559997
AP005264.5	4.89402	4.89553	4.90488	5.38853	5.36045	5.25815	37.4806	2.20214	0.383204	5.74666	9.10251e-09	1.58062e-07	1.58062e-07
AC084036.1	2.85836	2.84135	2.84089	2.96996	2.89371	3.0043	7.68731	2.20947	0.85085	2.59678	0.00941034	0.0464235	0.0464235
NTRK3	6.90509	6.72415	6.53371	7.79847	8.05094	7.86828	191.471	2.21688	0.219323	10.1078	5.10089e-24	2.54718e-22	1e-20
TIAM2	7.30569	7.21901	7.19604	8.61368	8.68417	8.53964	297.494	2.21696	0.152776	14.5112	1.02918e-47	1.11677e-45	1e-20
STAT4	4.01199	3.92698	3.97481	4.24638	4.17585	4.21005	17.8266	2.22098	0.574736	3.86436	0.000111382	0.00100225	0.00100225
KRTAP17-1	9.51808	9.80356	9.54958	11.413	11.5922	11.4127	1938.15	2.22414	0.104476	21.2885	1.45213e-100	4.72715e-98	1e-20
VWA1	4.00281	3.99031	3.89084	4.10603	4.21882	4.2786	17.9393	2.22819	0.633109	3.51944	0.00043246	0.00332186	0.00332186
SYTL2	4.97063	4.88858	4.83793	5.29794	5.31737	5.43203	37.8578	2.23166	0.407531	5.47604	4.34956e-08	6.93476e-07	6.93476e-07
AL096799.1	6.02264	6.08435	6.02834	6.92688	6.95637	6.89203	103.01	2.24206	0.235614	9.51581	1.80299e-21	8.09207e-20	8.09207e-20
KIAA1217	6.91122	6.86705	6.78471	8.10547	8.21687	7.96715	215.197	2.24614	0.181712	12.361	4.2502e-35	3.20535e-33	1e-20
SLC22A23	8.30301	8.26799	8.38456	9.95579	10.0016	10.0678	729.296	2.24779	0.108723	20.6744	5.88652e-95	1.76027e-92	1e-20
RPL18P13	5.19661	5.14814	5.08625	5.75737	5.61104	5.64526	46.5124	2.24899	0.359993	6.24733	4.17538e-10	8.42182e-09	8.42182e-09
AP000346.2	2.91177	2.9406	2.87949	2.98409	3.06148	3.03578	8.11258	2.2581	0.861175	2.62211	0.0087386	0.0437645	0.0437645
PHF2P2	6.02623	6.10868	6.02195	6.84297	6.82332	7.15538	105.131	2.2598	0.257597	8.7726	1.74588e-18	6.60277e-17	6.60277e-17
KIAA1671	6.08669	6.2863	6.05361	6.99066	7.16111	7.09543	114.126	2.26232	0.245098	9.23028	2.69937e-20	1.14933e-18	1.14933e-18
AC078906.1	2.93788	2.97447	2.96187	3.14498	3.08502	3.00101	8.38525	2.2653	0.836172	2.70913	0.00674602	0.0353119	0.0353119
AC022568.1	6.3332	6.37892	6.27629	7.36383	7.45158	7.23942	134.852	2.26705	0.217153	10.4399	1.62988e-25	8.8058e-24	1e-20
AC090415.2	3.41052	3.37737	3.40097	3.53546	3.60067	3.54295	11.5654	2.26902	0.690856	3.28436	0.00102216	0.00708157	0.00708157
MAGEC2	4.21542	4.14481	4.08181	4.46583	4.37785	4.42971	20.5709	2.26964	0.573656	3.95644	7.60745e-05	0.000712198	0.000712198
IGLL3P	3.89725	3.87586	3.86256	4.24167	4.15099	3.92854	16.9905	2.2871	0.637223	3.58916	0.000331742	0.00263341	0.00263341
TMEM145	4.66909	4.69843	4.56391	4.98709	5.06938	5.04239	30.8188	2.29071	0.455916	5.02441	5.0499e-07	6.95972e-06	6.95972e-06
KRTAP29-1	8.48046	8.624	8.30272	10.2594	10.2577	10.1863	843.687	2.29419	0.116131	19.7552	7.23119e-87	1.85965e-84	1e-20
AKAP6	5.24723	5.23434	5.28878	5.918	5.82101	5.7558	51.596	2.29786	0.33435	6.87264	6.30255e-12	1.50634e-10	1.50634e-10
CLMN	9.04304	9.27168	9.36954	11.0024	11.26	11.0745	1514.45	2.31148	0.113789	20.3137	9.73185e-92	2.72037e-89	1e-20
AC010980.1	6.69233	6.81924	6.62366	7.90446	7.98751	7.92794	194.273	2.31509	0.184665	12.5367	4.70323e-36	3.67638e-34	1e-20
ZNF503	5.77632	5.95121	5.8949	6.69444	6.64528	6.79273	90.2447	2.31869	0.263017	8.81576	1.18877e-18	4.56975e-17	4.56975e-17
TRPM4	5.39834	5.43143	5.39397	6.00639	6.08128	6.05971	59.2219	2.32832	0.309231	7.52938	5.09805e-14	1.42818e-12	1.42818e-12
PLIN1	4.83536	4.95028	4.94776	5.35027	5.3341	5.44919	38.6544	2.32957	0.395663	5.88777	3.91449e-09	7.15996e-08	7.15996e-08
MPZL2	3.56518	3.55754	3.54463	3.73791	3.7256	3.76249	13.0417	2.33805	0.646958	3.61391	0.000301613	0.00241939	0.00241939
TGM4	3.23627	3.2478	3.18639	3.35992	3.39135	3.36552	10.1828	2.33902	0.769437	3.03992	0.00236645	0.0145454	0.0145454
AL021877.2	2.91087	2.84148	2.85348	2.9751	2.97726	3.0074	7.81511	2.34531	0.905245	2.5908	0.00957519	0.0471012	0.0471012
TPSP2	3.2	3.13462	3.13418	3.28586	3.35859	3.25642	9.71952	2.34925	0.81019	2.89963	0.003736	0.0215182	0.0215182
CLIC2	7.73612	7.34562	7.4631	9.23148	9.03349	9.02783	403.767	2.35009	0.166952	14.0765	5.30063e-45	5.36678e-43	1e-20
NRCAM	9.76968	9.78516	9.71562	11.8127	11.7463	11.6063	2271.55	2.35083	0.0883826	26.5983	7.09828e-156	4.68068e-153	1e-20
FYB1	3.38368	3.43927	3.36633	3.61975	3.56034	3.51217	11.6168	2.35937	0.724241	3.25771	0.00112314	0.00767985	0.00767985
LINC00470	4.10263	4.03988	4.07547	4.41315	4.32931	4.28259	19.4889	2.35954	0.551675	4.27705	1.89385e-05	0.000201256	0.000201256
CNGB3	3.98119	3.97998	3.99089	4.24684	4.26322	4.19709	18.1683	2.36228	0.550355	4.29229	1.76836e-05	0.000189015	0.000189015
PLK2	6.3922	6.17965	6.20585	7.31795	7.28591	7.33692	131.056	2.36302	0.231656	10.2006	1.97087e-24	1.00966e-22	1e-20
RASA4DP	5.21309	5.39242	5.26565	5.84397	5.94424	5.90944	54.0198	2.36691	0.342876	6.9031	5.08805e-12	1.22979e-10	1.22979e-10
USP24P1	3.583	3.68722	3.57714	3.7521	3.7308	3.96119	14.0855	2.37733	0.731008	3.25213	0.00114545	0.00781781	0.00781781
NRXN1	4.03283	3.92022	3.9194	4.28983	4.22128	4.12264	17.9146	2.37987	0.634495	3.75081	0.000176262	0.00149998	0.00149998
SRRM5	5.66134	5.59208	5.59986	6.36161	6.24022	6.49508	72.6512	2.38183	0.297069	8.01775	1.07701e-15	3.39848e-14	3.39848e-14
FAM129B	5.05172	5.20123	5.09529	5.58099	5.66132	5.74857	46.5492	2.38291	0.369034	6.45716	1.06688e-10	2.30951e-09	2.30951e-09
SSH3	5.87927	5.82516	5.79846	6.57946	6.83757	6.64861	89.1331	2.39946	0.272578	8.80281	1.33431e-18	5.10632e-17	5.10632e-17
SOCS5P4	4.38909	4.40614	4.4757	4.77192	4.71445	4.82389	25.9568	2.40582	0.478135	5.03168	4.86207e-07	6.72246e-06	6.72246e-06
AC055839.1	2.90655	2.97653	2.91602	3.06759	3.07467	3.02626	8.2592	2.40722	0.868598	2.77139	0.00558177	0.0300621	0.0300621
ITGA6-AS1	3.0395	3.05491	3.05431	3.14257	3.23312	3.17461	9.0225	2.41347	0.790122	3.05455	0.002254	0.0139644	0.0139644
PIEZO2	9.55673	9.41474	9.22058	11.4257	11.3505	11.4427	1825.11	2.42363	0.103999	23.3045	3.99395e-120	1.65665e-117	1e-20
TEX13B	2.85356	2.84862	2.81148	2.91603	2.9931	2.95636	7.70749	2.42617	0.886476	2.73687	0.00620271	0.0328491	0.0328491
AC005381.1	3.21921	3.29159	3.25504	3.42978	3.41294	3.38695	10.4779	2.43044	0.761734	3.19067	0.00141941	0.00937899	0.00937899
AC108463.3	2.68788	2.67966	2.66711	2.75906	2.80195	2.78763	6.83138	2.43258	0.904792	2.68855	0.00717626	0.037208	0.037208
GALNT3	6.42514	6.70111	6.68531	7.92761	7.93821	7.71084	185.083	2.43867	0.206987	11.7818	4.84635e-32	3.34138e-30	1e-20
EDIL3	4.02025	3.94738	3.94646	4.28874	4.25579	4.14805	18.1288	2.44	0.593521	4.11107	3.93834e-05	0.000392719	0.000392719
LINC02484	5.9113	5.88069	5.83171	6.87374	6.82672	6.59312	93.4188	2.4441	0.268716	9.09546	9.41887e-20	3.88181e-18	3.88181e-18
ROR2	5.82437	5.64346	5.73304	6.55911	6.56178	6.5943	82.2697	2.46045	0.285129	8.62926	6.17488e-18	2.23661e-16	2.23661e-16
DDX53	4.74293	4.70561	4.66698	5.11539	5.12106	5.17712	32.9013	2.4668	0.426704	5.78106	7.42325e-09	1.30132e-07	1.30132e-07
ZNF730	5.2123	5.14054	5.19794	5.85164	5.76198	5.73396	49.8873	2.49079	0.348696	7.14316	9.12096e-13	2.32933e-11	2.32933e-11
PURPL	8.82158	8.78793	8.42735	10.6946	10.7005	10.6047	1109.81	2.50118	0.12377	20.2082	8.28486e-91	2.24276e-88	1e-20
RHOXF1P3	3.5966	3.63267	3.58336	3.80791	3.82009	3.79398	13.6532	2.51048	0.652097	3.84986	0.000118184	0.00105496	0.00105496
CDHR1	4.84651	4.7922	4.75313	5.31087	5.31924	5.1752	35.8867	2.5244	0.42204	5.98142	2.21203e-09	4.16754e-08	4.16754e-08
AF127577.4	2.96728	2.96987	2.98121	3.11547	3.14541	3.04291	8.51226	2.53308	0.828889	3.056	0.00224314	0.0139072	0.0139072
AL139158.2	4.96712	5.06949	4.97192	5.4663	5.49506	5.67416	43.2022	2.54662	0.388598	6.55334	5.62656e-11	1.23779e-09	1.23779e-09
LINC02595	2.54452	2.51116	2.53533	2.59495	2.6579	2.63233	6.16477	2.54725	0.990614	2.57138	0.0101294	0.0492714	0.0492714
SGPP2	8.62327	8.26933	8.34388	10.4404	10.19	10.5261	924.362	2.55074	0.138768	18.3813	1.85557e-75	3.78729e-73	1e-20
RF00026	2.9509	2.93136	2.95557	3.02435	3.18828	3.0192	8.51856	2.56084	0.868503	2.94857	0.00319248	0.0188608	0.0188608
CHEK2P2	3.52995	3.51416	3.58603	3.76852	3.76264	3.69389	13.0904	2.56679	0.69195	3.7095	0.000207667	0.00173226	0.00173226
ZNF532	7.65051	7.71487	7.40938	9.36129	9.33304	9.40774	474.832	2.57002	0.140963	18.2319	2.88266e-74	5.53234e-72	1e-20
AP003419.3	2.5949	2.58384	2.59542	2.70338	2.65884	2.71292	6.40484	2.57245	0.946899	2.71671	0.00659348	0.0346616	0.0346616
AQP3	6.19664	6.32485	6.21783	7.34758	7.4185	7.4164	137.6	2.57577	0.216337	11.9063	1.09723e-32	7.75202e-31	1e-20
SLC24A4	3.13205	3.10077	3.16192	3.20652	3.39231	3.24847	9.79571	2.58451	0.842672	3.06704	0.00216192	0.0134665	0.0134665
NLRP13	3.29468	3.30436	3.26695	3.41956	3.51422	3.43508	10.8366	2.5894	0.748232	3.46069	0.000538792	0.00403498	0.00403498
GNG12	2.58788	2.57939	2.55512	2.70569	2.66546	2.65164	6.31317	2.59304	0.979586	2.64708	0.00811906	0.0411667	0.0411667
S100A11	2.59318	2.57245	2.57213	2.70325	2.67194	2.66942	6.34057	2.5985	0.958497	2.71101	0.00670777	0.0351833	0.0351833
TGM2	6.05386	6.1567	6.06677	7.21528	7.22608	7.06391	119.681	2.60406	0.233971	11.1298	8.98278e-29	5.53981e-27	1e-20
CCDC73	6.5025	6.37557	6.22046	7.66797	7.65803	7.51386	157.756	2.60608	0.228299	11.4152	3.51168e-30	2.25212e-28	1e-20
EPHA4	3.14642	3.15521	3.10522	3.271	3.38576	3.20624	9.76003	2.60858	0.837321	3.11539	0.00183701	0.0117168	0.0117168
CSAG1	6.90957	6.93983	6.97217	8.4672	8.45501	8.49972	269.309	2.6142	0.158615	16.4814	4.99066e-61	7.50555e-59	1e-20
KC6	6.40387	6.44239	6.5032	7.77513	7.80121	7.61651	169.814	2.61789	0.200403	13.0632	5.34613e-39	4.47838e-37	1e-20
TTC6	2.93631	2.8666	2.86632	3.00103	3.07005	2.98883	8.03651	2.62302	0.958138	2.73763	0.00618842	0.032813	0.032813
MAGEA1	5.46056	5.40169	5.5049	6.30876	6.16518	6.14975	65.4976	2.62393	0.313893	8.35932	6.30809e-17	2.14584e-15	2.14584e-15
TPO	5.27417	5.34065	5.23016	6.06396	5.95033	5.85023	55.8931	2.62859	0.342859	7.6667	1.76478e-14	5.11666e-13	5.11666e-13
LEMD1	2.85524	2.83271	2.88087	3.04266	2.94577	2.9546	7.81195	2.63648	0.903663	2.91755	0.00352792	0.0204802	0.0204802
GYPE	4.02817	4.01782	3.99201	4.25268	4.37964	4.25749	19.029	2.65286	0.571378	4.64292	3.43527e-06	4.20289e-05	4.20289e-05
SUSD1	7.33446	7.15513	7.25061	8.90469	8.99624	8.98274	365.661	2.6605	0.14855	17.9099	9.87696e-72	1.78877e-69	1e-20
GDA	5.74302	5.61488	5.4615	6.41562	6.49816	6.48065	77.0172	2.66504	0.335799	7.93643	2.08086e-15	6.41647e-14	6.41647e-14
AL121894.2	2.70943	2.74278	2.73018	2.81045	2.8423	2.87266	7.1544	2.66853	0.919706	2.90151	0.00371373	0.0214187	0.0214187
KRTAP16-1	7.91447	8.13583	7.68031	9.81459	9.99711	9.83666	660.721	2.68345	0.146026	18.3766	2.02408e-75	4.09869e-73	1e-20
CD52	6.60477	6.58036	6.75615	7.97821	8.14246	8.1677	213.032	2.70438	0.189005	14.3085	1.93688e-46	2.03309e-44	1e-20
ZNF85	3.62717	3.63964	3.62653	3.81281	3.92354	3.81583	14.1464	2.7101	0.657637	4.12096	3.77292e-05	0.00037744	0.00037744
MAGEC1	10.1126	10.1536	9.92047	12.393	12.3659	12.361	3453.85	2.7115	0.0855222	31.7052	1.31542e-220	1.47081e-217	1e-20
DNAH17	8.73276	8.82998	8.8322	10.9717	10.8144	11.1147	1345.72	2.71422	0.107534	25.2406	1.43783e-140	7.39535e-138	1e-20
AL138756.1	6.53982	6.52275	6.65729	8.06467	7.88881	8.01187	198.921	2.71891	0.190055	14.3059	2.0114e-46	2.10273e-44	1e-20
FRMD5	5.92122	5.95484	5.98322	7.18214	6.8308	7.01574	108.917	2.73766	0.258786	10.5789	3.73489e-26	2.07452e-24	1e-20
RNF125	6.88693	6.88673	6.94576	8.5247	8.48225	8.53977	275.757	2.74093	0.15974	17.1587	5.41346e-66	8.70113e-64	1e-20
ZNF43	4.92947	4.8319	4.9299	5.44086	5.47685	5.41034	40.1164	2.74563	0.408258	6.72524	1.75308e-11	4.0434e-10	4.0434e-10
AC002351.1	4.6921	4.7483	4.64779	5.16908	5.21494	5.12108	33.642	2.7472	0.439967	6.24411	4.26232e-10	8.59045e-09	8.59045e-09
TNFRSF4	5.95552	5.86146	5.82154	6.84689	6.85431	7.03463	102.002	2.75249	0.26722	10.3005	7.01126e-25	3.67227e-23	1e-20
AC009133.3	3.13703	3.15098	3.1749	3.34895	3.17992	3.4118	9.98852	2.77116	0.856421	3.23574	0.00121326	0.00820659	0.00820659
C9orf64	7.42877	7.20604	7.17376	9.1279	8.98228	9.16036	396.209	2.77702	0.157989	17.5774	3.672e-69	6.21269e-67	1e-20
SATB1	5.13429	5.13882	5.19686	5.80977	5.85945	5.77506	50.9825	2.79649	0.352642	7.93012	2.18943e-15	6.74318e-14	6.74318e-14
SELENON	4.65693	4.57768	4.56344	5.10295	5.035	5.01643	31.0877	2.80019	0.468987	5.97073	2.36197e-09	4.43377e-08	4.43377e-08
ST8SIA6-AS1	6.47194	6.53814	6.63518	8.0643	7.99937	7.94621	200.438	2.80411	0.188483	14.8773	4.62768e-50	5.48433e-48	1e-20
DGKH	7.6777	7.57103	7.52259	9.51823	9.63954	9.51532	532.683	2.81195	0.13164	21.3609	3.08545e-101	1.0305e-98	1e-20
AC092634.3	2.45681	2.41378	2.41358	2.50767	2.53719	2.53451	5.7243	2.81631	1.09531	2.57124	0.0101335	0.0492822	0.0492822
GMPR	2.96168	2.92011	2.94453	3.03514	3.13555	3.07702	8.4263	2.81857	0.889311	3.16939	0.0015276	0.010009	0.010009
TMEM9	7.05133	6.79273	6.91888	8.63411	8.41522	8.76431	293.028	2.82081	0.187129	15.0741	2.39747e-51	2.92207e-49	1e-20
AC005534.1	2.5017	2.46812	2.48021	2.55214	2.62635	2.57806	5.99608	2.8318	1.04517	2.70941	0.00674027	0.0352962	0.0352962
AC247036.1	2.5935	2.6245	2.63622	2.85704	2.67735	2.65099	6.71083	2.83715	1.06592	2.6617	0.00777482	0.0397189	0.0397189
AC104009.1	2.28003	2.28712	2.29889	2.42779	2.3508	2.349	5.17048	2.83959	1.10107	2.57892	0.00991091	0.0484441	0.0484441
CYB561	3.70671	3.66868	3.63027	3.87262	3.89431	3.94893	14.6016	2.84925	0.695093	4.09909	4.14773e-05	0.000410732	0.000410732
KISS1R	3.21386	3.24049	3.23984	3.46968	3.4204	3.31552	10.4611	2.85215	0.793671	3.59362	0.00032612	0.00259734	0.00259734
DPY19L1P1	5.64645	5.68201	5.7015	6.71365	6.68199	6.47701	85.3368	2.86308	0.285065	10.0436	9.80573e-24	4.81248e-22	1e-20
CAMSAP3	8.05723	8.01225	7.97115	10.0799	10.068	10.3244	785.613	2.87368	0.123674	23.236	1.97114e-119	8.0463e-117	1e-20
MPEG1	5.2969	5.2766	5.35911	6.1429	6.04365	6.00156	59.7176	2.87529	0.333855	8.61239	7.15499e-18	2.58358e-16	2.58358e-16
ZFP69B	5.5479	5.43711	5.53293	6.5601	6.23437	6.30284	72.836	2.87685	0.326556	8.80967	1.25515e-18	4.81055e-17	4.81055e-17
OLFM2	6.72454	7.27207	6.93623	8.86467	8.74485	8.6755	322.657	2.89196	0.198885	14.5408	6.67677e-48	7.2757e-46	1e-20
KITLG	3.05058	3.05389	3.05337	3.23187	3.26665	3.11722	9.17825	2.89365	0.849841	3.40494	0.000661797	0.00484056	0.00484056
PSPC1P1	4.39705	4.36216	4.33556	4.71158	4.7141	4.8457	25.7789	2.90317	0.514746	5.64	1.7005e-08	2.85641e-07	2.85641e-07
SOCS2-AS1	4.71208	4.72053	4.69363	5.17781	5.18027	5.27412	34.5887	2.92183	0.433565	6.73909	1.59383e-11	3.69267e-10	3.69267e-10
OVOL1	3.26587	3.29505	3.25759	3.45796	3.49481	3.4038	10.7921	2.925	0.777909	3.76008	0.00016986	0.00145561	0.00145561
FAM114A1	4.62619	4.59495	4.61857	5.03652	5.17171	5.04539	31.9349	2.93049	0.456627	6.41768	1.38366e-10	2.9579e-09	2.9579e-09
AC104831.1	2.32122	2.33072	2.30638	2.39942	2.46183	2.36819	5.33893	2.93205	1.1165	2.62611	0.0086366	0.0433397	0.0433397
NELL2	3.79418	3.83069	3.80517	4.10707	4.02263	4.08805	16.3273	2.93387	0.627402	4.67623	2.922e-06	3.61729e-05	3.61729e-05
RASAL1	6.21835	6.16418	6.20294	7.55275	7.53096	7.45003	147.463	2.9357	0.218473	13.4373	3.65304e-41	3.29632e-39	1e-20
KRTAP6-3	3.0655	3.05906	3.04616	3.19953	3.30381	3.13456	9.26596	2.93755	0.859398	3.41815	0.000630486	0.00463661	0.00463661
AC084855.2	2.31233	2.2879	2.2999	2.40176	2.39929	2.37377	5.21136	2.95565	1.11492	2.65101	0.00802524	0.0407634	0.0407634
CNTNAP4	7.37088	7.41267	7.40963	9.44947	9.44376	9.31441	481.048	2.95965	0.1333	22.2028	3.2245e-109	1.16795e-106	1e-20
GULP1	3.68563	3.63191	3.64384	3.92279	3.9134	3.84554	14.4606	2.96798	0.689491	4.3046	1.67291e-05	0.000179708	0.000179708
PAQR7	6.71807	6.84139	6.83331	8.50485	8.45629	8.5719	274.393	2.96982	0.166574	17.8289	4.21897e-71	7.48271e-69	1e-20
AL136964.1	2.89603	2.88872	2.86362	2.99861	3.04593	3.02019	8.04511	2.97719	0.909584	3.27314	0.0010636	0.00732922	0.00732922
NLRP1	10.2217	10.2992	10.135	12.702	12.6846	12.9198	4483.03	2.97976	0.0914175	32.5951	4.81573e-233	6.88035e-230	1e-20
ZNF426	6.28376	6.2321	6.20391	7.64386	7.64055	7.56956	157.464	2.98828	0.214484	13.9324	4.02505e-44	3.95084e-42	1e-20
KRT8P35	3.39712	3.31958	3.31918	3.52295	3.51568	3.5848	11.4236	2.99227	0.841628	3.55533	0.000377498	0.00294544	0.00294544
IRS1	7.05387	6.96156	6.90927	8.71138	8.80173	8.96979	335.147	3.01309	0.167233	18.0174	1.42374e-72	2.67258e-70	1e-20
AL391807.1	2.62364	2.58187	2.58166	2.71336	2.65708	2.75501	6.49966	3.02128	1.07102	2.82094	0.00478826	0.026476	0.026476
AC108463.1	2.72524	2.7218	2.77086	2.81763	2.9709	2.8104	7.41916	3.03756	1.01814	2.98345	0.00285021	0.017078	0.017078
ATP1A3	5.90623	5.91531	5.87493	7.13239	7.0464	7.02125	111.938	3.04469	0.250903	12.1349	6.89688e-34	5.03883e-32	1e-20
AP005901.1	7.96647	7.86515	8.02947	10.1932	10.2133	10.3283	825.282	3.06088	0.115331	26.5399	3.35911e-155	2.10698e-152	1e-20
MOCS1	6.3063	6.36708	6.46411	7.80071	7.9247	7.96142	187.397	3.06992	0.203277	15.1022	1.56727e-51	1.92849e-49	1e-20
KRTAP4-1	2.70291	2.67064	2.68247	2.79292	2.86956	2.75603	6.99391	3.07877	1.01142	3.04401	0.0023345	0.0143834	0.0143834
AC003958.1	3.78477	3.7765	3.7632	4.06067	4.04484	4.01847	15.9611	3.08116	0.645446	4.77368	1.80886e-06	2.32012e-05	2.32012e-05
AC018692.3	4.07713	4.10991	4.05857	4.32627	4.50052	4.41893	20.7022	3.08146	0.5859	5.25936	1.44559e-07	2.1514e-06	2.1514e-06
LINC01132	4.24376	4.23626	4.19693	4.53583	4.59635	4.6596	23.2091	3.08158	0.549336	5.60965	2.02735e-08	3.37459e-07	3.37459e-07
KLF7	7.87672	7.39262	7.22982	9.71066	9.62849	9.75646	580.862	3.09096	0.37975	8.13946	3.97033e-16	1.28434e-14	1.28434e-14
AC006355.2	2.46116	2.47107	2.44681	2.59752	2.53385	2.55462	5.86294	3.0916	1.07418	2.87811	0.00400066	0.0228334	0.0228334
LINC02275	3.23447	3.27337	3.23596	3.44536	3.40814	3.43647	10.604	3.09727	0.799528	3.87387	0.00010712	0.000970343	0.000970343
LTF	2.49632	2.50432	2.51621	2.57625	2.65085	2.61383	6.1415	3.10698	1.04826	2.96396	0.00303711	0.0180423	0.0180423
SHISA8	5.54675	5.69934	5.67139	6.74664	6.7265	6.49684	87.3018	3.11611	0.298743	10.4307	1.79483e-25	9.67666e-24	1e-20
AC011447.7	4.103	4.17806	4.17675	4.60528	4.49567	4.40929	21.9031	3.12137	0.583844	5.34625	8.97947e-08	1.37129e-06	1.37129e-06
LINC01694	6.14632	6.10581	5.99307	7.41072	7.1634	7.69198	141.968	3.12688	0.269039	11.6224	3.17022e-31	2.11214e-29	1e-20
MSTN	3.24567	3.23773	3.26185	3.42817	3.42055	3.44837	10.617	3.12855	0.794399	3.93826	8.20733e-05	0.000761703	0.000761703
DNAH17-AS1	6.50651	6.34553	6.47953	8.06611	7.94713	8.15612	206.919	3.13599	0.203471	15.4125	1.34957e-53	1.77984e-51	1e-20
NCS1	3.93265	4.00819	3.90703	4.37204	4.15619	4.2433	18.626	3.14629	0.663095	4.74486	2.08652e-06	2.64293e-05	2.64293e-05
ANKFN1	6.02431	6.01267	6.03104	7.37516	7.20095	7.41266	132.076	3.15247	0.240502	13.1079	2.96744e-39	2.53533e-37	1e-20
LINC00276	2.47743	2.45342	2.46548	2.63538	2.56563	2.51613	5.91847	3.16613	1.10433	2.86701	0.00414365	0.023477	0.023477
CDC42BPA	7.68843	7.63753	7.62072	10.0067	9.80479	9.96778	670.839	3.16629	0.126182	25.0931	5.90804e-139	2.97916e-136	1e-20
MIR99AHG	5.02037	5.00902	4.95499	5.71837	5.7152	5.55224	46.3763	3.18155	0.400677	7.94045	2.01452e-15	6.21939e-14	6.21939e-14
ZNF585A	5.83084	5.77018	5.79077	6.92451	7.00357	6.95524	104.85	3.19103	0.26613	11.9905	3.9866e-33	2.83999e-31	1e-20
ZNF439	5.58975	5.66115	5.7653	6.73564	6.75702	6.74302	91.7872	3.20123	0.285976	11.194	4.3607e-29	2.71535e-27	1e-20
HACD1	4.73207	4.72371	4.76006	5.41018	5.13669	5.32872	36.7473	3.21752	0.454392	7.08093	1.43186e-12	3.61366e-11	3.61366e-11
DBN1	6.86815	6.89525	6.93982	8.87328	8.72947	8.97794	341.257	3.21931	0.162943	19.7573	6.94763e-87	1.80477e-84	1e-20
SPTSSB	3.61143	3.55395	3.57868	3.84918	3.7744	3.84219	13.7854	3.22103	0.738424	4.36203	1.28861e-05	0.000140958	0.000140958
SAMD4A	6.51815	6.67217	6.50329	8.26725	8.40292	8.32624	245.191	3.2505	0.185391	17.5332	7.9911e-69	1.34318e-66	1e-20
PLEKHA7	7.65482	7.71137	7.81028	10.0951	10.1478	10.0854	752.643	3.2608	0.116228	28.0552	3.45318e-173	2.69107e-170	1e-20
CLVS1	4.02038	4.05026	4.01136	4.30558	4.45274	4.32302	19.9444	3.26744	0.607197	5.38119	7.39971e-08	1.14225e-06	1.14225e-06
NFATC4	3.9141	3.88735	3.84821	4.13924	4.2086	4.21108	17.6571	3.27729	0.661279	4.95598	7.19649e-07	9.71507e-06	9.71507e-06
SLAMF8	4.75827	4.82178	4.81975	5.48714	5.34908	5.32939	38.9222	3.28233	0.435293	7.5405	4.68163e-14	1.31726e-12	1.31726e-12
KRTAP20-4	5.12379	5.20739	5.21716	6.08183	5.87415	5.9442	56.4342	3.29829	0.367669	8.97081	2.94331e-19	1.16991e-17	1.16991e-17
GABRG3	5.85814	5.76508	5.95871	7.07355	7.15414	7.1884	117.297	3.33622	0.267136	12.4889	8.58765e-36	6.65207e-34	1e-20
RHOBTB3	6.4957	6.37626	6.33555	8.20244	8.16774	7.97969	214.775	3.33634	0.208542	15.9984	1.31059e-57	1.89351e-55	1e-20
AC010230.1	2.35837	2.40019	2.36316	2.46828	2.51063	2.4502	5.5877	3.36944	1.18808	2.83604	0.0045677	0.0254866	0.0254866
RNASE6	4.19492	4.18154	4.18046	4.58007	4.58561	4.54011	22.7017	3.37221	0.567443	5.94282	2.80156e-09	5.20952e-08	5.20952e-08
GUSBP5	3.43461	3.44069	3.44006	3.62045	3.63555	3.72325	12.4547	3.37919	0.768141	4.39918	1.08663e-05	0.00012066	0.00012066
YTHDF1P1	2.3264	2.33376	2.33347	2.40572	2.46844	2.4198	5.41509	3.38303	1.15647	2.9253	0.00344123	0.0200612	0.0200612
FGFRL1	5.50227	5.67697	5.56115	6.70438	6.5737	6.68001	86.793	3.38589	0.304901	11.1049	1.18813e-28	7.24074e-27	1e-20
MYO5B	7.4909	7.49964	7.39131	9.85482	9.89584	9.81889	638.419	3.39262	0.126257	26.8708	4.81867e-159	3.2611e-156	1e-20
KIAA1211	4.00704	3.95562	3.96766	4.34378	4.32357	4.25767	19.1068	3.40269	0.638306	5.33082	9.77725e-08	1.48782e-06	1.48782e-06
UBASH3B	5.26339	5.25281	5.19725	6.1734	6.07178	6.01636	60.7594	3.40974	0.360908	9.44767	3.46467e-21	1.5257e-19	1.5257e-19
INSM1	3.90789	3.90096	3.8747	4.2216	4.1622	4.23433	17.8558	3.4187	0.65056	5.255	1.48021e-07	2.1953e-06	2.1953e-06
AC004917.1	4.3236	4.36103	4.30852	4.81645	4.70343	4.76799	25.8449	3.44163	0.544454	6.32124	2.59475e-10	5.36839e-09	5.36839e-09
BNC2	4.32044	4.31949	4.34382	4.73801	4.67133	4.86557	25.9354	3.44573	0.548345	6.28388	3.3022e-10	6.74525e-09	6.74525e-09
WNT10B	4.54064	4.54655	4.57066	5.17143	4.93977	5.07151	31.5817	3.4518	0.499955	6.90422	5.04797e-12	1.22125e-10	1.22125e-10
GPC4	3.47385	3.46025	3.43436	3.67736	3.74926	3.62888	12.6575	3.45807	0.792259	4.36482	1.27227e-05	0.000139289	0.000139289
STK39	3.94041	3.8882	3.88746	4.19329	4.22685	4.2581	18.1166	3.47859	0.668672	5.20224	1.96901e-07	2.86085e-06	2.86085e-06
COPZ2	3.96093	4.01092	3.972	4.27532	4.26026	4.41372	19.3949	3.49271	0.640771	5.45079	5.01458e-08	7.93112e-07	7.93112e-07
KRTAP19-4	2.87038	2.9027	2.90222	3.02315	3.03843	3.06787	8.20291	3.53302	0.981179	3.60079	0.000317252	0.00253457	0.00253457
ACTL8	5.32395	5.49749	5.4939	6.44067	6.4596	6.45874	76.6516	3.53991	0.33318	10.6246	2.28891e-26	1.28524e-24	1e-20
LTB	5.01751	4.98543	5.00991	5.61775	5.76925	5.84841	49.2125	3.55462	0.413247	8.60168	7.85557e-18	2.82153e-16	2.82153e-16
GTF2IP3	2.87772	2.88761	2.89956	3.00079	3.03606	3.08696	8.21488	3.57515	0.97908	3.65154	0.000260669	0.00212881	0.00212881
AL445309.1	4.68831	4.68484	4.74817	5.26571	5.29347	5.33642	36.7216	3.58988	0.468866	7.65652	1.91038e-14	5.51394e-13	5.51394e-13
PKHD1	7.30285	7.48425	7.2461	9.79845	9.94665	9.80721	636.154	3.59009	0.136699	26.2628	5.10318e-152	2.98269e-149	1e-20
SFRP1	5.76024	5.80617	5.72405	7.07026	7.00177	7.13799	112.465	3.60475	0.274868	13.1145	2.71996e-39	2.33943e-37	1e-20
KRTAP19-3	3.16305	3.1447	3.13171	3.35427	3.27102	3.37648	9.95845	3.6241	0.913662	3.96657	7.29142e-05	0.000687114	0.000687114
PIMREG	5.48657	5.48609	5.56142	6.57004	6.47013	6.79779	85.3497	3.62612	0.327171	11.0833	1.51267e-28	9.19653e-27	1e-20
LINC00648	5.61606	5.53712	5.50632	6.68111	6.55483	6.85929	89.8102	3.62984	0.32677	11.1083	1.1437e-28	7.0197e-27	1e-20
HPSE	3.19256	3.17163	3.19622	3.38462	3.40006	3.35236	10.2532	3.63302	0.886032	4.10032	4.12581e-05	0.000409192	0.000409192
OR7E14P	4.29727	4.34315	4.31615	4.77577	4.70903	4.80753	25.9198	3.67098	0.561631	6.53629	6.30622e-11	1.38023e-09	1.38023e-09
ZNF669	4.31028	4.28838	4.26099	4.68395	4.74389	4.7521	25.2762	3.68286	0.578666	6.3644	1.96052e-10	4.12255e-09	4.12255e-09
AC020951.1	3.84103	3.89826	3.88466	4.12192	4.24858	4.21248	17.8959	3.68783	0.690665	5.33954	9.31833e-08	1.42135e-06	1.42135e-06
FBXL7	7.4836	7.74286	7.47295	10.2522	10.2934	10.2981	837.751	3.71553	0.124735	29.7874	5.68234e-195	5.03906e-192	1e-20
FGFR1	7.46434	7.58438	7.49256	10.2453	10.1501	10.2516	802.933	3.73473	0.121004	30.8646	3.57057e-209	3.4009e-206	1e-20
KRTAP19-1	3.53591	3.55084	3.5877	3.80904	3.7601	3.86793	13.8062	3.74519	0.791177	4.73369	2.20476e-06	2.7794e-05	2.7794e-05
RNF183	2.68262	2.68899	2.7255	2.83406	2.84875	2.82293	7.11234	3.76708	1.11338	3.38347	0.000715752	0.00519825	0.00519825
MEOX1	6.78648	6.81388	6.9008	9.19852	9.2135	9.12347	414.82	3.77379	0.156247	24.1528	6.97881e-129	3.14867e-126	1e-20
LINC00698	6.53608	6.73927	6.55456	8.85208	8.71923	8.78997	325.061	3.77922	0.17735	21.3094	9.28276e-101	3.06057e-98	1e-20
BHLHE41	5.69858	5.98379	5.76465	7.31773	7.35943	7.08581	127.01	3.78851	0.29342	12.9115	3.87465e-38	3.13347e-36	1e-20
CNTLN	5.84251	5.83715	5.76594	7.34152	7.23148	7.18386	126.004	3.79141	0.271919	13.9432	3.46296e-44	3.41214e-42	1e-20
AC090572.3	4.05151	4.04386	4.04294	4.43204	4.50564	4.31659	20.7472	3.80529	0.652581	5.83115	5.50481e-09	9.81062e-08	9.81062e-08
OR7E104P	3.03564	3.004	3.00369	3.18827	3.20968	3.17279	9.01739	3.83971	0.997593	3.84897	0.000118614	0.00105843	0.00105843
ZNF518B	5.77588	5.79895	5.70037	7.21204	7.19304	7.0927	119.467	3.85333	0.28112	13.7071	9.20955e-43	8.80453e-41	1e-20
DDAH1	6.87464	6.86695	6.79921	9.34777	9.32889	9.1456	441.299	3.86235	0.161364	23.9357	1.30148e-126	5.57836e-124	1e-20
LINC01088	5.86662	5.87037	5.98155	7.43818	7.479	7.47094	143.44	3.86517	0.255076	15.153	7.23345e-52	9.03023e-50	1e-20
KRTAP20-2	2.73794	2.73452	2.75897	2.95545	2.88328	2.82226	7.37506	3.88032	1.10956	3.49717	0.000470214	0.00358296	0.00358296
PADI2	6.18836	6.1892	6.0424	7.90927	8.00496	7.96487	194.856	3.885	0.229306	16.9425	2.18781e-64	3.40994e-62	1e-20
LINC00355	6.10416	6.20829	6.17745	8.04472	7.92392	8.13774	204.647	3.96079	0.223163	17.7484	1.77297e-70	3.10173e-68	1e-20
ILDR2	6.1394	6.1891	6.12005	8.07649	7.98753	7.98327	201.716	3.9672	0.221659	17.8977	1.22806e-71	2.20853e-69	1e-20
CDON	5.69913	5.73637	5.66413	7.10984	7.10694	7.06795	114.327	3.9773	0.289327	13.7467	5.32694e-43	5.15011e-41	1e-20
AC011447.6	2.31905	2.32392	2.34829	2.52581	2.41296	2.37481	5.45428	3.99654	1.35068	2.95891	0.00308726	0.0183149	0.0183149
SDC1	7.44394	7.58197	7.34123	10.3887	10.3074	10.3951	883.14	4.00117	0.125556	31.8676	7.50818e-223	9.19466e-220	1e-20
TBXAS1	6.82015	6.66991	6.94265	9.36735	9.26916	9.4022	461.505	4.02438	0.165103	24.3749	3.15665e-131	1.50332e-128	1e-20
IGHV3-16	2.83722	2.83689	2.824	2.98015	3.05151	2.93627	7.93807	4.02686	1.09161	3.68893	0.000225199	0.0018622	0.0018622
NAA11	4.33233	4.29459	4.30688	4.84207	4.82474	4.68811	26.3501	4.03181	0.608415	6.62673	3.43204e-11	7.65496e-10	7.65496e-10
HOXB-AS1	5.20822	5.33867	5.24089	6.1829	6.22582	6.40429	68.8791	4.04246	0.385263	10.4927	9.3309e-26	5.09475e-24	1e-20
CRTAM	3.23811	3.24029	3.2398	3.36498	3.48048	3.50623	10.9192	4.04868	0.938154	4.31558	1.59183e-05	0.000171356	0.000171356
UGGT2	2.83637	2.81359	2.81331	2.98802	3.0074	2.9366	7.81748	4.05309	1.11005	3.65125	0.000260963	0.00213054	0.00213054
KCNMB2-AS1	5.59548	5.64699	5.54606	6.85758	7.01335	6.91041	103.361	4.08771	0.315515	12.9556	2.18284e-38	1.78778e-36	1e-20
CCND1	5.8605	5.99488	5.85716	7.59907	7.59731	7.53028	154.027	4.11005	0.259471	15.8401	1.64555e-56	2.31249e-54	1e-20
CBSL	2.41099	2.41862	2.40603	2.56019	2.49495	2.5276	5.74101	4.13491	1.29491	3.1932	0.00140706	0.00931889	0.00931889
SCARA5	3.81974	3.85329	3.82681	4.24146	4.18702	4.05781	17.5053	4.13801	0.757773	5.46074	4.74146e-08	7.52691e-07	7.52691e-07
LINC00674	5.4047	5.48719	5.41474	6.64877	6.63012	6.58991	85.4045	4.15975	0.343974	12.0932	1.14696e-33	8.3559e-32	1e-20
MYO1D	6.72324	6.76825	6.87921	9.4582	9.38319	9.3633	477.781	4.16012	0.15765	26.3883	1.86662e-153	1.11637e-150	1e-20
AC245047.8	2.43405	2.42936	2.44153	2.54474	2.59977	2.51657	5.89152	4.16895	1.29406	3.2216	0.00127476	0.00856176	0.00856176
LINC02005	5.90452	5.77315	5.81104	7.50945	7.4066	7.4829	144.025	4.18703	0.280338	14.9356	1.93221e-50	2.31119e-48	1e-20
KRTAP19-5	4.52945	4.59418	4.56595	5.03275	5.16232	5.25938	33.7761	4.2017	0.557994	7.53001	5.07355e-14	1.42286e-12	1.42286e-12
[truncated: 123 more rows]
