# Supplementary material for: Engineering Oncogenic Hotspot Mutations on SF3B1 via CRISPR-Directed PRECIS Mutagenesis
Source: Cancer Res Commun. 2024 Sep 24;4(9):2498–513. doi: 10.1158/2767-9764.CRC-24-0145 (PMC11421219; doi:10.1158/2767-9764.CRC-24-0145)
Supplement: Supplementary Table 11 — MEC-1 DEG results [file crc-24-0145_supplementary_table_11_suppst11.xlsx]

## Sheet: Supplementary Table 11
Supplementary Table 11: MEC-1 DEG results
Gene	MEC1_Ctrl_1	MEC1_Ctrl_2	MEC1_Ctrl_3	MEC1_KO_1	MEC1_KO_2	MEC1_KO_3	baseMean	log2FoldChange	lfcSE	stat	pvalue	padj	plot_fdr
TMPRSS3	12.5642	12.583	12.6319	5.89078	5.44642	6.03293	4144.22	-10.7384	0.359002	-29.9119	1.38006e-196	4.74977e-193	1e-20
MAGEA3	4.91112	4.96828	4.88648	3.95453	3.85423	3.98312	28.433	-8.43175	1.24483	-6.77341	1.25779e-11	2.32734e-10	2.32734e-10
KCNK5	4.84645	4.95157	4.88309	3.93999	3.84144	3.96812	27.9395	-8.40605	1.24626	-6.745	1.53032e-11	2.80368e-10	2.80368e-10
TET1	4.26214	4.32079	4.31159	3.6086	3.54294	3.62798	18.9341	-7.8447	1.27537	-6.15094	7.70268e-10	1.10922e-08	1.10922e-08
AC011306.1	4.10093	3.79485	4.10742	3.41389	3.35919	3.43021	15.8591	-7.5907	1.30765	-5.80482	6.44367e-09	8.20512e-08	8.20512e-08
AC005332.6	6.38988	6.42639	6.30933	4.52827	4.3635	4.58878	70.9748	-7.46134	0.885566	-8.42551	3.59196e-17	1.19362e-15	1.19362e-15
HOXC-AS2	3.96641	3.87313	3.6615	3.30294	3.25458	3.31748	14.1317	-7.42563	1.31874	-5.63084	1.79331e-08	2.11786e-07	2.11786e-07
KCNQ1	7.78105	7.84232	8.09265	4.91451	4.78833	5.01488	182.952	-7.28705	1.2681	-5.74643	9.11485e-09	1.13662e-07	1.13662e-07
LINC00674	6.0049	5.88461	5.98505	4.43375	4.25735	4.45194	54.7162	-7.06554	0.891238	-7.92777	2.23113e-15	6.30157e-14	6.30157e-14
NFATC4	10.028	10.0998	10.324	5.63214	5.42882	5.70315	768.339	-7.02846	0.265279	-26.4946	1.118e-154	2.44862e-151	1e-20
AL627309.6	7.0832	6.91264	7.09479	4.77966	4.50054	4.79119	106.345	-7.02578	0.637091	-11.0279	2.80279e-28	2.09705e-26	1e-20
LRRC37A16P	5.93901	5.87048	5.80402	4.3698	4.25402	4.41774	51.8036	-7.01381	0.9018	-7.77757	7.39322e-15	1.98349e-13	1.98349e-13
HK1	7.99486	7.95844	8.25341	5.01513	4.76275	5.05351	202.562	-6.97957	0.466899	-14.9488	1.58654e-50	3.15892e-48	1e-20
OR2V1	8.60349	8.60108	8.87952	5.16262	5.09338	5.21711	299.1	-6.93876	1.01215	-6.8555	7.10654e-12	1.35238e-10	1.35238e-10
RIC3	5.19615	5.21594	5.00241	4.06799	3.99006	4.10043	32.6955	-6.92594	1.08002	-6.41281	1.42863e-10	2.29866e-09	2.29866e-09
AC090771.2	5.14118	5.00482	5.02486	4.06397	3.94424	4.06537	30.9331	-6.80583	1.07359	-6.3393	2.30814e-10	3.60153e-09	3.60153e-09
CDKN1C	9.37353	9.38394	9.86036	5.67113	5.14557	5.51762	519.262	-6.71381	0.301385	-22.2765	6.2382e-110	5.36752e-107	1e-20
MFSD6L	6.46429	6.40997	6.139	4.55932	4.38677	4.58638	69.6427	-6.69393	0.714243	-9.37206	7.11273e-21	3.22105e-19	3.22105e-19
PCAT6	5.4021	5.2353	5.67063	4.1968	4.11499	4.23557	39.9954	-6.65262	0.931956	-7.13835	9.44613e-13	2.00155e-11	2.00155e-11
KDM5B	10.3091	10.2779	10.4875	5.89743	5.62179	5.91655	876.047	-6.60935	0.222332	-29.7274	3.40364e-194	1.02501e-190	1e-20
ZBTB47	3.97274	4.11583	3.71529	3.37242	3.33563	3.38816	15.2461	-6.58591	1.27381	-5.17024	2.338e-07	2.30943e-06	2.30943e-06
HOXC9	3.02309	3.01501	2.81689	2.64518	2.61964	2.65309	7.8025	-6.56844	1.41866	-4.63003	3.65617e-06	2.90038e-05	2.90038e-05
ATRNL1	6.36079	6.44523	6.5603	4.56518	4.45692	4.62769	74.4946	-6.55183	0.66284	-9.88449	4.86043e-23	2.57924e-21	1e-20
AC005332.5	3.88681	4.01739	3.85994	3.37137	3.33651	3.38651	14.7869	-6.53946	1.25995	-5.19026	2.10004e-07	2.0898e-06	2.0898e-06
IGSF21	2.54707	2.75897	2.96646	2.47629	2.45197	2.48378	7.1789	-6.44113	1.4916	-4.31827	1.57255e-05	0.000109973	0.000109973
AC005332.3	2.67693	2.60756	2.90591	2.45899	2.43615	2.46606	6.86157	-6.37865	1.46329	-4.35913	1.30581e-05	9.28556e-05	9.28556e-05
ZFP92	8.52772	8.41809	8.15248	5.37481	4.78463	5.26172	243.504	-6.29333	0.361627	-17.4028	7.85097e-68	2.74124e-65	1e-20
AL627309.2	2.7147	2.57729	2.70264	2.41076	2.39008	2.41722	6.37644	-6.27644	1.45511	-4.31337	1.60788e-05	0.000112216	0.000112216
LINC01770	2.5213	2.67938	2.72034	2.3881	2.36738	2.39456	6.35137	-6.26562	1.46784	-4.2686	1.96705e-05	0.000134861	0.000134861
AL627309.7	7.01664	6.44134	6.78917	4.84554	4.45008	4.72852	90.7361	-6.15853	0.559406	-11.009	3.45682e-28	2.54684e-26	1e-20
PIK3R6	11.3601	11.2538	11.5603	6.36422	6.60673	6.82851	1744.69	-6.12916	0.180853	-33.8902	9.28363e-252	1.11831e-247	1e-20
POF1B	9.1927	9.21848	9.14964	5.51113	5.26427	5.65229	405.35	-6.06773	0.26198	-23.161	1.12641e-118	1.17989e-115	1e-20
SYTL1	8.68078	8.68897	8.12393	5.22465	5.3406	5.21471	266.216	-6.067	1.16134	-5.22415	1.74959e-07	1.7666e-06	1.7666e-06
CA9	2.19206	2.15472	2.50854	2.07683	2.05919	2.0823	5.24767	-5.99019	1.57823	-3.79551	0.000147342	0.000827643	0.000827643
XAF1	8.41012	8.13898	7.68667	5.18825	4.78515	5.39448	206.913	-5.90197	0.375361	-15.7235	1.04453e-55	2.4432e-53	1e-20
NEXMIF	10.2618	10.0987	10.134	6.06276	5.83151	6.14553	763.759	-5.84972	0.195462	-29.9276	8.60757e-197	3.45623e-193	1e-20
AC007743.1	7.38265	6.88432	7.431	4.99138	4.58771	5.02333	121.876	-5.82137	0.45017	-12.9315	2.98949e-38	3.69348e-36	1e-20
AC018695.6	3.11233	3.17347	3.13958	2.80279	2.78812	2.81168	8.73174	-5.77723	1.33441	-4.32943	1.49493e-05	0.000104911	0.000104911
AC090771.1	3.18435	3.06482	3.12614	2.78944	2.77506	2.79825	8.64338	-5.76496	1.33902	-4.30536	1.66711e-05	0.000115914	0.000115914
TMEM173	6.39249	6.58661	6.87568	4.85233	4.46839	4.7053	83.1726	-5.7348	0.523259	-10.9598	5.96577e-28	4.35537e-26	1e-20
AFAP1-AS1	6.46366	6.49616	6.21318	4.5756	4.47284	4.77084	71.5639	-5.69113	0.540004	-10.539	5.70725e-26	3.64719e-24	1e-20
CD109	7.82578	7.51505	7.60779	5.10589	4.87457	5.08167	154.829	-5.62925	0.371084	-15.1697	5.61167e-52	1.17562e-49	1e-20
ANK3	4.9044	5.18812	5.3164	4.14799	3.99243	4.18661	32.9847	-5.48304	0.75743	-7.239	4.52002e-13	9.90868e-12	9.90868e-12
CCL20	9.59524	9.56173	9.73442	5.78076	5.80315	6.05212	536.803	-5.46611	0.212059	-25.7764	1.63145e-146	2.45655e-143	1e-20
RN7SL794P	2.65588	2.59986	2.58153	2.37264	2.36649	2.37878	6.0909	-5.25759	1.41215	-3.7231	0.000196793	0.00107411	0.00107411
PHGDH	13.7274	13.8547	13.805	8.14432	10.2356	8.10432	9014.13	-5.24352	0.95901	-5.46764	4.56072e-08	5.05181e-07	5.05181e-07
LINC00654	7.01877	7.11807	7.05399	4.85868	4.80499	5.00718	107.157	-5.23292	0.396529	-13.1968	9.15419e-40	1.20515e-37	1e-20
FBP2	2.56143	2.48211	2.52546	2.29687	2.29184	2.30265	5.7332	-5.16943	1.42787	-3.62037	0.000294185	0.00153476	0.00153476
NPY	4.54794	4.67606	4.47099	3.79117	3.79475	3.81383	22.4367	-5.12937	0.830895	-6.17331	6.68761e-10	9.7529e-09	9.7529e-09
ZNF711	3.41412	3.46099	3.33643	3.06477	2.97999	3.02523	10.4297	-5.09632	1.19226	-4.2745	1.91569e-05	0.000131561	0.000131561
BIRC7	6.6631	6.51282	6.2304	4.71511	4.66321	4.68358	75.0268	-5.0814	0.475766	-10.6805	1.25649e-26	8.47938e-25	1e-20
VIM	10.4059	10.3111	10.2962	6.5675	6.25878	6.76631	847.83	-5.04793	0.166471	-30.3231	5.68509e-202	2.7393e-198	1e-20
OVOL1	4.39102	4.11235	4.23349	3.65492	3.57048	3.62	18.3156	-5.02879	0.892221	-5.63625	1.73788e-08	2.05644e-07	2.05644e-07
MXRA7	7.47843	7.79251	7.8787	5.19449	5.09013	5.27284	161.056	-4.9916	0.324535	-15.3808	2.20276e-53	4.86871e-51	1e-20
PCAT7	4.19191	4.18857	4.17806	3.59585	3.54107	3.61678	17.4297	-4.94021	0.882344	-5.59897	2.15634e-08	2.51091e-07	2.51091e-07
PPFIA4	8.8875	8.68118	9.28129	5.78762	5.78872	5.65765	350.787	-4.93798	0.266744	-18.5121	1.65095e-76	6.97803e-74	1e-20
LTF	11.334	11.5441	11.4474	6.94586	8.02776	7.08884	1777.06	-4.88936	0.574628	-8.50874	1.75834e-17	6.04305e-16	6.04305e-16
ALDH1L2	11.2643	11.2628	11.3069	6.73753	8.15353	6.49119	1596.64	-4.85154	0.945822	-5.12945	2.90597e-07	2.82871e-06	2.82871e-06
MYRF	11.8668	12.0275	12.2395	7.78295	8.43551	7.66757	2678.03	-4.81515	0.410689	-11.7246	9.54008e-32	8.51258e-30	1e-20
AC004494.1	5.25769	5.20017	5.47627	4.25555	4.1444	4.32768	36.3247	-4.80164	0.607986	-7.89762	2.84289e-15	7.96407e-14	7.96407e-14
COL5A1	11.2843	11.3541	10.9764	7.47782	7.07682	7.42304	1516.67	-4.79471	0.157932	-30.3593	1.89208e-202	1.1396e-198	1e-20
AC215522.2	6.39258	6.01062	6.06666	4.53358	4.59769	4.68791	61.7488	-4.79104	0.492712	-9.7238	2.38697e-22	1.19806e-20	1.19806e-20
C11orf21	2.89936	2.68845	2.85549	2.54332	2.54768	2.55046	7.06052	-4.76605	1.32072	-3.60867	0.000307775	0.00159804	0.00159804
RHOXF1	2.89074	2.94974	2.87527	2.64734	2.61248	2.6303	7.42743	-4.70013	1.26066	-3.7283	0.000192776	0.0010541	0.0010541
MIR9-3HG	6.41827	6.46763	6.27871	4.65786	4.67322	4.84896	70.5578	-4.68842	0.434707	-10.7853	4.04112e-27	2.81384e-25	1e-20
PAG1	8.92591	8.9305	8.50475	5.56761	5.98417	5.8071	313.29	-4.67866	0.522542	-8.95365	3.4391e-19	1.35605e-17	1.35605e-17
SLC16A3	12.0699	12.1412	12.5563	8.40876	8.48437	8.02937	3105.26	-4.64647	0.170486	-27.2543	1.47928e-163	3.56387e-160	1e-20
AL109615.2	3.936	3.93692	4.17476	3.45572	3.47751	3.47149	15.7607	-4.64609	0.902648	-5.14718	2.64425e-07	2.5981e-06	2.5981e-06
NCR2	10.3279	10.1603	10.2223	6.59321	6.88953	6.47792	790.705	-4.63189	0.195841	-23.6513	1.1446e-123	1.45135e-120	1e-20
MOGAT2	3.3438	3.57792	3.40944	3.09853	3.02719	3.05921	10.8134	-4.61615	1.06595	-4.33054	1.48746e-05	0.000104478	0.000104478
ALOX5	8.32548	8.43188	8.30625	5.57136	5.51532	5.67777	236.307	-4.60207	0.244827	-18.7972	7.95547e-79	3.61628e-76	1e-20
LINC02009	7.8815	7.76735	7.6651	5.29504	5.35922	5.25843	164.689	-4.58706	0.306559	-14.9631	1.27998e-50	2.56977e-48	1e-20
INAVA	9.7864	9.84238	10.0291	6.59239	6.29473	6.60409	629.125	-4.57553	0.173588	-26.3587	4.08455e-153	7.56961e-150	1e-20
DKFZP434K028	3.24082	3.08127	3.23818	2.84753	2.85962	2.85662	9.00748	-4.57044	1.15206	-3.9672	7.27213e-05	0.000437017	0.000437017
CD52	8.84012	8.93738	8.95799	5.90992	5.82251	5.99556	335.287	-4.53524	0.208579	-21.7436	7.94951e-105	6.17805e-102	1e-20
ZSCAN18	6.15564	6.37681	6.06337	4.80554	4.47033	4.79179	63.1783	-4.52559	0.455783	-9.92927	3.10509e-23	1.6661e-21	1e-20
PTPRJ	7.34746	7.33817	7.29053	5.19326	4.98207	5.32341	125.037	-4.51324	0.314531	-14.3491	1.0787e-46	1.84313e-44	1e-20
AL603650.1	3.6523	3.75045	3.59905	3.21495	3.21712	3.2566	12.3992	-4.50777	0.960311	-4.69407	2.67816e-06	2.18645e-05	2.18645e-05
PLXND1	11.0488	11.0607	11.003	7.36524	7.5048	7.21425	1342.66	-4.49998	0.147713	-30.4643	7.74044e-204	6.21609e-200	1e-20
TGM2	10.6957	10.6562	10.5753	6.89317	7.27071	7.02077	1032.03	-4.47438	0.169003	-26.4752	1.87115e-154	3.75665e-151	1e-20
AC079760.2	2.68672	2.60741	2.69076	2.44589	2.41486	2.42799	6.29656	-4.4522	1.3015	-3.42082	0.00062432	0.00299683	0.00299683
RIMKLA	9.79055	9.64284	9.96192	6.28488	6.60582	6.57705	594.639	-4.43348	0.194924	-22.7447	1.62084e-114	1.62705e-111	1e-20
TCL6	7.06698	7.11308	7.09204	5.04805	5.03967	5.13897	107.989	-4.40829	0.334341	-13.185	1.0701e-39	1.39356e-37	1e-20
DISC1FP1	3.06695	2.8762	2.85761	2.64438	2.66038	2.65214	7.62862	-4.34791	1.2058	-3.60582	0.00031117	0.00161323	0.00161323
AL590385.2	2.45028	2.30652	2.41433	2.18714	2.19667	2.19243	5.25062	-4.34525	1.39584	-3.11299	0.001852	0.00785608	0.00785608
SMIM10L2A	3.22549	3.48803	3.7065	3.11513	3.05418	3.07499	11.4369	-4.31768	1.02404	-4.2163	2.48342e-05	0.000166552	0.000166552
ULBP1	2.3708	2.36738	2.3487	2.16393	2.17376	2.16906	5.11001	-4.30054	1.38747	-3.09955	0.00193814	0.00817895	0.00817895
NLRC3	10.6996	10.9907	10.9091	7.16726	7.6568	7.24446	1201.75	-4.30025	0.183528	-23.4309	2.06787e-121	2.37234e-118	1e-20
BTNL2	2.35628	2.57362	2.51803	2.29151	2.26218	2.27286	5.69773	-4.29428	1.35905	-3.15976	0.001579	0.00681864	0.00681864
MMP15	5.52803	5.54077	5.76	4.38739	4.31968	4.63929	43.6934	-4.25793	0.521151	-8.17024	3.07783e-16	9.38621e-15	9.38621e-15
PFKFB4	11.7071	11.6112	12.1932	8.38622	8.30904	8.2097	2343.52	-4.21203	0.16191	-26.0146	3.38691e-149	5.43983e-146	1e-20
CADPS2	3.14358	3.06416	2.96667	2.77838	2.74068	2.79006	8.27299	-4.18267	1.10424	-3.78783	0.000151969	0.000851849	0.000851849
CSPG4P13	4.46448	4.26257	4.40826	3.70163	3.76962	3.72153	19.7227	-4.16492	0.759517	-5.48365	4.16647e-08	4.65147e-07	4.65147e-07
FAM169B	5.31119	5.31165	5.77003	4.42819	4.3565	4.32498	40.4044	-4.14308	0.54363	-7.62114	2.51447e-14	6.41724e-13	6.41724e-13
PRAL	2.44839	2.33069	2.31067	2.16789	2.1646	2.20047	5.16904	-4.1412	1.36483	-3.03422	0.00241158	0.00992989	0.00992989
VWA1	9.76693	9.8268	10.1025	6.92474	6.81148	6.53338	634.762	-4.11401	0.187938	-21.8902	3.21964e-106	2.58559e-103	1e-20
MYO1F	11.0485	11.289	11.2789	7.74486	8.10142	7.47208	1507.22	-4.10898	0.181762	-22.6063	3.75478e-113	3.47923e-110	1e-20
LINC00908	8.2648	8.07137	8.39195	5.8006	5.96229	5.48633	220.272	-4.08309	0.619318	-6.59287	4.3139e-11	7.41302e-10	7.41302e-10
MIR210	4.27156	4.4041	4.50887	3.77054	3.75605	3.73732	20.0068	-4.06123	0.712294	-5.70162	1.18674e-08	1.44326e-07	1.44326e-07
ITGA6	5.86613	5.90441	5.69795	4.60807	4.54659	4.60657	49.3847	-4.00097	0.447651	-8.93771	3.97307e-19	1.55641e-17	1.55641e-17
KIF12	3.12065	3.44308	3.12255	2.88135	2.91965	2.8911	9.50448	-3.96421	1.05562	-3.75535	0.000173098	0.000959347	0.000959347
CCL2	5.40865	5.07141	4.70462	4.20781	4.10544	4.2212	31.9807	-3.95961	0.594113	-6.66475	2.65108e-11	4.68942e-10	4.68942e-10
AC127496.2	2.87019	2.98661	3.02697	2.74908	2.6516	2.68473	7.78767	-3.95933	1.14932	-3.44493	0.000571199	0.00276832	0.00276832
CCDC85A	7.29637	6.99358	7.2166	5.32448	5.25941	5.18174	113.297	-3.89746	0.315428	-12.3561	4.51529e-35	4.81337e-33	1e-20
WISP2	2.83349	2.92945	2.93234	2.62258	2.65203	2.63	7.36999	-3.89453	1.12935	-3.44846	0.000563802	0.00273798	0.00273798
DLL3	5.32646	5.70094	5.49938	4.55205	4.30383	4.49884	41.0872	-3.87407	0.500899	-7.73423	1.0403e-14	2.76326e-13	2.76326e-13
RAB17	3.03236	2.924	3.32405	2.77361	2.81413	2.78264	8.77171	-3.86218	1.09968	-3.51209	0.000444601	0.00220989	0.00220989
ATP4A	5.23515	5.08966	5.5546	4.3423	4.14114	4.52747	36.4033	-3.79248	0.582524	-6.51043	7.49345e-11	1.25196e-09	1.25196e-09
AC007405.3	4.17655	4.32523	4.4455	3.70062	3.75666	3.69299	18.9955	-3.78019	0.725926	-5.20741	1.91498e-07	1.91992e-06	1.91992e-06
CLYBL	8.47455	8.3776	8.36182	5.78923	5.98975	6.13754	242.533	-3.76855	0.22198	-16.977	1.21542e-64	3.90425e-62	1e-20
COL5A3	6.26917	6.3319	7.02114	5.05002	4.95993	4.96774	80.2726	-3.76712	0.402908	-9.34981	8.78079e-21	3.95415e-19	3.95415e-19
CCL28	2.53775	2.51782	2.45776	2.31756	2.30191	2.29927	5.63089	-3.75619	1.22601	-3.06375	0.00218584	0.00909992	0.00909992
FOSL2	9.51533	9.80005	10.1661	6.97171	7.01495	6.91482	614.211	-3.75312	0.196226	-19.1266	1.51772e-81	7.77975e-79	1e-20
GNAO1	11.3961	11.6828	11.8118	7.74899	9.42984	7.09407	2055.59	-3.74375	0.953992	-3.9243	8.69811e-05	0.00051513	0.00051513
GLB1L2	6.55117	6.51121	6.86777	5.12368	5.0191	5.01972	82.3418	-3.72256	0.352452	-10.5619	4.47507e-26	2.87502e-24	1e-20
PTPRN	3.60765	3.68919	3.7273	3.2661	3.22829	3.33735	12.4513	-3.70276	0.839011	-4.41324	1.01833e-05	7.40525e-05	7.40525e-05
CST3	4.99083	4.91037	4.53227	4.11461	4.00378	4.06921	26.578	-3.68122	0.598866	-6.14698	7.89702e-10	1.13653e-08	1.13653e-08
PDE6G	8.4624	8.30918	8.25064	5.8901	5.95946	6.11335	233.258	-3.67951	0.218194	-16.8634	8.35665e-64	2.54846e-61	1e-20
SPNS3	10.4767	10.7127	10.5526	6.40311	8.65202	6.34785	1017.78	-3.67563	1.19584	-3.07369	0.00211432	0.00883884	0.00883884
LINC01402	2.97183	2.92335	2.82482	2.68399	2.63888	2.64328	7.42564	-3.6639	1.06859	-3.42874	0.000606382	0.00292062	0.00292062
LAIR2	4.381	4.48509	4.76164	3.84783	3.89691	3.90311	22.2411	-3.66273	0.652582	-5.61268	1.9922e-08	2.33217e-07	2.33217e-07
CHRD	2.66208	2.60135	2.68409	2.41706	2.44932	2.42328	6.19664	-3.65505	1.18317	-3.0892	0.00200699	0.00843259	0.00843259
GNA15	5.97582	6.01338	6.27248	4.71107	4.87495	4.74244	58.2043	-3.63384	0.43385	-8.37579	5.48536e-17	1.80046e-15	1.80046e-15
AK4	12.2729	12.0939	12.3996	9.25984	9.12189	9.07773	3083.68	-3.61562	0.122552	-29.5028	2.64881e-191	7.09056e-188	1e-20
SCN4A	9.33456	9.64605	9.40369	5.96691	7.54171	6.33055	483.069	-3.5972	0.910863	-3.94922	7.84064e-05	0.000468146	0.000468146
JUP	9.05511	8.97638	8.81125	6.17269	6.60351	6.4206	342.484	-3.58723	0.216786	-16.5473	1.67328e-61	4.85695e-59	1e-20
NCF4-AS1	2.4267	2.27061	2.24999	2.15377	2.14004	2.13487	5.0065	-3.5869	1.28605	-2.78908	0.00528588	0.0197469	0.0197469
AC078883.1	5.4735	5.33351	5.63646	4.34527	4.61739	4.47621	39.8394	-3.58641	1.1022	-3.25385	0.00113852	0.00510787	0.00510787
RTN4R	2.94997	2.96732	3.24865	2.80293	2.76716	2.76193	8.44459	-3.56568	1.02231	-3.48786	0.000486911	0.00240113	0.00240113
ARMCX4	3.51055	3.20485	3.32874	2.98957	3.01195	3.05625	10.1356	-3.5654	0.931872	-3.82606	0.00013021	0.000740562	0.000740562
AC226118.1	3.87095	3.98698	4.03909	3.47344	3.52431	3.46267	14.9896	-3.56525	0.776191	-4.59326	4.36365e-06	3.41217e-05	3.41217e-05
HPCAL1	10.647	10.6203	11.0174	7.96169	7.90042	7.66879	1129.06	-3.5634	0.160117	-22.2549	1.01008e-109	8.3913e-107	1e-20
ASS1	13.4264	13.2895	12.5071	9.08947	11.0323	8.69004	5721.95	-3.54723	0.948937	-3.73811	0.000185406	0.00101816	0.00101816
ZNF395	10.6507	10.6585	11.0962	7.92414	8.03175	7.76334	1163.76	-3.53019	0.165372	-21.347	4.16155e-101	3.13313e-98	1e-20
AC010267.1	3.89093	3.61516	3.88789	3.43136	3.34511	3.34599	13.626	-3.52983	0.807447	-4.37159	1.23345e-05	8.81139e-05	8.81139e-05
SSTR3	8.92485	8.97413	8.78911	6.43979	6.64958	6.08197	331.187	-3.51784	0.236137	-14.8974	3.42594e-50	6.76539e-48	1e-20
AL133467.2	5.56882	5.32905	5.23691	4.41102	4.40181	4.48653	37.4732	-3.49159	0.479603	-7.28017	3.33404e-13	7.43739e-12	7.43739e-12
DOK7	6.89354	7.21164	7.26936	5.20395	5.75785	5.15152	110.657	-3.48708	0.891268	-3.91249	9.13481e-05	0.000537951	0.000537951
AL451067.1	2.51195	2.43976	2.35912	2.24364	2.27692	2.24862	5.38916	-3.47002	1.2496	-2.77691	0.00548787	0.0204066	0.0204066
VIM-AS1	7.35221	7.49583	7.57127	5.51138	5.57244	5.65009	135.994	-3.46813	0.264792	-13.0976	3.40027e-39	4.31154e-37	1e-20
PSTPIP1	7.53945	7.75222	7.49147	5.69041	5.7653	5.42377	146.729	-3.46205	0.291825	-11.8634	1.83308e-32	1.69856e-30	1e-20
LPAL2	5.64542	5.5671	5.42929	4.46793	4.54805	4.57356	41.3555	-3.4553	0.458289	-7.53955	4.71595e-14	1.1713e-12	1.1713e-12
LINC00963	9.67867	9.78417	9.46839	6.88073	7.42176	6.6341	538.904	-3.45466	0.438687	-7.87498	3.40787e-15	9.50259e-14	9.50259e-14
GPR25	7.55167	7.34127	7.52057	5.51656	5.46928	5.81016	136.132	-3.43728	0.265959	-12.9241	3.29083e-38	4.0245e-36	1e-20
AC099684.1	3.00736	3.14317	3.21861	2.81377	2.85296	2.85051	8.64648	-3.43366	0.981069	-3.49992	0.000465405	0.00230095	0.00230095
HTR7	6.31321	6.31492	6.4033	5.02137	4.9342	4.99553	67.6857	-3.427	0.349468	-9.80635	1.05729e-22	5.47787e-21	1e-20
SERPINA1	3.66884	3.61949	3.51266	3.21719	3.1955	3.28733	11.8236	-3.42561	0.822496	-4.16489	3.11497e-05	0.000204819	0.000204819
SRP14P2	5.67854	5.49891	5.8575	4.61489	4.53556	4.72734	45.3246	-3.40812	0.435925	-7.81813	5.36125e-15	1.46112e-13	1.46112e-13
GIMAP5	7.28132	7.21357	7.03609	5.56141	5.35711	5.44296	113.418	-3.38148	0.281568	-12.0095	3.16821e-33	3.04098e-31	1e-20
LINC02453	4.93376	4.8457	4.9195	4.21494	4.07834	4.20421	27.4402	-3.36639	0.535404	-6.28757	3.22481e-10	4.93597e-09	4.93597e-09
PIMREG	5.50078	5.29742	5.16611	4.38536	4.48767	4.34159	36.0129	-3.36082	0.520111	-6.46173	1.03512e-10	1.69994e-09	1.69994e-09
SOAT2	6.39214	6.67934	6.82993	5.08105	5.20689	5.16599	81.8182	-3.35774	0.349312	-9.61241	7.0867e-22	3.40784e-20	3.40784e-20
LINC02381	7.72627	7.65793	7.40131	5.68891	5.69947	5.70157	147.029	-3.35675	0.257984	-13.0115	1.05279e-38	1.31418e-36	1e-20
AC007495.1	3.99965	4.06735	4.13489	3.57867	3.61464	3.54353	15.9593	-3.34802	0.72378	-4.62574	3.73264e-06	2.9552e-05	2.9552e-05
TREML3P	4.33554	4.1048	4.03958	3.66853	3.65028	3.63844	17.1532	-3.34221	0.687411	-4.86202	1.16194e-06	1.01647e-05	1.01647e-05
MCC	8.96166	9.12954	9.15917	6.69904	6.61624	6.72584	373.918	-3.33286	0.172746	-19.2934	6.10458e-83	3.42027e-80	1e-20
FAM174B	9.81021	9.79131	9.59025	6.95994	7.38639	7.08883	568.909	-3.32124	0.182785	-18.1702	8.89011e-74	3.63018e-71	1e-20
RGS12	9.47173	9.68111	9.7796	7.07478	7.10549	7.14514	538.722	-3.31935	0.161548	-20.5471	8.16546e-94	5.62064e-91	1e-20
FCRL6	3.47816	3.33498	3.24356	3.08882	3.04286	3.02977	10.0757	-3.30951	0.892355	-3.70873	0.0002083	0.00112671	0.00112671
LINC00896	3.04045	3.09926	3.13935	2.79213	2.85665	2.80049	8.34703	-3.3057	1.00613	-3.28556	0.00101779	0.00460915	0.00460915
LILRB4	7.08721	7.0253	6.99481	5.41578	5.45797	5.29386	103.449	-3.29133	0.298869	-11.0126	3.32254e-28	2.46297e-26	1e-20
PCGF2	8.55265	8.5751	8.70843	6.4177	6.49225	6.12696	276.611	-3.28688	0.215832	-15.2289	2.27377e-52	4.9351e-50	1e-20
RHOB	11.6359	11.3739	11.364	8.70358	8.84791	8.51082	1805	-3.26693	0.140679	-23.2225	2.69828e-119	2.95486e-116	1e-20
MXI1	9.423	9.47188	10.0024	7.12149	7.15425	7.24015	543.971	-3.23881	0.191972	-16.8713	7.31966e-64	2.26084e-61	1e-20
PAH	4.99895	5.00584	4.87957	4.0959	4.14138	4.39958	28.7291	-3.23722	0.574353	-5.63629	1.73756e-08	2.05644e-07	2.05644e-07
AL132712.1	3.57229	3.69968	4.19403	3.49389	3.35205	3.35672	14.764	-3.23422	0.840402	-3.84841	0.000118885	0.000683085	0.000683085
AC006449.5	2.98825	2.76527	3.06974	2.66535	2.73262	2.67319	7.71684	-3.22359	1.09219	-2.95148	0.0031625	0.0126207	0.0126207
MIR210HG	10.1272	10.0115	10.3739	7.53494	7.78862	7.46016	764.215	-3.21149	0.168637	-19.0438	7.39518e-81	3.71176e-78	1e-20
LDLRAD2	4.2022	4.13808	3.59504	3.5112	3.54946	3.50471	15.9892	-3.2109	0.802665	-4.0003	6.32615e-05	0.000385783	0.000385783
RTKN	7.26695	7.38653	7.4182	5.61879	5.49497	5.77977	126.64	-3.2071	0.259708	-12.3489	4.94065e-35	5.22062e-33	1e-20
HIF1A-AS2	5.97567	5.86273	6.04157	4.7778	4.53662	5.13679	54.2225	-3.16344	0.469653	-6.73569	1.63156e-11	2.96885e-10	2.96885e-10
AC004584.3	3.54577	3.68049	3.79995	3.32625	3.30789	3.26473	12.469	-3.16239	0.795561	-3.97504	7.03686e-05	0.000423936	0.000423936
ADGRL3	5.40969	5.34649	5.17026	4.47179	4.48534	4.35337	35.5149	-3.15865	0.491825	-6.42231	1.34225e-10	2.16739e-09	2.16739e-09
CTNND2	3.88757	3.86971	4.02173	3.51139	3.51312	3.4511	14.5604	-3.15462	0.731683	-4.31146	1.62178e-05	0.000113153	0.000113153
GGT4P	8.10894	8.05869	8.25583	6.1644	6.29162	5.86094	205.961	-3.14552	0.248189	-12.6739	8.24817e-37	9.5536e-35	1e-20
LILRA2	11.0961	11.0035	11.0536	8.29303	8.73216	8.14691	1370.76	-3.14165	0.165733	-18.9561	3.93486e-80	1.8588e-77	1e-20
AC119396.1	10.2048	10.4049	10.2945	7.53078	8.22814	7.4203	833.141	-3.13271	0.384465	-8.14823	3.69295e-16	1.11772e-14	1.11772e-14
AL162427.1	6.30655	6.37796	6.41888	5.0033	5.21948	4.94074	68.5016	-3.13095	0.385727	-8.11701	4.77813e-16	1.43178e-14	1.43178e-14
C9orf139	9.15984	9.3082	9.45967	7.05281	7.26536	6.54861	435.408	-3.11657	0.400165	-7.78819	6.79732e-15	1.82973e-13	1.82973e-13
SYT5	8.23582	8.50649	8.4539	6.37335	6.40036	6.15532	242.676	-3.11608	0.215995	-14.4266	3.5191e-47	6.09944e-45	1e-20
CSRNP3	8.50233	8.37216	8.47091	6.179	6.63925	6.14394	249.804	-3.10525	0.248011	-12.5206	5.7585e-36	6.42286e-34	1e-20
ABCG1	8.27633	8.35121	8.33773	5.89309	6.90221	5.75212	232.63	-3.09884	0.846048	-3.66272	0.000249547	0.00132513	0.00132513
NIM1K	6.49637	6.49825	6.57495	5.1497	5.0796	5.33297	75.6626	-3.09459	0.321115	-9.63702	5.57861e-22	2.72065e-20	2.72065e-20
KIAA1324	6.65859	6.5775	6.42643	5.22805	5.1776	5.19636	77.1036	-3.08913	0.320596	-9.63558	5.65743e-22	2.75351e-20	2.75351e-20
RENBP	7.97811	8.04405	7.82883	6.06021	6.11345	5.93159	182.812	-3.07719	0.231119	-13.3143	1.91053e-40	2.61526e-38	1e-20
DPYSL3	4.70796	4.6691	4.94174	4.07159	4.20232	4.01714	25.3536	-3.07603	0.617001	-4.98546	6.18149e-07	5.69929e-06	5.69929e-06
FCGRT	6.32464	6.1244	6.52204	4.96956	5.1673	5.04498	67.315	-3.0654	0.375263	-8.16868	3.11777e-16	9.48401e-15	9.48401e-15
AL391056.1	8.67186	8.78265	8.81315	6.35618	6.89016	6.45157	303.978	-3.05756	0.23104	-13.2339	5.59027e-40	7.44092e-38	1e-20
LGALS8-AS1	3.06275	2.96931	3.10762	2.80977	2.80157	2.76985	8.10988	-3.05608	0.945532	-3.23213	0.00122872	0.00547079	0.00547079
SOWAHA	2.61927	2.61779	2.5998	2.39491	2.45185	2.4009	5.99752	-3.04867	1.13112	-2.69527	0.00703315	0.0252372	0.0252372
C11orf72	3.12009	3.23504	3.25641	2.93807	2.94	2.89869	9.02249	-3.0376	0.901061	-3.37114	0.00074859	0.00351149	0.00351149
C16orf74	9.49246	9.74662	9.8512	7.12841	7.69785	7.09885	562.138	-3.02827	0.213992	-14.1513	1.83258e-45	3.04487e-43	1e-20
FRMPD2B	5.12738	5.18438	5.06761	4.33323	4.42708	4.26273	31.4664	-3.02611	0.519416	-5.826	5.67724e-09	7.28307e-08	7.28307e-08
LINC01871	2.8783	2.88014	2.84305	2.61485	2.64428	2.67615	7.17788	-3.01852	0.992192	-3.04227	0.00234802	0.009698	0.009698
FCGR2C	10.3484	10.367	10.2633	7.61194	7.99182	8.00535	846.817	-3.01581	0.150871	-19.9894	6.81612e-89	4.00522e-86	1e-20
AL451069.3	2.56647	2.46346	2.62321	2.34907	2.40481	2.35444	5.81815	-3.01535	1.16787	-2.58193	0.00982506	0.0337331	0.0337331
CFAP57	9.11065	9.06897	9.26258	6.65577	7.12329	6.95959	391.584	-2.99578	0.195003	-15.3627	2.9103e-53	6.37409e-51	1e-20
SOX18	3.38969	3.5765	3.58044	3.20968	3.19488	3.14781	11.168	-2.99201	0.820049	-3.64858	0.000263692	0.00139226	0.00139226
BNIP3P1	3.87999	3.79274	3.98207	3.51444	3.46753	3.45934	14.205	-2.98968	0.708764	-4.21816	2.46299e-05	0.000165288	0.000165288
TEKT5	2.37745	2.50934	2.23863	2.21162	2.22267	2.19281	5.27349	-2.98513	1.21668	-2.4535	0.0141473	0.0459287	0.0459287
PNMA8C	3.02836	3.04582	3.34194	2.85788	2.91037	2.84193	8.87521	-2.95954	0.965521	-3.06523	0.00217506	0.00906289	0.00906289
AC103810.1	2.45229	2.41389	2.33331	2.24075	2.25145	2.22279	5.2276	-2.95885	1.15763	-2.55596	0.0105894	0.0359831	0.0359831
AL133467.4	3.86856	3.8681	3.939	3.51913	3.49806	3.43551	14.1652	-2.94923	0.718203	-4.10641	4.01859e-05	0.000257421	0.000257421
ALDOC	12.4383	12.3439	12.7161	9.88218	10.1534	9.78747	3720.94	-2.94734	0.140804	-20.9322	2.72591e-97	1.99008e-94	1e-20
MYT1	4.9123	5.18732	5.08781	4.28	4.36351	4.32096	30.4526	-2.93891	0.503305	-5.83922	5.24452e-09	6.75313e-08	6.75313e-08
CAPN12	5.90972	5.77822	6.45015	4.98542	4.81184	5.06546	58.5671	-2.93819	0.40827	-7.19669	6.16918e-13	1.33179e-11	1.33179e-11
AL162274.1	6.20387	6.28892	6.57062	5.20925	5.02592	5.18252	68.7942	-2.93666	0.342548	-8.573	1.00824e-17	3.51528e-16	3.51528e-16
ENPP7P8	2.75728	2.63613	2.78064	2.54206	2.52578	2.50116	6.54305	-2.93126	1.03727	-2.82593	0.00471434	0.0178469	0.0178469
ADSSL1	5.76352	6.03782	5.98535	4.81873	4.95105	4.83089	52.4193	-2.9246	0.399069	-7.32856	2.32646e-13	5.31935e-12	5.31935e-12
LY9	12.9532	12.9456	13.267	10.218	10.9698	10.1864	5463.46	-2.92345	0.350113	-8.35001	6.82592e-17	2.2223e-15	2.2223e-15
SLC29A4	9.92619	10.0125	10.1797	7.5687	7.90975	7.61744	703.559	-2.91469	0.162689	-17.9158	8.8837e-72	3.45203e-69	1e-20
IFITM2	10.1178	9.74832	9.52788	7.34139	7.64536	7.58072	608.654	-2.91415	0.188191	-15.4851	4.37699e-54	9.85518e-52	1e-20
ZNF341-AS1	3.51934	3.4089	3.44945	3.14719	3.15727	3.13702	10.6393	-2.89565	0.799344	-3.62254	0.000291729	0.00152326	0.00152326
MAN1C1	7.69734	7.73241	7.66308	5.90061	6.2207	5.68853	156.174	-2.88937	0.286836	-10.0733	7.25289e-24	4.08263e-22	1e-20
CHFR	10.5515	10.5374	10.3809	8.06162	8.33317	7.9454	949.023	-2.87902	0.151399	-19.0161	1.25411e-80	6.0428e-78	1e-20
PDK1	11.8741	11.727	12.1148	9.18916	9.83801	9.21568	2490.11	-2.8693	0.309715	-9.26432	1.96321e-20	8.55291e-19	8.55291e-19
RGL3	7.58749	7.54702	7.43812	5.69923	6.29193	5.53453	140.886	-2.86561	0.66877	-4.2849	1.82821e-05	0.000126019	0.000126019
ADAMTS7	7.56239	7.56138	7.33551	5.8615	6.01368	5.6027	137.343	-2.8654	0.283644	-10.1021	5.40795e-24	3.07284e-22	1e-20
HSPA7	10.2536	10.3301	10.3323	8.0584	8.08007	7.76422	838.508	-2.86285	0.14319	-19.9933	6.2949e-89	3.79142e-86	1e-20
TRPM2	6.81711	7.00004	6.81781	5.27277	5.63493	5.44055	94.1677	-2.8622	0.325782	-8.78564	1.55478e-18	5.76273e-17	5.76273e-17
PPP2R2C	3.22731	3.23388	3.19921	2.93329	2.9712	2.94561	9.04633	-2.85801	0.865525	-3.30205	0.000959794	0.00437997	0.00437997
FFAR2	7.20533	7.54573	7.49386	5.75609	5.79243	5.89977	132.037	-2.85556	0.256505	-11.1326	8.70753e-29	6.61772e-27	1e-20
AOC1	2.62984	2.66589	2.68797	2.48951	2.47417	2.44862	6.23123	-2.84941	1.03736	-2.7468	0.00601793	0.0220671	0.0220671
FUT11	11.7332	11.7066	12.1327	9.49322	9.33997	9.46234	2418.75	-2.84535	0.1385	-20.544	8.70372e-94	5.82472e-91	1e-20
AL138831.3	3.27511	3.26478	3.23006	3.0107	2.98853	2.94857	9.27668	-2.842	0.859922	-3.30495	0.00094994	0.00434104	0.00434104
RHOXF1-AS1	4.15994	4.19802	4.17124	3.72929	3.71329	3.70416	17.0556	-2.84091	0.625671	-4.54057	5.61021e-06	4.30039e-05	4.30039e-05
BIN1	6.69066	6.86435	6.65406	5.52126	5.45804	5.15417	86.349	-2.83145	0.336008	-8.42673	3.5547e-17	1.18287e-15	1.18287e-15
AC008443.5	2.47448	2.36831	2.47495	2.27404	2.27187	2.28277	5.39163	-2.83065	1.10168	-2.5694	0.0101875	0.0348136	0.0348136
ALOX12P2	5.28054	5.44033	5.33457	4.57331	4.38428	4.68034	36.7036	-2.82407	0.45912	-6.15107	7.69641e-10	1.10898e-08	1.10898e-08
AC023825.2	4.13024	4.05327	4.20396	3.72244	3.617	3.72781	16.6962	-2.82136	0.644356	-4.37858	1.19456e-05	8.56275e-05	8.56275e-05
STC2	11.47	11.4911	11.5718	8.18794	10.125	7.57811	1936.12	-2.82096	0.972897	-2.89955	0.003737	0.0145659	0.0145659
AP003469.2	5.73119	5.53856	5.55787	4.89417	4.62443	4.56966	43.0116	-2.81923	0.44745	-6.30066	2.96381e-10	4.56548e-09	4.56548e-09
MST1P2	5.1648	5.13138	5.44041	4.33355	4.62702	4.40146	34.3043	-2.79556	0.547006	-5.11066	3.21038e-07	3.10496e-06	3.10496e-06
MEX3B	8.45509	8.51376	8.63026	6.75279	6.40636	6.71136	265.801	-2.78031	0.1927	-14.4282	3.4403e-47	6.00606e-45	1e-20
BAHCC1	4.68091	4.93891	5.06821	4.33703	4.1664	4.23508	27.7614	-2.77084	0.524975	-5.27803	1.3058e-07	1.34672e-06	1.34672e-06
LINC01749	10.011	10.5002	10.8756	8.1293	8.61925	7.83295	969.36	-2.77014	0.429313	-6.4525	1.10017e-10	1.79942e-09	1.79942e-09
ITGB2-AS1	8.10768	8.08004	8.18979	6.30946	6.57885	5.9732	204.798	-2.76821	0.260636	-10.621	2.38037e-26	1.57549e-24	1e-20
HILS1	3.46219	3.30426	3.49514	3.09689	3.1189	3.16453	10.4785	-2.766	0.808626	-3.42062	0.000624794	0.00299792	0.00299792
AC110373.1	4.43488	4.55022	4.59825	3.9407	4.0629	3.91435	21.4563	-2.75929	0.610492	-4.51978	6.19054e-06	4.70481e-05	4.70481e-05
TDRD12	5.92071	5.93102	5.66309	4.93185	4.89481	4.74994	49.5445	-2.75564	0.401171	-6.86898	6.46619e-12	1.23933e-10	1.23933e-10
PDZRN3	6.68952	6.78805	7.01088	5.62627	5.38144	5.46747	91.994	-2.75018	0.2963	-9.28175	1.66723e-20	7.30307e-19	7.30307e-19
TSPAN15	4.42603	4.77278	4.74014	4.06766	4.0894	4.05076	23.5454	-2.74253	0.562392	-4.87654	1.07961e-06	9.51701e-06	9.51701e-06
SEC1P	2.59381	2.49148	2.57633	2.39855	2.38451	2.35742	5.79809	-2.73993	1.06928	-2.56242	0.0103946	0.0354209	0.0354209
SELPLG	10.475	10.5459	10.8499	8.24978	8.55509	8.28286	1050.4	-2.73159	0.156166	-17.4916	1.66061e-68	5.88346e-66	1e-20
AL353150.1	2.69517	2.7517	2.63406	2.47057	2.55056	2.4769	6.34973	-2.73133	1.09856	-2.48629	0.0129084	0.0424906	0.0424906
EMILIN2	6.66662	6.40101	6.35191	5.30183	5.19053	5.35201	73.7856	-2.72888	0.31965	-8.53707	1.37664e-17	4.77896e-16	4.77896e-16
COX8C	2.77948	2.7399	2.78214	2.56014	2.57922	2.57011	6.67768	-2.72134	0.976655	-2.78638	0.00532996	0.0198899	0.0198899
PMEPA1	5.26853	5.19499	5.33478	4.5366	4.45248	4.54162	34.4856	-2.71786	0.439673	-6.18154	6.34775e-10	9.27973e-09	9.27973e-09
DUSP8	6.94192	7.10565	7.49883	5.97599	5.73787	5.41378	116.113	-2.71038	0.335654	-8.07493	6.75146e-16	2.00069e-14	2.00069e-14
JTBP1	2.3893	2.38122	2.50195	2.29051	2.25404	2.27632	5.37501	-2.68802	1.09454	-2.45585	0.0140552	0.0456667	0.0456667
CYP11A1	7.22117	7.35471	7.20727	5.65943	6.04383	5.54792	119.435	-2.687	0.315032	-8.5293	1.47239e-17	5.09665e-16	5.09665e-16
GNG7	11.3217	11.6355	11.7219	9.13439	9.77636	8.70516	1990.74	-2.68255	0.417123	-6.43108	1.267e-10	2.05692e-09	2.05692e-09
CD244	8.01059	8.05668	8.34032	6.17139	6.62672	6.28425	207.648	-2.67954	0.248833	-10.7684	4.85217e-27	3.36883e-25	1e-20
AC004803.1	4.32894	4.42954	4.52191	3.95458	3.92237	3.88472	20.1687	-2.67482	0.579811	-4.61325	3.96415e-06	3.12208e-05	3.12208e-05
IRS2	9.22774	9.11186	9.32068	7.31611	7.28697	7.00282	414.024	-2.66834	0.172499	-15.4687	5.64139e-54	1.25845e-51	1e-20
SLCO4C1	4.60148	4.68763	4.39637	3.99477	4.10265	3.94456	22.0754	-2.66419	0.605358	-4.40102	1.07744e-05	7.80451e-05	7.80451e-05
GIMAP1	4.15102	4.34359	4.3489	3.83592	3.80606	3.81584	18.4148	-2.64618	0.599766	-4.41203	1.02407e-05	7.44254e-05	7.44254e-05
SRGAP3	8.0356	7.91516	7.99004	6.13751	6.42069	6.28176	187.118	-2.64572	0.221954	-11.9201	9.2967e-33	8.68124e-31	1e-20
TBC1D16	11.2372	11.4063	11.1087	8.55783	9.71967	8.32086	1617.65	-2.6408	0.558494	-4.72843	2.26257e-06	1.86678e-05	1.86678e-05
AC127070.4	4.99602	4.8981	4.89062	4.27855	4.25338	4.34793	27.7918	-2.64016	0.48354	-5.46006	4.75976e-08	5.2626e-07	5.2626e-07
C6orf223	11.1646	11.0597	11.2172	8.68853	9.32042	8.60695	1494.09	-2.63993	0.183452	-14.3903	5.9537e-47	1.02455e-44	1e-20
AC127496.5	3.77342	3.80459	3.7914	3.4596	3.40232	3.45888	13.2699	-2.63841	0.689059	-3.829	0.000128663	0.000733671	0.000733671
EBF4	3.46228	3.43139	3.59672	3.21101	3.144	3.25755	11.0709	-2.63036	0.78322	-3.35839	0.000783991	0.00365832	0.00365832
FCGR2A	7.57795	7.58245	7.58084	5.90849	5.85816	6.32368	146.428	-2.62211	0.247926	-10.5762	3.84302e-26	2.47556e-24	1e-20
BNIP3L	12.4649	12.4194	12.6468	10.0869	10.6083	9.89936	3796.91	-2.62047	0.168106	-15.5881	8.7635e-55	2.0301e-52	1e-20
FRMPD2	10.0665	10.335	10.502	7.87078	8.623	7.91104	854.613	-2.61192	0.370902	-7.04208	1.89391e-12	3.86679e-11	3.86679e-11
AP001010.1	2.63014	2.66678	2.60865	2.47172	2.46912	2.43094	6.1016	-2.60941	1.02615	-2.5429	0.0109936	0.0371055	0.0371055
PDE7B	2.94477	2.79376	2.89732	2.63101	2.73268	2.63818	7.19684	-2.60193	1.04989	-2.47828	0.0132016	0.0432895	0.0432895
KCNH1	3.81907	3.78591	3.77236	3.41205	3.48925	3.4041	13.193	-2.59629	0.722011	-3.59591	0.00032326	0.00166766	0.00166766
LINC01058	6.13272	6.12664	6.40796	5.094	5.36202	4.93882	63.0671	-2.59118	0.412296	-6.28475	3.28378e-10	5.02303e-09	5.02303e-09
C20orf204	10.7804	11.1113	11.2593	8.73012	9.34904	8.40726	1419.64	-2.58439	0.399279	-6.47264	9.63045e-11	1.59134e-09	1.59134e-09
IER5L	6.28118	6.3195	6.1664	5.11853	5.2375	5.17658	63.9513	-2.58255	0.335555	-7.69636	1.39998e-14	3.65818e-13	3.65818e-13
FER1L4	7.97337	8.13604	8.59926	6.54642	6.46676	6.60017	225.513	-2.58217	0.231287	-11.1644	6.0911e-29	4.6884e-27	1e-20
POU5F1B	5.59481	5.66962	5.63603	4.68332	4.97151	4.60107	43.31	-2.57912	0.48381	-5.33086	9.77498e-08	1.02435e-06	1.02435e-06
SDK2	3.72367	3.88437	3.70245	3.37146	3.47354	3.41523	13.123	-2.57647	0.736261	-3.49939	0.00046632	0.002305	0.002305
GSTT2B	3.11492	3.2471	3.17627	2.95727	2.91072	2.94942	8.89616	-2.5709	0.840241	-3.05971	0.00221548	0.0092106	0.0092106
MAMDC2	2.51985	2.63786	2.77533	2.50254	2.46383	2.43803	6.32346	-2.55774	1.05816	-2.41716	0.0156422	0.0499208	0.0499208
AC010300.1	3.72528	3.77236	3.74182	3.42957	3.39949	3.40188	12.857	-2.55505	0.693637	-3.68356	0.000230003	0.00123002	0.00123002
ZNF853	7.82762	7.76834	7.62482	6.07948	6.37059	6.01727	161.441	-2.54864	0.250079	-10.1913	2.16739e-24	1.27669e-22	1e-20
TNFAIP8L3	4.42214	4.37717	4.84747	4.03993	4.02775	4.02612	22.5164	-2.5445	0.578433	-4.39896	1.08772e-05	7.86949e-05	7.86949e-05
AL391834.1	2.91856	2.93845	2.92152	2.69888	2.7404	2.70956	7.41239	-2.5438	0.921633	-2.7601	0.00577831	0.0213438	0.0213438
LINC01948	2.84884	2.83134	2.79368	2.58828	2.66669	2.62228	6.91541	-2.54033	0.992536	-2.55943	0.0104843	0.0356812	0.0356812
PECAM1	3.23157	3.1966	3.34764	2.99623	3.04602	2.95745	9.31041	-2.53702	0.868361	-2.92162	0.00348221	0.0137058	0.0137058
CCNG2	10.8826	10.9427	11.3775	8.82202	9.44649	8.34744	1446.33	-2.53393	0.449365	-5.63892	1.71124e-08	2.0269e-07	2.0269e-07
LIPG	7.90616	7.47776	7.02197	5.95446	6.08798	6.03336	141.893	-2.53365	0.29814	-8.4982	1.92561e-17	6.57109e-16	6.57109e-16
EGR4	5.27376	4.99501	4.92974	4.45884	4.29416	4.48976	30.8456	-2.52297	0.485395	-5.19777	2.01696e-07	2.01045e-06	2.01045e-06
CETP	7.66301	7.944	7.73121	5.99659	6.29925	6.35186	166.339	-2.51532	0.239714	-10.493	9.3044e-26	5.86811e-24	1e-20
ZG16B	7.28328	7.3963	7.05619	5.66206	6.02454	5.83925	119.138	-2.51206	0.285257	-8.80632	1.29326e-18	4.80821e-17	4.80821e-17
TRANK1	9.02896	9.02386	9.19871	7.06246	7.72494	6.66117	383.488	-2.50028	0.526097	-4.75251	2.00904e-06	1.67133e-05	1.67133e-05
GCHFR	3.37774	3.06456	3.31015	3.01363	3.02836	2.95091	9.43228	-2.49834	0.895925	-2.78856	0.00529427	0.0197751	0.0197751
CMPK2	4.29391	4.19794	3.84227	3.71927	3.74334	3.6418	16.8103	-2.48851	0.689846	-3.60733	0.000309359	0.00160454	0.00160454
AC127024.3	3.60489	3.59819	3.61983	3.32418	3.18871	3.39897	11.9408	-2.48024	0.839722	-2.95365	0.0031404	0.0125408	0.0125408
IL37	3.09592	2.87812	2.94274	2.73806	2.79137	2.74911	7.73043	-2.47798	0.930675	-2.66257	0.00775474	0.0275151	0.0275151
SUSD3	12.5213	12.6412	12.5138	10.3764	10.5298	10.2911	3947.42	-2.47792	0.110674	-22.3895	4.98567e-111	4.44869e-108	1e-20
AL137145.2	5.17819	5.06871	5.60632	4.60126	4.68428	4.39292	35.8494	-2.46369	0.530123	-4.6474	3.36141e-06	2.68511e-05	2.68511e-05
VWCE	4.80966	4.76231	4.89141	4.14693	4.36205	4.18094	25.8517	-2.45255	0.554505	-4.42296	9.73557e-06	7.10756e-05	7.10756e-05
APBB1	8.59714	8.72987	8.96261	6.9903	7.01454	7.01876	312.164	-2.44643	0.182113	-13.4336	3.84388e-41	5.32222e-39	1e-20
WHRN	12.766	12.8672	13.1983	10.7413	11.0541	10.625	5203.77	-2.44475	0.148366	-16.4778	5.29563e-61	1.48352e-58	1e-20
AP002992.1	5.10114	5.38216	5.56023	4.64318	4.67969	4.52395	36.873	-2.43744	0.464677	-5.24546	1.55893e-07	1.58941e-06	1.58941e-06
STMN1P1	3.93448	3.77107	4.09688	3.54557	3.65502	3.48604	14.7397	-2.43056	0.748025	-3.2493	0.00115689	0.00518546	0.00518546
TMEM178B	7.2196	7.07237	7.19591	5.76394	5.90326	5.84502	112.671	-2.42642	0.256434	-9.46215	3.01663e-21	1.39227e-19	1.39227e-19
ARL4C	13.4294	13.4809	13.5982	11.2355	11.6505	11.1913	7597.52	-2.42426	0.136112	-17.8107	5.83741e-71	2.16361e-68	1e-20
BNIP3	12.6309	12.4915	12.8051	10.621	10.4182	10.5764	4213.97	-2.42253	0.11906	-20.3472	4.92028e-92	3.20377e-89	1e-20
Z82188.2	5.77117	5.76725	5.92326	4.93373	5.05784	4.80419	48.7833	-2.42106	0.401067	-6.03655	1.57445e-09	2.16505e-08	2.16505e-08
EFNA3	5.58368	5.44267	5.75513	4.84571	4.77294	4.77251	42.6366	-2.42	0.399357	-6.05974	1.36345e-09	1.89874e-08	1.89874e-08
AK1	4.56393	4.81124	5.18503	4.3958	4.20184	4.22936	27.7616	-2.41664	0.553316	-4.36755	1.25647e-05	8.96022e-05	8.96022e-05
AL137145.1	3.40944	3.50827	3.70069	3.24882	3.25838	3.24296	11.4249	-2.41357	0.758663	-3.18135	0.00146591	0.00638294	0.00638294
CACNA1E	10.1914	10.1738	10.1516	8.06334	8.47696	8.05066	783.739	-2.39944	0.159194	-15.0724	2.46015e-51	5.02288e-49	1e-20
PLB1	4.08822	4.0441	4.09793	3.63151	3.73842	3.68055	15.921	-2.39784	0.642641	-3.73123	0.000190544	0.00104308	0.00104308
AP000593.3	4.80315	4.92003	5.091	4.41293	4.27482	4.34508	28.2446	-2.39777	0.485889	-4.9348	8.02336e-07	7.25323e-06	7.25323e-06
CMTM7	3.00133	2.92925	2.93155	2.75192	2.74509	2.76593	7.58828	-2.38457	0.881378	-2.7055	0.00682017	0.0245718	0.0245718
C4orf47	6.57063	6.4823	6.5846	5.4473	5.49572	5.37441	76.6703	-2.38247	0.301124	-7.91192	2.53447e-15	7.14158e-14	7.14158e-14
AC084759.2	4.73998	5.00267	4.67284	4.21342	4.36752	4.1178	25.9051	-2.37784	0.577418	-4.11806	3.82069e-05	0.000245789	0.000245789
GATA4	4.22222	4.26154	4.10383	3.83397	3.79893	3.71353	17.2885	-2.3745	0.620499	-3.82677	0.000129837	0.000738617	0.000738617
YWHAEP7	7.59138	7.53889	7.59401	6.1201	6.19406	6.1422	145.869	-2.37334	0.223474	-10.6202	2.40007e-26	1.58418e-24	1e-20
HAVCR2	8.60159	8.56985	8.73469	6.98831	6.93359	6.93719	286.863	-2.37002	0.172707	-13.7227	7.42145e-43	1.09692e-40	1e-20
CHL1-AS1	4.35305	4.42282	4.4281	3.9073	4.01718	3.88443	19.6742	-2.36979	0.591612	-4.00564	6.18487e-05	0.000378668	0.000378668
NCALD	6.91211	6.9045	7.04681	5.69975	5.72778	5.75705	99.1458	-2.3694	0.263602	-8.98856	2.50485e-19	9.99119e-18	9.99119e-18
TMEM254-AS1	2.7632	3.02916	2.82137	2.68016	2.64812	2.72059	7.41526	-2.36798	0.946396	-2.50211	0.0123457	0.0409011	0.0409011
HNRNPA1P14	3.37328	3.48742	3.47316	3.15483	3.17727	3.19809	10.5663	-2.36295	0.757641	-3.11883	0.00181574	0.00772875	0.00772875
LINC01907	4.31711	4.16545	4.39257	3.78054	3.98514	3.77691	18.4399	-2.36192	0.677223	-3.48766	0.000487269	0.00240215	0.00240215
FAM78B	3.46243	3.55771	3.39827	3.17418	3.26722	3.13654	10.7102	-2.35715	0.825904	-2.85403	0.00431686	0.0165555	0.0165555
ZCCHC24	8.91824	8.886	8.65649	7.07701	7.29961	6.89426	324.01	-2.35122	0.195534	-12.0246	2.63906e-33	2.55342e-31	1e-20
SH3PXD2B	9.71888	9.60943	9.79926	7.66946	8.29079	7.45044	580.498	-2.35074	0.371323	-6.3307	2.44048e-10	3.7933e-09	3.7933e-09
AC097534.2	7.80637	7.95659	8.38606	6.43247	6.59381	6.56017	201.084	-2.34545	0.236164	-9.93146	3.03762e-23	1.63354e-21	1e-20
HSPA6	7.86505	7.20973	6.99475	6.02362	5.86883	6.25414	134.209	-2.33595	0.311552	-7.49777	6.49128e-14	1.58448e-12	1.58448e-12
SMOX	2.88415	2.94082	2.94341	2.74776	2.74312	2.68521	7.40443	-2.33579	0.921729	-2.53414	0.0112725	0.0379087	0.0379087
CDH17	10.2796	10.3279	10.7515	8.35062	8.73734	8.50123	962.589	-2.3344	0.169946	-13.7361	6.16858e-43	9.17367e-41	1e-20
RAB20	10.0327	10.2368	10.3864	8.45634	8.3903	8.08623	816.839	-2.33228	0.157232	-14.8334	8.90997e-50	1.71727e-47	1e-20
TUBA1A	10.2147	10.1682	10.0626	8.12442	8.37214	8.2554	775.492	-2.32798	0.137229	-16.9643	1.50916e-64	4.78405e-62	1e-20
TNFRSF13C	12.5843	12.6368	12.6673	10.6251	10.9088	10.1727	4192.24	-2.32328	0.160997	-14.4306	3.32246e-47	5.84268e-45	1e-20
OCSTAMP	4.99573	4.88663	5.09189	4.45115	4.37416	4.35794	28.9826	-2.3226	0.468833	-4.95401	7.27005e-07	6.63461e-06	6.63461e-06
CAPG	9.70636	9.85342	9.74264	7.85761	8.13862	7.7117	601.932	-2.32245	0.163299	-14.2221	6.67806e-46	1.12509e-43	1e-20
RTP3	8.36732	8.12763	7.96799	6.43486	6.76263	6.61926	212.651	-2.31582	0.223207	-10.3752	3.21459e-25	1.96563e-23	1e-20
IGDCC4	11.4082	11.3659	11.4845	9.49306	9.52354	9.31037	1830.54	-2.31187	0.115377	-20.0376	2.59123e-89	1.60072e-86	1e-20
TNFRSF1A	3.58158	3.61006	3.54187	3.28331	3.35124	3.22302	11.4294	-2.30697	0.778974	-2.96155	0.00306093	0.0122559	0.0122559
ZMAT1	9.65305	9.61641	9.63872	7.57515	8.22024	7.50437	552.69	-2.30685	0.209573	-11.0074	3.52167e-28	2.58671e-26	1e-20
IQSEC1	11.648	11.5919	11.6966	9.47971	9.98333	9.46546	2138.13	-2.3029	0.152309	-15.1199	1.19664e-51	2.4853e-49	1e-20
TNFRSF4	11.5401	11.4973	11.3055	9.40691	9.89044	9.01823	1876.32	-2.29928	0.322722	-7.12466	1.04338e-12	2.19922e-11	2.19922e-11
HHAT	10.1725	10.2151	10.6079	8.41246	8.74593	8.13315	888.375	-2.29531	0.187537	-12.2393	1.91786e-34	1.98305e-32	1e-20
AC003092.2	7.56396	7.41929	7.17789	5.89074	6.12952	6.17362	131.2	-2.28714	0.258019	-8.86422	7.70383e-19	2.93672e-17	2.93672e-17
AL136988.2	4.35557	4.35953	4.71174	4.05616	3.97612	4.02334	21.245	-2.28674	0.565044	-4.047	5.18775e-05	0.000323372	0.000323372
SLC26A11	10.6091	10.4085	10.5388	8.59312	8.82407	8.41289	997.567	-2.28661	0.147235	-15.5304	2.16056e-54	4.91058e-52	1e-20
PLCH2	6.94353	6.99509	6.95591	5.76133	5.90226	5.59727	99.7012	-2.28194	0.282617	-8.07431	6.78574e-16	2.00592e-14	2.00592e-14
TLN2	8.58469	8.73479	8.79567	6.99197	7.22141	6.93771	301.247	-2.27858	0.186845	-12.1951	3.30243e-34	3.38562e-32	1e-20
DBNDD1	9.33074	9.34049	9.5715	7.72369	7.66122	7.58239	479.421	-2.27724	0.154012	-14.7861	1.80043e-49	3.44253e-47	1e-20
NLRP6	8.92206	8.93926	8.91711	6.9429	7.64568	6.97146	347.762	-2.27572	0.235193	-9.67597	3.8147e-22	1.88714e-20	1.88714e-20
CCRL2	7.76769	7.85547	7.77169	6.18289	6.37847	6.53369	168.9	-2.27558	0.219258	-10.3785	3.10458e-25	1.90805e-23	1e-20
LMTK3	7.25948	7.50304	7.42701	6.00917	6.2484	5.92288	131.163	-2.27482	0.26159	-8.69612	3.43418e-18	1.23672e-16	1.23672e-16
SLC2A3	12.0825	12.0685	12.3426	10.1673	10.3177	10.1133	3067.67	-2.27117	0.121936	-18.6259	1.98233e-77	8.52827e-75	1e-20
HDHD5-AS1	3.42221	3.15296	3.15523	3.01566	3.05426	2.95336	9.33947	-2.2686	0.87906	-2.58071	0.00985974	0.0338184	0.0338184
HCK	12.312	12.3718	12.3483	10.2454	10.6043	10.2372	3456.7	-2.26594	0.127024	-17.8388	3.53429e-71	1.33044e-68	1e-20
LINC00607	4.94851	4.90402	4.64744	4.18967	4.4715	4.14244	26.3212	-2.26332	0.611321	-3.70234	0.000213621	0.00115316	0.00115316
GLT1D1	6.22944	6.40131	6.2974	5.24062	5.47042	5.23586	66.3418	-2.2565	0.340753	-6.62212	3.54088e-11	6.13277e-10	6.13277e-10
CNGA4	5.77646	5.98867	5.96985	4.90849	5.12683	5.11833	51.9414	-2.2557	0.374193	-6.02817	1.65829e-09	2.27644e-08	2.27644e-08
PDE1C	8.41723	8.39676	8.62558	6.6527	7.1385	6.8443	261.363	-2.25133	0.21571	-10.4368	1.68335e-25	1.04524e-23	1e-20
RSL24D1P6	2.9538	2.82815	2.78846	2.67166	2.69057	2.65876	7.11763	-2.2495	0.923127	-2.43683	0.0148168	0.0477163	0.0477163
PIK3IP1	9.04038	9.35994	9.6413	7.58828	7.76997	7.52894	465.877	-2.24614	0.191028	-11.7582	6.4103e-32	5.76257e-30	1e-20
HCG23	4.4603	4.50208	4.46218	4.0398	3.98354	4.05478	20.7385	-2.23976	0.533005	-4.20214	2.64409e-05	0.000176309	0.000176309
NCF4	10.9541	10.9842	10.7997	9.11109	9.24712	8.64779	1306.87	-2.23887	0.161563	-13.8576	1.14514e-43	1.76851e-41	1e-20
P3H4	7.22467	7.38434	7.29629	5.80893	6.27251	5.91118	123.591	-2.23877	0.285212	-7.84948	4.17782e-15	1.15958e-13	1.15958e-13
SRCIN1	5.13772	5.20404	5.31829	4.54297	4.72009	4.41205	33.4404	-2.23751	0.499932	-4.47563	7.61854e-06	5.68958e-05	5.68958e-05
PTPRVP	7.66755	7.9844	8.23314	6.30353	6.79662	6.39078	190.506	-2.23493	0.267592	-8.35201	6.71097e-17	2.18783e-15	2.18783e-15
RUFY4	5.10136	5.24615	5.55357	4.69683	4.72468	4.458	35.8725	-2.22907	0.495311	-4.50035	6.78404e-06	5.11392e-05	5.11392e-05
ADA2	10.1549	10.3344	10.2394	8.11418	8.80785	8.20367	833.121	-2.22739	0.191621	-11.624	3.11319e-31	2.69795e-29	1e-20
AL139220.2	6.21499	6.60894	6.39479	5.18445	5.8596	5.05687	72.0087	-2.21713	0.913051	-2.42826	0.0151713	0.048663	0.048663
RNASET2	9.799	9.94107	10.2925	8.46178	8.16979	8.05307	721.971	-2.2127	0.174857	-12.6543	1.05946e-36	1.21545e-34	1e-20
AC080129.2	4.96772	5.01872	5.0253	4.35072	4.5602	4.31479	29.0248	-2.20979	0.514254	-4.29708	1.73064e-05	0.000120129	0.000120129
ACKR2	4.51966	4.31274	4.59714	4.02036	3.99864	4.08289	20.9998	-2.203	0.548624	-4.0155	5.93197e-05	0.000365319	0.000365319
ALDH2	4.61911	4.76044	4.6682	4.15692	4.16526	4.24664	23.7781	-2.20288	0.504232	-4.36879	1.24938e-05	8.91329e-05	8.91329e-05
SLC13A3	3.16013	3.32657	3.18225	2.98024	3.01827	2.99576	9.13078	-2.2002	0.814461	-2.70142	0.00690433	0.024849	0.024849
AC008537.3	6.33747	6.43025	6.12023	5.41196	5.47765	5.0806	66.261	-2.19809	0.372924	-5.89422	3.76467e-09	4.9589e-08	4.9589e-08
CTSO	8.27772	8.3775	8.28586	6.52285	7.177	6.5684	235.266	-2.19363	0.254307	-8.62591	6.35876e-18	2.25287e-16	2.25287e-16
SH2D4B	5.76756	5.65846	5.80402	4.984	5.02645	4.84702	46.5137	-2.19126	0.382976	-5.72165	1.05493e-08	1.29098e-07	1.29098e-07
AL162274.2	4.4594	4.45091	4.75645	4.1578	4.10602	4.00165	22.1556	-2.19016	0.564117	-3.88245	0.000103409	0.000601768	0.000601768
SOBP	7.56702	7.40565	7.52012	5.98982	6.16303	6.4183	140.486	-2.18977	0.242963	-9.01279	2.00885e-19	8.16142e-18	8.16142e-18
AC060780.3	4.8823	4.86892	4.71739	4.31492	4.28746	4.28962	25.9765	-2.1883	0.482326	-4.53698	5.70652e-06	4.36601e-05	4.36601e-05
ANGPTL6	11.073	11.0991	11.2874	9.27492	9.53566	9.03828	1545.44	-2.18441	0.148604	-14.6995	6.493e-49	1.22211e-46	1e-20
LBH	11.6817	11.8706	11.9491	9.99313	10.122	9.71476	2460.89	-2.18353	0.136148	-16.0379	6.94114e-58	1.70639e-55	1e-20
SULT2B1	5.77193	5.73509	5.87662	4.97001	4.81067	5.21335	48.6718	-2.18254	0.391314	-5.57746	2.44058e-08	2.81332e-07	2.81332e-07
AC135012.1	4.18554	4.41219	4.43226	4.05437	3.81727	3.91083	19.412	-2.18147	0.608686	-3.5839	0.000338503	0.00173811	0.00173811
F2R	11.9117	12.0115	12.2618	10.2715	10.2007	10.0841	2886.04	-2.17591	0.125049	-17.4005	8.18474e-68	2.81695e-65	1e-20
AC133785.1	7.31059	7.4795	7.46196	5.95993	6.42128	5.95966	133.295	-2.16645	0.282939	-7.65692	1.90438e-14	4.89651e-13	4.89651e-13
AL365181.2	8.30715	8.60007	8.4936	6.67265	7.18849	6.92462	260.763	-2.15866	0.218549	-9.87724	5.22517e-23	2.7667e-21	1e-20
TRERF1	10.2574	10.3501	10.46	8.63923	8.55943	8.55016	902.736	-2.15782	0.125804	-17.1523	6.04646e-66	1.96853e-63	1e-20
AC099489.2	4.9584	5.11274	5.18064	4.40234	4.64024	4.39492	30.7361	-2.15705	0.506518	-4.25859	2.05722e-05	0.000140324	0.000140324
PAPLN	8.93194	8.78261	8.99219	7.18931	7.52723	7.15832	344.726	-2.15054	0.187554	-11.4662	1.94945e-30	1.60843e-28	1e-20
C20orf194	8.65704	8.67272	8.61893	6.96579	7.09814	7.25172	292.499	-2.14961	0.172416	-12.4676	1.12183e-35	1.23412e-33	1e-20
HAAO	4.36172	4.1615	4.40866	3.93086	3.90431	3.89313	18.7615	-2.14839	0.573522	-3.74596	0.000179702	0.000990478	0.000990478
ABLIM1	11.0151	11.1348	11.1657	9.19874	9.52809	9.08998	1498.48	-2.14255	0.142305	-15.0561	3.1477e-51	6.37265e-49	1e-20
GPRC5C	5.24313	5.1766	5.28334	4.61299	4.56124	4.67201	33.8267	-2.14017	0.420242	-5.09271	3.52978e-07	3.38533e-06	3.38533e-06
AL137013.1	5.69794	5.76288	5.71898	5.09704	4.89757	4.89742	46.1877	-2.13842	0.373708	-5.72216	1.05176e-08	1.28887e-07	1.28887e-07
GPR35	9.26872	9.16616	8.89331	7.19078	8.04425	7.0391	399.677	-2.13433	0.49767	-4.28864	1.79768e-05	0.000124097	0.000124097
ADGRG1	4.36191	4.52557	4.69749	3.93139	4.22964	4.03826	21.761	-2.13168	0.642372	-3.31846	0.000905168	0.00415852	0.00415852
AC009108.3	3.4245	3.60362	3.33342	3.19296	3.22809	3.18666	10.7264	-2.12929	0.766929	-2.77638	0.00549673	0.0204331	0.0204331
FSBP	3.83026	3.79165	3.8988	3.60651	3.51156	3.46501	13.7107	-2.12927	0.678258	-3.13933	0.00169335	0.00726428	0.00726428
EFEMP2	8.09382	8.10137	8.73443	6.58891	6.81523	7.16464	242.975	-2.12774	0.25732	-8.26883	1.35283e-16	4.27723e-15	4.27723e-15
AC079140.4	3.26478	3.37735	3.2702	3.09441	3.10913	3.01067	9.56832	-2.12668	0.823621	-2.58211	0.00981975	0.0337197	0.0337197
LTBP4	8.89557	9.1686	9.1112	7.58356	7.61023	7.1199	383.419	-2.12448	0.194206	-10.9393	7.47617e-28	5.40889e-26	1e-20
KLK1	10.0918	9.94789	9.94925	8.17734	8.56742	8.0306	711.17	-2.11432	0.170152	-12.4261	1.88701e-35	2.04783e-33	1e-20
BSND	3.07546	3.00051	3.08184	2.81944	2.84687	2.90864	8.14219	-2.11299	0.854709	-2.47218	0.0134292	0.043929	0.043929
RIN1	5.05391	4.81658	4.97902	4.48485	4.34389	4.40242	28.355	-2.11062	0.469667	-4.49387	6.99419e-06	5.25753e-05	5.25753e-05
SPAG4	8.72823	8.73365	9.26761	7.39539	7.40974	7.30158	353.837	-2.10578	0.199589	-10.5505	5.0508e-26	3.23627e-24	1e-20
AC025031.1	5.16691	4.99466	5.13433	4.41934	4.61575	4.49067	30.9497	-2.10493	0.471269	-4.46652	7.95031e-06	5.90623e-05	5.90623e-05
ABCC3	4.02062	3.76798	3.77134	3.5307	3.54699	3.55672	13.9576	-2.10239	0.664088	-3.16582	0.00154644	0.00669364	0.00669364
KCNQ2	7.04497	7.26331	7.13972	5.89543	6.23857	5.72984	112.941	-2.10029	0.300306	-6.99384	2.67457e-12	5.36731e-11	5.36731e-11
GDPD5	10.1294	9.98741	10.1355	8.26607	8.55365	8.27919	754.705	-2.0986	0.144686	-14.5045	1.13422e-47	2.07012e-45	1e-20
FAM102A	13.8523	13.7149	13.7706	11.9755	12.211	11.5253	9443.72	-2.0983	0.153172	-13.6989	1.03004e-42	1.50399e-40	1e-20
AL356750.1	5.48662	5.7956	5.79432	4.94608	5.05887	4.82898	45.4974	-2.09233	0.406915	-5.14193	2.71924e-07	2.66742e-06	2.66742e-06
MAP4K1	11.9273	12.039	12.0218	10.0864	10.2894	10.1809	2763.7	-2.09069	0.108516	-19.2662	1.03292e-82	5.65569e-80	1e-20
TP53INP1	10.5112	10.5659	10.9394	8.79643	9.33614	8.56007	1135.32	-2.09019	0.345718	-6.04594	1.48539e-09	2.05784e-08	2.05784e-08
PPIAP46	4.25475	4.15636	4.14403	3.77577	3.87715	3.77827	17.09	-2.08851	0.606037	-3.44618	0.000568566	0.0027571	0.0027571
LYL1	9.53112	9.62981	9.37197	7.543	8.28386	7.64638	517.859	-2.08824	0.216	-9.6678	4.13155e-22	2.0397e-20	2.0397e-20
PPEF1	5.30068	5.05606	5.48558	4.64273	4.62329	4.72634	35.4309	-2.08584	0.437054	-4.7725	1.81956e-06	1.52795e-05	1.52795e-05
PPP1R32	5.52023	5.92085	5.62298	4.94534	5.08601	4.8027	45.6289	-2.08417	0.423598	-4.92016	8.64729e-07	7.77353e-06	7.77353e-06
GVINP1	9.8663	9.78884	9.74372	7.8686	8.25907	8.23807	625.203	-2.08223	0.154803	-13.4509	3.04344e-41	4.23829e-39	1e-20
ITGA5	3.63408	3.62766	3.63114	3.35945	3.4033	3.30464	11.8336	-2.07039	0.718491	-2.88158	0.00395689	0.0153361	0.0153361
MYLIP	12.3864	12.3464	12.5129	10.5626	10.7425	10.5335	3695.43	-2.06874	0.110958	-18.6444	1.4017e-77	6.13998e-75	1e-20
AL109615.3	3.87331	3.84719	4.14694	3.65325	3.65772	3.58172	15.0089	-2.06106	0.660826	-3.11891	0.00181523	0.00772875	0.00772875
BGLAP	3.43271	3.35246	3.35533	3.06628	3.18476	3.18199	10.0771	-2.05274	0.810949	-2.53129	0.0113645	0.0381541	0.0381541
AC131097.1	3.17299	3.1916	3.39701	3.07917	3.03648	2.99996	9.41221	-2.03788	0.814156	-2.50306	0.0123125	0.0408024	0.0408024
DARS-AS1	6.56849	6.64166	6.93083	5.61393	5.66777	5.84967	86.9064	-2.03322	0.292612	-6.9485	3.69196e-12	7.28475e-11	7.28475e-11
RGS9BP	4.64775	4.51648	4.67173	4.12336	4.18024	4.18701	22.6812	-2.0325	0.512144	-3.96862	7.22901e-05	0.000434643	0.000434643
RAB31	9.27395	9.09818	8.89737	7.47807	7.63698	7.56175	394.721	-2.03025	0.169984	-11.9438	6.99626e-33	6.60995e-31	1e-20
HSPG2	6.99116	6.95594	7.01803	5.87851	6.14218	5.58933	102.082	-2.02588	0.312507	-6.48266	9.01207e-11	1.49223e-09	1.49223e-09
OXER1	4.2908	4.06275	4.37974	3.88859	3.92154	3.79674	18.0269	-2.02525	0.614078	-3.29803	0.000973641	0.00443757	0.00443757
P4HA1	12.2273	12.0927	12.4398	10.4516	10.6333	10.4115	3334.88	-2.02423	0.125856	-16.0837	3.31706e-58	8.32443e-56	1e-20
SARDH	5.46004	5.47438	5.57166	4.84902	4.9761	4.62328	40.0245	-2.02197	0.450799	-4.48531	7.2808e-06	5.45935e-05	5.45935e-05
DMGDH	6.13176	6.30301	5.95474	5.14934	5.36973	5.33917	60.0189	-2.02168	0.348799	-5.7961	6.78728e-09	8.61534e-08	8.61534e-08
AC096733.2	4.72991	4.77585	4.73917	4.32303	4.22028	4.28029	24.7732	-2.02113	0.48302	-4.18437	2.85963e-05	0.000189166	0.000189166
AL590627.1	8.64668	8.87147	9.5556	7.16506	7.43772	7.93634	395.674	-2.02015	0.469375	-4.30392	1.678e-05	0.000116603	0.000116603
HES7	7.86617	7.6892	7.91389	6.51841	6.6897	6.34728	173.381	-2.01832	0.226712	-8.90257	5.45678e-19	2.1204e-17	2.1204e-17
KANK3	4.04242	4.14182	4.2862	3.71183	3.82776	3.86343	17.0371	-2.01708	0.621813	-3.24387	0.0011792	0.00527072	0.00527072
TIMP1	6.98085	6.95665	7.02511	5.98002	5.91189	5.83361	102.011	-2.01663	0.25368	-7.94949	1.87283e-15	5.33337e-14	5.33337e-14
IGFBP4	6.35221	6.39778	6.34122	5.38589	5.70277	5.18429	68.9678	-2.01627	0.374569	-5.3829	7.32967e-08	7.84132e-07	7.84132e-07
ANKRD24	8.65362	8.87644	8.98107	7.23829	7.6534	7.06716	334.581	-2.01568	0.215038	-9.3736	7.01014e-21	3.18057e-19	3.18057e-19
AC131212.3	9.08957	9.02471	9.2902	7.85276	7.52758	7.40675	406.451	-2.01472	0.178948	-11.2587	2.09886e-29	1.65789e-27	1e-20
SH3RF3	11.0415	11.195	11.1479	9.38936	9.55924	9.29269	1538.88	-2.01156	0.122867	-16.3719	3.03726e-60	8.13041e-58	1e-20
AL158835.2	3.5337	3.43754	3.47808	3.26663	3.27936	3.1617	10.7451	-2.00785	0.777579	-2.58218	0.00981782	0.0337197	0.0337197
TSC22D3	12.5837	12.6943	12.9135	10.7673	11.5057	10.4751	4655.53	-1.9993	0.392976	-5.08758	3.62659e-07	3.4654e-06	3.4654e-06
AC096642.1	5.11084	5.23624	5.06537	4.64854	4.54273	4.52823	31.8593	-1.9975	0.436455	-4.57666	4.72466e-06	3.66709e-05	3.66709e-05
PHLDA2	7.03963	6.62779	6.48668	5.77382	5.60989	5.84043	88.3145	-1.99441	0.306738	-6.50198	7.92686e-11	1.32162e-09	1.32162e-09
INSIG2	11.2507	11.2349	11.6194	9.646	9.89527	9.43972	1831.21	-1.99388	0.155337	-12.8359	1.03238e-37	1.23742e-35	1e-20
ITGA3	8.85377	8.93369	8.70529	7.33528	7.31897	7.45705	333.081	-1.9911	0.164128	-12.1314	7.20055e-34	7.22815e-32	1e-20
AHNAK	13.211	13.1804	13.2059	11.6819	10.9916	11.5926	6392.22	-1.98997	0.157395	-12.6432	1.22056e-36	1.38707e-34	1e-20
CCDC9B	4.45871	4.72701	4.56486	4.03301	4.24768	4.14189	22.4126	-1.98508	0.56538	-3.51105	0.00044634	0.00221716	0.00221716
WNT10B	5.56031	5.55106	5.26386	4.8566	4.70222	4.90723	39.5307	-1.98346	0.409133	-4.84795	1.24744e-06	1.08535e-05	1.08535e-05
MAP3K6	6.77345	7.02168	7.05705	5.7808	5.91887	6.00213	100.492	-1.98281	0.268787	-7.37686	1.6207e-13	3.77619e-12	3.77619e-12
BRSK1	5.14155	5.19339	5.59769	4.64178	4.85134	4.60011	36.284	-1.98003	0.477142	-4.14976	3.32822e-05	0.000217772	0.000217772
AL022069.2	4.99406	4.94053	5.0008	4.48891	4.52533	4.32288	28.6004	-1.97994	0.48331	-4.09664	4.19197e-05	0.000267602	0.000267602
AC034238.1	3.39989	3.40562	3.4455	3.17176	3.19528	3.19134	10.3109	-1.97978	0.734615	-2.69499	0.00703908	0.025251	0.025251
ARHGEF17	9.34555	9.33177	9.24674	7.87715	7.75941	7.70854	454.743	-1.9767	0.145412	-13.5938	4.35922e-42	6.25133e-40	1e-20
RASGRF1	8.62024	8.54028	8.59416	7.19859	7.14583	7.17725	283.308	-1.9734	0.165245	-11.9423	7.12305e-33	6.70345e-31	1e-20
TNFRSF9	6.23366	6.03032	6.0878	5.12064	5.53523	5.15211	59.2629	-1.97184	0.390336	-5.05165	4.38001e-07	4.12845e-06	4.12845e-06
AC106882.1	3.46957	3.45824	3.5162	3.22382	3.25803	3.24381	10.7574	-1.97143	0.721972	-2.73062	0.00632151	0.0230301	0.0230301
2024-09-01	11.017	11.2045	11.0649	9.3561	9.6574	9.20941	1512.25	-1.97041	0.142855	-13.7931	2.80466e-43	4.24968e-41	1e-20
FKBP10	6.15481	6.16904	6.0382	5.16012	5.59944	5.02174	59.4532	-1.96443	0.42815	-4.58819	4.47116e-06	3.48493e-05	3.48493e-05
TREML4	3.42811	3.43516	3.4383	3.16036	3.27469	3.15032	10.3661	-1.96268	0.785981	-2.49711	0.012521	0.0413883	0.0413883
SYNGR1	7.70767	7.67572	7.97112	6.66428	6.50459	6.45508	170.494	-1.96178	0.218065	-8.99632	2.33408e-19	9.3721e-18	9.3721e-18
UBA7	11.136	11.1419	11.1298	9.41159	9.5859	9.40979	1553.28	-1.95573	0.113252	-17.2689	8.07228e-67	2.70107e-64	1e-20
AC079089.2	5.34578	5.32317	5.25546	4.73495	4.67536	4.73304	35.4577	-1.95554	0.403299	-4.84885	1.24177e-06	1.08159e-05	1.08159e-05
AC092798.1	4.13933	4.09173	4.2263	3.82983	3.80778	3.79139	16.8133	-1.95189	0.582669	-3.34991	0.000808374	0.00375972	0.00375972
AL021154.1	5.41699	5.44123	5.48332	4.75013	4.85402	4.83549	38.6645	-1.94878	0.394056	-4.94543	7.59747e-07	6.89929e-06	6.89929e-06
AC087276.1	4.36177	4.14053	4.60325	4.00524	3.96591	3.99759	19.9356	-1.94799	0.580926	-3.35324	0.000798701	0.00372048	0.00372048
IFITM1	11.121	10.8161	10.7203	9.28136	9.47725	8.93762	1323.56	-1.9475	0.165474	-11.7692	5.62785e-32	5.07814e-30	1e-20
COL9A3	10.0558	10.4695	10.7753	8.5244	9.53746	8.0049	999.447	-1.94631	0.635769	-3.06135	0.00220342	0.0091652	0.0091652
LINC01516	3.55562	3.38141	3.28286	3.18713	3.17607	3.18416	10.4008	-1.94549	0.759302	-2.56221	0.0104009	0.0354275	0.0354275
AC109809.1	4.01208	4.28473	4.16663	3.76358	3.80848	3.86758	17.0582	-1.94423	0.60175	-3.23096	0.00123375	0.0054891	0.0054891
CSF2RB	5.29927	5.39069	5.32636	4.71257	4.6696	4.84162	36.2952	-1.94192	0.405395	-4.7902	1.66619e-06	1.41245e-05	1.41245e-05
LINC01814	5.94237	5.91718	6.36999	5.08838	5.37988	5.36169	58.9098	-1.94148	0.378022	-5.13589	2.80817e-07	2.74906e-06	2.74906e-06
B3GALT4	8.16115	8.42482	8.54323	6.77945	7.31412	6.8893	249.912	-1.9407	0.231914	-8.36816	5.8526e-17	1.91838e-15	1.91838e-15
H1F0	10.348	10.4229	10.3304	8.46259	9.27174	8.35285	928.213	-1.93924	0.379337	-5.11217	3.1848e-07	3.08146e-06	3.08146e-06
CRTAP	10.5062	10.5697	10.4501	8.79254	9.14862	8.68674	1017.59	-1.93751	0.150584	-12.8666	6.93542e-38	8.39639e-36	1e-20
AL122035.1	4.71835	4.71969	4.85153	4.25256	4.28217	4.36777	25.0935	-1.93707	0.48422	-4.00039	6.32372e-05	0.000385783	0.000385783
MAFF	10.9783	10.8777	11.0702	9.21908	9.58761	9.18804	1399.57	-1.92504	0.143031	-13.4589	2.72907e-41	3.8226e-39	1e-20
MIOX	5.13419	5.17624	5.05322	4.57687	4.73638	4.35455	31.4446	-1.9248	0.528201	-3.64407	0.00026836	0.00141442	0.00141442
P2RX7	9.6806	9.65704	9.83663	7.93266	8.66444	7.79798	604.925	-1.92442	0.377994	-5.09114	3.55909e-07	3.40802e-06	3.40802e-06
AC010378.1	3.8695	3.67483	3.84258	3.51999	3.4907	3.54813	13.4002	-1.92217	0.65802	-2.92113	0.00348759	0.0137203	0.0137203
RARRES3	6.71976	6.69184	6.68751	5.63605	5.89372	5.64695	85.2404	-1.92208	0.292212	-6.57769	4.77798e-11	8.16971e-10	8.16971e-10
TBC1D9	8.91143	8.96764	9.06311	7.67969	7.35713	7.59638	369.241	-1.92013	0.164685	-11.6594	2.05456e-31	1.79342e-29	1e-20
JMY	11.3267	11.5296	11.5588	9.49909	10.3703	9.38381	1974.36	-1.91917	0.390131	-4.91931	8.6849e-07	7.80151e-06	7.80151e-06
PRR5L	5.15406	5.24473	5.37066	4.68695	4.70371	4.65727	34.4027	-1.91151	0.418505	-4.56747	4.93638e-06	3.82157e-05	3.82157e-05
ST6GALNAC3	7.8646	8.00741	7.82673	6.22631	7.29988	6.06346	186.007	-1.90987	0.736926	-2.59167	0.00955105	0.0329049	0.0329049
LINC00426	8.88713	8.87539	8.92959	7.27429	7.65063	7.45208	348.529	-1.90876	0.17443	-10.9429	7.18948e-28	5.21714e-26	1e-20
SGCA	7.7034	7.67449	7.73688	6.56107	6.73478	6.10851	161.624	-1.90458	0.263483	-7.22847	4.8845e-13	1.06688e-11	1.06688e-11
AC004877.2	4.89825	4.76513	4.97997	4.30228	4.53063	4.319	27.0057	-1.90328	0.515882	-3.68937	0.000224809	0.00120707	0.00120707
SYNPO	11.8766	11.9734	11.952	10.1861	10.6272	9.97884	2701.36	-1.89486	0.15668	-12.0938	1.13932e-33	1.13423e-31	1e-20
LINC01679	4.82642	4.77656	4.86689	4.38072	4.36756	4.3139	25.9414	-1.89068	0.47127	-4.01188	6.0236e-05	0.0003703	0.0003703
CPAMD8	7.23644	7.42947	7.05291	5.92318	6.38101	6.11721	121.231	-1.88984	0.282504	-6.6896	2.23787e-11	3.99665e-10	3.99665e-10
CISTR	3.97306	4.15652	4.23862	3.69501	3.81126	3.86998	16.7373	-1.88528	0.631254	-2.98657	0.00282128	0.0114044	0.0114044
ARNTL2-AS1	3.68086	3.48075	3.34051	3.30992	3.24003	3.26315	11.1897	-1.88494	0.752548	-2.50475	0.0122539	0.0406416	0.0406416
ADGRB1	4.4921	4.71872	4.93501	4.21927	4.39013	4.18505	24.7484	-1.88386	0.555955	-3.38852	0.000702717	0.00332153	0.00332153
NFIX	9.61594	9.66783	9.6191	8.24462	8.04783	8.13746	569.083	-1.88334	0.135621	-13.8868	7.61654e-44	1.18386e-41	1e-20
AC060780.2	4.18695	4.19015	4.25875	3.89881	3.86544	3.83954	17.4536	-1.8833	0.567796	-3.31685	0.000910373	0.00417925	0.00417925
TIE1	4.7764	4.60174	4.65294	4.1541	4.29722	4.26557	23.6719	-1.88049	0.51188	-3.67369	0.000239071	0.00127427	0.00127427
CCNB3	4.87427	4.76752	4.65256	4.36436	4.32173	4.25134	25.1009	-1.87508	0.491079	-3.81828	0.000134388	0.000762343	0.000762343
TMEM273	9.72683	9.63985	9.49925	8.11947	8.12539	8.19234	566.179	-1.86883	0.139247	-13.421	4.55479e-41	6.27052e-39	1e-20
FBXO32	6.43892	6.54958	6.84263	5.56589	5.95771	5.50498	81.8526	-1.86613	0.34698	-5.3782	7.52322e-08	8.02344e-07	8.02344e-07
AL391903.1	3.86463	3.68987	3.80345	3.53784	3.47459	3.54391	13.3034	-1.86383	0.655472	-2.84349	0.00446219	0.0170046	0.0170046
NACC2	11.3058	11.3173	11.1211	9.77034	9.76101	9.41768	1696.74	-1.86369	0.134074	-13.9005	6.29333e-44	9.84538e-42	1e-20
AC008663.2	4.29489	4.30083	4.36814	3.86265	4.04854	3.94185	18.711	-1.86366	0.587858	-3.17025	0.0015231	0.00660685	0.00660685
ITIH5	4.07544	3.86992	3.89179	3.63776	3.65277	3.66711	14.7541	-1.85571	0.62516	-2.96837	0.00299384	0.0120233	0.0120233
EGLN1	11.7613	11.6807	11.9594	10.193	10.3009	10.1291	2483.22	-1.84846	0.118755	-15.5653	1.25258e-54	2.87402e-52	1e-20
ATXN1	11.5433	11.6079	11.7294	9.95165	10.1209	10.0415	2200.29	-1.84687	0.111969	-16.4945	4.02038e-61	1.13952e-58	1e-20
CCPG1	9.07227	9.16556	8.9972	7.50575	8.09748	7.23584	396.003	-1.84646	0.233569	-7.90543	2.67017e-15	7.49763e-14	7.49763e-14
BTNL9	13.9581	14.0279	14.0552	12.3349	12.6708	12.1058	11392	-1.84179	0.138755	-13.2737	3.28885e-40	4.4514e-38	1e-20
PPP2R5B	9.26618	9.4062	9.82799	7.99675	8.27892	7.88947	530.822	-1.84154	0.192033	-9.58971	8.83334e-22	4.22247e-20	4.22247e-20
PWWP2B	9.46914	9.44362	9.54138	8.04824	8.21937	7.78556	516.482	-1.84075	0.16214	-11.3528	7.18087e-30	5.76672e-28	1e-20
CALR4P	5.48433	5.50233	5.29108	4.76575	4.97221	4.70912	38.3082	-1.84023	0.433302	-4.24699	2.16665e-05	0.000147288	0.000147288
LINC02593	3.59941	3.797	3.64562	3.5159	3.42826	3.32614	12.4348	-1.83956	0.747379	-2.46135	0.0138417	0.0450762	0.0450762
AC145098.1	5.6296	5.55467	5.50371	4.96728	4.94581	4.89074	41.7161	-1.83375	0.375151	-4.88803	1.0185e-06	9.01461e-06	9.01461e-06
AC015909.3	4.71028	4.75498	4.7749	4.39188	4.34294	4.15903	24.726	-1.83074	0.520543	-3.51698	0.000436488	0.00217468	0.00217468
ITGB2	12.8246	12.9203	12.9199	11.2526	11.4005	11.2011	5240.29	-1.82964	0.10355	-17.6691	7.2527e-70	2.60794e-67	1e-20
ST6GALNAC4	12.4087	12.5396	12.6332	11.0062	10.9893	10.7993	4093.97	-1.82948	0.112783	-16.2212	3.56931e-59	9.34695e-57	1e-20
ARHGAP9	12.1569	12.1589	12.0644	10.4184	10.7375	10.4507	3104.76	-1.82323	0.120668	-15.1096	1.40077e-51	2.88438e-49	1e-20
LINGO3	10.1106	10.1677	10.0981	8.69242	8.78924	8.36744	794.169	-1.82209	0.147159	-12.3817	3.28195e-35	3.51416e-33	1e-20
AC243830.2	5.94921	5.73786	5.54563	5.08248	5.16821	4.9646	47.3297	-1.82164	0.388943	-4.68356	2.8193e-06	2.28696e-05	2.28696e-05
RNA5SP311	3.56582	3.79	3.82723	3.51497	3.45555	3.44804	12.9232	-1.81116	0.686373	-2.63874	0.00832156	0.0292249	0.0292249
C15orf62	7.84027	7.96936	8.21305	6.98739	6.69611	6.74585	199.042	-1.81009	0.213535	-8.47678	2.31504e-17	7.82242e-16	7.82242e-16
SPINT1	6.74074	6.70316	6.84824	5.65838	5.97907	5.84106	89.3781	-1.80951	0.286588	-6.31395	2.71999e-10	4.20874e-09	4.20874e-09
KLHL24	10.0215	10.0123	10.3558	8.53401	9.21151	7.90288	809.155	-1.80839	0.499043	-3.62373	0.000290389	0.00151758	0.00151758
AL645939.2	3.36646	3.37078	3.42929	3.179	3.18037	3.17594	10.1317	-1.80691	0.730468	-2.47363	0.0133747	0.0437745	0.0437745
C16orf45	5.96887	6.00913	6.08402	5.24163	5.40304	5.17896	55.7582	-1.80642	0.345397	-5.22998	1.69524e-07	1.71676e-06	1.71676e-06
TSPO	9.95292	10.0298	9.88516	8.57876	8.63061	8.21456	710.5	-1.80497	0.152532	-11.8334	2.62159e-32	2.41066e-30	1e-20
SDAD1P1	7.30284	6.89843	7.27279	5.95488	6.38588	6.02951	115.913	-1.80449	0.29252	-6.1688	6.88104e-10	1.00229e-08	1.00229e-08
PROCR	4.05229	3.87973	3.86506	3.67391	3.65718	3.60843	14.5892	-1.80348	0.630872	-2.85871	0.00425362	0.0163651	0.0163651
CCDC40	6.31242	6.33004	6.3137	5.54488	5.49353	5.49932	67.4101	-1.80254	0.295568	-6.09855	1.07033e-09	1.51152e-08	1.51152e-08
SLFN13	3.83563	3.85273	3.61935	3.48039	3.57726	3.45335	13.1228	-1.80176	0.702058	-2.56639	0.0102763	0.0350575	0.0350575
CDH15	5.27763	5.67194	5.60688	4.72802	4.79862	5.16963	41.8551	-1.80114	0.453293	-3.97346	7.08372e-05	0.000426546	0.000426546
IL4I1	14.1754	14.0791	14.0883	12.3233	12.9379	12.2024	12285.4	-1.7981	0.165672	-10.8533	1.92258e-27	1.35832e-25	1e-20
CCDC187	6.46881	6.71865	6.91586	5.7138	6.08648	5.50466	87.1219	-1.79621	0.354703	-5.06398	4.10587e-07	3.88526e-06	3.88526e-06
AC127024.2	4.26967	4.16903	4.15639	3.82947	3.87316	3.91013	17.3415	-1.7959	0.569742	-3.15214	0.00162079	0.00698035	0.00698035
RGS1	14.5727	14.5261	14.9603	13.0541	13.1718	13.1236	18420	-1.79479	0.127735	-14.0509	7.60355e-45	1.23773e-42	1e-20
AC138965.3	5.44861	5.31433	5.29578	4.69211	4.78862	4.88464	36.6869	-1.78811	0.407111	-4.39219	1.12217e-05	8.10587e-05	8.10587e-05
PRSS27	6.54366	6.54121	6.48715	5.74319	5.7608	5.46177	76.7451	-1.78597	0.304454	-5.86614	4.46061e-09	5.79639e-08	5.79639e-08
AC131097.3	4.60577	4.69137	4.71127	4.28546	4.31923	4.13988	23.5051	-1.77835	0.518887	-3.42724	0.000609745	0.00293506	0.00293506
MFGE8	8.30733	8.46697	8.24154	6.81831	7.45943	6.87061	245.62	-1.77721	0.243119	-7.31006	2.6702e-13	6.04609e-12	6.04609e-12
AC024560.2	7.44082	7.21433	7.5757	6.23618	6.61985	6.12246	135.765	-1.773	0.276784	-6.40572	1.49666e-10	2.39744e-09	2.39744e-09
ERVW-1	7.35923	7.29576	7.20818	6.16051	6.31252	6.29661	124.792	-1.77065	0.232615	-7.61193	2.70038e-14	6.86261e-13	6.86261e-13
AMOT	5.88185	5.69167	6.24716	5.31665	5.24067	5.19067	54.4805	-1.76996	0.371008	-4.77067	1.83616e-06	1.53991e-05	1.53991e-05
FZD2	8.4595	8.49104	8.55763	7.34441	7.35302	6.95671	272.426	-1.76888	0.191882	-9.21862	3.00946e-20	1.28781e-18	1.28781e-18
TCP11L2	5.5878	5.72516	5.78503	5.13584	5.11396	4.89672	45.7043	-1.76756	0.383878	-4.60447	4.13517e-06	3.24721e-05	3.24721e-05
CELSR2	9.00083	9.11115	9.20848	7.82007	7.86906	7.56634	405.608	-1.762	0.164362	-10.7202	8.1804e-27	5.58306e-25	1e-20
AC024560.3	4.77918	4.91842	4.74263	4.42708	4.31709	4.39339	26.0212	-1.76116	0.470571	-3.74261	0.000182117	0.00100264	0.00100264
RNF24	9.41875	9.42013	9.57261	8.22219	8.127	7.88384	516.288	-1.75986	0.153427	-11.4704	1.85856e-30	1.53871e-28	1e-20
SPATC1	4.13634	4.18767	4.02478	3.81385	3.84889	3.74951	16.4046	-1.75824	0.598882	-2.93587	0.00332614	0.0131755	0.0131755
DICER1-AS1	7.93928	7.87168	8.10878	6.48526	7.1705	6.6263	194.435	-1.7574	0.263984	-6.65722	2.79058e-11	4.90377e-10	4.90377e-10
PGF	6.93158	7.22208	7.28897	6.26003	6.05392	6.18777	115.39	-1.75692	0.25321	-6.9386	3.96002e-12	7.7628e-11	7.7628e-11
AL049869.3	6.69115	6.79529	7.01025	6.07538	5.77498	5.91539	94.4614	-1.75545	0.277619	-6.32324	2.56138e-10	3.97352e-09	3.97352e-09
OTUD1	8.083	8.12168	8.18526	6.82117	7.22091	6.66175	214.139	-1.75541	0.230117	-7.62835	2.37778e-14	6.0748e-13	6.0748e-13
PDE1B	5.49936	5.58148	5.70826	5.1338	4.91683	4.89221	43.0161	-1.75534	0.38796	-4.52455	6.05236e-06	4.61143e-05	4.61143e-05
MST1	9.04706	9.11455	9.19217	7.52391	7.75674	8.02272	409.684	-1.75371	0.173122	-10.1299	4.07093e-24	2.34634e-22	1e-20
PLXNA2	4.55496	4.44824	4.54624	4.03003	4.23968	4.11333	21.2827	-1.75367	0.552818	-3.17224	0.00151266	0.00656868	0.00656868
FGF17	5.16511	5.21796	5.27422	4.69707	4.78395	4.5729	33.4991	-1.75267	0.436808	-4.01246	6.00891e-05	0.000369586	0.000369586
SGSH	11.0144	10.9965	11.2386	9.59099	9.77619	9.39006	1536.08	-1.75217	0.138477	-12.6531	1.07535e-36	1.22783e-34	1e-20
NSUN7	4.4294	4.6093	4.20385	3.90749	4.18943	4.03896	20.3663	-1.75108	0.632484	-2.76857	0.00563022	0.0208543	0.0208543
CA11	7.61926	7.58449	7.74633	6.58083	6.62597	6.43736	157.394	-1.74938	0.214828	-8.1432	3.84964e-16	1.16077e-14	1.16077e-14
KLRD1	5.71066	5.45248	5.83223	5.03377	4.97621	5.13264	45.3291	-1.74835	0.378799	-4.61551	3.92138e-06	3.09041e-05	3.09041e-05
AC119396.2	4.8324	4.61735	4.88711	4.32128	4.40399	4.32113	25.4348	-1.7483	0.491692	-3.55568	0.000377007	0.00191581	0.00191581
SRMS	7.16659	6.99215	7.00318	5.89029	6.35929	5.92286	107.83	-1.74786	0.296	-5.90495	3.52759e-09	4.6568e-08	4.6568e-08
MYBPC2	5.26767	5.14033	5.19939	4.72281	4.81774	4.45154	33.2184	-1.74709	0.49383	-3.53784	0.000403411	0.00203369	0.00203369
SH3RF3-AS1	8.81096	8.94039	9.01771	7.59513	7.57361	7.69114	360.387	-1.74569	0.156768	-11.1354	8.43189e-29	6.44892e-27	1e-20
MUC1	5.31492	5.38235	5.61483	4.90544	4.88836	4.80429	38.92	-1.74429	0.401842	-4.34075	1.42e-05	0.000100207	0.000100207
STARD13-IT1	4.85411	4.84738	4.83912	4.40985	4.39551	4.41677	26.3986	-1.74066	0.455708	-3.81969	0.000133622	0.000758354	0.000758354
FBP1	10.2732	10.3485	10.3304	8.72879	9.02384	8.85665	911.433	-1.73927	0.131393	-13.2372	5.34942e-40	7.1599e-38	1e-20
AL117335.1	4.6532	4.46072	4.60699	4.09663	4.18741	4.27594	22.2981	-1.73882	0.522744	-3.32634	0.000879943	0.00405656	0.00405656
LINC00629	5.80471	5.73112	6.00305	5.1589	5.34916	4.97432	50.3396	-1.73759	0.396531	-4.38198	1.17606e-05	8.44192e-05	8.44192e-05
SLC2A13	6.99388	6.98648	7.08639	6.22661	5.99324	5.99307	105.795	-1.73575	0.251503	-6.9015	5.14562e-12	9.9493e-11	9.9493e-11
AC090826.1	8.36542	8.3691	8.47019	7.06236	7.37545	7.03727	255.633	-1.732	0.193759	-8.93892	3.92993e-19	1.54202e-17	1.54202e-17
SAMD9L	11.2706	11.0536	10.8711	9.51136	9.62566	9.67954	1527.99	-1.7293	0.133736	-12.9307	3.02165e-38	3.71416e-36	1e-20
AC131212.2	5.12374	5.24269	5.56034	4.6443	4.67733	4.98138	36.7193	-1.7288	0.460856	-3.75128	0.000175936	0.000971947	0.000971947
AC003092.1	11.0681	10.9723	10.8967	9.3003	9.6433	9.58184	1432.4	-1.72621	0.130868	-13.1905	9.95352e-40	1.30326e-37	1e-20
SATB2-AS1	6.11101	6.06531	6.06456	5.34943	5.52348	5.14448	58.0352	-1.72499	0.35951	-4.79816	1.6013e-06	1.36368e-05	1.36368e-05
HID1	4.18836	4.14505	4.16597	3.91292	3.91664	3.70442	16.9181	-1.7243	0.651859	-2.64521	0.00816414	0.0287643	0.0287643
TTC21A	7.8924	8.08334	8.26458	6.78848	7.26306	6.57801	209.57	-1.72362	0.259058	-6.6534	2.86392e-11	5.018e-10	5.018e-10
ARRB1	8.21244	8.28412	8.19693	7.03784	7.18521	6.8542	228.939	-1.72297	0.194142	-8.8748	7.00615e-19	2.675e-17	2.675e-17
AL592295.4	3.78298	3.77402	3.96463	3.56246	3.64627	3.51357	13.7383	-1.72022	0.6733	-2.5549	0.0106218	0.0360778	0.0360778
SLC2A1	12.9626	12.9819	13.2784	11.5481	11.6829	11.4904	6069.51	-1.7181	0.120582	-14.2484	4.58435e-46	7.77789e-44	1e-20
FNDC11	9.27116	9.30169	9.46883	7.87602	8.32876	7.7143	478.013	-1.71728	0.193148	-8.89099	6.05651e-19	2.34587e-17	2.34587e-17
BHLHE22	10.2267	10.4072	10.3963	8.8289	9.2035	8.65912	931.841	-1.71635	0.162188	-10.5825	3.59297e-26	2.32693e-24	1e-20
YPEL1	5.96647	6.12085	6.19261	5.09942	5.54486	5.41168	58.9947	-1.71553	0.375196	-4.57237	4.82235e-06	3.7381e-05	3.7381e-05
FCER2	15.7073	15.7268	15.581	14.116	14.3801	13.9427	36459	-1.71263	0.124564	-13.749	5.16502e-43	7.72892e-41	1e-20
C1orf127	4.41773	4.48669	4.59487	4.04498	4.24129	4.07974	21.1199	-1.71186	0.557002	-3.07335	0.00211671	0.00884729	0.00884729
THBS3	7.2952	7.54707	7.75556	6.50108	6.64674	6.27773	147.937	-1.7112	0.254322	-6.72847	1.71454e-11	3.11278e-10	3.11278e-10
PAM	11.6756	11.6054	11.6709	10.0986	10.291	10.1334	2267.71	-1.70942	0.108672	-15.7301	9.40681e-56	2.22185e-53	1e-20
PPIEL	3.94251	3.58541	3.70782	3.49123	3.47465	3.54405	13.187	-1.70847	0.687344	-2.48561	0.0129331	0.0425602	0.0425602
PADI2	4.74825	4.59851	4.63447	4.24092	4.39519	4.10976	23.391	-1.70788	0.557227	-3.06496	0.002177	0.00906941	0.00906941
TTLL1	8.44244	8.44651	8.42579	6.74773	7.60335	7.14727	263.276	-1.70528	0.250026	-6.82042	9.07752e-12	1.70723e-10	1.70723e-10
MEX3A	8.58833	8.59494	8.74464	7.49925	7.46622	7.20888	300.35	-1.70454	0.175943	-9.68801	3.39074e-22	1.68275e-20	1.68275e-20
LMNTD2	7.26091	7.19564	7.55071	6.33954	6.51962	6.09064	130.076	-1.70191	0.26728	-6.36752	1.92108e-10	3.03294e-09	3.03294e-09
AC092164.1	4.22303	4.19097	4.38608	3.83677	3.94779	4.03513	18.331	-1.69869	0.586659	-2.89553	0.00378518	0.0147299	0.0147299
LINC02495	3.76236	3.92248	3.68199	3.47965	3.57699	3.55293	13.3514	-1.69679	0.671674	-2.52621	0.0115301	0.038597	0.038597
AC015819.1	4.65551	4.7276	4.44141	4.14646	4.24634	4.28111	22.8971	-1.69255	0.520002	-3.25488	0.00113438	0.0050912	0.0050912
KLHL2P1	4.92381	4.86796	5.24005	4.30094	4.62528	4.67538	30.1451	-1.69108	0.545513	-3.09998	0.00193531	0.00817132	0.00817132
RPL9P29	5.33727	5.34509	5.42427	4.7753	4.82804	4.88348	37.0347	-1.68967	0.391966	-4.31076	1.62697e-05	0.00011345	0.00011345
PHBP5	3.57627	3.58495	3.57001	3.35898	3.36973	3.33505	11.4536	-1.68551	0.68412	-2.46376	0.0137487	0.044846	0.044846
ABCA3	9.56953	9.6025	9.34591	8.16391	8.30561	8.0402	533.291	-1.68515	0.153869	-10.9519	6.50959e-28	4.73804e-26	1e-20
SMIM1	5.01302	5.15405	5.21038	4.68805	4.67028	4.55036	31.7413	-1.68512	0.436805	-3.85784	0.000114396	0.000659651	0.000659651
CORO2A	10.5477	10.6344	10.7545	9.01125	9.68818	8.8412	1150.82	-1.68509	0.33306	-5.05943	4.20514e-07	3.97607e-06	3.97607e-06
PLXNB1	8.75306	8.80595	9.02008	7.5188	7.44748	7.85107	349.191	-1.6818	0.180399	-9.32267	1.13453e-20	5.0617e-19	5.0617e-19
HLA-A	14.8453	14.8826	14.8618	13.3879	13.5007	13.238	20885.1	-1.67969	0.10257	-16.3761	2.83455e-60	7.67303e-58	1e-20
KIAA1217	8.32102	7.88445	7.99127	6.80696	7.1306	6.84952	208.691	-1.67813	0.224306	-7.48143	7.35199e-14	1.77835e-12	1.77835e-12
GALNT3	6.87636	7.00236	7.26182	5.82454	6.46553	5.94326	108.858	-1.67795	0.329672	-5.08974	3.58563e-07	3.42934e-06	3.42934e-06
TCN2	5.79573	5.91068	5.83798	5.20971	5.23544	5.15376	50.2074	-1.67555	0.341519	-4.90618	9.28674e-07	8.28959e-06	8.28959e-06
CABP1	9.74555	9.7992	9.97465	8.66211	8.39617	8.40401	667.903	-1.67547	0.144742	-11.5756	5.48094e-31	4.69917e-29	1e-20
GRID2IP	4.98756	4.89223	5.26323	4.55559	4.7512	4.39025	30.551	-1.67228	0.523767	-3.19279	0.00140904	0.00617549	0.00617549
AC124283.5	4.3903	4.29525	4.26669	4.00844	4.0395	3.9033	18.6906	-1.67176	0.564168	-2.96323	0.00304432	0.0121955	0.0121955
AC108471.2	4.1441	4.27471	4.31051	3.95629	3.9237	3.90203	17.9229	-1.67175	0.559157	-2.98977	0.00279188	0.0112969	0.0112969
PTAFR	12.5027	12.4616	12.5561	11.1113	11.0784	10.956	4104.91	-1.67058	0.10032	-16.6526	2.89761e-62	8.61844e-60	1e-20
HSBP1L1	9.2288	9.12741	9.10342	7.85571	7.98371	7.74847	421.186	-1.66947	0.153553	-10.8723	1.56283e-27	1.11067e-25	1e-20
EYA1	8.57259	8.46116	8.85334	7.48209	7.32368	7.47498	301.225	-1.66907	0.182371	-9.15203	5.5876e-20	2.35755e-18	2.35755e-18
SPTB	4.80627	4.75848	4.70503	4.26703	4.46229	4.28517	24.8654	-1.66684	0.505959	-3.29441	0.000986279	0.00448668	0.00448668
SKAP1	10.3591	10.4095	10.3618	8.82699	9.20868	8.90387	956.572	-1.66369	0.140874	-11.8098	3.47391e-32	3.18226e-30	1e-20
AL353748.2	3.85176	3.84597	3.93602	3.59776	3.59057	3.67494	14.1137	-1.66226	0.623283	-2.66694	0.00765449	0.0271874	0.0271874
AL137244.1	3.86497	3.8063	3.94939	3.59444	3.5873	3.67166	14.0984	-1.66029	0.627341	-2.64655	0.00813177	0.0286754	0.0286754
KRT18P7	4.35468	4.59783	4.37876	4.12105	4.11749	4.04721	20.5191	-1.65811	0.537668	-3.0839	0.00204309	0.0085708	0.0085708
CAMKK1	4.0571	4.18674	4.12653	3.84922	3.78275	3.864	16.6114	-1.65594	0.575833	-2.87573	0.00403099	0.0156057	0.0156057
GPSM3	12.2461	12.4612	12.3984	10.9695	11.1449	10.6164	3748.43	-1.65518	0.141695	-11.6813	1.5888e-31	1.40726e-29	1e-20
AC067945.3	4.55701	4.64181	4.49625	4.28367	4.20831	4.07926	22.075	-1.65423	0.530649	-3.11738	0.00182467	0.00775994	0.00775994
SEMA4B	8.99205	9.07021	9.10797	7.75635	7.90761	7.70702	395.72	-1.65212	0.154407	-10.6998	1.0202e-26	6.92355e-25	1e-20
KLF15	4.6107	4.31783	4.40679	3.93593	4.2894	4.01542	20.6021	-1.6512	0.64884	-2.54486	0.0109322	0.0369396	0.0369396
PCSK4	8.96751	9.07971	9.27103	7.94347	7.95875	7.59345	410.875	-1.65065	0.175658	-9.39695	5.61664e-21	2.56767e-19	2.56767e-19
SMCO4	11.576	11.8709	12.0685	10.3805	10.5698	10.3289	2629.56	-1.64494	0.141627	-11.6146	3.47504e-31	3.00074e-29	1e-20
ELOVL6	10.2472	10.2405	10.0909	8.7343	9.06261	8.67306	847.669	-1.64403	0.148543	-11.0678	1.79845e-28	1.35825e-26	1e-20
FAM43A	10.3104	10.3556	10.061	8.60348	9.47311	8.293	885.084	-1.64398	0.463496	-3.5469	0.000389786	0.0019716	0.0019716
TSPAN14	11.8527	11.8185	11.914	10.4564	10.5579	10.2883	2642.6	-1.64382	0.112706	-14.585	3.49758e-48	6.48183e-46	1e-20
SFRP2	8.57873	8.11823	7.79659	7.10771	7.27773	6.75701	228.304	-1.64232	0.262604	-6.25399	4.00109e-10	6.03975e-09	6.03975e-09
CALHM3	5.42435	5.69624	5.65166	4.75235	5.34343	4.80945	43.3048	-1.6393	0.509478	-3.21761	0.00129263	0.00572462	0.00572462
AC026202.2	5.83995	5.73243	5.78417	4.98461	5.20661	5.28386	48.4899	-1.63818	0.367118	-4.46226	8.10988e-06	6.01364e-05	6.01364e-05
SCARF2	4.57865	4.4395	4.59929	4.12275	4.29258	4.08767	21.6451	-1.63804	0.549142	-2.9829	0.00285531	0.0115304	0.0115304
GAREM2	4.09245	4.06894	4.42025	3.87715	3.97474	3.8127	17.6491	-1.63561	0.62317	-2.62465	0.00867368	0.0303554	0.0303554
AC132938.5	5.94813	6.23387	6.49356	5.56887	5.54009	5.43369	65.315	-1.63524	0.339878	-4.81127	1.49978e-06	1.28494e-05	1.28494e-05
JAG2	5.16581	5.09455	5.44756	4.88581	4.68375	4.64591	34.6215	-1.63356	0.444025	-3.67898	0.000234166	0.00124978	0.00124978
ESR2	8.91596	8.93198	9.02619	7.708	7.76937	7.70259	371.759	-1.6295	0.150702	-10.8128	2.9947e-27	2.10345e-25	1e-20
RUNDC3A-AS1	6.94136	6.96393	6.92111	6.05391	6.0804	6.06048	100.83	-1.62427	0.244991	-6.62992	3.35869e-11	5.83822e-10	5.83822e-10
KDM3A	12.3741	12.2087	12.5412	10.9256	11.003	10.9777	3789.31	-1.62209	0.11537	-14.0599	6.70035e-45	1.09813e-42	1e-20
AC006064.3	6.0026	5.97085	6.26592	5.38456	5.48474	5.32197	58.6992	-1.62132	0.336211	-4.82231	1.41902e-06	1.22009e-05	1.22009e-05
H3F3AP2	5.32945	5.40909	5.53181	4.79197	4.89302	4.98435	38.602	-1.62088	0.39578	-4.0954	4.21438e-05	0.000268711	0.000268711
LRP1	5.96415	6.00057	6.42968	5.37398	5.54798	5.40928	61.4662	-1.61881	0.351171	-4.60975	4.03146e-06	3.1699e-05	3.1699e-05
SLC37A2	11.68	11.8012	11.8468	10.3512	10.5991	10.1488	2503.36	-1.61581	0.134208	-12.0396	2.20066e-33	2.13783e-31	1e-20
AC090826.2	8.13864	8.11971	8.31244	6.99443	7.22425	6.98366	225.327	-1.61442	0.194619	-8.29531	1.08302e-16	3.46048e-15	3.46048e-15
BHLHE41	9.15299	9.26474	9.54394	8.13996	7.99876	8.08174	477.623	-1.61419	0.160331	-10.0678	7.66416e-24	4.30408e-22	1e-20
AC037441.1	6.79607	7.16236	7.24167	5.86038	6.47203	6.08423	111.009	-1.61195	0.318302	-5.0642	4.10115e-07	3.88231e-06	3.88231e-06
WNT11	5.7955	6.00922	5.89	5.05751	5.09883	5.56607	53.0149	-1.61074	0.39854	-4.04159	5.30894e-05	0.000330158	0.000330158
OR5K3	5.06123	4.853	5.0704	4.66886	4.49498	4.49998	29.3957	-1.60977	0.455887	-3.53107	0.000413876	0.00207731	0.00207731
CYP4A22-AS1	5.36127	5.23148	5.4486	4.74604	4.96011	4.76233	36.5983	-1.6093	0.42399	-3.7956	0.000147285	0.000827518	0.000827518
ASAH1	13.8512	13.6691	13.6249	12.2017	12.5244	12.1482	9551.95	-1.6091	0.127139	-12.6563	1.0329e-36	1.19066e-34	1e-20
LPAR5	9.5561	9.42239	9.47196	8.13363	8.31563	8.17584	528.096	-1.60815	0.14145	-11.369	5.96348e-30	4.81942e-28	1e-20
HBEGF	4.75155	4.72476	4.81648	4.40218	4.45291	4.21794	25.043	-1.60464	0.510941	-3.14055	0.0016863	0.00723661	0.00723661
UGDH-AS1	7.35571	7.60412	7.53881	6.53673	6.85659	5.97647	145.461	-1.60124	0.316792	-5.05454	4.31434e-07	4.06974e-06	4.06974e-06
YWHAEP5	5.77728	5.70596	5.77922	5.166	5.24678	5.01921	47.3268	-1.6003	0.364565	-4.38961	1.13552e-05	8.19068e-05	8.19068e-05
Z84485.1	6.31021	6.4357	6.53316	5.54687	5.75927	5.70361	72.9746	-1.59939	0.300024	-5.33088	9.77356e-08	1.02435e-06	1.02435e-06
LAMA5	11.025	11.1211	11.2381	9.71655	9.82029	9.76587	1610.57	-1.59908	0.114058	-14.0199	1.17747e-44	1.90387e-42	1e-20
AC108727.1	3.80789	3.67202	3.90807	3.58109	3.53229	3.5659	13.4588	-1.59633	0.648418	-2.46188	0.0138211	0.0450214	0.0450214
AC092068.3	3.76548	3.75492	3.96432	3.53969	3.60203	3.61496	13.7353	-1.59334	0.64808	-2.45855	0.0139498	0.0453794	0.0453794
NR1D1	10.3166	10.0666	10.3321	8.9244	8.88756	8.98588	882.789	-1.59108	0.130744	-12.1694	4.52252e-34	4.57801e-32	1e-20
YPEL3	8.98041	9.07761	9.41504	7.89894	8.25753	7.55787	430.757	-1.5904	0.214951	-7.39889	1.37332e-13	3.22791e-12	3.22791e-12
CD72	5.09574	4.96581	5.02758	4.53974	4.62327	4.59512	29.7931	-1.5875	0.434928	-3.65004	0.000262202	0.00138591	0.00138591
DDR2	8.06405	8.07973	7.95774	6.68687	7.17823	6.96129	204.028	-1.58427	0.21837	-7.25496	4.01779e-13	8.86416e-12	8.86416e-12
AC025031.4	6.87648	6.96161	6.87103	6.05411	6.17808	5.89148	98.5253	-1.58089	0.265209	-5.96093	2.50803e-09	3.37939e-08	3.37939e-08
AC097359.2	7.04769	6.88821	6.96109	6.06578	6.23184	5.98909	102.636	-1.57672	0.259151	-6.08416	1.17104e-09	1.64601e-08	1.64601e-08
N4BP3	12.3639	12.4829	12.9028	11.2213	11.3398	11.1224	4449.26	-1.57233	0.144836	-10.856	1.86819e-27	1.32378e-25	1e-20
APBB3	9.78234	9.75956	9.76299	8.52169	8.60975	8.34945	641.111	-1.5707	0.136173	-11.5346	8.82682e-31	7.48788e-29	1e-20
TNFRSF10C	4.45936	4.41847	4.62004	4.14527	4.22353	4.09295	21.1805	-1.56927	0.53058	-2.95765	0.00309992	0.0123997	0.0123997
OPRL1	8.04039	8.35681	8.43884	6.93104	7.54611	6.96265	241.827	-1.5678	0.247442	-6.33603	2.35761e-10	3.67159e-09	3.67159e-09
AC006450.1	7.59038	7.48792	7.55159	6.6223	6.6256	6.45409	148.651	-1.56749	0.214257	-7.31592	2.5563e-13	5.81003e-12	5.81003e-12
TRIB3	13.3464	13.5635	13.4216	11.5624	12.8247	11.2435	8025.8	-1.56701	0.5987	-2.61735	0.00886162	0.0308785	0.0308785
SSTR2	10.4505	10.305	10.277	9.09529	9.06285	8.97902	948.169	-1.56637	0.122158	-12.8225	1.22656e-37	1.45568e-35	1e-20
AMY2B	7.66794	7.5833	7.48185	6.52924	6.84834	6.33988	152.223	-1.56583	0.25014	-6.25983	3.85401e-10	5.836e-09	5.836e-09
NFIL3	9.21296	9.22668	9.46142	7.97665	8.22799	8.02119	471.005	-1.56436	0.159027	-9.83706	7.7959e-23	4.06534e-21	1e-20
AL139288.1	4.98726	4.88797	4.9918	4.45048	4.62603	4.50064	28.372	-1.56195	0.460498	-3.39187	0.000694162	0.0032869	0.0032869
AC126696.3	6.58768	6.69077	6.81526	5.73532	6.27594	5.52827	87.3771	-1.55972	0.372122	-4.19143	2.77208e-05	0.00018398	0.00018398
AC023906.5	11.3197	11.4837	11.6635	9.94973	10.5255	9.88218	2081.77	-1.55957	0.172861	-9.02215	1.84439e-19	7.50591e-18	7.50591e-18
AC131097.4	7.04213	6.91386	7.21668	6.24522	6.32326	5.95387	109.538	-1.55831	0.271772	-5.73388	9.81583e-09	1.21336e-07	1.21336e-07
CREBRF	10.0259	9.97625	10.2307	8.65832	9.20668	8.40826	795.811	-1.55234	0.198351	-7.82624	5.02692e-15	1.3778e-13	1.3778e-13
CACFD1	9.16461	9.37989	9.58649	8.0242	8.34693	8.10315	498.989	-1.55064	0.172455	-8.99157	2.43729e-19	9.75404e-18	9.75404e-18
WNT10A	12.9258	12.7973	13.16	11.6677	11.5994	11.5664	5738.21	-1.55047	0.1177	-13.1731	1.25304e-39	1.62302e-37	1e-20
OR5K1	4.53653	4.53123	4.62665	4.10479	4.24847	4.28304	22.1242	-1.55042	0.51747	-2.99616	0.00273404	0.0110964	0.0110964
ADGRD1	8.1632	8.38348	8.63537	7.1522	7.49028	7.23083	261.431	-1.54855	0.209282	-7.39932	1.36882e-13	3.22047e-12	3.22047e-12
TENT5C	8.54747	8.62176	8.87984	7.57284	7.55263	7.53254	314.559	-1.54734	0.171912	-9.00073	2.24212e-19	9.01788e-18	9.01788e-18
AL590723.1	4.08062	4.02907	4.15082	3.69164	3.85055	3.88676	16.212	-1.54526	0.622151	-2.48373	0.0130013	0.0427441	0.0427441
AMN1	8.19283	8.10619	8.18623	6.93819	7.22774	7.09896	222.189	-1.54444	0.190416	-8.11091	5.02403e-16	1.50359e-14	1.50359e-14
BTN3A1	10.9903	10.8863	11.1884	9.67835	9.88777	9.55177	1511.84	-1.54273	0.137041	-11.2575	2.12795e-29	1.67538e-27	1e-20
LUNAR1	9.18331	8.94335	9.04571	8.04268	7.90164	7.67296	401.758	-1.54146	0.167315	-9.21292	3.17363e-20	1.35566e-18	1.35566e-18
RN7SL820P	5.49406	5.25095	5.49663	4.981	4.99474	4.70994	38.4406	-1.53912	0.431155	-3.56977	0.000357294	0.00182681	0.00182681
GAB3	6.62071	6.88749	6.85086	5.96198	5.91443	6.10147	92.5442	-1.5348	0.266548	-5.75805	8.50929e-09	1.06718e-07	1.06718e-07
KIR3DX1	9.75366	9.79358	9.89513	8.41818	8.78573	8.48479	665.156	-1.5287	0.150749	-10.1407	3.64369e-24	2.11527e-22	1e-20
AC020558.2	3.98573	4.29576	4.19269	3.94221	3.89309	3.79513	17.1679	-1.52836	0.607598	-2.51541	0.0118895	0.0396074	0.0396074
TSNARE1	10.272	10.3373	10.5834	9.08077	9.3015	8.98359	991.021	-1.52778	0.145037	-10.5337	6.03811e-26	3.83826e-24	1e-20
AL022157.1	4.05903	4.35157	4.29629	3.84756	4.06045	3.90246	18.0084	-1.52773	0.618848	-2.46867	0.0135618	0.0442844	0.0442844
NLRP7	6.63648	6.6727	6.75666	5.79422	6.14697	5.71	86.3061	-1.52647	0.308163	-4.95344	7.29131e-07	6.65136e-06	6.65136e-06
PPP1R3G	7.32334	7.26797	7.57797	6.54466	6.51029	6.36364	135.966	-1.52574	0.233283	-6.54031	6.13894e-11	1.03644e-09	1.03644e-09
SMPD5	4.09215	3.95314	3.97421	3.73205	3.78863	3.73936	15.3057	-1.52512	0.6	-2.54187	0.0110261	0.0371784	0.0371784
CACNB3	7.37023	7.31283	7.64581	6.647	6.50473	6.41229	141.038	-1.51998	0.233263	-6.51619	7.21138e-11	1.20818e-09	1.20818e-09
OR5K4	6.00182	5.9015	5.79071	5.45958	5.30711	5.07949	52.4093	-1.51901	0.368622	-4.12077	3.77616e-05	0.000243268	0.000243268
ZFP36	11.6052	11.5555	11.8149	10.5471	10.292	10.203	2345.71	-1.51707	0.130497	-11.6254	3.06251e-31	2.66361e-29	1e-20
HSD17B14	6.90237	6.90848	6.94636	6.09493	6.23274	5.92418	99.8687	-1.51599	0.263882	-5.74494	9.19552e-09	1.14549e-07	1.14549e-07
SMIM14	9.69088	9.98344	9.99846	8.55489	8.90268	8.48656	705.062	-1.51491	0.164747	-9.19534	3.73817e-20	1.58836e-18	1.58836e-18
PFN1P2	7.01026	7.05956	7.18717	6.23728	6.35005	6.07772	111.344	-1.51491	0.251773	-6.01696	1.77721e-09	2.42861e-08	2.42861e-08
CHL1	11.218	11.1107	10.7331	9.44596	10.1253	9.5609	1530.09	-1.51337	0.187431	-8.07432	6.78565e-16	2.00592e-14	2.00592e-14
LYRM9	5.95724	6.06554	6.38956	5.52426	5.55432	5.38443	61.6551	-1.51313	0.339516	-4.45672	8.32228e-06	6.15598e-05	6.15598e-05
TREM1	10.6717	10.5148	10.3336	9.0755	9.50223	9.11654	1070.05	-1.51116	0.157099	-9.61915	6.63747e-22	3.20461e-20	3.20461e-20
TESC	11.2287	11.3343	11.3215	9.93851	10.1991	9.84002	1823.48	-1.50774	0.127373	-11.8372	2.50607e-32	2.31327e-30	1e-20
AL137003.2	8.07693	8.07762	8.00389	6.81994	7.27242	6.92029	207.632	-1.50762	0.215684	-6.98996	2.74963e-12	5.50657e-11	5.50657e-11
TNFRSF11A	12.7353	12.8043	12.9397	11.4676	11.7388	11.2799	5239.48	-1.50673	0.132432	-11.3774	5.41773e-30	4.39474e-28	1e-20
FAM57B	4.79913	4.87219	5.03893	4.59668	4.56835	4.31794	27.7184	-1.50259	0.50613	-2.96878	0.00298988	0.0120114	0.0120114
ASPHD1	5.26676	5.27237	5.25369	4.79258	4.769	4.83992	34.7765	-1.50109	0.394568	-3.80438	0.00014216	0.000800774	0.000800774
CDC37P2	4.22571	4.34107	4.45238	3.9955	4.07837	4.0336	19.1627	-1.50082	0.547238	-2.74253	0.00609675	0.0223226	0.0223226
ABCB7	11.1732	11.1885	11.1985	9.86332	9.89041	9.96688	1695.01	-1.50025	0.103813	-14.4514	2.45677e-47	4.41706e-45	1e-20
NAV1	7.16864	7.06661	6.90005	6.13572	6.2584	6.23982	108.976	-1.49787	0.246956	-6.06532	1.31692e-09	1.83926e-08	1.83926e-08
AL121672.2	4.06879	4.26447	4.25366	3.93229	3.95518	3.85271	17.4174	-1.49393	0.578344	-2.58312	0.00979108	0.0336404	0.0336404
DHX58	8.69417	8.67887	8.61371	7.49628	7.76632	7.36821	309.681	-1.49379	0.181365	-8.23639	1.77483e-16	5.53159e-15	5.53159e-15
AL133243.2	5.94531	5.65448	5.93821	5.19458	5.29011	5.31779	50.9165	-1.49213	0.350003	-4.26319	2.01531e-05	0.000137895	0.000137895
PLEKHA4	9.01933	9.28951	9.58629	8.13907	8.40038	7.84538	480.579	-1.48872	0.202992	-7.3339	2.23555e-13	5.12454e-12	5.12454e-12
AC020904.2	9.95415	9.88011	10.1542	8.75123	9.00606	8.53951	758.191	-1.48711	0.160054	-9.2913	1.52419e-20	6.68868e-19	6.68868e-19
PIK3R3	9.85806	9.94222	9.84225	8.58192	8.55343	8.88361	700.828	-1.48571	0.141076	-10.5313	6.19845e-26	3.92982e-24	1e-20
MIR5195	5.23019	5.45297	5.40222	4.83159	4.92993	4.87822	37.1595	-1.48465	0.397429	-3.73565	0.000187234	0.00102706	0.00102706
HECW1	5.05717	5.0655	5.2517	4.60859	4.70871	4.75297	31.9672	-1.48402	0.427851	-3.46855	0.000523282	0.00256394	0.00256394
MAG	7.27646	7.40177	7.60561	6.40553	6.82641	6.24963	139.903	-1.48351	0.276831	-5.3589	8.37302e-08	8.85915e-07	8.85915e-07
FERMT2	9.92485	9.8131	9.68288	8.09013	9.34105	7.87654	675.237	-1.48224	0.602306	-2.46095	0.0138571	0.0451203	0.0451203
YPEL5	9.99433	10.1339	10.5314	8.92424	9.32976	8.69444	893.735	-1.4817	0.192745	-7.68734	1.50226e-14	3.92118e-13	3.92118e-13
RNA5SP82	4.81477	4.97001	4.90806	4.42156	4.44639	4.64538	27.7223	-1.48117	0.4655	-3.18189	0.0014632	0.00637341	0.00637341
TMEM154	11.5901	11.8447	11.7012	9.96615	11.1183	9.80453	2460.74	-1.47912	0.500642	-2.95445	0.00313228	0.0125125	0.0125125
ZNF84	10.4129	10.2744	10.299	9.01345	9.10955	9.18457	948.469	-1.47864	0.121495	-12.1704	4.4695e-34	4.54343e-32	1e-20
AL021392.1	7.5582	7.86057	7.73338	6.74797	6.93098	6.58966	168.193	-1.47815	0.225447	-6.55654	5.50707e-11	9.34341e-10	9.34341e-10
MSLN	7.74056	8.05414	8.07836	6.9314	7.25597	6.63195	197.38	-1.47647	0.248406	-5.94376	2.78553e-09	3.72828e-08	3.72828e-08
ZBTB25	11.8371	11.7887	12.2956	10.762	10.8481	10.512	2963.78	-1.47435	0.153131	-9.62799	6.09088e-22	2.94661e-20	2.94661e-20
ZBTB20	6.22821	6.05325	6.40901	5.45703	5.6901	5.57242	65.1379	-1.46788	0.325785	-4.50566	6.61656e-06	5.0049e-05	5.0049e-05
GALNT2	11.7936	11.9521	12.2838	10.7586	10.8179	10.6823	3031.25	-1.46575	0.136556	-10.7337	7.07454e-27	4.85583e-25	1e-20
CCT6B	7.47087	7.55556	7.76085	6.31956	6.91843	6.6997	156.104	-1.46574	0.260509	-5.62643	1.83982e-08	2.16747e-07	2.16747e-07
MEI1	9.48418	9.59838	9.63964	8.12189	8.69292	8.3188	570.98	-1.46495	0.175889	-8.32883	8.16451e-17	2.62967e-15	2.62967e-15
GRK5	10.1439	10.2787	10.3213	8.89709	9.13694	9.06241	899.545	-1.4648	0.130182	-11.2519	2.26643e-29	1.7786e-27	1e-20
FAM20A	6.10722	6.24235	6.29572	5.46704	5.44039	5.78394	64.7038	-1.46171	0.324009	-4.51131	6.44276e-06	4.8765e-05	4.8765e-05
EPHA3	10.2191	10.0525	10.2469	8.84211	9.20263	8.81266	855.562	-1.46075	0.150781	-9.68789	3.39456e-22	1.68275e-20	1.68275e-20
LINC01001	5.86184	5.60383	6.17236	5.59155	5.27953	4.96508	53.5358	-1.4601	0.452366	-3.22768	0.00124797	0.00554519	0.00554519
LINC00299	4.29723	4.21782	4.41452	4.01585	4.127	3.88442	18.7229	-1.45984	0.598825	-2.43783	0.0147756	0.0476093	0.0476093
AC015802.4	5.20892	5.50718	5.49241	4.80512	5.18914	4.67672	38.553	-1.4592	0.495988	-2.94202	0.00326082	0.0129551	0.0129551
ELFN1	8.92456	8.85865	8.78818	7.65529	8.01473	7.53825	353.899	-1.45784	0.185694	-7.85074	4.13594e-15	1.15061e-13	1.15061e-13
FBXO2	5.49649	5.56656	5.77994	5.16607	5.27801	4.74542	44.092	-1.45607	0.474197	-3.07059	0.00213633	0.00892155	0.00892155
RALGDS	13.0038	12.9678	13.05	11.784	11.7708	11.6367	5967.05	-1.45494	0.097688	-14.8937	3.61893e-50	7.0884e-48	1e-20
AC233280.2	6.10956	5.77291	5.50483	5.2578	5.38159	5.08187	50.3225	-1.45298	0.407117	-3.56896	0.000358404	0.00183178	0.00183178
GALC	8.98757	8.9414	9.20007	7.69074	8.18807	7.86079	402.119	-1.45033	0.185966	-7.79889	6.24557e-15	1.68951e-13	1.68951e-13
TCF7L1	4.16331	4.01954	4.07617	3.87557	3.79279	3.82516	16.2099	-1.45028	0.57743	-2.51161	0.0120181	0.0399805	0.0399805
FCGR2B	10.0942	10.2385	10.1378	9.0112	8.90645	8.97908	847.504	-1.44994	0.121512	-11.9324	8.02169e-33	7.51979e-31	1e-20
TMEM45A	8.43579	8.28353	8.7925	7.38859	7.59611	7.41559	284.571	-1.4471	0.199961	-7.2369	4.5906e-13	1.00542e-11	1.00542e-11
LNCOC1	6.16546	6.1025	6.0419	5.45229	5.47522	5.53232	59.7091	-1.44676	0.308445	-4.69049	2.72549e-06	2.21713e-05	2.21713e-05
AP001056.1	8.27519	8.3833	8.16399	6.98506	7.5169	7.19683	241.97	-1.44636	0.214267	-6.75027	1.47573e-11	2.70573e-10	2.70573e-10
C1QTNF6	9.09433	9.06341	9.15275	7.79162	8.3723	7.66354	417.877	-1.44523	0.209518	-6.89785	5.27951e-12	1.02e-10	1.02e-10
EMID1	11.8839	12.2999	12.1495	10.8045	11.0345	10.7383	3247.24	-1.44505	0.136363	-10.5971	3.07477e-26	1.9967e-24	1e-20
RNF187	13.6282	13.7041	13.6999	12.2528	12.874	11.9022	9523.69	-1.44401	0.33649	-4.29139	1.77555e-05	0.00012278	0.00012278
PEAK3	5.41968	5.6327	5.75804	4.8954	4.85962	5.4159	44.7968	-1.44314	0.4553	-3.16966	0.0015262	0.00661911	0.00661911
SLC2A1-AS1	5.03109	4.9966	5.20121	4.62389	4.60301	4.76819	31.1444	-1.44046	0.432424	-3.33114	0.000864913	0.00399186	0.00399186
AP001052.1	4.62076	4.72371	5.05252	4.44416	4.44297	4.43406	26.4001	-1.44035	0.491868	-2.92833	0.00340786	0.0134571	0.0134571
TYROBP	6.29354	6.39306	6.37707	5.62053	5.69646	5.74356	70.1282	-1.43976	0.288268	-4.99452	5.89824e-07	5.457e-06	5.457e-06
AC009093.6	5.10393	5.38563	5.416	4.97742	4.84211	4.70661	36.1526	-1.43931	0.432164	-3.33048	0.000866957	0.00399975	0.00399975
AC240565.2	5.22538	4.74267	5.13797	4.57437	4.76823	4.53927	30.7127	-1.43908	0.496499	-2.89844	0.0037502	0.0146126	0.0146126
TMEM9B-AS1	6.13481	6.08015	5.96737	5.39786	5.48877	5.47417	58.1191	-1.43791	0.316446	-4.54395	5.52094e-06	4.23735e-05	4.23735e-05
AL161937.2	5.16639	5.23045	5.41898	4.85722	4.86477	4.73829	35.1728	-1.43744	0.413335	-3.47765	0.000505823	0.002487	0.002487
ANKRD65	5.29672	5.42373	5.41906	4.86728	4.86903	4.99823	37.6899	-1.43743	0.386784	-3.71635	0.000202121	0.00109871	0.00109871
RAB33A	9.8078	9.86513	9.98455	8.67158	9.06562	8.29088	707.867	-1.43354	0.191236	-7.49621	6.56902e-14	1.60183e-12	1.60183e-12
KIRREL2	4.61314	4.71516	4.97968	4.36089	4.51927	4.33993	25.6375	-1.43325	0.510666	-2.80662	0.00500637	0.0188194	0.0188194
GIMAP6	10.6541	10.7974	10.7339	9.48988	9.57236	9.49832	1251.51	-1.43275	0.112893	-12.6912	6.61289e-37	7.69651e-35	1e-20
GAL3ST2	6.8926	6.99793	7.12229	6.24758	6.433	5.849	106.675	-1.43274	0.299279	-4.78732	1.69027e-06	1.42934e-05	1.42934e-05
LGALS8	10.2178	10.1389	10.4289	9.02755	9.0216	9.19673	915.415	-1.4322	0.133915	-10.6949	1.07561e-26	7.27909e-25	1e-20
CDC42EP4	9.78259	9.99767	9.96676	8.75912	8.7667	8.73373	722.4	-1.43145	0.129772	-11.0305	2.72326e-28	2.04389e-26	1e-20
GTSF1L	5.74588	5.5755	5.58296	5.22178	5.11767	4.99777	44.324	-1.4312	0.370432	-3.86359	0.000111734	0.000646314	0.000646314
NRTN	4.92019	4.73079	4.86995	4.46961	4.55561	4.36438	26.4576	-1.43104	0.479889	-2.98203	0.00286343	0.0115593	0.0115593
ABCG2	5.36899	5.34074	5.38489	4.85939	4.91002	4.92903	37.1372	-1.43021	0.382972	-3.73449	0.000188093	0.00103083	0.00103083
F2RL3	9.44696	9.59909	9.57731	8.03346	8.86367	8.12237	562.361	-1.42794	0.219054	-6.51865	7.09409e-11	1.19019e-09	1.19019e-09
H6PD	11.7297	11.7709	11.7474	10.337	10.8466	10.2746	2519.26	-1.42793	0.152449	-9.36666	7.48673e-21	3.38406e-19	3.38406e-19
BAIAP2	11.6677	11.6421	11.7718	10.5097	10.5215	10.3458	2425.06	-1.42771	0.108545	-13.1532	1.63191e-39	2.10246e-37	1e-20
ZNF362	8.56907	8.64436	8.57485	7.48601	7.79547	7.29285	298.647	-1.42728	0.193806	-7.36446	1.77861e-13	4.11627e-12	4.11627e-12
SH2D3C	11.6743	11.7624	11.6823	10.0158	11.1656	9.79425	2463.89	-1.42603	0.506862	-2.81344	0.00490142	0.018471	0.018471
PNPLA7	8.73569	8.83829	9.2333	7.80063	7.8408	7.98081	380.073	-1.42338	0.182658	-7.79259	6.5651e-15	1.77317e-13	1.77317e-13
COL18A1	9.41021	9.66218	9.84482	8.56028	8.64346	8.28678	604.125	-1.42325	0.167792	-8.48225	2.20889e-17	7.48476e-16	7.48476e-16
FNDC10	7.32061	7.17379	7.3109	6.56336	6.50753	6.17336	126.189	-1.42028	0.247988	-5.72723	1.02086e-08	1.25739e-07	1.25739e-07
C5AR1	5.73831	5.54412	5.15711	4.7727	5.21351	4.97023	41.2875	-1.41977	0.4746	-2.9915	0.00277612	0.011251	0.011251
OAF	9.85002	9.82723	9.83388	8.85059	8.81891	8.31186	684.969	-1.41712	0.165159	-8.58036	9.45769e-18	3.30224e-16	3.30224e-16
RPS3AP38	5.73455	5.61411	5.67947	5.248	5.10498	5.11197	45.5135	-1.41661	0.353705	-4.00506	6.20006e-05	0.000379249	0.000379249
PPP1R3E	11.2208	10.9946	11.2373	9.90537	10.0659	9.85182	1677.9	-1.41658	0.123727	-11.4493	2.3716e-30	1.95005e-28	1e-20
RIMS3	11.1422	11.4961	11.4256	10.0905	10.4059	9.89024	1936.66	-1.41509	0.154429	-9.16336	5.03056e-20	2.12625e-18	2.12625e-18
CSGALNACT2	11.0357	11.0253	11.014	9.7511	9.98672	9.69978	1534.6	-1.41367	0.121173	-11.6666	1.88901e-31	1.65491e-29	1e-20
BTN3A2	11.9383	11.9196	12.0879	10.7398	10.7928	10.7471	2965.64	-1.41112	0.103215	-13.6717	1.49839e-42	2.16164e-40	1e-20
ODF3B	9.51283	9.52506	9.53643	8.36561	8.6226	8.15506	555.021	-1.40957	0.160419	-8.78681	1.53861e-18	5.71158e-17	5.71158e-17
AL590068.1	5.08336	5.19795	5.20464	4.73407	4.85375	4.59789	32.5794	-1.40711	0.441139	-3.18973	0.00142406	0.00623222	0.00623222
AC011912.1	5.74294	5.7861	5.63775	5.15716	5.19443	5.24051	46.8939	-1.40479	0.345885	-4.06144	4.87711e-05	0.000306147	0.000306147
AC113385.3	4.65711	4.87157	4.85037	4.33232	4.62046	4.30393	25.8066	-1.40355	0.535778	-2.61964	0.00880223	0.0307205	0.0307205
AC092720.1	4.76366	4.92053	4.95348	4.47786	4.61032	4.4174	27.1932	-1.39905	0.474868	-2.9462	0.00321705	0.0128086	0.0128086
TRAF5	11.9369	11.8479	12.0043	10.6678	10.8271	10.6498	2864.4	-1.39904	0.108549	-12.8886	5.21989e-38	6.3514e-36	1e-20
RIMKLBP2	7.31806	7.0855	7.51299	6.39019	6.70309	6.28507	130.522	-1.39895	0.267469	-5.23032	1.69217e-07	1.71437e-06	1.71437e-06
AC005077.4	7.30186	7.17213	6.79795	6.13676	6.38398	6.39478	114.449	-1.39714	0.270944	-5.15657	2.51514e-07	2.47831e-06	2.47831e-06
FSCN2	8.03196	7.84745	7.78692	6.89876	7.04233	6.94379	189.115	-1.39675	0.198584	-7.03355	2.01338e-12	4.08646e-11	4.08646e-11
AC124944.2	6.79244	6.51222	6.5306	5.75277	6.021	5.94758	83.2945	-1.39574	0.29034	-4.80726	1.53012e-06	1.30862e-05	1.30862e-05
DLGAP4-AS1	5.96537	5.77329	5.82582	5.13111	5.37647	5.38621	51.1811	-1.39501	0.354503	-3.93511	8.31585e-05	0.000494632	0.000494632
HCG2040054	6.66268	6.65471	6.65711	5.851	6.02686	5.95253	85.1939	-1.39466	0.2672	-5.21954	1.79364e-07	1.80805e-06	1.80805e-06
CCDC107	6.1098	6.06729	6.16246	5.66615	5.59525	5.20113	60.3465	-1.39417	0.361851	-3.85288	0.000116735	0.000672013	0.000672013
HOMER3	10.3688	10.4727	10.6148	9.39923	9.28218	9.29097	1069.01	-1.39342	0.123655	-11.2686	1.87504e-29	1.48597e-27	1e-20
ST6GALNAC6	10.3436	10.4287	10.428	9.38923	9.09982	9.22495	1007.14	-1.39313	0.126577	-11.0062	3.56866e-28	2.61326e-26	1e-20
NRN1	11.1593	11.1696	11.4601	9.97509	10.2498	9.98321	1822.25	-1.39291	0.135457	-10.2831	8.40019e-25	5.04682e-23	1e-20
AC006450.3	9.32262	9.14089	9.32822	8.23886	8.28083	7.99274	468.266	-1.38997	0.155212	-8.9553	3.388e-19	1.33809e-17	1.33809e-17
CACNA2D4	7.44171	7.42375	7.2878	6.48849	6.73806	6.34488	136.109	-1.38913	0.242815	-5.72094	1.05938e-08	1.29556e-07	1.29556e-07
UAP1L1	13.2359	13.2615	13.4495	12.1482	12.216	11.9128	7474.99	-1.38877	0.117919	-11.7773	5.10932e-32	4.62758e-30	1e-20
ARMC12	4.58379	4.73784	4.53545	4.21889	4.43854	4.18895	22.9727	-1.38814	0.539706	-2.57202	0.0101106	0.0346049	0.0346049
AL137003.1	7.50494	7.70498	7.63686	6.6984	6.7983	6.71011	158.306	-1.3881	0.207841	-6.67868	2.41103e-11	4.29316e-10	4.29316e-10
AC015813.1	10.7305	10.6718	10.9063	9.52181	9.77843	9.47196	1297.49	-1.38725	0.134188	-10.3381	4.73705e-25	2.87469e-23	1e-20
RF00017	7.18541	7.24645	7.25202	6.42369	6.55009	6.22845	122.91	-1.38654	0.240889	-5.75593	8.61679e-09	1.07898e-07	1.07898e-07
LGR4	9.03577	8.98444	8.86005	8.06764	7.95477	7.65818	382.69	-1.38594	0.169902	-8.15727	3.42691e-16	1.0385e-14	1.0385e-14
PIK3CD-AS2	7.91064	8.07341	7.99178	6.96622	7.15256	7.03833	202.06	-1.38418	0.191124	-7.24229	4.41171e-13	9.6977e-12	9.6977e-12
AC245100.2	5.32548	5.47493	5.39913	4.94076	4.9529	4.93434	38.1108	-1.38175	0.38012	-3.63503	0.000277952	0.00145923	0.00145923
WDR54	11.5804	11.7451	12.0482	10.5994	10.7661	10.4481	2637.8	-1.37952	0.143579	-9.6081	7.3903e-22	3.5397e-20	3.5397e-20
COPZ2	8.48227	8.6428	8.45786	7.26808	7.96511	7.15458	288.514	-1.3782	0.248804	-5.5393	3.03679e-08	3.45106e-07	3.45106e-07
JSRP1	11.7495	11.9257	11.9477	10.6851	10.9656	10.3109	2771.58	-1.37804	0.156402	-8.81086	1.24189e-18	4.62437e-17	4.62437e-17
LRRC26	7.59428	7.62828	7.71676	6.65275	6.98449	6.60404	161.345	-1.37663	0.228389	-6.02755	1.66459e-09	2.28249e-08	2.28249e-08
AL365181.3	10.8833	10.9963	10.9222	9.68392	10.0101	9.54646	1450.94	-1.37644	0.141439	-9.73168	2.20916e-22	1.11113e-20	1.11113e-20
AC005332.4	8.73184	8.72992	8.91153	7.6289	8.04269	7.5306	342.453	-1.37575	0.194972	-7.05614	1.71193e-12	3.5191e-11	3.5191e-11
SPOPL	10.778	10.692	10.8862	9.63233	9.60678	9.64615	1313.63	-1.37324	0.113405	-12.1092	9.44159e-34	9.43846e-32	1e-20
PDCL3P4	6.22426	6.21452	6.36639	5.66641	5.65213	5.62303	66.6387	-1.37199	0.294527	-4.65828	3.18869e-06	2.56244e-05	2.56244e-05
RAB3B	4.11231	4.31356	4.43936	4.03079	4.04129	3.98143	18.738	-1.3718	0.564362	-2.43071	0.0150692	0.0483933	0.0483933
UPB1	6.15921	6.36506	5.97069	5.34469	5.96004	5.214	63.5236	-1.37021	0.441852	-3.10107	0.00192824	0.0081443	0.0081443
MIR378A	4.85535	4.9007	4.97528	4.49922	4.67537	4.41433	27.6843	-1.36805	0.480742	-2.84571	0.00443132	0.0169191	0.0169191
FGR	13.3684	13.3789	13.2371	12.1192	12.3809	11.8257	7558.75	-1.36648	0.138835	-9.84243	7.39031e-23	3.87059e-21	1e-20
DGKI	5.27861	5.039	4.81418	4.56834	4.75488	4.6472	30.8395	-1.36441	0.47271	-2.88635	0.00389739	0.0151323	0.0151323
TGFB3	6.67641	6.99254	7.06009	6.16963	6.42632	5.82047	101.636	-1.3642	0.317562	-4.29586	1.74019e-05	0.000120681	0.000120681
ATAD3C	8.59207	8.64512	8.77788	7.60897	7.92073	7.38305	316.788	-1.36205	0.196564	-6.92931	4.22898e-12	8.26985e-11	8.26985e-11
RAB37	8.98052	9.21028	9.30414	7.93929	8.58205	7.64418	443.689	-1.35944	0.400387	-3.39532	0.000685492	0.00324968	0.00324968
FAM157A	6.57636	6.72017	7.09725	6.13596	6.07995	6.06802	95.3938	-1.35834	0.283195	-4.79646	1.61492e-06	1.37334e-05	1.37334e-05
LGALS3	13.2413	13.2692	13.4008	12.1414	12.1631	12.0284	7438.07	-1.35833	0.100472	-13.5195	1.19935e-41	1.69968e-39	1e-20
TBC1D10C	10.8284	10.9315	11.0082	9.83002	9.87762	9.58098	1444.85	-1.35806	0.126358	-10.7477	6.07363e-27	4.19272e-25	1e-20
MYEOV	5.61238	5.45643	5.34798	4.84004	5.23337	4.88186	40.1466	-1.35763	0.442188	-3.07026	0.00213873	0.00893002	0.00893002
AC099489.1	6.69613	6.94217	7.01791	6.18163	6.20523	6.07058	99.5585	-1.35729	0.261123	-5.19791	2.01543e-07	2.01045e-06	2.01045e-06
HLA-H	6.38841	6.25569	6.16854	5.62256	5.50437	5.84042	67.3962	-1.35712	0.312625	-4.34103	1.41816e-05	0.000100106	0.000100106
SEMA3B	4.80045	5.03638	4.93626	4.51411	4.58886	4.5702	28.1498	-1.35701	0.449076	-3.02178	0.00251296	0.0103016	0.0103016
ZNF26	9.59618	9.59198	9.58412	8.42854	8.52879	8.56298	584.784	-1.35491	0.129685	-10.4477	1.50077e-25	9.36697e-24	1e-20
ERVH48-1	4.31128	4.51285	4.29962	4.07532	4.09349	4.11853	19.7118	-1.3544	0.530206	-2.55448	0.0106347	0.0361167	0.0361167
SLC22A18	8.57589	8.65664	8.78314	7.61764	8.04866	7.17337	318.182	-1.35331	0.238266	-5.67984	1.34822e-08	1.62188e-07	1.62188e-07
SLA2	4.31914	4.47946	4.42314	4.07765	4.08319	4.20912	20.1552	-1.35157	0.52575	-2.57074	0.0101482	0.0347091	0.0347091
F13A1	5.07712	4.88209	4.85768	4.50316	4.64496	4.55734	28.3518	-1.35096	0.455602	-2.96523	0.00302461	0.0121307	0.0121307
AC012170.2	4.28149	4.13113	4.18612	3.97174	3.93239	3.94683	17.4872	-1.35054	0.551425	-2.44918	0.0143182	0.0464022	0.0464022
ACSS2	9.1212	9.00134	9.23086	8.18162	8.16057	7.85507	427.122	-1.35035	0.163263	-8.27098	1.32859e-16	4.20611e-15	4.20611e-15
AL021368.2	7.40467	7.5651	7.62139	6.70134	6.87057	6.42951	150.379	-1.35	0.239109	-5.64595	1.64272e-08	1.94862e-07	1.94862e-07
CBX3P2	6.51163	6.4305	6.4315	5.83603	5.98278	5.53016	75.2174	-1.34963	0.319352	-4.22616	2.37714e-05	0.000159762	0.000159762
APBB2	9.87483	9.90055	10.1584	8.52266	9.36999	8.55588	766.475	-1.34883	0.373679	-3.60959	0.000306683	0.00159271	0.00159271
ZNF605	9.9512	9.84132	9.77983	8.79194	8.77472	8.72199	701.391	-1.34883	0.127092	-10.613	2.5925e-26	1.69408e-24	1e-20
TRIM46	7.88664	8.0956	8.25989	7.28023	7.15656	7.0491	216.534	-1.34627	0.199866	-6.73588	1.62943e-11	2.96721e-10	2.96721e-10
AP001972.5	5.18507	5.13935	5.02086	4.7884	4.67706	4.69666	31.817	-1.34593	0.417412	-3.22446	0.00126212	0.0056029	0.0056029
AC018682.1	5.84373	5.82926	6.29342	5.40108	5.6306	5.23919	56.9274	-1.34591	0.387136	-3.47658	0.00050786	0.00249599	0.00249599
AJUBA	7.43274	7.17334	7.42653	6.50387	6.69926	6.36745	133.548	-1.3457	0.24314	-5.53467	3.11816e-08	3.53852e-07	3.53852e-07
SEC14L2	7.89165	7.7572	8.01636	7.05544	6.90602	7.04369	190.513	-1.34557	0.196006	-6.86497	6.65063e-12	1.27366e-10	1.27366e-10
CD300A	13.4894	13.5023	13.5355	12.2542	12.5081	12.1913	8579.87	-1.34551	0.112217	-11.9902	3.99861e-33	3.8228e-31	1e-20
AC145423.1	5.97325	5.75591	5.88562	5.27876	5.35239	5.38609	51.8355	-1.3443	0.334451	-4.01943	5.83391e-05	0.00035974	0.00035974
NEUROG2	9.51821	9.66976	9.7897	8.47172	8.77764	8.46258	615.081	-1.34211	0.155438	-8.63435	5.90623e-18	2.09872e-16	2.09872e-16
AL590666.2	8.07952	8.25708	8.23178	7.21297	7.55832	6.86966	231.386	-1.3421	0.233969	-5.73621	9.68158e-09	1.19984e-07	1.19984e-07
LINC01977	4.37743	4.44519	4.4655	4.06899	4.26641	4.05883	20.203	-1.34079	0.553671	-2.42163	0.0154511	0.0494091	0.0494091
CELSR1	13.6403	13.6264	13.5839	12.3473	12.6143	12.3365	9254.98	-1.33804	0.110046	-12.1589	5.14532e-34	5.18665e-32	1e-20
AC136475.3	9.63997	9.75803	9.67819	8.52711	8.93772	8.26899	628.056	-1.33727	0.181993	-7.34792	2.01321e-13	4.64581e-12	4.64581e-12
NUDT18	10.1533	10.2716	10.4684	9.16327	9.47029	8.85749	950.324	-1.33718	0.170875	-7.82548	5.05718e-15	1.38295e-13	1.38295e-13
AL583810.2	4.97614	4.94017	5.09577	4.6433	4.69507	4.53108	29.4966	-1.33671	0.444126	-3.00976	0.00261458	0.0106696	0.0106696
TMTC2	8.711	8.87435	9.09866	7.79823	8.00405	7.85418	370.554	-1.33666	0.172662	-7.74151	9.82421e-15	2.6182e-13	2.6182e-13
DOK3	12.8879	12.7741	12.626	11.6253	11.846	11.2499	5150.17	-1.33608	0.148736	-8.98291	2.63692e-19	1.04833e-17	1.04833e-17
C5	9.21562	9.25378	9.09303	7.97743	8.40773	7.99817	447.621	-1.33483	0.174448	-7.65176	1.98245e-14	5.09181e-13	5.09181e-13
PTENP1	4.79871	4.61127	4.75516	4.47523	4.38094	4.31908	24.6498	-1.33459	0.481532	-2.77156	0.00557889	0.0207034	0.0207034
GSDME	13.6842	13.6441	13.6212	12.3195	12.7227	12.3435	9477.73	-1.33402	0.125563	-10.6243	2.29653e-26	1.52419e-24	1e-20
ISG20	10.1138	10.234	10.2289	9.11503	9.29868	8.79564	881.184	-1.33203	0.152507	-8.73421	2.45355e-18	8.98343e-17	8.98343e-17
SETP9	4.69924	4.5434	4.79039	4.26403	4.50913	4.25981	23.9549	-1.3299	0.53258	-2.49708	0.012522	0.0413883	0.0413883
GOLGA8A	12.9401	12.7868	13.0082	11.8304	11.7455	11.6727	5706.07	-1.32849	0.106255	-12.5028	7.20403e-36	7.99814e-34	1e-20
R3HDM2	9.77039	9.888	10.1672	8.73434	9.18241	8.59448	750.21	-1.32648	0.1835	-7.22876	4.87419e-13	1.0656e-11	1.0656e-11
EHMT1	14.2766	14.2877	14.4124	13.1155	13.2333	13.1213	15154.5	-1.32532	0.0967907	-13.6926	1.12375e-42	1.63093e-40	1e-20
OR7D2	5.50573	5.4614	5.41893	5.03678	4.90524	5.09867	39.9356	-1.32406	0.375825	-3.52307	0.000426573	0.00213216	0.00213216
AKR7A2P1	5.04245	4.85197	4.91668	4.50354	4.67233	4.53494	28.2591	-1.32303	0.458087	-2.88817	0.00387492	0.0150538	0.0150538
FGD3	11.5752	11.775	11.9379	10.4781	10.9218	10.412	2597.88	-1.32294	0.155178	-8.5253	1.52411e-17	5.26058e-16	5.26058e-16
PKD1P1	4.79597	4.93499	4.71079	4.57186	4.51855	4.30429	26.2333	-1.32142	0.501789	-2.63342	0.00845304	0.0296392	0.0296392
CHST6	5.01099	5.07279	5.1704	4.54759	4.92353	4.55148	31.2056	-1.32064	0.498825	-2.6475	0.00810905	0.0286121	0.0286121
DNAJC18	10.1375	10.2013	10.2645	8.92494	9.32702	9.02675	887.709	-1.32035	0.144471	-9.13919	6.29191e-20	2.65008e-18	2.65008e-18
SLC23A1	10.6086	10.5598	10.5427	9.32009	9.5485	9.50617	1141.15	-1.31901	0.119716	-11.0178	3.13624e-28	2.33205e-26	1e-20
IRAIN	4.4856	4.3255	4.64558	4.25655	4.18295	4.15441	21.3307	-1.31885	0.526436	-2.50524	0.0122369	0.040591	0.040591
KISS1R	6.9442	6.77854	7.03469	6.30441	6.2615	6.00384	101.781	-1.31875	0.264663	-4.98274	6.2691e-07	5.77572e-06	5.77572e-06
IDH2	12.2975	12.5119	12.6695	11.2513	11.4374	11.3603	4299.29	-1.31671	0.122537	-10.7454	6.22988e-27	4.2883e-25	1e-20
TMPRSS13	5.00793	5.04321	5.04943	4.68036	4.75771	4.50073	30.0088	-1.31636	0.454855	-2.89403	0.00380328	0.0147931	0.0147931
DOCK9	12.3407	12.1886	12.2173	10.9977	11.1787	11.1318	3614.96	-1.31546	0.106129	-12.3949	2.7837e-35	2.99397e-33	1e-20
UNC13D	4.71387	4.91539	4.73002	4.43592	4.4247	4.53007	25.9226	-1.31459	0.465814	-2.82214	0.00477041	0.0180393	0.0180393
C2orf81	6.9248	6.96504	6.83551	6.17857	6.37208	5.96241	100.702	-1.31324	0.273519	-4.80128	1.57653e-06	1.34401e-05	1.34401e-05
PAN2	11.5921	11.5471	11.839	10.3746	10.8194	10.3405	2420.23	-1.3119	0.151081	-8.68347	3.83879e-18	1.37421e-16	1.37421e-16
ACY3	6.3331	6.28347	6.08964	5.81937	5.66254	5.41176	65.7888	-1.31161	0.332079	-3.94968	7.82548e-05	0.000467356	0.000467356
ANK2	11.1554	11.0922	10.9129	9.45979	10.5544	9.47592	1602.94	-1.31133	0.448329	-2.92493	0.00344533	0.0135832	0.0135832
AC138932.5	4.29653	4.31368	4.50532	4.05537	4.08368	4.16456	19.7437	-1.31117	0.533282	-2.45869	0.0139446	0.0453707	0.0453707
RBM38	13.818	13.7854	13.906	12.7435	12.6845	12.6178	10824.4	-1.31102	0.0952953	-13.7574	4.59834e-43	6.92396e-41	1e-20
TNNC1	5.3982	5.41575	5.6536	4.92368	5.08836	5.09549	40.7701	-1.31003	0.388419	-3.37273	0.000744269	0.00349445	0.00349445
GDF9	5.97714	6.10206	6.02359	5.49096	5.64666	5.24418	57.4532	-1.30844	0.354082	-3.69531	0.000219614	0.00118234	0.00118234
FOXD3-AS1	5.48641	5.91771	5.90675	5.19165	5.17082	5.4565	49.8397	-1.30789	0.384536	-3.40121	0.000670876	0.00318855	0.00318855
GPR157	12.8588	12.8328	13.1002	11.8268	11.8088	11.7342	5810.27	-1.30748	0.110102	-11.8752	1.59209e-32	1.48095e-30	1e-20
ZCCHC14	9.77665	9.62373	9.71283	8.54236	8.79808	8.58791	635.55	-1.30661	0.140478	-9.30118	1.38894e-20	6.11744e-19	6.11744e-19
MATN1-AS1	7.74756	7.71583	7.74231	6.85084	7.04643	6.71973	171.904	-1.30375	0.210464	-6.19464	5.84176e-10	8.58169e-09	8.58169e-09
SHISA8	8.84425	8.67774	8.73053	7.9378	7.97161	7.30293	336.749	-1.30307	0.212418	-6.13446	8.54481e-10	1.22537e-08	1.22537e-08
CD55	12.3609	12.2737	12.3079	11.0933	11.3475	11.0739	3785.12	-1.30303	0.113391	-11.4915	1.45506e-30	1.22571e-28	1e-20
SYT11	10.1463	10.2625	10.3911	9.17051	9.16066	9.23993	933.167	-1.30293	0.124583	-10.4583	1.3427e-25	8.42402e-24	1e-20
MMP9	7.43896	7.30917	7.09356	6.30932	6.5161	6.69412	129.511	-1.30002	0.248064	-5.24067	1.59992e-07	1.62707e-06	1.62707e-06
AC008443.6	4.38628	4.39028	4.51562	4.16477	4.18231	4.12226	20.3412	-1.2994	0.514881	-2.52369	0.0116129	0.0388474	0.0388474
FBRSL1	13.0214	12.9654	12.9776	12.0826	11.7611	11.676	6035.66	-1.29648	0.123394	-10.5068	8.03585e-26	5.08136e-24	1e-20
AL135791.1	4.79974	4.77903	4.5838	4.42102	4.47123	4.29625	24.619	-1.29573	0.494453	-2.62053	0.00877927	0.0306581	0.0306581
LENG9	10.0894	10.0384	9.86007	9.00498	9.01936	8.76583	776.816	-1.29525	0.138651	-9.34183	9.46837e-21	4.25582e-19	4.25582e-19
AC114980.1	5.57899	5.54546	5.72284	5.09766	5.39409	4.84611	44.1418	-1.2941	0.448516	-2.88529	0.0039105	0.0151734	0.0151734
FLJ46906	6.08912	6.19605	6.17731	5.3466	5.74608	5.60501	62.2089	-1.29405	0.338021	-3.82831	0.000129026	0.000735056	0.000735056
BTN3A3	10.4801	10.4953	10.6757	9.34245	9.62382	9.41001	1131.93	-1.29339	0.131676	-9.82254	9.00497e-23	4.6756e-21	1e-20
LINC02175	6.74496	6.89885	7.01584	6.13573	6.35187	6.02664	99.7944	-1.29267	0.272268	-4.74776	2.05681e-06	1.7093e-05	1.7093e-05
PLEKHN1	7.913	7.84593	7.96188	7.06556	7.08977	6.97224	192.876	-1.28908	0.188201	-6.84947	7.41248e-12	1.40726e-10	1.40726e-10
EGR1	8.35149	7.81406	7.42391	7.14521	7.13615	6.86298	196.678	-1.28883	0.272566	-4.72852	2.26167e-06	1.86678e-05	1.86678e-05
AC138965.2	4.95908	4.92136	5.07916	4.60053	4.54162	4.74327	29.5081	-1.28795	0.440587	-2.92326	0.00346385	0.0136455	0.0136455
SLC25A5P1	4.81469	4.74513	4.83852	4.41525	4.5683	4.3985	25.7731	-1.2878	0.474542	-2.71378	0.00665205	0.0240669	0.0240669
ABCA10	5.61207	5.49153	5.54733	5.00012	5.14127	5.13418	42.1195	-1.28673	0.367099	-3.50514	0.000456376	0.00225816	0.00225816
PTK6	7.67867	7.42049	7.58359	6.70314	6.82509	6.72804	154.44	-1.28518	0.212726	-6.04149	1.52699e-09	2.107e-08	2.107e-08
AP000866.4	5.95555	5.70993	5.74099	5.17497	5.40164	5.3153	49.7565	-1.28468	0.356582	-3.60277	0.000314846	0.00163091	0.00163091
GNRH1	6.6736	6.52519	6.58488	5.97915	5.98879	5.873	82.494	-1.28417	0.268981	-4.7742	1.80427e-06	1.5167e-05	1.5167e-05
AL022318.2	4.44346	4.43788	4.34528	4.10487	4.17366	4.12504	19.9811	-1.2839	0.516832	-2.48417	0.0129853	0.042703	0.042703
PLIN2	11.3937	11.3096	11.2877	10.16	10.2964	10.2306	1930.33	-1.28237	0.106209	-12.0741	1.44746e-33	1.43507e-31	1e-20
PSORS1C3	5.25365	5.15684	5.17671	4.84513	4.78992	4.77625	33.4831	-1.28191	0.400477	-3.20095	0.00136975	0.00602518	0.00602518
SYNGAP1	10.6584	10.7623	11.0035	9.837	9.72778	9.61996	1358.02	-1.28109	0.132814	-9.64574	5.12416e-22	2.50408e-20	2.50408e-20
GRIN2D	6.69574	6.9211	6.97837	6.09233	6.24781	6.17893	98.6963	-1.28018	0.259117	-4.94056	7.78978e-07	7.05531e-06	7.05531e-06
AC008537.2	6.40224	6.30622	6.1424	5.75722	5.69961	5.64219	67.8417	-1.27995	0.298186	-4.29245	1.76711e-05	0.000122337	0.000122337
LHPP	8.03018	8.35025	8.18732	7.10983	7.50136	7.2406	233.464	-1.279	0.206153	-6.2041	5.50112e-10	8.11096e-09	8.11096e-09
AC025171.2	8.10374	7.96388	7.7793	7.18895	7.17394	6.88571	199.545	-1.27741	0.208877	-6.11561	9.61901e-10	1.36721e-08	1.36721e-08
SERPINH1	10.4651	10.5067	10.514	9.36622	9.61205	9.25901	1090.37	-1.27661	0.132316	-9.64822	5.00157e-22	2.44914e-20	2.44914e-20
LINC01056	7.79592	7.89484	7.86421	6.95633	7.04857	7.00878	186.31	-1.27583	0.189214	-6.74279	1.55377e-11	2.84233e-10	2.84233e-10
SEPT7P9	5.80535	5.51489	5.5966	5.21893	5.34177	4.89143	44.9585	-1.27486	0.42543	-2.99663	0.00272984	0.0110831	0.0110831
INPP4A	12.4748	12.4444	12.477	11.2809	11.3734	11.4052	4220.31	-1.27351	0.0958747	-13.2831	2.90269e-40	3.95094e-38	1e-20
WDR97	6.4755	6.33284	6.04304	5.95924	5.5758	5.54266	68.9395	-1.27269	0.344379	-3.69561	0.000219356	0.00118121	0.00118121
VEGFA	13.0011	13.0263	13.0893	11.7114	12.4993	11.2381	6303.59	-1.27225	0.433724	-2.93331	0.00335369	0.0132715	0.0132715
CD48	12.7302	12.5385	12.5046	11.4241	11.7379	11.2335	4618.57	-1.27171	0.139718	-9.10195	8.87273e-20	3.7176e-18	3.7176e-18
DUSP1	8.12845	8.16111	8.49663	7.40824	7.43841	7.26442	246.056	-1.27131	0.193924	-6.55571	5.53766e-11	9.38869e-10	9.38869e-10
ERN1	12.6267	12.7239	12.7914	11.3931	12.0026	11.2906	5025.44	-1.27113	0.166851	-7.61833	2.56983e-14	6.55157e-13	6.55157e-13
USHBP1	7.46504	7.64351	7.60685	6.74574	6.91808	6.60742	155.394	-1.26957	0.2208	-5.74987	8.93137e-09	1.11432e-07	1.11432e-07
TMEM204	4.41831	4.42365	4.50681	4.19661	4.10835	4.22521	20.7014	-1.26929	0.508413	-2.49657	0.01254	0.0414308	0.0414308
AL357054.4	7.5213	7.68435	7.68719	6.70873	7.13588	6.49753	161.862	-1.26808	0.259382	-4.88886	1.01419e-06	8.97974e-06	8.97974e-06
LMF1	9.14192	9.30316	9.15895	8.16344	8.24018	8.24358	456.18	-1.26744	0.142171	-8.91492	4.88156e-19	1.90302e-17	1.90302e-17
ANKZF1	13.5507	13.4763	13.7427	12.4372	12.6864	12.2807	9221	-1.26743	0.129028	-9.82291	8.97141e-23	4.66824e-21	1e-20
MUT	10.5481	10.5144	10.634	9.37616	9.69142	9.40663	1146.64	-1.26526	0.131995	-9.58568	9.18541e-22	4.38208e-20	4.38208e-20
HK2	13.9263	13.8298	13.9176	12.752	12.8425	12.7358	11324.1	-1.26481	0.0936696	-13.5029	1.50316e-41	2.11779e-39	1e-20
BHLHE23	7.23388	7.04483	7.03545	6.45206	6.37535	6.32114	115.131	-1.2644	0.235412	-5.37103	7.82892e-08	8.32734e-07	8.32734e-07
FOXO6	7.97275	8.23375	8.15674	7.29757	7.38888	7.01427	223.209	-1.26391	0.202743	-6.23403	4.54588e-10	6.81514e-09	6.81514e-09
CABLES1	12.8695	12.7676	12.8071	11.6776	11.7639	11.6835	5381.29	-1.26337	0.0952297	-13.2666	3.61761e-40	4.86902e-38	1e-20
RPL7AP10	4.91178	4.66436	4.58725	4.32357	4.52019	4.37089	24.8204	-1.26214	0.508913	-2.48008	0.0131354	0.0431023	0.0431023
N4BP2L1	10.3582	10.3483	10.48	9.36736	9.56443	9.03472	1022.84	-1.25956	0.152545	-8.25697	1.49421e-16	4.69953e-15	4.69953e-15
RASIP1	6.17873	6.31237	6.24999	5.72434	5.7612	5.50905	66.0471	-1.259	0.309075	-4.07343	4.63256e-05	0.000292396	0.000292396
SH3D21	9.43122	9.37125	9.79607	8.49399	8.64451	8.47417	575.758	-1.25728	0.161433	-7.78825	6.79454e-15	1.82973e-13	1.82973e-13
POU5F1	7.1106	7.12011	7.06657	6.40615	6.40742	6.31917	114.368	-1.2572	0.229606	-5.47549	4.36312e-08	4.85525e-07	4.85525e-07
BTBD2	12.0538	12.0569	12.136	10.9754	11.1872	10.7691	3250.49	-1.25681	0.125646	-10.0028	1.48162e-23	8.16824e-22	1e-20
CDKN2D	9.08975	9.30612	9.40714	8.30058	8.47158	8.04168	479.071	-1.25624	0.171787	-7.31277	2.61685e-13	5.93646e-12	5.93646e-12
HMGA1P8	5.47327	5.27074	5.31723	4.84983	5.04206	4.91763	37.1746	-1.25449	0.401633	-3.12348	0.00178724	0.00762497	0.00762497
ADAMTS13	8.78311	8.86359	9.06049	7.91946	8.16598	7.71711	374.927	-1.25376	0.182118	-6.88432	5.80629e-12	1.11729e-10	1.11729e-10
AL137782.1	5.15543	5.02903	5.30491	4.80097	4.72724	4.86907	33.2953	-1.25254	0.418539	-2.99265	0.0027657	0.0112155	0.0112155
LINC01144	5.57202	5.52483	5.73693	5.12047	5.37067	4.90247	44.0658	-1.25042	0.424956	-2.94248	0.00325598	0.012938	0.012938
AC012485.3	4.92006	4.50446	4.84773	4.47181	4.47303	4.39993	25.6819	-1.24943	0.500206	-2.49784	0.0124952	0.0413168	0.0413168
SEMA6A	8.36798	8.23904	8.48733	7.49555	7.61186	7.27391	262.291	-1.24904	0.187662	-6.6558	2.81756e-11	4.94396e-10	4.94396e-10
AC079753.1	5.15451	5.14375	5.0544	4.8105	4.84894	4.53453	31.8499	-1.24875	0.460795	-2.70999	0.0067286	0.0243073	0.0243073
NOXA1	11.2808	11.431	11.8059	10.4135	10.819	9.98463	2225.06	-1.24729	0.335213	-3.72089	0.000198522	0.00108306	0.00108306
SLC44A2	13.3938	13.4931	13.5833	12.3683	12.5668	12.2292	8617.85	-1.24639	0.117241	-10.631	2.13841e-26	1.42317e-24	1e-20
CCDC62	4.64322	4.54762	4.73074	4.39509	4.33202	4.3249	23.4651	-1.24601	0.481099	-2.58991	0.00959996	0.0330545	0.0330545
C3orf18	7.04888	6.9475	7.31578	6.5353	6.43631	6.18538	116.039	-1.2445	0.261557	-4.75804	1.95482e-06	1.62791e-05	1.62791e-05
AC023794.3	5.86622	5.90199	5.79221	5.22022	5.54997	5.24396	51.2635	-1.24409	0.366358	-3.39583	0.000684213	0.0032449	0.0032449
AF117829.1	10.489	10.3981	10.4969	9.37966	9.62267	9.21385	1071.41	-1.24334	0.138495	-8.97756	2.76826e-19	1.09873e-17	1.09873e-17
RNF43	10.9439	10.8494	10.9206	9.82033	9.7607	9.97358	1452.57	-1.24107	0.114077	-10.8793	1.44692e-27	1.0344e-25	1e-20
EMP3	10.5259	10.4672	10.4346	9.50486	9.1407	9.63405	1085.56	-1.24077	0.146243	-8.4843	2.17015e-17	7.37424e-16	7.37424e-16
UBE2Q2P2	8.47469	8.4908	8.66108	7.64314	7.69983	7.55923	295.077	-1.23979	0.166165	-7.46119	8.57434e-14	2.05955e-12	2.05955e-12
OPLAH	9.82298	9.69157	9.4688	8.47632	9.07769	8.30178	627.676	-1.2395	0.207692	-5.96798	2.40202e-09	3.2438e-08	3.2438e-08
GTF2IRD1	9.81407	9.60307	9.72868	8.67458	8.67086	8.81115	648.06	-1.23947	0.133634	-9.27514	1.7738e-20	7.75578e-19	7.75578e-19
AL117339.5	8.59432	8.57109	8.72995	7.74787	7.59438	7.82721	313.924	-1.23814	0.16384	-7.55699	4.12499e-14	1.02984e-12	1.02984e-12
TRIQK	10.2244	10.351	10.4983	9.11977	9.59099	9.21955	1003.01	-1.2369	0.15644	-7.90654	2.64638e-15	7.43952e-14	7.43952e-14
KDM4B	13.482	13.4906	13.6336	12.4743	12.4716	12.4054	8904.67	-1.23517	0.0967132	-12.7715	2.36535e-37	2.7798e-35	1e-20
RAB3A	9.0641	9.14312	9.34602	8.37674	7.9113	8.3671	456.073	-1.23429	0.178695	-6.9072	4.94316e-12	9.60408e-11	9.60408e-11
CCDC7	7.93893	7.94187	8.04867	6.97678	7.31117	7.08905	203.004	-1.23384	0.200224	-6.16231	7.16907e-10	1.04172e-08	1.04172e-08
MYCBPAP	5.99899	6.15813	6.45215	5.52286	5.79925	5.62337	65.3078	-1.23341	0.337879	-3.65043	0.000261802	0.0013841	0.0013841
TSC22D1	8.01441	7.79438	8.0532	7.17453	6.96088	7.25139	201.648	-1.23282	0.199674	-6.17415	6.65211e-10	9.70701e-09	9.70701e-09
HACD1	8.73501	8.86989	8.89626	7.88165	7.99974	7.81665	358.151	-1.23177	0.156975	-7.84691	4.2642e-15	1.18084e-13	1.18084e-13
SLC25A36	13.6765	13.6253	13.729	12.5655	12.7667	12.4329	9824.36	-1.22843	0.112953	-10.8755	1.50822e-27	1.07503e-25	1e-20
LINC00881	4.63947	4.46804	4.8392	4.32066	4.32161	4.43679	23.9734	-1.22836	0.504242	-2.43606	0.0148482	0.0477982	0.0477982
RNF227	7.25381	7.09981	7.41022	6.4763	6.67409	6.40797	127.446	-1.22615	0.242562	-5.05502	4.30352e-07	4.06112e-06	4.06112e-06
CARD14	7.32125	7.21017	7.18394	6.56771	6.56789	6.38911	125.619	-1.22612	0.227611	-5.3869	7.16829e-08	7.68231e-07	7.68231e-07
AC007566.1	4.94666	4.69769	4.85647	4.46616	4.57088	4.49889	26.5914	-1.22593	0.463963	-2.64229	0.00823467	0.0289662	0.0289662
IPMK	10.0889	10.0814	10.1385	9.11676	9.15982	8.98614	841.482	-1.22568	0.121947	-10.0509	9.10134e-24	5.08746e-22	1e-20
AC006042.1	5.60273	5.79505	5.94644	5.27331	5.41282	5.26654	49.6244	-1.22533	0.359842	-3.4052	0.000661163	0.00314797	0.00314797
AC073517.1	5.12013	5.12017	5.02987	4.76653	4.71337	4.71457	31.3372	-1.22384	0.411636	-2.97311	0.00294798	0.0118662	0.0118662
PDE3B	11.7098	11.8051	11.8318	10.6513	10.8545	10.6563	2659.17	-1.22167	0.110454	-11.0604	1.95313e-28	1.47046e-26	1e-20
LINC02413	5.64893	5.74202	5.37707	5.13004	5.36348	4.89426	43.8475	-1.21838	0.437002	-2.78803	0.0053029	0.0197982	0.0197982
PLCD1	5.99482	5.90834	6.11877	5.67654	5.46812	5.31014	57.1091	-1.21758	0.342967	-3.55013	0.000385045	0.00195172	0.00195172
GOLGA3	12.6624	12.7186	12.6108	11.637	11.536	11.6282	4888.02	-1.21704	0.096473	-12.6154	1.73719e-36	1.9649e-34	1e-20
RPL13AP19	5.30981	5.18807	5.27425	4.90676	4.88773	4.82115	34.9156	-1.21704	0.394451	-3.08539	0.00203286	0.00853532	0.00853532
CABP4	5.3117	5.42666	5.43378	5.00562	4.9827	4.96753	38.1357	-1.21634	0.376436	-3.23119	0.00123276	0.00548572	0.00548572
SMCO2	6.38857	6.56062	6.41287	5.78278	5.9996	5.78075	75.733	-1.2155	0.291989	-4.16283	3.14323e-05	0.000206396	0.000206396
AP003469.4	6.20598	6.10284	5.86573	5.70563	5.50248	5.40144	59.3021	-1.21531	0.338907	-3.58598	0.000335821	0.00172728	0.00172728
SLC14A1	6.8655	6.9567	6.92641	5.85631	6.48255	6.29724	102.467	-1.2145	0.301797	-4.02422	5.71646e-05	0.000353312	0.000353312
SAT1	10.8186	10.853	10.9665	9.77658	10.0419	9.69727	1433.13	-1.21327	0.130579	-9.29144	1.52213e-20	6.68868e-19	6.68868e-19
LMO7	11.2903	11.2615	11.6119	10.3458	10.3277	10.3932	2044.9	-1.21312	0.125939	-9.63262	5.82281e-22	2.8226e-20	2.8226e-20
ZDHHC1	6.02961	6.11709	6.12591	5.50285	5.68728	5.47604	59.8103	-1.21253	0.319396	-3.79633	0.000146857	0.000825302	0.000825302
MSRA	8.21833	8.39287	7.90372	7.26073	7.43517	7.30871	234.289	-1.21225	0.20359	-5.95439	2.61049e-09	3.50764e-08	3.50764e-08
AL121985.3	6.92034	6.9295	7.14324	6.21766	6.39314	6.33972	107.962	-1.21223	0.246836	-4.91109	9.05697e-07	8.10552e-06	8.10552e-06
AC011450.1	6.38117	6.13113	6.21919	5.65891	5.74022	5.68377	66.3396	-1.21213	0.299793	-4.04321	5.27233e-05	0.00032805	0.00032805
CXCR3	8.96428	8.80306	8.67038	8.0194	7.39398	8.19136	358.226	-1.21088	0.222289	-5.44733	5.11329e-08	5.61483e-07	5.61483e-07
PALD1	12.0265	12.0442	12.0474	11.1288	10.8097	11.01	3180.58	-1.21072	0.114008	-10.6196	2.41707e-26	1.59104e-24	1e-20
DLG4	5.8992	6.18817	6.54484	5.64234	5.82707	5.55773	66.7213	-1.20947	0.357332	-3.38472	0.000712518	0.00335929	0.00335929
NCF1B	12.0459	12.0683	12.0736	11.0261	11.2296	10.7324	3232.7	-1.20669	0.133329	-9.05049	1.42329e-19	5.84157e-18	5.84157e-18
MICAL2	4.88744	5.16336	5.05291	4.71371	4.55514	4.80221	30.7891	-1.20642	0.447913	-2.69342	0.0070723	0.0253443	0.0253443
AC009093.4	5.93642	5.96527	5.75696	5.20457	5.59135	5.34644	52.6833	-1.20632	0.368847	-3.27052	0.0010735	0.00483508	0.00483508
AP3S1	11.5706	11.6009	11.9112	10.6526	10.6017	10.7286	2526.17	-1.20613	0.124222	-9.70946	2.74785e-22	1.37347e-20	1.37347e-20
EIF4A3	14.5731	14.4724	14.5317	13.4894	13.4874	13.4083	17743.1	-1.20564	0.0912351	-13.2147	7.22191e-40	9.55991e-38	1e-20
MIAT	8.79359	9.07871	9.07986	8.24273	7.988	7.95643	399.725	-1.20533	0.167816	-7.18246	6.84662e-13	1.46752e-11	1.46752e-11
GDF15	5.68056	5.58764	5.28337	5.04434	5.21263	5.02165	41.8456	-1.20506	0.400376	-3.00982	0.00261406	0.0106696	0.0106696
ADCY4	4.74111	4.57975	4.66374	4.26826	4.37231	4.46634	23.831	-1.20314	0.489648	-2.45715	0.0140044	0.0455384	0.0455384
C9orf43	6.55784	6.89349	6.74154	5.90159	6.29075	6.06804	91.2581	-1.20309	0.292402	-4.11451	3.88e-05	0.000249405	0.000249405
CDHR2	5.7795	5.9582	5.98657	5.52732	5.52615	5.14563	53.5466	-1.20273	0.372628	-3.2277	0.00124791	0.00554519	0.00554519
AL591845.1	6.5185	6.39136	6.6893	6.07538	5.88484	5.85618	80.3808	-1.20111	0.284905	-4.21583	2.48866e-05	0.000166812	0.000166812
TLE6	8.3666	8.65988	8.77551	7.55115	7.99074	7.55968	310.477	-1.20041	0.206407	-5.81573	6.03708e-09	7.71593e-08	7.71593e-08
PDP1	10.7642	10.7337	10.876	9.7612	9.92727	9.61113	1351.99	-1.2001	0.126371	-9.49665	2.16747e-21	1.00808e-19	1.00808e-19
NT5M	7.7892	7.82709	7.83514	7.01993	7.20459	6.78129	183.4	-1.19942	0.213296	-5.62325	1.87393e-08	2.20335e-07	2.20335e-07
TAGLN	8.16579	8.36923	8.0623	7.37083	7.43605	7.27278	237.092	-1.19839	0.18639	-6.42946	1.28057e-10	2.07475e-09	2.07475e-09
HESX1	5.98506	5.91451	5.90139	5.48783	5.48462	5.33889	54.1061	-1.19763	0.325116	-3.68369	0.000229877	0.00122989	0.00122989
MIR600HG	10.3334	10.3929	10.4283	9.45143	9.48276	9.19384	1024.24	-1.19721	0.128171	-9.34074	9.56644e-21	4.29189e-19	4.29189e-19
ALG13-AS1	4.81711	4.54987	4.77553	4.3676	4.48563	4.39649	24.6677	-1.197	0.487911	-2.45331	0.0141549	0.0459409	0.0459409
IGF1R	12.6266	12.6114	12.7928	11.724	11.6024	11.5686	4955.86	-1.19622	0.105395	-11.3499	7.42581e-30	5.94361e-28	1e-20
AL132656.4	4.9978	4.831	4.83647	4.70272	4.53916	4.44361	27.6578	-1.19423	0.46859	-2.54856	0.0108167	0.0365974	0.0365974
ZNF891	9.44966	9.31711	9.1703	8.39646	8.27496	8.47056	498.356	-1.19385	0.148379	-8.04595	8.55757e-16	2.50509e-14	2.50509e-14
SUN1	13.8659	13.8264	13.8683	12.7846	12.8817	12.7405	11163.8	-1.19178	0.0933675	-12.7644	2.59145e-37	3.03074e-35	1e-20
HLA-DOB	8.76233	8.85491	8.82818	7.85819	8.10751	7.73194	355.145	-1.19137	0.170113	-7.00342	2.49782e-12	5.03998e-11	5.03998e-11
PTMS	8.41092	8.49294	8.57611	7.83508	7.77819	7.13875	288.045	-1.19098	0.222342	-5.35651	8.48466e-08	8.96545e-07	8.96545e-07
AC006450.2	5.19535	5.20896	5.21551	4.98878	4.81973	4.67328	33.9273	-1.19019	0.426649	-2.78962	0.00527695	0.0197227	0.0197227
AC004865.2	5.88943	6.02467	5.95292	5.53951	5.59362	5.19585	55.0662	-1.1876	0.361741	-3.283	0.00102708	0.00464685	0.00464685
PIM3	13.5462	13.5341	13.7097	12.663	12.5451	12.4499	9373.37	-1.18594	0.10623	-11.1638	6.1284e-29	4.70208e-27	1e-20
TREML2	12.6248	12.5881	12.6038	11.5131	11.8434	11.2847	4719.43	-1.18551	0.139357	-8.50699	1.78502e-17	6.12602e-16	6.12602e-16
LINC02255	8.35625	8.33757	8.47865	7.53414	7.69556	7.34182	268.335	-1.18485	0.183015	-6.47406	9.5407e-11	1.57759e-09	1.57759e-09
SYTL3	10.3425	10.5679	10.7603	9.24889	9.89078	9.48188	1164.72	-1.18448	0.17715	-6.68632	2.28855e-11	4.08413e-10	4.08413e-10
HILPDA	9.76241	9.94336	10.6574	9.34193	9.16061	9.08748	898.267	-1.18445	0.342122	-3.46208	0.000536027	0.00261734	0.00261734
BCL2	14.0118	13.8923	14.0248	12.9089	13.1146	12.7525	12184.8	-1.18384	0.116773	-10.138	3.74758e-24	2.17035e-22	1e-20
AL121753.2	5.96279	5.99028	5.95748	5.55474	5.35671	5.52933	55.7646	-1.18328	0.319885	-3.69907	0.000216392	0.00116695	0.00116695
KRT8P11	5.93007	6.00635	5.92255	5.35325	5.59568	5.40731	54.8144	-1.18194	0.334512	-3.53331	0.000410394	0.00206327	0.00206327
AC139149.1	6.56055	6.70004	6.60913	6.02947	6.08724	5.93147	84.637	-1.18157	0.266756	-4.4294	9.44954e-06	6.92181e-05	6.92181e-05
PERM1	5.49001	5.4333	5.75209	5.15934	5.13243	5.13309	42.9881	-1.18047	0.371322	-3.17911	0.00147727	0.0064266	0.0064266
ATP13A4	6.53057	6.52071	6.52211	5.85059	5.96569	5.99777	79.4408	-1.17956	0.269438	-4.37784	1.19859e-05	8.58898e-05	8.58898e-05
INPP5A	11.4508	11.4173	11.3695	10.398	10.5412	10.2358	2076.23	-1.17773	0.117298	-10.0405	1.01133e-23	5.627e-22	1e-20
ARRDC4	7.42863	7.34661	7.29935	6.43275	6.90524	6.50148	136.441	-1.17694	0.253752	-4.63816	3.51519e-06	2.79683e-05	2.79683e-05
VNN2	7.83538	7.74825	7.90119	6.84738	7.0753	7.20805	186.071	-1.17411	0.203993	-5.75564	8.63142e-09	1.08025e-07	1.08025e-07
AP001033.2	6.2464	6.03387	6.44462	5.42035	5.88953	5.7644	67.1955	-1.174	0.353804	-3.31821	0.000905973	0.00416143	0.00416143
TNFRSF14-AS1	10.3736	10.4284	10.4874	9.33963	9.79423	9.09591	1061.42	-1.17345	0.172906	-6.78666	1.14762e-11	2.13502e-10	2.13502e-10
PCBP3	11.3062	11.3594	11.3954	10.3314	10.4689	10.2191	1995.34	-1.17334	0.113057	-10.3782	3.1144e-25	1.90921e-23	1e-20
DYNC2H1	5.39368	5.31161	5.45747	4.83329	4.87227	5.23893	38.7423	-1.17318	0.424222	-2.76548	0.00568391	0.0210284	0.0210284
AL137779.2	6.1615	6.28607	6.15595	5.47318	5.90476	5.56961	64.5906	-1.16956	0.341443	-3.42535	0.000614014	0.00295384	0.00295384
AC117473.1	6.33479	6.42598	6.42696	5.82289	5.86004	5.82996	73.1696	-1.16798	0.277661	-4.20649	2.59367e-05	0.000173237	0.000173237
ANXA2R	6.55447	6.60911	6.6507	5.9158	6.0511	6.06553	83.8065	-1.16565	0.265156	-4.3961	1.10211e-05	7.96883e-05	7.96883e-05
LILRB1	14.333	14.3694	14.4948	13.3894	13.4383	13.2888	16385.5	-1.164	0.0990222	-11.755	6.65822e-32	5.9632e-30	1e-20
AC080112.3	5.96724	6.23298	6.34688	5.78985	5.55823	5.65956	64.7378	-1.1618	0.320873	-3.62076	0.000293743	0.00153278	0.00153278
SPATA20	11.138	11.2364	11.2116	10.0963	10.5604	9.83686	1796.79	-1.15908	0.167624	-6.91479	4.68566e-12	9.11849e-11	9.11849e-11
IFIT2	8.85615	8.87014	8.96235	7.79822	8.3607	7.76458	377.199	-1.15898	0.201987	-5.73791	9.58536e-09	1.18975e-07	1.18975e-07
AL357153.1	6.46966	6.60283	6.61281	5.9366	6.1277	5.83652	81.4787	-1.15805	0.284997	-4.06339	4.8366e-05	0.000303921	0.000303921
SATB1	10.9159	10.7591	10.943	9.90179	10.1961	9.46275	1442.43	-1.15799	0.17097	-6.77309	1.26059e-11	2.32899e-10	2.32899e-10
AC093162.2	7.41297	7.6148	7.25845	6.8934	6.68538	6.56091	144.356	-1.15764	0.234807	-4.93016	8.2163e-07	7.41375e-06	7.41375e-06
TRIM7	6.03085	6.12698	5.7527	5.3507	5.5382	5.58284	56.3182	-1.15542	0.344176	-3.35706	0.000787768	0.00367381	0.00367381
AC068631.1	5.69993	5.61422	5.76983	5.26987	5.32131	5.17225	46.5073	-1.15394	0.350441	-3.29281	0.000991907	0.00450717	0.00450717
CBS	11.4076	11.6219	11.5789	10.5466	10.8432	10.1415	2277.07	-1.15369	0.163261	-7.06656	1.58823e-12	3.2788e-11	3.2788e-11
RGS13	8.81394	8.41079	8.86882	7.76606	7.96531	7.81335	334.445	-1.15104	0.185218	-6.21453	5.14776e-10	7.62262e-09	7.62262e-09
MEOX1	11.8211	11.8943	11.9267	10.9479	10.8104	10.8933	2880.63	-1.15055	0.101507	-11.3347	8.82913e-30	7.04343e-28	1e-20
MZB1	13.2502	13.4625	13.4897	12.3904	12.431	12.3588	8246.43	-1.15028	0.104463	-11.0114	3.3678e-28	2.48886e-26	1e-20
SORL1	15.2128	15.2263	15.2951	14.1302	14.3274	14.2249	29483.7	-1.14854	0.0972746	-11.8071	3.58532e-32	3.27187e-30	1e-20
CR769775.4	6.21734	6.12051	6.28149	5.81823	5.84674	5.29946	65.1827	-1.14736	0.369739	-3.10317	0.00191459	0.00809803	0.00809803
PDCD1	11.3046	11.2349	11.334	10.5275	10.204	10.1617	1922.27	-1.1471	0.12794	-8.96594	3.07659e-19	1.2191e-17	1.2191e-17
SLC15A3	11.8499	11.9112	11.9128	10.9474	11.0182	10.6988	2901.56	-1.14696	0.116485	-9.84646	7.09995e-23	3.73476e-21	1e-20
C2orf48	6.64064	6.61798	6.81831	5.93912	6.21748	6.10513	88.9977	-1.14626	0.273689	-4.18818	2.81203e-05	0.000186427	0.000186427
LHX2	12.2278	12.1456	12.2424	11.231	11.3359	11.0351	3604.06	-1.14599	0.113226	-10.1212	4.44895e-24	2.53991e-22	1e-20
CDH1	10.7919	11.037	11.283	9.90079	10.2645	10.0293	1632.33	-1.14503	0.152879	-7.48975	6.90027e-14	1.67921e-12	1.67921e-12
ARHGEF4	12.4243	12.4903	12.5124	11.4188	11.6197	11.3818	4345.64	-1.14186	0.107665	-10.6057	2.80433e-26	1.826e-24	1e-20
CSRNP1	9.49558	9.68193	9.76638	8.80539	8.80383	8.57044	628.689	-1.13935	0.145488	-7.83121	4.8319e-15	1.32888e-13	1.32888e-13
DBP	9.37236	9.43453	9.61096	8.43405	8.772	8.45231	557.913	-1.13886	0.158389	-7.19023	6.46825e-13	1.39386e-11	1.39386e-11
ZNF358	8.81341	8.86713	8.98309	7.90036	8.26388	7.8427	376.135	-1.1367	0.177885	-6.3901	1.65777e-10	2.64497e-09	2.64497e-09
LDLRAD4	8.62088	8.74381	9.06166	7.87045	8.01324	8.00111	360.521	-1.1364	0.176151	-6.45131	1.10891e-10	1.81247e-09	1.81247e-09
ATM	13.7778	13.6513	13.6877	12.7036	12.7817	12.6331	10185.9	-1.1345	0.0972243	-11.6689	1.83794e-31	1.62197e-29	1e-20
AP001994.1	6.40578	6.55537	6.52462	5.98543	6.1107	5.6372	78.3639	-1.13295	0.314586	-3.6014	0.000316506	0.00163738	0.00163738
ZNF460-AS1	6.64816	6.53188	6.90686	5.96518	6.38288	5.89415	89.9768	-1.13289	0.317314	-3.57025	0.000356643	0.00182426	0.00182426
AC116366.1	7.78422	7.84402	7.68765	7.09032	7.06465	6.91613	179.747	-1.13172	0.195879	-5.77765	7.57528e-09	9.57019e-08	9.57019e-08
AP003390.1	5.49868	5.23319	5.63023	5.06904	5.138	4.99354	40.3315	-1.1312	0.397642	-2.84477	0.00444441	0.0169556	0.0169556
AC136475.1	8.00361	7.93096	7.83217	7.06862	7.33298	7.03438	198.266	-1.13116	0.201762	-5.60643	2.06537e-08	2.41197e-07	2.41197e-07
FAM13A	7.51107	7.31641	7.4547	6.58061	6.86774	6.71002	143.531	-1.1305	0.224345	-5.03911	4.67713e-07	4.39133e-06	4.39133e-06
FHIT	9.01975	9.10218	8.79928	7.99982	8.16221	8.17032	400.544	-1.13017	0.159232	-7.09765	1.26893e-12	2.64455e-11	2.64455e-11
AC001226.2	5.29733	5.35014	5.47889	4.85663	5.02485	5.10137	38.0993	-1.12977	0.395756	-2.85472	0.00430744	0.0165273	0.0165273
XXYLT1-AS2	6.9709	6.80865	6.97753	6.13528	6.61032	6.01952	103.315	-1.12953	0.303918	-3.71656	0.000201953	0.00109823	0.00109823
MACROD1	10.9434	10.9724	10.6967	9.88749	10.0118	9.84202	1449.13	-1.12932	0.124932	-9.0395	1.57393e-19	6.42698e-18	6.42698e-18
LZTS3	7.53398	7.68396	7.81632	6.80763	7.01064	7.01927	169.751	-1.12927	0.209847	-5.3814	7.39093e-08	7.89283e-07	7.89283e-07
ABTB1	9.29384	9.34897	9.57482	8.37995	8.87125	8.16512	535.705	-1.1292	0.198931	-5.67634	1.37609e-08	1.65433e-07	1.65433e-07
MAMDC4	10.2013	10.1579	10.3289	9.16204	9.35529	9.35211	932.75	-1.12919	0.126078	-8.95631	3.35712e-19	1.32807e-17	1.32807e-17
PRNP	11.6262	11.6143	11.5798	10.5569	10.7809	10.5389	2392.11	-1.12859	0.112297	-10.05	9.18736e-24	5.12365e-22	1e-20
CYTIP	13.126	13.0988	13.3752	12.2171	12.1802	12.2494	7215.81	-1.12785	0.109438	-10.3059	6.62709e-25	3.9915e-23	1e-20
AL109955.1	6.1126	6.07106	6.41815	5.74066	5.89792	5.3702	65.4867	-1.12705	0.366989	-3.07109	0.00213282	0.0089091	0.0089091
AL139246.2	4.93564	5.18145	5.04379	4.65954	4.7376	4.78311	30.9333	-1.12705	0.427876	-2.63406	0.00843711	0.0295919	0.0295919
AC091185.1	5.04594	5.09428	5.10051	4.75048	4.78954	4.69477	31.1615	-1.12697	0.414016	-2.72203	0.00648817	0.0235517	0.0235517
CXCL16	5.02799	5.02443	4.94522	4.79713	4.70907	4.49747	29.6693	-1.12634	0.458989	-2.45395	0.0141295	0.0458848	0.0458848
SPSB1	9.38617	9.46495	9.51412	8.50181	8.77193	8.34566	551.109	-1.12603	0.1579	-7.13127	9.94454e-13	2.09977e-11	2.09977e-11
PEX11A	6.53369	6.41685	6.43521	6.01209	5.98134	5.7049	76.6269	-1.12577	0.292143	-3.8535	0.000116441	0.000670484	0.000670484
GPC2	6.91218	7.11183	7.28442	6.25844	6.78858	6.20777	117.279	-1.12516	0.300181	-3.74829	0.000178042	0.000982226	0.000982226
AL139246.5	8.20131	8.28815	8.18166	7.56985	7.52689	7.14169	242.318	-1.12217	0.195826	-5.73044	1.00172e-08	1.23508e-07	1.23508e-07
NARF-IT1	5.42434	5.41499	5.71346	5.09019	5.02383	5.26251	42.2859	-1.12125	0.385991	-2.90485	0.00367426	0.0143562	0.0143562
PALM	5.50078	5.6491	5.51687	4.93936	5.20762	5.28048	42.8771	-1.12054	0.390153	-2.87206	0.00407811	0.0157704	0.0157704
AC026471.4	6.84762	6.84492	7.04171	6.36034	6.32826	6.18868	102.85	-1.11892	0.248792	-4.49741	6.87866e-06	5.17877e-05	5.17877e-05
ALOX5AP	11.8501	12.1171	12.1347	10.6531	11.585	10.7488	3242.71	-1.11882	0.384573	-2.90925	0.00362293	0.0141786	0.0141786
ITM2B	9.66451	9.75233	9.81604	8.8095	8.97527	8.7032	671.208	-1.11777	0.137945	-8.10299	5.36238e-16	1.60087e-14	1.60087e-14
KCNQ1OT1	11.2851	11.2277	11.3802	10.3448	10.0488	10.5813	1944.08	-1.1175	0.143134	-7.80735	5.84046e-15	1.58455e-13	1.58455e-13
RNF144A	10.7102	10.7443	10.7551	9.81155	9.93555	9.59512	1318.92	-1.1167	0.125814	-8.87581	6.9426e-19	2.65494e-17	2.65494e-17
AC136475.5	6.68403	6.78666	6.65956	6.06828	6.35551	5.86735	90.0635	-1.11643	0.296686	-3.763	0.000167889	0.000932406	0.000932406
WNT2B	5.00926	5.08388	4.90638	4.71903	4.62932	4.70874	29.8147	-1.11544	0.425584	-2.62096	0.00876819	0.0306238	0.0306238
AC017104.4	7.72647	7.49824	7.54287	6.67857	6.99278	6.94059	160.178	-1.11508	0.219445	-5.08136	3.74742e-07	3.5699e-06	3.5699e-06
IFT140	9.41254	9.57925	9.63082	8.4803	8.71136	8.74406	586.709	-1.1148	0.145107	-7.68261	1.55878e-14	4.04243e-13	4.04243e-13
GRHL1	6.16483	6.48459	6.6275	5.89955	5.89359	5.90054	76.0844	-1.11477	0.299639	-3.72036	0.000198937	0.00108483	0.00108483
AC100821.1	6.41963	6.38005	6.66962	5.8572	6.03427	5.92819	78.5224	-1.11396	0.287212	-3.87855	0.000105081	0.000611059	0.000611059
GNG4	6.45548	6.41328	6.52544	5.96789	5.93524	5.85238	76.8197	-1.11354	0.273328	-4.07402	4.62087e-05	0.000291811	0.000291811
GGT7	9.53986	9.43016	9.40632	8.69842	8.64505	8.33848	554.122	-1.11266	0.150808	-7.37802	1.60659e-13	3.75058e-12	3.75058e-12
MAPK8	11.4878	11.4529	11.599	10.4403	10.6343	10.5824	2252.05	-1.11257	0.110219	-10.0942	5.85918e-24	3.31678e-22	1e-20
DDAH2	8.59703	8.77312	8.76312	7.8855	7.977	7.75856	335.526	-1.11226	0.162296	-6.85328	7.21779e-12	1.37246e-10	1.37246e-10
ST3GAL5	9.80984	9.57768	9.70436	8.72296	8.82456	8.85593	652.52	-1.11162	0.134013	-8.29484	1.08732e-16	3.46962e-15	3.46962e-15
AC010536.2	7.09745	7.11053	7.14732	6.34509	6.2443	6.78537	118.634	-1.11143	0.265366	-4.18827	2.81084e-05	0.000186399	0.000186399
ANKRD37	10.0185	10.0677	10.2818	9.09874	9.38413	9.11262	871.552	-1.11029	0.143038	-7.76218	8.34797e-15	2.2297e-13	2.2297e-13
NLRC5	12.3632	12.3781	12.4801	11.4179	11.4452	11.4551	4170.22	-1.11004	0.0959636	-11.5673	6.03264e-31	5.15384e-29	1e-20
AAK1	11.9064	11.9646	11.9923	10.9721	10.8763	11.1237	3053.53	-1.10818	0.108399	-10.2231	1.56185e-24	9.26802e-23	1e-20
ACTN1	10.7646	10.7143	10.5859	9.84502	9.57636	9.83895	1282.4	-1.1067	0.126767	-8.73014	2.54354e-18	9.29878e-17	9.29878e-17
PRCD	5.78287	5.72187	5.58715	5.01731	5.43439	5.32734	46.9936	-1.10432	0.392695	-2.81215	0.00492123	0.0185398	0.0185398
TNFSF12	6.38882	6.41384	6.31537	5.88841	5.81617	5.84367	72.5026	-1.10363	0.277492	-3.97718	6.97385e-05	0.000420877	0.000420877
RGS17	5.90247	6.1047	5.94456	5.4716	5.74556	5.26377	56.4873	-1.10362	0.37151	-2.97062	0.00297197	0.0119534	0.0119534
PPP2R5A	11.6023	11.5866	11.6133	10.6708	10.6261	10.6505	2393.65	-1.1029	0.0970116	-11.3688	5.98127e-30	4.81942e-28	1e-20
PIM1	12.5343	12.6611	13.183	11.8594	12.0418	11.6411	5575.83	-1.10258	0.165805	-6.64984	2.9342e-11	5.12996e-10	5.12996e-10
PPP1R15A	12.0638	12.2453	12.4747	11.1865	11.6877	10.9492	3811.14	-1.10113	0.294481	-3.73922	0.000184595	0.0010142	0.0010142
EVA1B	6.44779	6.79961	6.92007	6.14212	6.34601	5.91328	92.2639	-1.10111	0.307663	-3.57894	0.00034499	0.00176765	0.00176765
MXD1	10.5249	10.4787	10.4005	9.63431	9.50951	9.49179	1102.15	-1.101	0.115903	-9.49932	2.11265e-21	9.84487e-20	9.84487e-20
AL357033.3	6.3371	6.04814	6.27689	5.66178	5.71417	5.80121	66.1424	-1.10097	0.303201	-3.63117	0.000282134	0.00147829	0.00147829
NR4A2	8.88404	8.89186	9.41742	8.28766	8.61774	7.6076	436.149	-1.10081	0.45102	-2.4407	0.0146587	0.0472766	0.0472766
ALPK2	13.191	13.0792	12.9689	11.856	12.5356	11.829	6670.95	-1.10013	0.293097	-3.75346	0.00017441	0.000965509	0.000965509
MYL5	9.06711	9.16931	9.15403	8.19813	8.38369	8.22728	444.538	-1.09845	0.145372	-7.55614	4.15219e-14	1.03556e-12	1.03556e-12
PMEL	6.02294	6.05942	6.32898	5.67941	5.6471	5.6447	62.7408	-1.09824	0.311099	-3.53019	0.000415265	0.00208342	0.00208342
TCEA2	10.2799	10.5117	10.5744	9.67187	9.75806	9.08432	1098.37	-1.09734	0.177018	-6.19901	5.68178e-10	8.36708e-09	8.36708e-09
OAS2	11.0741	10.4598	9.95571	9.50358	9.96599	9.42427	1195.18	-1.09666	0.433267	-2.53113	0.0113696	0.0381658	0.0381658
PIF1	12.3206	12.4168	12.709	11.735	11.4807	11.3628	4436.67	-1.09572	0.138394	-7.91736	2.42608e-15	6.84415e-14	6.84415e-14
ABCA5	11.2463	11.1495	11.3443	10.194	10.4309	10.2897	1881.84	-1.09488	0.117697	-9.30251	1.37174e-20	6.05274e-19	6.05274e-19
FSIP2	5.73254	5.66068	5.75996	5.29161	5.21646	5.40022	47.6255	-1.09244	0.341752	-3.1966	0.00139057	0.00610675	0.00610675
AP001625.2	5.14506	5.2347	5.36665	5.02735	4.88405	4.78259	35.169	-1.09197	0.413233	-2.6425	0.00822956	0.0289526	0.0289526
ABCA1	6.0928	6.2273	6.17067	5.61858	5.73033	5.67455	63.311	-1.08967	0.29944	-3.63904	0.000273654	0.00143882	0.00143882
DUSP2	13.3016	13.2708	13.1567	12.4379	12.3098	12.0902	7461.43	-1.08951	0.116374	-9.36221	7.80866e-21	3.52296e-19	3.52296e-19
AATK	8.57273	8.70585	8.62924	7.66973	8.30812	7.29206	322.14	-1.08896	0.437292	-2.49023	0.0127659	0.0420906	0.0420906
REM2	5.6866	5.8016	5.72157	5.21401	5.45913	5.24113	47.9214	-1.08783	0.35783	-3.04009	0.00236511	0.00976191	0.00976191
PHF11	9.08084	8.82591	8.9122	7.85825	8.17012	8.2746	393.877	-1.08677	0.172464	-6.30144	2.94887e-10	4.54537e-09	4.54537e-09
GPR65	10.1663	10.2223	10.1967	9.08592	9.56122	9.16609	916.105	-1.08634	0.152022	-7.14593	8.93917e-13	1.89914e-11	1.89914e-11
CD79B	12.8183	12.9453	12.861	11.863	12.0948	11.7916	5785.29	-1.08611	0.113647	-9.55683	1.21416e-21	5.78093e-20	5.78093e-20
PLA2G4C	9.87778	9.79879	9.75519	8.80267	9.10002	8.84301	705.418	-1.08603	0.140027	-7.75586	8.77485e-15	2.34113e-13	2.34113e-13
AC011374.2	4.92354	5.02362	4.90332	4.6691	4.69376	4.56779	28.7016	-1.08603	0.436489	-2.4881	0.0128429	0.042304	0.042304
AC103858.1	5.76084	5.90842	5.91669	5.43317	5.46196	5.37289	52.1186	-1.08579	0.328257	-3.30775	0.000940472	0.00430479	0.00430479
OAS1	9.84978	9.51632	9.4579	8.53561	8.91352	8.75219	620.601	-1.08549	0.166405	-6.52314	6.88516e-11	1.15594e-09	1.15594e-09
AC110285.2	6.15584	6.22648	6.29954	5.78408	5.9306	5.38779	66.1984	-1.08545	0.353716	-3.06871	0.00214982	0.00896392	0.00896392
TRAPPC6A	11.2124	11.4304	11.3271	10.3417	10.7059	10.0384	1989.78	-1.08524	0.161189	-6.73271	1.66536e-11	3.02578e-10	3.02578e-10
AL354892.2	5.53611	5.27954	5.60301	5.15164	5.11223	5.03175	40.8084	-1.08454	0.383649	-2.8269	0.00470003	0.0177984	0.0177984
LINC01678	5.95624	5.94952	6.12803	5.64321	5.53552	5.47218	57.5788	-1.08417	0.318113	-3.40814	0.00065408	0.0031161	0.0031161
MIA2	6.07044	6.13966	6.15813	5.55365	5.9553	5.28508	61.9663	-1.08413	0.392377	-2.76299	0.00572747	0.02117	0.02117
VGLL4	11.3504	11.2261	11.3504	10.4003	10.3325	10.4083	1967.22	-1.08398	0.104628	-10.3604	3.75424e-25	2.2898e-23	1e-20
AGGF1P1	6.68906	6.56883	6.4394	5.82571	6.32137	5.80521	82.6246	-1.08348	0.329321	-3.29005	0.00100169	0.00454476	0.00454476
AC019080.5	6.2301	6.49753	6.28306	5.70884	6.0942	5.58763	71.3155	-1.08339	0.344049	-3.14894	0.00163864	0.00705342	0.00705342
NR4A3	9.45297	9.22558	9.44466	8.69108	8.5072	8.33464	527.355	-1.08331	0.154951	-6.99129	2.72369e-12	5.45917e-11	5.45917e-11
EDEM1	14.4296	14.3467	14.3809	13.3262	13.8475	12.9614	16491.1	-1.08314	0.298233	-3.63188	0.000281368	0.00147492	0.00147492
RNU2-22P	5.96615	6.01298	6.01132	5.35299	5.54153	5.69814	57.1116	-1.08303	0.330309	-3.27884	0.00104236	0.00470979	0.00470979
SEPSECS	10.4865	10.3933	10.4318	9.40557	9.87792	9.1937	1082.47	-1.083	0.171284	-6.32284	2.56798e-10	3.98119e-09	3.98119e-09
ADA	9.7484	9.95497	10.0545	9.02546	9.19922	8.85269	762.992	-1.0829	0.149321	-7.25221	4.10023e-13	9.0295e-12	9.0295e-12
IGHV5-78	6.20165	6.23547	6.38812	5.72787	5.95654	5.58154	68.1649	-1.08289	0.320684	-3.37683	0.000733266	0.00344921	0.00344921
MCAM	5.97779	5.99331	6.13073	5.4597	5.62047	5.62469	58.3629	-1.08116	0.316183	-3.41941	0.000627577	0.00300708	0.00300708
EEPD1	5.71896	5.5011	6.10056	5.38825	5.2264	5.48658	51.0761	-1.08056	0.388606	-2.78059	0.00542598	0.0201982	0.0201982
SLC25A29	11.0603	11.2801	11.5311	10.5467	10.4591	10.0766	1963.25	-1.07967	0.157849	-6.83993	7.92341e-12	1.49954e-10	1.49954e-10
AC025678.3	9.85026	9.6038	9.87765	8.95735	8.91024	8.84952	693.606	-1.07802	0.136295	-7.90941	2.58606e-15	7.27842e-14	7.27842e-14
CDK5R1	13.5344	13.6027	13.6162	12.54	12.9487	12.3431	9468.48	-1.07766	0.144602	-7.45259	9.1525e-14	2.18319e-12	2.18319e-12
ZNF140	9.00774	8.95855	8.84706	8.24855	7.93632	8.17253	393.892	-1.07235	0.159141	-6.73834	1.60206e-11	2.92179e-10	2.92179e-10
HES1	11.4166	11.3812	11.4666	10.4135	10.7364	10.2976	2127.82	-1.07211	0.133487	-8.03155	9.62477e-16	2.80387e-14	2.80387e-14
AC006378.1	6.09585	6.14715	5.94099	5.45782	5.66971	5.65647	59.5233	-1.06985	0.320145	-3.34176	0.000832484	0.00385548	0.00385548
AL354707.1	9.47939	9.6275	9.81211	8.61245	8.98967	8.70264	633.098	-1.06964	0.160728	-6.65498	2.83338e-11	4.9681e-10	4.9681e-10
GPR174	9.57671	9.42289	9.64331	8.72272	8.79687	8.53548	593.042	-1.06864	0.144021	-7.42006	1.17064e-13	2.77316e-12	2.77316e-12
AKAP7	7.33407	7.35419	7.30733	6.74098	6.86815	6.3494	135.569	-1.06844	0.25082	-4.2598	2.04613e-05	0.000139687	0.000139687
GDF7	6.52573	6.62756	6.69202	5.96713	6.30673	5.85026	85.0857	-1.06792	0.302808	-3.52671	0.000420751	0.00210699	0.00210699
AC093535.1	5.56484	5.64634	5.74343	5.11817	5.28369	5.34548	45.6745	-1.0677	0.359074	-2.97348	0.00294446	0.0118546	0.0118546
CASP10	9.74379	9.69938	9.54118	8.73669	9.03068	8.58173	640.638	-1.06609	0.158764	-6.71492	1.88165e-11	3.40081e-10	3.40081e-10
ATP8A1	12.9966	12.9694	12.9583	11.871	12.3652	11.8077	6223.33	-1.06495	0.144987	-7.34515	2.05529e-13	4.73838e-12	4.73838e-12
SH3TC1	10.6207	10.8261	11.0555	9.82616	10.112	9.86443	1436.1	-1.06392	0.145539	-7.31015	2.66838e-13	6.04609e-12	6.04609e-12
AC093582.1	6.54726	6.52413	6.36627	5.90905	6.15676	5.73681	77.9273	-1.06287	0.307078	-3.46123	0.000537717	0.002624	0.002624
GNG11	9.91298	10.1087	10.0536	8.98783	9.11258	9.34405	822.275	-1.06043	0.140225	-7.56233	3.95922e-14	9.90504e-13	9.90504e-13
PGGHG	12.7125	12.6721	12.5584	11.7366	11.9647	11.4017	4974.2	-1.0592	0.14099	-7.51258	5.79726e-14	1.42373e-12	1.42373e-12
TMEM145	8.09455	7.88336	8.3412	7.44913	7.32798	7.37516	228.73	-1.05853	0.198176	-5.34138	9.22405e-08	9.70842e-07	9.70842e-07
CHSY1	11.3733	11.3938	11.5929	10.5387	10.6045	10.4909	2185.84	-1.05725	0.112264	-9.41751	4.61894e-21	2.11961e-19	2.11961e-19
LRRC49	7.59659	7.51852	7.50885	6.84484	7.02558	6.69804	155.514	-1.05675	0.216928	-4.87144	1.10788e-06	9.74483e-06	9.74483e-06
INSR	12.3403	12.3967	12.6531	11.4126	11.9091	11.2143	4402.8	-1.05673	0.166699	-6.33914	2.31053e-10	3.60293e-09	3.60293e-09
HSPA13	12.201	12.2899	12.299	11.0643	11.8683	10.8686	3825.96	-1.05578	0.379974	-2.77856	0.00545998	0.0203153	0.0203153
ACVR1B	8.74607	8.58388	8.50049	7.91758	7.90341	7.64706	316.761	-1.05521	0.172252	-6.12595	9.01419e-10	1.28427e-08	1.28427e-08
SATB2	9.70617	9.70089	9.54814	8.83286	8.90264	8.64791	637.257	-1.05394	0.138764	-7.59518	3.07366e-14	7.77027e-13	7.77027e-13
TMEM255A	8.58902	8.6092	8.62291	7.7232	7.96553	7.7587	314.922	-1.05363	0.163915	-6.42791	1.2937e-10	2.09461e-09	2.09461e-09
SH3KBP1	14.1151	14.1169	14.0897	13.0774	13.351	13.0909	13645.6	-1.05182	0.108036	-9.73582	2.12091e-22	1.07121e-20	1.07121e-20
AC087741.1	8.28889	8.2318	8.30265	7.47173	7.69807	7.35981	252.442	-1.05137	0.183641	-5.72514	1.03349e-08	1.27035e-07	1.27035e-07
CATSPER2P1	6.39	6.43165	6.32467	5.78714	5.93889	5.90049	73.1578	-1.04996	0.281098	-3.73523	0.000187546	0.00102835	0.00102835
SEPT7-AS1	7.59753	7.58938	7.69141	6.79521	7.20975	6.76032	164.727	-1.04918	0.233201	-4.49904	6.82609e-06	5.14401e-05	5.14401e-05
GIMAP2	10.6029	10.6002	10.6592	9.77762	9.74335	9.68767	1233.4	-1.04805	0.108787	-9.63397	5.74626e-22	2.79111e-20	2.79111e-20
RLIM	12.5499	12.4498	12.4218	11.6769	11.3842	11.6087	4420.46	-1.04611	0.113213	-9.24025	2.45924e-20	1.05989e-18	1.05989e-18
SLCO4A1	10.7869	10.753	10.9024	9.98053	9.76692	10.034	1411.87	-1.04528	0.121946	-8.57169	1.01981e-17	3.55048e-16	3.55048e-16
IRAK2	11.5773	11.6699	11.7362	10.6049	11.0954	10.4863	2525.83	-1.04472	0.155975	-6.69798	2.11324e-11	3.79375e-10	3.79375e-10
ATP6AP1L	9.78625	9.81036	9.93183	8.91919	9.29582	8.66115	727.015	-1.04374	0.173197	-6.02633	1.67726e-09	2.29855e-08	2.29855e-08
GPT	7.93672	8.00058	8.15169	7.10945	7.24313	7.56134	216.622	-1.04316	0.204926	-5.09043	3.5726e-07	3.41959e-06	3.41959e-06
SIPA1	13.0565	13.0712	13.0273	12.2521	12.1762	11.9636	6585.46	-1.04282	0.10808	-9.64862	4.98227e-22	2.44466e-20	2.44466e-20
SLCO5A1	11.0822	11.0507	11.1547	10.2117	10.1898	10.2163	1710.8	-1.04259	0.103348	-10.0881	6.2339e-24	3.51726e-22	1e-20
LINC00910	8.67196	8.79999	8.92218	7.99396	8.40199	7.43978	361.164	-1.04231	0.24021	-4.33916	1.43029e-05	0.000100756	0.000100756
AJM1	9.8267	9.9818	10.0791	9.1438	9.2794	8.85947	790.012	-1.0418	0.151209	-6.88985	5.58524e-12	1.07562e-10	1.07562e-10
KANTR	9.6814	9.51131	9.6053	8.80763	8.59878	8.88655	618.053	-1.04016	0.141	-7.37702	1.61875e-13	3.77532e-12	3.77532e-12
DOC2GP	7.38942	7.25318	7.25841	6.42041	6.81796	6.72975	133.468	-1.03944	0.239036	-4.34844	1.37108e-05	9.71244e-05	9.71244e-05
PLA2G6	8.85282	9.04829	9.48846	8.16933	8.72831	8.00591	459.309	-1.0393	0.231068	-4.49782	6.86538e-06	5.172e-05	5.172e-05
NATD1	6.61031	6.93532	7.11331	6.31096	6.55106	6.04005	103.385	-1.03927	0.304094	-3.4176	0.000631751	0.00302407	0.00302407
GABBR1	5.93417	6.08944	6.02883	5.69164	5.54301	5.48044	57.9594	-1.03846	0.317333	-3.27247	0.00106611	0.00480716	0.00480716
ZNF710-AS1	7.3415	7.43907	7.50489	6.71817	6.77503	6.86522	145.289	-1.03807	0.209817	-4.94751	7.51686e-07	6.83382e-06	6.83382e-06
EDEM2	10.7809	10.9529	10.8834	9.86764	10.1827	9.8925	1469.56	-1.03746	0.129843	-7.99014	1.3478e-15	3.88878e-14	3.88878e-14
ACTR1B	11.8187	11.8497	11.9374	10.9643	11.1402	10.7734	2914.06	-1.03716	0.121626	-8.52746	1.49591e-17	5.17067e-16	5.17067e-16
TMEM191B	6.14511	6.31711	6.3264	5.90098	5.88875	5.5008	68.0513	-1.03712	0.328266	-3.1594	0.00158096	0.00682518	0.00682518
TCEA1P2	7.23612	7.40995	7.22276	6.79464	6.75821	6.38515	132.705	-1.03707	0.244478	-4.24199	2.21548e-05	0.000150142	0.000150142
GOLM1	10.3579	10.344	10.1742	9.4073	9.43122	9.45388	989.102	-1.03707	0.118881	-8.72354	2.69632e-18	9.81265e-17	9.81265e-17
ZSWIM6	10.1048	9.9269	10.021	9.20606	9.06567	9.23024	820.745	-1.03705	0.12599	-8.23124	1.85284e-16	5.76725e-15	5.76725e-15
EVI2A	8.43307	8.60497	8.48787	7.70275	8.04135	7.39299	296.467	-1.03694	0.209827	-4.94185	7.73854e-07	7.01946e-06	7.01946e-06
NPM2	8.74351	8.63515	8.70647	7.9912	8.07538	7.63004	335.216	-1.0366	0.178677	-5.80154	6.57089e-09	8.35387e-08	8.35387e-08
SPIRE2	8.82598	9.08978	9.26368	8.30322	8.28553	8.21418	432.31	-1.03657	0.164373	-6.30625	2.85883e-10	4.41506e-09	4.41506e-09
C12orf42	7.71043	7.69802	7.96284	6.99148	7.09969	7.23014	185.105	-1.03631	0.203037	-5.10403	3.32492e-07	3.20288e-06	3.20288e-06
SIDT2	11.1583	11.3366	11.3815	10.364	10.5255	10.3162	1963.7	-1.0348	0.118565	-8.7277	2.59898e-18	9.48708e-17	9.48708e-17
SEC24D	12.7223	12.8195	12.9778	11.8139	12.0951	11.8869	5715.24	-1.03372	0.118676	-8.71045	3.02658e-18	1.09649e-16	1.09649e-16
GRIN1	9.30152	9.44662	9.51854	8.4019	8.80464	8.55093	547.908	-1.03357	0.159138	-6.49482	8.31346e-11	1.3832e-09	1.3832e-09
TRIO	13.9316	13.8488	13.97	12.9263	13.0967	12.9924	12008.6	-1.03327	0.0980912	-10.5338	6.03665e-26	3.83826e-24	1e-20
PXN	9.75929	9.99837	10.0307	9.04377	9.25299	8.9306	774.197	-1.0331	0.146466	-7.05349	1.7448e-12	3.58055e-11	3.58055e-11
HLCS	10.7032	10.7757	10.6663	9.65428	10.1552	9.63499	1320.32	-1.03189	0.155864	-6.62041	3.582e-11	6.19509e-10	6.19509e-10
PTP4A2P1	5.884	5.77809	5.89644	5.4347	5.47842	5.39327	51.9107	-1.03027	0.325537	-3.16485	0.00155165	0.00671378	0.00671378
PLPP5	10.8315	10.8868	10.8219	9.82587	10.1971	9.84732	1444.18	-1.02999	0.133816	-7.69706	1.39234e-14	3.64216e-13	3.64216e-13
IQGAP2	11.9728	11.9025	11.9809	10.9377	11.1579	11.0667	3089.47	-1.02997	0.106153	-9.70274	2.93521e-22	1.46408e-20	1.46408e-20
GNG2	11.2896	11.3212	11.2203	10.2389	10.5734	10.3388	1941.35	-1.02953	0.122794	-8.38418	5.10789e-17	1.68344e-15	1.68344e-15
STAT4	10.2674	10.3507	10.3858	9.19056	9.82035	9.31283	1018.89	-1.02868	0.169622	-6.06458	1.32301e-09	1.84563e-08	1.84563e-08
NHLRC4	5.64117	5.7792	5.79797	5.41534	5.39557	5.19036	48.3205	-1.02834	0.351983	-2.92157	0.00348278	0.0137058	0.0137058
ZNF449	7.41897	7.54388	7.57138	6.7934	6.97421	6.79745	153.196	-1.02821	0.21083	-4.87698	1.07723e-06	9.49953e-06	9.49953e-06
BAZ2B	10.3941	10.4419	10.4112	9.4057	9.80734	9.39623	1075.71	-1.02621	0.144187	-7.11724	1.10109e-12	2.31276e-11	2.31276e-11
IGIP	8.39405	8.64623	8.52985	7.73291	7.98583	7.53454	300.052	-1.0262	0.190295	-5.39267	6.9419e-08	7.46293e-07	7.46293e-07
C2CD2	10.4488	10.3354	10.4056	9.52669	9.59251	9.49233	1062.52	-1.02522	0.114107	-8.98472	2.59403e-19	1.03298e-17	1.03298e-17
DDIT4	13.0683	13.1064	13.2395	12.1472	12.769	11.4961	7056.05	-1.02492	0.411134	-2.49291	0.01267	0.0417859	0.0417859
ATAD1	11.0053	11.0071	10.9436	10.0525	10.1957	10.0781	1589.64	-1.02474	0.108131	-9.47678	2.62239e-21	1.21732e-19	1.21732e-19
MAP3K1	11.3454	11.3637	11.576	10.5392	10.5964	10.5118	2162.15	-1.02467	0.112576	-9.10207	8.86242e-20	3.7176e-18	3.7176e-18
SNX30	10.2723	10.283	10.3769	9.48878	9.45581	9.42468	1002.45	-1.02465	0.113959	-8.99136	2.44182e-19	9.75593e-18	9.75593e-18
AMZ2P1	8.57086	8.61177	8.93849	7.74982	8.11854	7.93876	341.361	-1.02448	0.186438	-5.49503	3.90653e-08	4.38157e-07	4.38157e-07
ZNF33B	10.5962	10.5975	10.5818	9.62865	10.0427	9.42373	1214.78	-1.02296	0.15994	-6.39588	1.59629e-10	2.55026e-09	2.55026e-09
AL691432.1	7.82849	7.74686	7.91479	7.11297	7.01892	7.31823	190.052	-1.02289	0.197546	-5.17797	2.24309e-07	2.22298e-06	2.22298e-06
SCRT1	9.72368	9.74979	9.72273	8.8812	9.014	8.78748	675.229	-1.02272	0.130536	-7.83476	4.69755e-15	1.29341e-13	1.29341e-13
AC017104.1	9.42591	9.56293	9.61185	8.63492	9.00079	8.42158	591.712	-1.02216	0.174345	-5.86285	4.54988e-09	5.90496e-08	5.90496e-08
CALCOCO1	9.32192	9.586	9.80693	8.59341	9.02134	8.61878	613.334	-1.02072	0.180775	-5.64633	1.6391e-08	1.94624e-07	1.94624e-07
AC004656.1	10.4822	10.459	10.5222	9.52641	9.70478	9.652	1131.52	-1.02009	0.115214	-8.8539	8.45168e-19	3.21671e-17	3.21671e-17
NMRK1	7.52399	7.78134	7.63629	6.89376	7.12583	6.91977	168.071	-1.01996	0.211671	-4.8186	1.44566e-06	1.24034e-05	1.24034e-05
PNRC1	11.5236	11.4873	11.715	10.7568	10.6717	10.6691	2394.65	-1.01884	0.110765	-9.19825	3.63842e-20	1.54871e-18	1.54871e-18
TMEM187	7.88314	8.01291	8.21038	7.29296	7.50175	7.17954	217.698	-1.01874	0.202897	-5.02097	5.14118e-07	4.79608e-06	4.79608e-06
STARD13	12.3251	12.2097	12.1588	11.3001	11.3632	11.3735	3758.02	-1.01822	0.100524	-10.1291	4.10273e-24	2.35902e-22	1e-20
MICAL1	11.156	11.1866	11.201	10.2883	10.3857	10.2483	1820.86	-1.01667	0.104853	-9.69613	3.13166e-22	1.55884e-20	1.55884e-20
NR4A1	9.30755	9.288	9.45253	8.50142	8.73745	8.34892	522.396	-1.01637	0.157065	-6.471	9.73592e-11	1.60656e-09	1.60656e-09
UPRT	9.63882	9.44364	9.8253	8.73847	8.84055	8.8927	638.646	-1.01597	0.147336	-6.89559	5.36398e-12	1.03466e-10	1.03466e-10
CTSB	10.6229	10.626	10.668	9.78699	9.86134	9.68439	1255.45	-1.01524	0.112755	-9.00391	2.17823e-19	8.77559e-18	8.77559e-18
ORAI3	8.93499	9.01671	9.14871	8.24346	8.44128	8.01336	422.65	-1.01471	0.169446	-5.9884	2.11919e-09	2.87313e-08	2.87313e-08
IFITM3	7.00956	6.87365	6.93521	6.29019	6.53264	6.25445	105.406	-1.01446	0.253019	-4.00941	6.08704e-05	0.000373819	0.000373819
ETFBKMT	5.50484	5.65703	5.77428	5.20498	5.43794	5.11484	45.6281	-1.01381	0.384647	-2.6357	0.00839647	0.0294622	0.0294622
GPER1	10.4544	10.458	10.6208	9.42635	10.0238	9.42342	1154.03	-1.01282	0.172184	-5.8822	4.04849e-09	5.29605e-08	5.29605e-08
CR2	15.5484	15.5052	15.3459	14.473	14.7578	14.4689	35318.8	-1.01267	0.116033	-8.72748	2.60407e-18	9.49125e-17	9.49125e-17
LINC02081	7.02933	7.34581	7.39621	6.60668	6.87508	6.41886	131.008	-1.01261	0.26197	-3.86537	0.000110922	0.000642235	0.000642235
CRYL1	7.82229	8.02358	8.13029	7.11742	7.53544	7.19405	211.707	-1.01084	0.215329	-4.69439	2.67405e-06	2.18384e-05	2.18384e-05
SNX33	6.82545	6.86095	6.59615	6.36109	6.30234	5.95916	94.4865	-1.00994	0.283078	-3.56773	0.000360091	0.00183916	0.00183916
AC136475.2	5.80012	6.04273	6.08042	5.59441	5.77942	5.17515	56.9324	-1.00993	0.402763	-2.50751	0.0121587	0.0403591	0.0403591
AC005578.1	5.05023	5.05749	5.1047	4.77336	4.82928	4.70011	31.1119	-1.00911	0.415519	-2.42855	0.0151592	0.0486306	0.0486306
AC133552.4	6.36589	6.41409	6.51724	5.8947	6.12621	5.74082	75.8546	-1.00876	0.303424	-3.3246	0.000885457	0.00407808	0.00407808
TMEM132A	9.735	9.81187	9.72864	8.9738	9.06042	8.75264	689.605	-1.0072	0.137406	-7.33007	2.30033e-13	5.26801e-12	5.26801e-12
PDGFD	6.44847	6.47812	6.06333	5.90395	5.97616	5.67817	71.9247	-1.00711	0.32201	-3.12759	0.00176247	0.0075313	0.0075313
GLI1	7.76661	7.76111	7.77823	6.83409	7.36486	7.01781	181.878	-1.00677	0.227335	-4.42859	9.4852e-06	6.94371e-05	6.94371e-05
NARF	11.8356	11.9404	12.0807	11.1288	11.1654	10.9363	3111.06	-1.00668	0.116747	-8.62278	6.53467e-18	2.30841e-16	2.30841e-16
ZBTB8A	8.45215	8.16837	8.4786	7.5154	7.75785	7.64778	271.887	-1.00624	0.183314	-5.48914	4.03892e-08	4.51896e-07	4.51896e-07
WDR34	12.6865	12.7996	12.8276	11.9327	12.087	11.6095	5470.52	-1.00489	0.131418	-7.64651	2.06514e-14	5.29856e-13	5.29856e-13
REEP2	7.30633	7.64164	7.89286	6.95541	7.1814	6.76584	167.488	-1.00477	0.252195	-3.9841	6.77373e-05	0.000409415	0.000409415
ENKUR	5.87482	5.94971	6.0396	5.63688	5.4295	5.54203	55.9396	-1.00423	0.321283	-3.12569	0.00177391	0.00757478	0.00757478
TMEM258	10.9402	11.136	11.2531	10.1099	10.3028	10.352	1747.53	-1.00163	0.127758	-7.84005	4.50355e-15	1.24426e-13	1.24426e-13
AC073957.3	9.98277	10.0594	10.1637	9.32579	9.17926	9.22828	854.695	-1.00062	0.123958	-8.07222	6.9029e-16	2.03805e-14	2.03805e-14
ZNF160	9.68258	9.5288	9.73319	8.8226	8.89882	8.79957	641.971	-1.00027	0.132126	-7.57062	3.71441e-14	9.32162e-13	9.32162e-13
AC131391.1	6.35734	6.20867	6.20487	6.74176	6.96088	6.61031	95.3064	1.00261	0.267503	3.74804	0.000178223	0.000983002	0.000983002
MIER2	8.83992	8.58291	8.73365	9.5955	9.3924	9.5912	590.837	1.00414	0.144259	6.96067	3.38649e-12	6.70398e-11	6.70398e-11
LMO4	9.8195	10.1053	10.0417	10.8008	11.0957	10.5879	1451.23	1.0042	0.151152	6.64366	3.05996e-11	5.34594e-10	5.34594e-10
TRIM55	6.53792	6.51279	6.44462	6.95212	7.29135	6.93572	114.932	1.00732	0.248699	4.05035	5.11414e-05	0.000319196	0.000319196
SNX22	9.7953	10.0578	10.1741	11.0999	10.6406	10.846	1480.99	1.00811	0.152196	6.62378	3.50138e-11	6.06872e-10	6.06872e-10
MIR4664	4.8687	4.95874	5.03197	5.31433	5.29178	5.22145	35.5248	1.00904	0.394895	2.55521	0.0106123	0.0360505	0.0360505
CDH24	7.46188	7.35674	7.74899	8.29237	8.23913	8.2117	249.869	1.00965	0.187351	5.38908	7.08203e-08	7.60001e-07	7.60001e-07
CHAF1B	10.1575	10.3179	10.4569	11.1909	11.1938	11.1581	1823.62	1.01037	0.116641	8.66225	4.62551e-18	1.64605e-16	1.64605e-16
NTRK2	6.77918	6.95113	6.84546	7.14324	7.92903	7.24189	152.44	1.01152	0.280309	3.6086	0.000307859	0.00159813	0.00159813
KIF7	5.8977	5.59768	5.93054	6.32112	6.23696	6.30924	69.0737	1.01255	0.30852	3.28195	0.00103091	0.00466069	0.00466069
POLR2J	9.49216	9.64524	9.71753	10.5115	10.5066	10.3896	1119.66	1.01357	0.120792	8.391	4.82037e-17	1.59304e-15	1.59304e-15
NDRG3	9.76188	9.71195	9.74901	10.6831	10.4394	10.6572	1220.77	1.01499	0.120931	8.39312	4.73423e-17	1.56672e-15	1.56672e-15
BZW1P2	6.34312	6.36195	6.16283	6.94762	6.49965	7.03685	100.223	1.01538	0.289579	3.5064	0.000454208	0.00224929	0.00224929
NUTF2	11.6513	11.6073	11.5537	12.4774	12.3134	12.6633	4497.87	1.01569	0.116672	8.70553	3.16095e-18	1.14173e-16	1.14173e-16
TBC1D1	10.3167	10.3683	10.4545	11.1212	11.2943	11.3399	1915.46	1.01963	0.113395	8.99178	2.43254e-19	9.75122e-18	9.75122e-18
KYNU	6.57936	6.74502	6.56255	7.1444	7.23531	7.32833	128.026	1.02039	0.226411	4.50678	6.5818e-06	4.98017e-05	4.98017e-05
AC016734.1	5.07569	4.8359	5.06132	5.49313	5.25116	5.23689	37.1051	1.02106	0.41532	2.45849	0.0139524	0.0453817	0.0453817
ILDR1	6.70145	6.98048	7.14569	7.62238	7.61799	7.58546	163.541	1.02181	0.22049	4.63425	3.58233e-06	2.84555e-05	2.84555e-05
PCDHGA11	5.71765	5.65693	5.8508	6.1511	6.23629	6.22381	65.1003	1.02234	0.299401	3.41463	0.00063869	0.00305304	0.00305304
RABIF	7.88795	7.86595	7.90586	8.71716	8.49641	8.72014	325.461	1.02254	0.162168	6.30546	2.8734e-10	4.43187e-09	4.43187e-09
UHRF1	11.8835	12.0667	11.9579	12.9141	12.7012	12.9736	5822.44	1.02272	0.112836	9.06375	1.26046e-19	5.20874e-18	5.20874e-18
EIF5	12.9476	12.8299	12.6422	13.7209	13.4938	13.8996	10461.2	1.02483	0.12996	7.88577	3.12594e-15	8.73666e-14	8.73666e-14
SLFNL1	6.93455	6.90875	6.85448	7.49109	7.40822	7.73615	157.489	1.02611	0.216152	4.74716	2.0629e-06	1.71377e-05	1.71377e-05
LILRB3	6.83385	7.09188	6.69314	7.57997	7.30111	7.70254	156.483	1.02991	0.240779	4.27739	1.891e-05	0.000130054	0.000130054
SLC30A3	5.29093	5.3855	5.39172	5.81172	5.85187	5.56924	48.4024	1.03001	0.350473	2.93892	0.00329358	0.0130744	0.0130744
GSEC	5.69331	5.51594	5.6169	6.04096	6.06303	6.05278	58.8702	1.03011	0.31152	3.30672	0.000943947	0.00431693	0.00431693
CIAPIN1	11.2058	11.1588	10.9804	12.1153	11.7234	12.1663	3229.43	1.03207	0.137214	7.5216	5.41083e-14	1.33427e-12	1.33427e-12
FAM102B	7.98987	7.99673	8.02491	8.78915	8.73466	8.82123	355.164	1.03295	0.14874	6.94467	3.79338e-12	7.45432e-11	7.45432e-11
RP2	9.72902	9.86259	9.78874	10.7433	10.5671	10.6869	1276.59	1.03357	0.115796	8.92582	4.42394e-19	1.72742e-17	1.72742e-17
UTP4	11.8738	11.7659	11.5241	12.6738	12.45	12.7594	4944.7	1.0338	0.128546	8.04225	8.82058e-16	2.5727e-14	2.5727e-14
CYB561A3	10.5524	10.54	10.5505	11.5571	11.3707	11.3771	2165.86	1.03408	0.107607	9.6098	7.26874e-22	3.48841e-20	3.48841e-20
CCDC150	10.7978	10.714	10.7632	11.7254	11.418	11.7885	2513.47	1.03437	0.124627	8.29976	1.04321e-16	3.34215e-15	3.34215e-15
SMAD3	8.8436	8.96186	8.89959	9.69123	9.94886	9.54296	677.896	1.03632	0.148407	6.98299	2.88967e-12	5.77263e-11	5.77263e-11
KHDC1	7.80968	7.90067	7.72181	8.69731	8.48529	8.53975	309.68	1.0366	0.165562	6.26114	3.82176e-10	5.79081e-09	5.79081e-09
MCM4	13.6923	13.7513	13.7933	14.6849	14.425	14.8483	20120.3	1.03944	0.120712	8.61093	7.24698e-18	2.55255e-16	2.55255e-16
PRKCA	10.1418	10.2208	10.3627	11.037	11.2331	11.1233	1755.68	1.04061	0.11717	8.88118	6.61578e-19	2.53801e-17	2.53801e-17
ACTR3C	6.72495	6.62325	6.57968	7.15238	7.12352	7.50065	130.868	1.04127	0.241386	4.31371	1.60534e-05	0.000112071	0.000112071
SERPINB8	8.36716	8.07995	7.89395	8.82057	9.0316	8.91164	390.688	1.04231	0.176405	5.90864	3.44953e-09	4.55625e-08	4.55625e-08
TCAF1P1	5.58896	5.62939	5.48111	6.08168	6.01949	5.91881	57.1672	1.04665	0.317917	3.29221	0.000994037	0.00451515	0.00451515
GLIS2	6.85219	6.58193	6.7391	7.60477	7.23145	7.23648	139.578	1.04671	0.2417	4.33061	1.48697e-05	0.000104478	0.000104478
NDUFB3	10.8977	10.9998	10.8159	11.8605	11.653	11.9147	2800.45	1.04674	0.116149	9.01208	2.02192e-19	8.20069e-18	8.20069e-18
SOD1	11.9972	12.0805	12.0622	12.9842	12.7546	13.1306	6200.79	1.04697	0.117812	8.8868	6.28946e-19	2.42441e-17	2.42441e-17
POP1	10.744	10.5901	10.3253	11.5932	10.9902	11.7109	2211.13	1.04722	0.178034	5.88217	4.04919e-09	5.29605e-08	5.29605e-08
ZFAS1	9.2669	9.22275	9.03538	9.91836	9.59817	10.4641	835.351	1.04782	0.199312	5.25719	1.46275e-07	1.49514e-06	1.49514e-06
RBM17	12.5416	12.4428	12.5451	13.434	13.3939	13.4696	8560.15	1.04867	0.0930136	11.2744	1.7562e-29	1.39638e-27	1e-20
AC011444.1	5.5962	5.72446	5.6735	6.13237	5.75159	6.42551	63.3664	1.04893	0.362248	2.89561	0.0037842	0.0147299	0.0147299
FSCN1	12.0158	11.8399	11.801	12.889	12.7243	12.808	5559.81	1.04988	0.107229	9.791	1.23067e-22	6.34891e-21	1e-20
AC084048.1	6.63614	6.49979	6.58613	7.20968	7.08733	7.28108	124.05	1.0502	0.228649	4.59307	4.36765e-06	3.4142e-05	3.4142e-05
AC010973.1	4.72833	4.61672	4.71598	4.97548	5.01079	4.95857	29.1486	1.05095	0.430431	2.44162	0.0146215	0.0471759	0.0471759
OGFOD1	10.7487	10.7902	10.6754	11.699	11.5322	11.7051	2494.7	1.05121	0.107342	9.79308	1.20564e-22	6.23311e-21	1e-20
AP001628.1	5.73028	5.87077	5.75161	6.23726	6.12949	6.43241	68.2444	1.05271	0.305145	3.44987	0.000560856	0.00272477	0.00272477
STAP1	8.22421	8.15602	8.03413	8.90265	9.02251	8.90278	394.791	1.05349	0.150034	7.02165	2.19263e-12	4.43161e-11	4.43161e-11
IKZF1	11.6649	11.5542	11.5018	12.5685	12.2874	12.6109	4478.93	1.05391	0.119077	8.85061	8.704e-19	3.29712e-17	3.29712e-17
AC105052.4	6.76373	6.6483	6.51644	7.2485	7.18586	7.40444	131.378	1.05628	0.230358	4.58536	4.53195e-06	3.52889e-05	3.52889e-05
C17orf51	5.67161	5.70129	5.45794	6.21081	5.95909	6.03559	59.8511	1.05715	0.328058	3.22245	0.00127099	0.0056342	0.0056342
MFSD2A	8.54	8.53934	8.43979	9.43568	9.22479	9.36244	516.461	1.05719	0.140924	7.50181	6.29419e-14	1.53949e-12	1.53949e-12
SLC16A9	9.40231	9.33582	8.97305	10.0329	9.96771	10.3588	881.758	1.06302	0.163121	6.51677	7.18382e-11	1.2044e-09	1.2044e-09
EHD3	6.26871	6.61049	6.37342	7.01575	6.96014	7.10601	111.318	1.06341	0.250616	4.24319	2.2036e-05	0.000149463	0.000149463
CHAC2	8.12367	8.23759	7.83808	8.96607	8.78229	8.90986	380.044	1.06463	0.169787	6.27039	3.60151e-10	5.47085e-09	5.47085e-09
AC016708.1	6.76819	6.93344	6.93538	7.56079	7.48009	7.62072	156.82	1.06468	0.207334	5.13509	2.82011e-07	2.75515e-06	2.75515e-06
AC004951.1	5.72308	5.7949	5.78812	6.37531	6.09684	6.28827	67.4688	1.0664	0.302409	3.52636	0.000421317	0.00210939	0.00210939
UROD	10.3579	10.3906	10.269	11.2747	11.1653	11.3216	1899.22	1.06669	0.108304	9.8491	6.91578e-23	3.64584e-21	1e-20
PAPPA	4.68918	4.77821	4.8543	5.17484	4.93474	5.1529	31.7066	1.06676	0.435024	2.45219	0.0141991	0.0460657	0.0460657
UBE2FP1	5.5301	5.53978	5.41832	5.66861	5.93821	6.16158	55.0983	1.06725	0.354617	3.00959	0.00261602	0.0106696	0.0106696
CTTN	6.89761	7.0177	7.00298	7.49093	7.86407	7.58001	167.591	1.06737	0.215677	4.94893	7.46241e-07	6.79457e-06	6.79457e-06
IL1RAP	5.70944	5.75206	5.84435	6.16341	6.18531	6.41529	67.509	1.06775	0.302758	3.52676	0.000420685	0.00210699	0.00210699
ZNF398	9.84632	9.60291	9.52163	10.6032	10.4404	10.6405	1182.47	1.06781	0.133313	8.00977	1.14919e-15	3.32369e-14	3.32369e-14
TAF3	10.1368	9.96942	10.0541	10.9917	10.9182	10.9842	1555.49	1.06806	0.109484	9.75544	1.74849e-22	8.88707e-21	1e-20
ST3GAL1	8.61016	8.71471	8.97626	9.53667	9.64666	9.71814	628.794	1.06822	0.148602	7.18851	6.55009e-13	1.40897e-11	1.40897e-11
AC009229.2	7.06406	6.95129	7.0674	7.53011	7.7544	7.86915	175.443	1.06912	0.207553	5.15105	2.59027e-07	2.54817e-06	2.54817e-06
AC010761.1	8.73774	8.71418	8.61273	9.75307	9.36664	9.49463	592.18	1.07082	0.152028	7.0436	1.87336e-12	3.82808e-11	3.82808e-11
ABCB4	7.91965	8.01337	8.01663	8.4962	9.33721	8.28716	358.482	1.07208	0.41756	2.56749	0.0102439	0.0349718	0.0349718
AC021087.2	5.70068	5.47157	5.66859	6.23181	5.89155	6.1079	60.4269	1.07235	0.333883	3.21176	0.00131924	0.00582963	0.00582963
AC120049.1	5.88854	5.724	5.6052	6.2784	6.12922	6.2951	66.3912	1.07484	0.310712	3.45929	0.000541611	0.00264193	0.00264193
GNPTAB	9.84588	9.73809	9.66767	10.6722	10.5318	10.7726	1262.58	1.07659	0.122762	8.76974	1.79074e-18	6.61694e-17	6.61694e-17
HIST1H2BH	6.50803	6.25952	6.19047	6.98271	6.76148	7.02256	104.119	1.07995	0.265335	4.07012	4.69884e-05	0.000296192	0.000296192
AKR1B1	12.0415	12.2462	12.2276	13.1271	13.1835	13.0542	6869	1.08017	0.103942	10.3921	2.69478e-25	1.66468e-23	1e-20
PAXIP1	10.6723	10.4124	10.5057	11.4531	11.1667	11.7212	2193.21	1.08091	0.149542	7.22813	4.89683e-13	1.06861e-11	1.06861e-11
AC004053.1	5.20138	5.1811	5.16945	5.61694	5.55065	5.54468	42.8563	1.0823	0.356098	3.03934	0.00237095	0.00978266	0.00978266
FLOT2	11.3534	11.67	11.7831	12.5567	12.7116	12.392	4657.91	1.08238	0.136349	7.93829	2.04988e-15	5.81008e-14	5.81008e-14
DNAJB6	12.1738	12.1429	12.0686	13.1682	12.7887	13.2383	6667.3	1.08261	0.128835	8.40306	4.35003e-17	1.44354e-15	1.44354e-15
GPR55	10.5962	10.649	10.6161	11.629	11.542	11.4894	2326.47	1.08363	0.102101	10.6133	2.58466e-26	1.69408e-24	1e-20
BTBD6	8.79442	8.77073	8.55626	9.71901	9.54258	9.47006	604.159	1.08431	0.144839	7.48632	7.08311e-14	1.71504e-12	1.71504e-12
ZBED6CL	9.4345	9.47682	9.0696	10.4123	10.1389	10.1561	946.708	1.08556	0.151799	7.15126	8.59838e-13	1.82835e-11	1.82835e-11
RPL4P6	4.75745	4.66834	4.67241	5.06753	5.01051	4.93906	29.6038	1.08667	0.429343	2.53101	0.0113735	0.0381736	0.0381736
ATP5PF	10.291	10.2412	10.2541	11.139	10.8167	11.5288	1818.06	1.0872	0.163305	6.6575	2.78521e-11	4.8979e-10	4.8979e-10
EXO1	10.3942	10.5416	10.6517	11.4027	11.3351	11.6529	2195.44	1.0881	0.128073	8.49596	1.9631e-17	6.68952e-16	6.68952e-16
BPGM	8.42655	8.48012	8.57476	9.41194	9.30505	9.3452	517.79	1.08853	0.136416	7.97952	1.46908e-15	4.23361e-14	4.23361e-14
NDUFB6	9.83441	9.86957	9.86132	10.7743	10.6641	10.8875	1363.78	1.08917	0.115234	9.45179	3.33082e-21	1.53141e-19	1.53141e-19
TMEM63C	5.47412	5.57646	6.107	6.38771	6.31416	6.04594	67.9835	1.09056	0.377944	2.88551	0.00390777	0.0151677	0.0151677
IFNGR1	9.72949	9.71597	9.77144	10.6549	10.8236	10.4677	1255.41	1.09087	0.128339	8.49989	1.89765e-17	6.48483e-16	6.48483e-16
GALNT11	9.2276	9.11053	9.09929	9.99998	10.0625	10.0729	826.382	1.09156	0.120649	9.04739	1.46421e-19	5.99926e-18	5.99926e-18
CICP16	5.99794	6.04986	5.97803	6.6178	6.67883	6.32062	81.0596	1.0917	0.283464	3.85127	0.000117504	0.000676121	0.000676121
SLC4A2	10.783	10.876	10.9102	11.9959	11.6468	11.7431	2758.33	1.09244	0.122196	8.9401	3.88816e-19	1.52812e-17	1.52812e-17
GHRLOS	5.0147	5.08705	5.04158	5.37766	5.32698	5.51779	38.8225	1.09341	0.382272	2.86029	0.00423253	0.0162921	0.0162921
NAPRT	6.35579	6.21961	6.29073	6.97278	6.69635	6.98356	101.498	1.09465	0.258902	4.22805	2.35729e-05	0.000158726	0.000158726
IPCEF1	10.1522	10.0838	10.1097	11.0674	10.984	11.0962	1641.08	1.09475	0.105855	10.3419	4.55294e-25	2.76993e-23	1e-20
AC093484.4	5.63296	5.43771	5.4271	5.99082	5.73211	6.13209	55.8866	1.09693	0.352375	3.11297	0.00185217	0.00785608	0.00785608
CCDC138	8.81673	8.61352	8.76867	9.61682	9.41666	9.80333	619.708	1.09851	0.152908	7.18408	6.76602e-13	1.45412e-11	1.45412e-11
ACRV1	5.58424	5.53762	5.39656	5.96527	5.75419	6.15623	56.0992	1.09855	0.348145	3.15545	0.00160253	0.00690665	0.00690665
CENPX	9.9524	10.3284	10.1453	11.2585	10.8357	11.1441	1689.01	1.10031	0.147555	7.45692	8.85668e-14	2.11892e-12	2.11892e-12
AL121956.1	7.09545	6.72894	6.73929	7.57385	7.4986	7.62461	157.481	1.10126	0.22504	4.89362	9.89985e-07	8.79127e-06	8.79127e-06
MORN2	7.1016	7.37141	7.25875	7.82672	7.97525	8.17166	209.451	1.1018	0.201857	5.45831	4.8069e-08	5.31135e-07	5.31135e-07
CTSZ	11.6815	11.6995	11.359	12.7345	12.1394	12.7046	4623.64	1.10281	0.160766	6.85974	6.89841e-12	1.31589e-10	1.31589e-10
CCDC102A	8.17781	8.334	8.19658	9.1933	9.05798	9.01348	432.484	1.10368	0.147676	7.47371	7.79649e-14	1.88021e-12	1.88021e-12
UTP20	11.5807	11.4329	11.2801	12.4384	12.0191	12.6657	4160.54	1.10421	0.156564	7.05277	1.75393e-12	3.59623e-11	3.59623e-11
HEATR3	9.59978	9.60549	9.43591	10.5386	10.3598	10.5239	1106.43	1.10477	0.122649	9.00757	2.10667e-19	8.51576e-18	8.51576e-18
ID1	5.53369	5.64742	5.60948	6.42045	5.80911	5.91571	60.6522	1.10781	0.364521	3.03909	0.00237294	0.00978752	0.00978752
RARRES2	5.07	4.80991	5.02178	5.25105	5.37063	5.37845	36.7828	1.10911	0.408174	2.71724	0.00658291	0.0238525	0.0238525
GALNT1	10.2196	10.1812	10.0661	10.9412	11.3956	10.9142	1700.16	1.10963	0.147457	7.52515	5.26611e-14	1.30258e-12	1.30258e-12
ACHE	9.61263	9.50897	9.45519	10.5606	10.5306	10.2582	1090.92	1.11163	0.130993	8.48619	2.13518e-17	7.26566e-16	7.26566e-16
TMA7	7.83074	8.08372	8.07798	8.62211	8.46718	9.29307	369.577	1.11304	0.229692	4.84579	1.26108e-06	1.09642e-05	1.09642e-05
AC020915.1	5.00794	4.92911	4.91532	5.4302	5.06316	5.41838	36.7889	1.11319	0.421352	2.64195	0.00824305	0.0289873	0.0289873
PYROXD2	9.48216	9.55017	9.81764	10.5494	10.6572	10.4647	1170.07	1.11402	0.133473	8.34643	7.03556e-17	2.28438e-15	2.28438e-15
SETMAR	7.94634	8.03532	7.81401	8.77624	8.62142	8.90804	349.387	1.11416	0.166817	6.67892	2.40701e-11	4.28918e-10	4.28918e-10
KHDRBS3	7.52928	7.50432	7.57608	8.25096	8.4718	8.24244	259.237	1.11462	0.174614	6.38334	1.73269e-10	2.74632e-09	2.74632e-09
SLCO2B1	5.17808	5.35837	5.48771	5.87852	5.75177	5.70304	49.2606	1.11486	0.359273	3.10311	0.00191496	0.00809815	0.00809815
RINT1	9.7701	9.7129	9.60584	10.7295	10.4216	10.7435	1235.29	1.11535	0.132966	8.38827	4.93347e-17	1.62818e-15	1.62818e-15
HSPA14	9.91978	9.951	10.015	10.9284	10.7945	11.0063	1488.09	1.11705	0.114478	9.75784	1.70749e-22	8.69701e-21	1e-20
ATP6V1F	10.3726	10.3809	10.3594	11.3669	11.276	11.3467	1981.9	1.11737	0.101335	11.0265	2.84803e-28	2.12429e-26	1e-20
RUBCNL	10.2449	10.2046	10.2248	11.2099	11.1161	11.216	1789.02	1.11743	0.103785	10.7669	4.93576e-27	3.41702e-25	1e-20
PLAUR	8.59638	8.50426	8.71151	9.53299	9.24195	9.68795	569.541	1.11753	0.161535	6.91818	4.57482e-12	8.92517e-11	8.92517e-11
MIR155HG	12.1093	11.8778	11.5475	13.0482	12.8236	12.6283	5636.67	1.11813	0.153761	7.27185	3.54605e-13	7.88112e-12	7.88112e-12
AL445524.1	6.77599	6.79395	6.77517	7.40315	7.12239	7.82314	149.978	1.11985	0.260909	4.29213	1.76965e-05	0.000122454	0.000122454
TP73	9.33243	9.54494	9.45944	10.5123	10.275	10.3531	1036.36	1.12007	0.128206	8.73649	2.40467e-18	8.81786e-17	8.81786e-17
MOCOS	7.95327	8.06154	7.79854	8.77073	8.84957	8.72015	350.698	1.12015	0.159211	7.03563	1.98359e-12	4.03059e-11	4.03059e-11
TUBA4A	13.1425	13.0511	12.9103	14.092	13.6729	14.2467	12748.6	1.12015	0.143333	7.81504	5.49441e-15	1.49572e-13	1.49572e-13
AC099521.2	5.21753	5.05265	5.00177	5.52505	5.3978	5.52565	40.5775	1.12133	0.383677	2.92259	0.00347133	0.0136697	0.0136697
TCAF1	7.92102	8.25709	8.20532	8.99148	9.01327	8.97551	404.406	1.12141	0.157947	7.09987	1.24875e-12	2.60476e-11	2.60476e-11
ZC3HC1	9.77363	9.63802	9.64387	10.7092	10.4969	10.6858	1228.47	1.12268	0.121378	9.24945	2.25657e-20	9.77794e-19	9.77794e-19
INF2	11.2527	11.1896	11.1273	12.3322	11.8452	12.2761	3529.64	1.12278	0.137437	8.16942	3.09879e-16	9.4382e-15	9.4382e-15
AC078846.1	9.01045	8.94317	8.82668	9.8133	9.64695	10.0465	718.564	1.12306	0.149185	7.52796	5.15397e-14	1.27746e-12	1.27746e-12
TGFBR3	9.25558	9.2404	9.20743	10.1372	10.2359	10.1105	890.3	1.12361	0.117933	9.52758	1.60992e-21	7.60516e-20	7.60516e-20
SNORA73B	7.57979	7.34965	7.19582	8.48083	7.88882	8.07597	235.081	1.1252	0.2288	4.91783	8.75102e-07	7.85213e-06	7.85213e-06
AL928654.1	6.38583	6.54788	6.53625	7.22064	7.16771	7.02574	118.74	1.12664	0.233452	4.82599	1.39312e-06	1.2004e-05	1.2004e-05
RTEL1-TNFRSF6B	6.95687	6.93962	6.95956	7.73443	7.46969	7.81782	169.515	1.12681	0.212716	5.29727	1.17546e-07	1.21698e-06	1.21698e-06
SPDYE1	6.24031	6.42797	6.4374	6.92474	6.89336	7.17844	109.054	1.12776	0.253404	4.45045	8.5692e-06	6.31343e-05	6.31343e-05
ST5	5.63579	5.79124	5.68284	6.21466	6.34917	6.03998	64.7196	1.13192	0.31064	3.64385	0.000268594	0.00141535	0.00141535
ASLP1	4.78212	4.69814	4.56256	5.04887	4.90527	5.05925	29.7584	1.13228	0.449235	2.52047	0.0117198	0.0391396	0.0391396
AC139100.2	5.41429	5.57318	5.53425	5.87667	5.87875	6.17128	56.3083	1.13539	0.337248	3.36664	0.000760913	0.00356236	0.00356236
FAM81A	9.66333	9.82503	9.93809	10.7382	10.8175	10.7627	1348.9	1.13544	0.119448	9.50573	1.98658e-21	9.27534e-20	9.27534e-20
NUP93	12.0961	12.0515	11.9216	13.0308	12.8583	13.1582	6342.3	1.1356	0.113732	9.98489	1.77493e-23	9.74071e-22	1e-20
BNIPL	4.74012	4.81095	4.58631	5.13465	5.06048	4.922	30.3338	1.1374	0.446654	2.5465	0.010881	0.0368016	0.0368016
CUL1	11.5872	11.507	11.3457	12.4585	12.2701	12.6727	4355.64	1.1374	0.128725	8.83591	9.9284e-19	3.73473e-17	3.73473e-17
ERICH3	9.73854	9.64546	9.55173	10.5797	10.6195	10.6154	1201.23	1.13776	0.114103	9.97135	2.03451e-23	1.10634e-21	1e-20
MTND4P24	4.99788	4.84419	4.9426	5.27579	5.22635	5.37832	35.8257	1.13873	0.400264	2.84494	0.00444194	0.0169516	0.0169516
TPI1P2	6.47262	6.32489	6.07005	6.7567	7.07157	6.93087	103.351	1.13971	0.273641	4.165	3.11349e-05	0.000204778	0.000204778
IMMP2L	7.73359	8.01213	7.80755	8.59378	8.76724	8.74238	332.14	1.14057	0.166219	6.86187	6.79636e-12	1.29745e-10	1.29745e-10
AC015712.2	6.26221	6.45752	6.28137	7.10091	6.85828	6.94428	106.394	1.14225	0.251125	4.54854	5.40189e-06	4.15259e-05	4.15259e-05
TUBA4B	5.61635	5.68594	5.76583	6.10566	6.25516	6.22855	64.2503	1.14232	0.302097	3.78129	0.000156019	0.000872319	0.000872319
RAB38	7.22509	7.13935	7.22361	7.8544	8.08462	7.94818	203.47	1.14349	0.188777	6.05735	1.38385e-09	1.9227e-08	1.9227e-08
CCNE2	7.25535	7.45549	7.48118	8.15475	7.83335	8.53427	240.123	1.1448	0.229927	4.97897	6.39226e-07	5.8813e-06	5.8813e-06
AL161891.1	8.19892	8.26328	8.26383	9.26716	8.96292	9.15005	442.202	1.14676	0.153304	7.48027	7.41684e-14	1.79224e-12	1.79224e-12
HNRNPA1P59	5.28911	5.14198	5.1473	5.7264	5.6049	5.48859	43.8865	1.1476	0.367953	3.11888	0.00181542	0.00772875	0.00772875
PSMD2	12.946	12.9323	12.808	14.0175	13.6939	13.991	11690.7	1.1484	0.115951	9.90415	3.99363e-23	2.13336e-21	1e-20
ABCF2	12.3988	12.2324	11.9562	13.2373	13.0676	13.3334	7248.5	1.14855	0.132084	8.69556	3.45115e-18	1.24097e-16	1.24097e-16
PGLYRP1	4.83075	4.71363	4.96002	5.11577	5.04139	5.40039	34.023	1.14939	0.445133	2.58212	0.00981964	0.0337197	0.0337197
AC006033.2	4.54992	4.63644	4.5454	4.87263	4.84822	4.92989	27.3108	1.1505	0.446698	2.57556	0.0100079	0.0342779	0.0342779
PEX5L	6.35335	6.53595	6.37801	6.77574	7.36992	7.00824	114.067	1.15102	0.275319	4.18067	2.90646e-05	0.000192053	0.000192053
AL355076.2	5.04869	5.1242	5.24637	5.53879	5.61745	5.48011	42.0413	1.15157	0.371239	3.10196	0.00192247	0.00812435	0.00812435
AC098487.1	4.87116	4.92633	4.877	5.19406	5.40918	5.12503	34.5736	1.15312	0.410178	2.81127	0.00493468	0.0185876	0.0185876
DNAH11	5.92364	6.0395	5.95335	6.45748	6.37706	6.77868	81.1988	1.15529	0.293919	3.93065	8.47161e-05	0.000502705	0.000502705
BICDL1	8.75573	8.94737	9.17553	10.0091	9.8757	9.85227	748.986	1.15576	0.147415	7.84014	4.50048e-15	1.24426e-13	1.24426e-13
ABCD2	7.36587	7.27346	7.35335	8.08398	8.1567	8.15037	226.393	1.1559	0.175483	6.58695	4.48943e-11	7.69817e-10	7.69817e-10
SLC16A10	6.79173	6.88453	6.78041	7.63471	7.3916	7.60802	154.699	1.15725	0.213893	5.41042	6.28786e-08	6.80841e-07	6.80841e-07
GPATCH11	9.23651	9.16477	9.3712	10.287	10.0401	10.3205	922.252	1.15802	0.135555	8.5428	1.31004e-17	4.55431e-16	4.55431e-16
CDK2AP1	9.17136	9.26183	9.04762	10.4751	9.98141	9.80587	861.99	1.15906	0.176852	6.55386	5.60698e-11	9.49286e-10	9.49286e-10
HIST1H2BD	7.87325	7.69416	7.50221	8.62917	8.3044	8.68881	299.853	1.16028	0.194457	5.96676	2.42008e-09	3.26453e-08	3.26453e-08
TANGO6	10.0607	9.99999	9.9965	11.0721	10.883	11.0632	1577.93	1.16072	0.112964	10.2751	9.12379e-25	5.46792e-23	1e-20
ADAMTSL5	6.92716	6.80892	6.70756	7.53227	7.60886	7.49429	154.034	1.16224	0.209634	5.54413	2.95416e-08	3.36509e-07	3.36509e-07
ATP2A1-AS1	5.64777	5.83447	5.81404	6.2421	6.28301	6.38128	68.7939	1.16266	0.296467	3.92171	8.79231e-05	0.000520325	0.000520325
TEDC1	9.204	9.40966	9.31639	10.4719	10.227	10.1104	958.276	1.16349	0.139633	8.33245	7.9184e-17	2.55724e-15	2.55724e-15
GPR141	6.58246	6.30695	6.49605	7.00292	7.0788	7.32183	118.707	1.16426	0.25027	4.65199	3.28747e-06	2.63391e-05	2.63391e-05
PUS7	10.8809	10.599	10.1792	11.6858	11.1709	11.8248	2357.57	1.16481	0.313135	3.71982	0.000199362	0.00108666	0.00108666
SULF2	4.86302	4.90158	4.71773	5.11137	5.21936	5.22036	33.1963	1.16765	0.416978	2.80027	0.00510601	0.0191551	0.0191551
ZNF425	7.42936	7.49209	7.43498	8.28613	8.33656	8.19665	248.616	1.16864	0.170543	6.85246	7.25904e-12	1.37922e-10	1.37922e-10
AC000123.1	5.52919	5.65681	5.5727	6.20944	6.02891	6.02227	59.8693	1.17077	0.31532	3.71296	0.000204846	0.00111077	0.00111077
HSPB1	11.9997	11.8836	11.833	13.0764	12.583	13.0826	5938.04	1.17104	0.14047	8.33657	7.64775e-17	2.47315e-15	2.47315e-15
TXK	6.59929	6.36852	6.38998	7.1356	7.1127	7.15287	117.616	1.17335	0.235824	4.97553	6.507e-07	5.97662e-06	5.97662e-06
E2F7	9.7098	9.66536	9.80141	10.7988	10.5112	10.8243	1291.61	1.1735	0.129833	9.03856	1.5875e-19	6.47141e-18	6.47141e-18
POLR2J2	7.36359	7.29609	7.18074	7.96085	7.94809	8.33354	221.073	1.17414	0.204162	5.75101	8.87128e-09	1.10854e-07	1.10854e-07
HES6	6.93046	7.15277	7.17217	8.08476	7.86517	7.61397	190.748	1.17588	0.218468	5.38237	7.35124e-08	7.85742e-07	7.85742e-07
AEN	11.0161	11.1428	10.9983	12.1392	11.9834	12.1121	3285.06	1.18034	0.105181	11.222	3.18153e-29	2.48056e-27	1e-20
GLUL	12.1672	12.0821	12.0933	13.2611	12.7791	13.345	6888.72	1.18045	0.14202	8.3119	9.41827e-17	3.0254e-15	3.0254e-15
POLR3H	9.88952	9.90937	9.64508	10.955	10.4995	10.9587	1385.24	1.18053	0.15293	7.71945	1.16834e-14	3.09314e-13	3.09314e-13
ARPC2	13.404	13.4608	13.61	14.5122	14.3631	14.7178	17977.3	1.18346	0.118689	9.97113	2.03892e-23	1.10634e-21	1e-20
PCDHGB6	4.41914	4.41003	4.39363	4.71012	4.6592	4.71386	24.0485	1.18408	0.47085	2.51478	0.0119108	0.0396676	0.0396676
TRIM9	6.48027	6.481	6.47932	7.1134	7.40227	6.91609	119.743	1.18494	0.252738	4.68839	2.75357e-06	2.23816e-05	2.23816e-05
CFAP157	7.89417	7.69806	7.63464	8.73096	8.37	8.74365	313.829	1.18766	0.186905	6.35436	2.09303e-10	3.29146e-09	3.29146e-09
CD86	8.84576	8.91301	9.13721	9.91232	9.89825	10.0134	759.219	1.18777	0.135315	8.77781	1.66681e-18	6.16848e-17	6.16848e-17
SYT17	6.77608	6.95091	6.87032	7.53085	7.65243	7.67637	161.495	1.18789	0.204966	5.79554	6.81024e-09	8.63221e-08	8.63221e-08
NAE1	10.8979	10.8175	10.6524	11.8486	11.6226	11.9767	2750.96	1.18953	0.127513	9.32871	1.0717e-20	4.79026e-19	4.79026e-19
AC008074.2	7.23134	7.35917	6.93996	8.11005	7.70084	8.14412	208.001	1.1903	0.228278	5.21424	1.84577e-07	1.85671e-06	1.85671e-06
AC097461.1	6.81995	6.48379	6.42069	7.3253	7.16548	7.4083	131.579	1.19078	0.249336	4.7758	1.78997e-06	1.5052e-05	1.5052e-05
DCAF4L1	5.87147	5.42235	5.56855	6.25247	6.00407	6.23246	63.3263	1.19369	0.34981	3.41241	0.000643908	0.00307476	0.00307476
DSCAML1	5.22906	5.06749	5.55502	5.53631	6.11049	5.55963	49.227	1.1939	0.440312	2.71147	0.0066985	0.0242167	0.0242167
AC004975.1	4.65566	4.52248	4.54645	4.95742	4.72765	4.9947	27.8192	1.194	0.468253	2.5499	0.0107755	0.0365074	0.0365074
SUV39H2	9.95054	9.83913	9.82201	10.9502	10.6449	11.0358	1444.67	1.19514	0.134284	8.90006	5.58143e-19	2.16534e-17	2.16534e-17
ABCA9	5.29411	5.455	5.46145	5.78441	5.87379	5.98478	52.3524	1.1971	0.338848	3.53285	0.000411112	0.00206646	0.00206646
MIR17HG	9.49751	9.13396	9.05046	10.3417	9.87589	10.4292	928.321	1.1973	0.178669	6.70125	2.06641e-11	3.71523e-10	3.71523e-10
RASA4	8.53489	8.50041	8.34218	9.38323	9.29693	9.54607	529.718	1.1994	0.146773	8.17179	3.03859e-16	9.27829e-15	9.27829e-15
NEO1	5.54575	5.70658	5.74299	6.10941	6.03971	6.43385	64.9582	1.19988	0.328829	3.64896	0.000263308	0.00139084	0.00139084
DGCR11	4.63695	4.57971	4.50272	4.86134	4.71779	5.09324	28.0118	1.20217	0.478464	2.51257	0.0119854	0.0398886	0.0398886
ATP5MF	9.79813	9.92122	9.89233	10.8758	10.6915	11.0844	1449.09	1.20326	0.132377	9.08967	9.93442e-20	4.14083e-18	4.14083e-18
GRAMD1B	8.85203	8.76031	8.79055	9.75994	9.7318	9.83979	676.992	1.20464	0.12614	9.54999	1.29707e-21	6.15138e-20	6.15138e-20
CD84	6.73325	6.7006	6.52585	7.30257	7.41781	7.44274	138.455	1.20691	0.220568	5.47181	4.45453e-08	4.95012e-07	4.95012e-07
DOK4	9.20146	9.44692	9.68553	10.4382	10.6038	10.3486	1083.31	1.20715	0.150371	8.02782	9.92165e-16	2.88338e-14	2.88338e-14
DTX1	11.8894	11.8007	11.6559	12.9065	12.8815	12.737	5538.96	1.20865	0.108562	11.1333	8.63577e-29	6.58395e-27	1e-20
ROGDI	6.67633	6.67556	6.9001	7.6838	7.51378	7.28395	149.597	1.20878	0.231207	5.22813	1.71233e-07	1.7322e-06	1.7322e-06
AL035252.3	4.56592	4.52361	4.48724	5.02843	4.6982	4.77918	26.8001	1.21051	0.477272	2.53631	0.0112027	0.0377055	0.0377055
SLC48A1	5.27758	5.47423	5.52703	5.59545	6.33701	5.70623	54.5444	1.21251	0.412601	2.93869	0.00329599	0.0130797	0.0130797
TRAPPC2L	9.9766	10.0447	9.99355	11.0871	10.7256	11.2537	1600.23	1.21343	0.14485	8.37718	5.42098e-17	1.78175e-15	1.78175e-15
LINC01134	6.6748	6.66805	6.47968	7.54236	7.40111	7.0147	134.353	1.21443	0.251958	4.81997	1.43578e-06	1.2323e-05	1.2323e-05
UQCR11	8.23644	8.17283	8.41766	9.31171	8.99676	9.35132	467.712	1.2147	0.164891	7.36669	1.74922e-13	4.05938e-12	4.05938e-12
IGKV4-1	13.9844	13.8955	13.8884	15.1001	14.6032	15.2153	24588.7	1.21689	0.144295	8.43338	3.35816e-17	1.12212e-15	1.12212e-15
ABCB8	10.2663	10.3943	10.3277	11.4573	11.3377	11.3383	2014.21	1.22145	0.106471	11.4721	1.82112e-30	1.51291e-28	1e-20
TONSL	11.5358	11.5275	11.5602	12.7702	12.3359	12.6856	4704.99	1.22288	0.126613	9.65838	4.52986e-22	2.22721e-20	2.22721e-20
ATP6V1FNB	8.94776	9.04321	8.97556	10.2246	9.94451	9.75953	780.731	1.22331	0.150281	8.14018	3.94703e-16	1.18716e-14	1.18716e-14
ABRACL	8.42941	8.74933	8.75078	9.56084	9.43273	9.87153	614.337	1.22334	0.168428	7.26329	3.77788e-13	8.38091e-12	8.38091e-12
PITPNM2	6.50613	6.18918	6.37706	7.03466	7.1223	7.00148	111.152	1.22529	0.247973	4.94121	7.76407e-07	7.03732e-06	7.03732e-06
ORC5	10.1431	10.151	10.1084	11.091	11.1276	11.3215	1760.28	1.22733	0.113718	10.7927	3.72778e-27	2.61075e-25	1e-20
SCIN	4.51033	4.46136	4.58246	4.73041	4.85194	4.92015	26.429	1.22802	0.463829	2.64757	0.00810715	0.0286096	0.0286096
PINK1	5.18859	5.02597	5.15816	5.4254	5.79306	5.41664	42.2894	1.22964	0.396331	3.10256	0.00191857	0.0081106	0.0081106
S1PR1	9.62172	9.5544	9.47384	10.6224	10.4571	10.6723	1169.12	1.23115	0.121635	10.1217	4.4281e-24	2.53401e-22	1e-20
TIGIT	4.78946	4.80722	4.77414	5.04625	5.23235	5.18185	32.4354	1.23205	0.414605	2.97164	0.00296218	0.011916	0.011916
DNAH3	5.35418	5.83969	5.52998	6.09436	6.08217	6.20891	61.5885	1.23214	0.35136	3.50676	0.000453605	0.00224722	0.00224722
DNAH17	8.0889	8.05467	7.94904	8.80302	9.12841	8.95178	391.385	1.23227	0.161226	7.64313	2.11999e-14	5.43348e-13	5.43348e-13
IGKJ3	6.63092	6.37755	6.45943	7.13666	7.10362	7.39467	123.927	1.23284	0.244985	5.03231	4.84595e-07	4.53745e-06	4.53745e-06
PRSS12	6.32167	6.37189	6.18138	6.90862	7.04372	6.96774	105.432	1.23555	0.245112	5.04076	4.63693e-07	4.35698e-06	4.35698e-06
CCDC183-AS1	7.70153	7.54714	7.53228	8.58638	8.36932	8.51579	285.15	1.2363	0.172199	7.1795	6.99692e-13	1.49707e-11	1.49707e-11
CLSPN	10.1525	10.2282	10.1578	11.3235	11.0308	11.3429	1826.72	1.23734	0.123495	10.0194	1.25269e-23	6.9379e-22	1e-20
DUSP4	8.75109	8.67703	8.72478	9.7897	9.60647	9.75075	646.946	1.2383	0.131672	9.40437	5.23422e-21	2.39739e-19	2.39739e-19
AC092384.3	4.89075	4.6201	4.68671	5.01925	4.838	5.40546	32.6206	1.2386	0.496214	2.49609	0.0125569	0.0414635	0.0414635
AP002026.1	5.48014	5.50118	5.42595	5.84338	5.98435	6.09849	55.5215	1.23956	0.328136	3.77758	0.000158357	0.000884569	0.000884569
CDC25A	10.9643	11.1457	11.0846	12.1997	11.9414	12.2753	3405.8	1.24092	0.121465	10.2163	1.67651e-24	9.92393e-23	1e-20
SLC6A4	6.74395	6.45541	6.54706	7.23025	7.27224	7.49394	133.655	1.24489	0.237345	5.24507	1.56224e-07	1.59211e-06	1.59211e-06
SLC51A	6.63601	6.67588	6.67567	7.46262	7.16999	7.61175	142.026	1.24703	0.236893	5.2641	1.40875e-07	1.44301e-06	1.44301e-06
AC044781.1	6.39007	6.03215	6.25415	6.7582	6.60027	7.22342	102.063	1.24774	0.315115	3.95965	7.506e-05	0.000449614	0.000449614
CDK6	11.6503	11.7623	11.6628	12.7063	12.8923	12.7512	5284.92	1.24942	0.102485	12.1913	3.45994e-34	3.53207e-32	1e-20
OTUD7A	5.40065	5.43412	5.26238	5.85907	5.98508	5.65833	50.8717	1.24975	0.354421	3.52616	0.000421627	0.00211006	0.00211006
AC104073.4	4.87434	5.16465	5.13711	5.3747	5.47145	5.63366	40.8946	1.24994	0.405714	3.08085	0.00206413	0.00865003	0.00865003
AC073896.3	5.67122	5.64032	5.56739	6.22037	5.82722	6.43239	64.3026	1.24998	0.351997	3.5511	0.000383628	0.00194494	0.00194494
SLC25A10	7.46984	7.40994	7.47892	8.41561	8.21659	8.38882	257.691	1.2507	0.174197	7.17978	6.98253e-13	1.49532e-11	1.49532e-11
AC138028.2	6.16561	6.17387	6.20843	6.6922	6.18743	7.40916	101.989	1.25155	0.3773	3.31712	0.000909517	0.00417612	0.00417612
PROSER2	7.86406	7.90982	7.65165	8.90147	8.58283	8.73979	337.243	1.25177	0.17447	7.17474	7.24429e-13	1.54725e-11	1.54725e-11
IGHV4-59	11.5099	11.4705	11.6467	12.5859	11.7865	13.1842	4803.55	1.25192	0.431245	2.90303	0.00369572	0.0144283	0.0144283
LCMT1-AS1	6.61233	6.77332	6.78378	7.38413	7.51898	7.59158	148.356	1.25437	0.215888	5.8103	6.23603e-09	7.95333e-08	7.95333e-08
RAVER2	9.06697	9.10426	9.14181	10.1405	10.0968	10.1788	858.568	1.25442	0.117929	10.6372	2.00141e-26	1.33939e-24	1e-20
ZNF786	8.66112	8.58105	8.33452	9.66201	9.39646	9.53259	570.783	1.25512	0.153818	8.15978	3.35632e-16	1.01839e-14	1.01839e-14
CGN	5.59624	5.94463	5.84337	6.29389	6.31097	6.57064	73.0636	1.25696	0.315053	3.98968	6.61627e-05	0.000400903	0.000400903
STRIP2	9.03999	8.99232	9.11384	10.0469	10.2144	9.97474	826.091	1.2596	0.129277	9.74338	1.96894e-22	9.96551e-21	1e-20
CCNE1	10.1698	10.2186	10.0015	11.2259	10.9917	11.3875	1785.79	1.25961	0.134151	9.38953	6.02693e-21	2.74481e-19	2.74481e-19
LRWD1	10.4066	10.3498	10.226	11.5388	11.2171	11.473	2053.67	1.26441	0.124893	10.124	4.32577e-24	2.48135e-22	1e-20
TFR2	8.48587	8.56042	8.38878	9.62821	9.29367	9.51431	551.593	1.26456	0.151266	8.35986	6.27947e-17	2.05271e-15	2.05271e-15
UBE2E3	10.5651	10.6565	10.6253	11.7287	11.6936	11.7032	2508.42	1.26503	0.0985873	12.8316	1.09129e-37	1.30156e-35	1e-20
STAP2	8.49822	8.55498	8.50558	9.55546	9.52017	9.50211	566.191	1.2651	0.129587	9.76258	1.6295e-22	8.31734e-21	1e-20
SPDYE2	8.06369	8.1027	8.36044	9.15812	9.04779	9.27676	444.416	1.26627	0.159413	7.94334	1.96804e-15	5.58468e-14	5.58468e-14
AC108206.1	4.5713	4.37661	4.42196	4.76129	4.74591	4.83019	25.4232	1.2681	0.480325	2.64008	0.00828859	0.0291304	0.0291304
CDC123	11.6824	11.5866	11.3728	12.6612	12.477	12.8292	4844.47	1.26915	0.128281	9.89346	4.44397e-23	2.36867e-21	1e-20
STYK1	5.08659	5.29862	5.22175	5.65597	5.71358	5.6376	45.2582	1.27017	0.360455	3.52379	0.000425418	0.00212682	0.00212682
SPATA3-AS1	8.86959	8.93792	8.98908	9.9368	10.0933	9.86443	763.317	1.27036	0.130293	9.75004	1.84395e-22	9.35251e-21	1e-20
AP000526.1	4.58136	4.51656	4.58026	4.9263	4.72252	5.03341	27.8108	1.27062	0.467859	2.71582	0.00661117	0.0239364	0.0239364
IGKC	13.7408	13.705	13.6841	14.9232	14.4928	15.0236	21715	1.27095	0.134229	9.4685	2.83898e-21	1.31532e-19	1.31532e-19
USB1	10.4987	10.5452	10.3635	11.7128	11.4875	11.4925	2275.91	1.27337	0.116946	10.8885	1.30753e-27	9.40331e-26	1e-20
RMDN2	5.93177	6.13519	5.79511	6.43216	6.67754	6.66756	82.6352	1.27342	0.292812	4.34894	1.36798e-05	9.69333e-05	9.69333e-05
GINS3	9.02574	9.07952	8.86186	10.0797	9.84582	10.1726	800.789	1.27449	0.142521	8.94244	3.8066e-19	1.49851e-17	1.49851e-17
AC012313.8	4.72851	4.71462	4.3859	5.1109	4.94185	4.86061	29.1083	1.27487	0.510758	2.49604	0.012559	0.0414635	0.0414635
UBAC2	10.2058	10.2435	10.3228	11.3038	11.4258	11.3217	1959.75	1.27593	0.106119	12.0236	2.66992e-33	2.57295e-31	1e-20
RUNDC3B	4.65201	4.76254	4.98026	5.12977	5.37102	5.05638	33.3895	1.27674	0.456987	2.79383	0.00520886	0.0195045	0.0195045
LINC02541	5.45908	5.55919	5.74566	6.27516	6.3123	5.79697	62.1575	1.27679	0.356085	3.58562	0.000336282	0.00172855	0.00172855
PSTPIP2	8.27024	8.00289	7.91873	9.0077	9.0222	9.13527	412.488	1.27957	0.162008	7.8982	2.82969e-15	7.93631e-14	7.93631e-14
RYR3	5.98176	5.82066	6.00266	6.56127	6.28397	6.82985	82.2705	1.27977	0.312048	4.10121	4.11003e-05	0.000262789	0.000262789
ERCC6L	9.35763	9.27852	9.18031	10.3957	9.92196	10.6125	983.624	1.28032	0.173206	7.39191	1.4474e-13	3.38879e-12	3.38879e-12
ABCB9	4.82873	4.93708	4.88749	5.39863	5.26672	5.18543	35.34	1.28068	0.404125	3.16902	0.00152956	0.00663131	0.00663131
DLGAP3	7.76837	7.72813	7.64729	8.85733	8.68233	8.39349	316.699	1.28186	0.182196	7.03559	1.98418e-12	4.03059e-11	4.03059e-11
PARP9	8.34209	7.95807	7.84672	9.08725	9.13263	8.93208	411.734	1.28589	0.179683	7.15644	8.27985e-13	1.76218e-11	1.76218e-11
FDXR	9.88523	10.2388	10.2565	11.3667	11.2326	11.0995	1810.67	1.28635	0.136948	9.393	5.83129e-21	2.66075e-19	2.66075e-19
AL160408.3	7.24879	7.09338	6.66695	7.79543	7.96787	7.87194	189.746	1.28685	0.231204	5.56584	2.60893e-08	2.99449e-07	2.99449e-07
IGHV4-61	4.94709	4.72783	5.11157	5.36045	5.06897	5.6144	38.3309	1.28856	0.471887	2.73064	0.00632109	0.0230301	0.0230301
PHLPP2	8.60918	8.47219	8.33878	9.52257	9.29243	9.67584	557.417	1.29033	0.159879	8.07065	6.99237e-16	2.06194e-14	2.06194e-14
SCAMP5	8.8659	8.99074	9.25359	10.1862	10.0677	10.068	837.215	1.29081	0.141626	9.11424	7.92234e-20	3.33098e-18	3.33098e-18
MMRN1	9.14206	9.19138	9.01616	10.1327	10.1602	10.2608	881.441	1.29162	0.123491	10.4592	1.33004e-25	8.36642e-24	1e-20
NIPAL1	6.95362	7.06648	6.80787	7.94799	7.45874	7.92484	179.97	1.2948	0.234669	5.51754	3.43774e-08	3.88289e-07	3.88289e-07
TEX9	8.8393	8.80802	8.76157	9.77859	9.96842	9.80247	703.074	1.29531	0.129852	9.97523	1.95654e-23	1.06645e-21	1e-20
KMO	6.38961	6.16857	6.45225	7.20015	6.71889	7.2533	113.432	1.2966	0.284131	4.56341	5.03297e-06	3.88885e-05	3.88885e-05
ITPKA	5.89889	5.9163	6.31181	6.88953	6.62237	6.66355	90.2394	1.29704	0.298847	4.34016	1.42378e-05	0.000100385	0.000100385
DENND2C	5.69624	5.94897	6.08842	6.51509	6.47582	6.69048	80.964	1.29715	0.300456	4.31729	1.5796e-05	0.000110403	0.000110403
SLIRP	10.0469	9.91503	9.78207	10.7037	10.2092	11.7	1576	1.29812	0.53148	2.44246	0.0145877	0.0470918	0.0470918
AC073254.1	4.2856	4.17205	4.23863	4.60493	4.35605	4.59585	21.7281	1.30146	0.528702	2.46162	0.0138313	0.0450483	0.0450483
AC021016.2	4.96126	4.86085	4.80659	5.29383	5.1389	5.42483	35.6794	1.30292	0.41733	3.12203	0.00179609	0.00765728	0.00765728
AL021807.1	5.04137	5.08234	5.05178	5.48542	5.62841	5.37905	40.4479	1.30424	0.378321	3.44744	0.000565925	0.00274552	0.00274552
RPP40	8.15639	8.10557	7.88815	8.99251	8.94594	9.21964	411.822	1.30524	0.164126	7.95267	1.82534e-15	5.20426e-14	5.20426e-14
AC008267.3	5.22524	5.12592	4.93855	5.458	5.34921	5.84782	43.2996	1.30571	0.424606	3.07511	0.00210423	0.0087997	0.0087997
USP6NL	10.5716	10.4658	10.4022	11.547	11.6345	11.6389	2325.1	1.30604	0.105738	12.3517	4.77098e-35	5.06354e-33	1e-20
HS6ST1	9.68531	9.66477	9.60806	10.8187	10.6662	10.7879	1299.24	1.30935	0.113015	11.5856	4.87395e-31	4.19369e-29	1e-20
AC073073.2	5.51736	5.38474	5.30223	6.03067	5.69853	6.05504	54.287	1.3096	0.358587	3.6521	0.000260103	0.00137632	0.00137632
AL512353.1	5.99595	6.03488	5.88663	6.74815	6.43916	6.69924	84.6038	1.31037	0.283647	4.61971	3.84279e-06	3.03543e-05	3.03543e-05
AC008771.1	4.13546	4.17661	4.23843	4.47018	4.5235	4.37305	20.4601	1.31527	0.52201	2.51963	0.0117479	0.0392172	0.0392172
GPR153	5.54009	5.33331	5.22904	5.92517	5.94245	5.82725	52.4063	1.31528	0.351291	3.74414	0.000181011	0.000997007	0.000997007
ZNF717	7.05971	7.01198	7.15267	7.9218	8.11289	7.80806	198.012	1.3195	0.198006	6.66395	2.66568e-11	4.7068e-10	4.7068e-10
PIGW	9.11397	8.9562	8.78074	10.0919	9.747	10.2496	799.333	1.32459	0.165099	8.02301	1.03186e-15	2.99513e-14	2.99513e-14
STRADB	10.0622	10.0604	10.2331	11.2209	11.1951	11.3467	1821.19	1.32611	0.113381	11.696	1.33623e-31	1.18792e-29	1e-20
TNIK	11.0217	11.0605	11.1329	12.1907	12.1347	12.3464	3550.37	1.32671	0.106478	12.4599	1.23453e-35	1.35192e-33	1e-20
HSP90AA1	15.3723	15.0789	14.8347	16.4552	15.631	16.5944	59217.4	1.3295	0.34462	3.85786	0.000114384	0.000659651	0.000659651
NDRG4	6.60941	6.29769	6.6494	7.47242	7.23202	7.24413	131.295	1.3302	0.245711	5.41366	6.17494e-08	6.69517e-07	6.69517e-07
AL590666.1	4.24497	4.25175	4.17158	4.51228	4.47752	4.55613	21.306	1.33161	0.508425	2.61909	0.00881644	0.0307621	0.0307621
ST3GAL4	6.41818	6.48265	6.32471	7.30573	7.128	7.08705	119.346	1.33273	0.23695	5.62452	1.86028e-08	2.18944e-07	2.18944e-07
TMPOP2	4.52239	4.43021	4.61427	4.7454	4.79567	5.06623	27.3687	1.33399	0.485417	2.74814	0.00599349	0.0220081	0.0220081
LINC00877	6.68721	6.42019	6.68065	7.4102	7.55417	7.2346	138.475	1.33433	0.235767	5.65953	1.51792e-08	1.81397e-07	1.81397e-07
AHSA1	11.8655	11.7067	11.33	12.9373	12.1883	13.1551	5364.4	1.33482	0.343719	3.88346	0.000102979	0.000599558	0.000599558
CMTM1	5.45267	5.53521	5.4608	6.15511	6.12274	5.80936	57.3173	1.33689	0.334197	4.00032	6.32577e-05	0.000385783	0.000385783
CHODL	4.81402	4.83209	4.77948	5.11386	5.30453	5.20858	33.4591	1.33796	0.411038	3.25507	0.00113365	0.00508885	0.00508885
AL136985.3	4.19077	4.47393	4.32314	4.54332	4.55994	4.8384	23.8182	1.33833	0.542474	2.46708	0.013622	0.0444628	0.0444628
NME1	8.97075	9.34589	9.07599	10.0676	9.72418	10.746	921.089	1.34125	0.39325	3.41067	0.000648027	0.00309015	0.00309015
HDAC7	7.66186	7.84537	8.09174	9.07251	8.73337	8.84535	367.328	1.34346	0.184224	7.29253	3.0418e-13	6.82972e-12	6.82972e-12
SLC27A4	10.0172	9.77272	9.32752	11.0708	10.5602	10.9499	1405.64	1.34584	0.184294	7.30268	2.82091e-13	6.35748e-12	6.35748e-12
TSNAXIP1	4.49431	4.42953	4.39147	4.82218	4.66117	4.83753	25.3961	1.34641	0.477998	2.81677	0.00485091	0.0183093	0.0183093
FAM222A	6.2309	6.15776	5.90803	6.71131	6.66319	7.05785	95.4837	1.34802	0.290937	4.63336	3.5978e-06	2.85689e-05	2.85689e-05
TONSL-AS1	4.72123	4.79307	4.8351	5.41451	5.04485	5.08279	33.5101	1.34966	0.440396	3.06464	0.0021793	0.0090774	0.0090774
CCL5	10.0384	10.0532	10.0432	11.1229	11.3391	11.1138	1742.25	1.34977	0.114476	11.7909	4.35104e-32	3.95567e-30	1e-20
AC104078.1	4.6386	4.78517	4.80812	5.01095	5.20082	5.20411	32.1174	1.34997	0.432947	3.1181	0.0018202	0.00774372	0.00774372
GINS4	10.0135	10.2912	10.366	11.4265	11.2353	11.498	1992.14	1.35039	0.132461	10.1947	2.09463e-24	1.23686e-22	1e-20
SPRY2	9.28764	9.22033	9.18593	10.4025	10.2914	10.3766	981.852	1.35321	0.117251	11.5411	8.18754e-31	6.97011e-29	1e-20
NEK11	4.72567	4.68634	4.65078	5.05018	5.03781	5.13105	30.6529	1.354	0.426794	3.17249	0.00151137	0.00656426	0.00656426
DNAJA1	12.641	12.3251	11.783	13.5835	12.7474	13.8906	8502.17	1.35702	0.435943	3.11283	0.00185302	0.00785829	0.00785829
LINC00944	7.11109	7.06288	6.8973	8.02413	7.79183	7.98149	195.003	1.3615	0.200774	6.78125	1.19142e-11	2.21138e-10	2.21138e-10
SCNN1G	5.33938	5.18769	5.22945	5.76579	5.8888	5.62917	47.8817	1.36259	0.356977	3.81704	0.000135062	0.000765308	0.000765308
SNORD12B	4.8521	5.06947	4.94985	5.49026	5.21795	5.50855	38.6194	1.3639	0.413309	3.29996	0.000966976	0.00440886	0.00440886
SGMS1	6.49782	6.3902	6.15034	7.12373	7.26888	6.97592	115.396	1.36419	0.256799	5.31228	1.08261e-07	1.12472e-06	1.12472e-06
LRRC29	5.65915	5.89369	5.84475	6.32878	6.46758	6.55365	74.7867	1.36948	0.295443	4.63534	3.5635e-06	2.83246e-05	2.83246e-05
IGHA1	14.3854	14.2093	14.3911	15.7004	15.1777	15.6847	34950.7	1.36983	0.140742	9.73293	2.18215e-22	1.09984e-20	1.09984e-20
NAPSB	8.81966	8.69076	8.51602	10.0398	9.48461	9.78769	668.489	1.37024	0.172707	7.9339	2.12363e-15	6.00498e-14	6.00498e-14
MIR25	5.44137	5.49197	5.5946	6.22379	5.83131	6.19821	59.9417	1.37133	0.343277	3.99481	6.47449e-05	0.0003935	0.0003935
KCNN4	8.04338	8.12062	8.05518	9.29723	8.97984	9.09616	428.658	1.37227	0.156997	8.74069	2.31701e-18	8.50936e-17	8.50936e-17
ABCA12	5.99396	5.69976	5.87982	6.55608	6.55611	6.48071	78.4341	1.37283	0.288267	4.76237	1.91336e-06	1.5978e-05	1.5978e-05
AC025449.1	4.68854	4.5825	4.32165	4.85042	4.6331	5.20299	28.841	1.37448	0.561717	2.44692	0.0144082	0.0466061	0.0466061
LINC00311	4.82017	4.71071	4.69468	5.22058	5.11493	5.10252	32.1138	1.37494	0.423385	3.24749	0.00116427	0.00521367	0.00521367
TSPAN33	12.6738	12.7589	12.9651	14.0342	14.076	13.9349	12131.1	1.37507	0.110475	12.4469	1.45346e-35	1.58446e-33	1e-20
AC107983.1	4.86193	4.96174	5.29973	5.20877	5.12122	6.1024	45.3092	1.37653	0.532829	2.58343	0.00978224	0.0336197	0.0336197
CLEC17A	10.0575	9.98796	10.0754	11.247	11.1566	11.2485	1760.7	1.37744	0.105495	13.0569	5.8068e-39	7.28633e-37	1e-20
FAM89B	3.95899	3.97805	4.04179	4.3124	4.1352	4.30363	18.0999	1.3784	0.565386	2.43799	0.0147693	0.0476016	0.0476016
ZNF620	7.03848	6.93878	6.79085	7.65007	7.82362	7.99315	181.725	1.37929	0.212882	6.47914	9.22454e-11	1.52636e-09	1.52636e-09
ATP5MC3	12.646	12.5673	12.4962	13.9574	13.5294	13.8382	10345.5	1.38109	0.124726	11.073	1.69717e-28	1.28579e-26	1e-20
HSPH1	12.9137	12.4876	12.1191	13.9342	12.9595	14.1319	10249.5	1.38394	0.43559	3.17716	0.00148726	0.0064677	0.0064677
SPR	9.28739	9.19714	9.03984	10.6251	10.1028	10.2165	963.257	1.39141	0.161203	8.63141	6.06012e-18	2.15023e-16	2.15023e-16
TMEM184A	4.28679	4.30965	4.56901	4.80434	4.56308	4.83678	25.1491	1.39244	0.532051	2.61712	0.00886746	0.0308944	0.0308944
GAB2	6.4345	6.58648	6.35205	7.20348	7.44258	7.15608	126.41	1.39283	0.240183	5.79904	6.66971e-09	8.47056e-08	8.47056e-08
COPS9	10.0833	10.2841	10.1145	11.2959	11.0561	11.6584	1939.57	1.39527	0.15492	9.0064	2.12929e-19	8.59278e-18	8.59278e-18
ANKLE1	9.87082	9.71756	9.53203	11.0387	10.6878	10.9438	1412.04	1.39641	0.141402	9.87542	5.32071e-23	2.81111e-21	1e-20
SNORD83A	4.45168	4.42248	4.40528	4.71876	4.63969	4.95102	25.5591	1.39851	0.489067	2.85954	0.0042426	0.0163279	0.0163279
SPATA33	8.52838	8.68645	8.39818	9.77175	9.38829	9.80188	612.49	1.40025	0.164736	8.49993	1.89704e-17	6.48483e-16	6.48483e-16
POLR2L	10.4214	10.4737	10.2669	11.7452	11.2622	11.7292	2278.97	1.4003	0.145587	9.61829	6.69349e-22	3.22519e-20	3.22519e-20
TRABD2A	6.79229	6.63853	6.95178	7.75951	7.58139	7.74354	166.318	1.40328	0.215783	6.50319	7.86352e-11	1.31288e-09	1.31288e-09
HPCAL4	4.08486	4.23339	4.33505	4.68281	4.50507	4.39683	21.7332	1.40448	0.556151	2.52536	0.011558	0.0386796	0.0386796
B4GALNT1	9.12671	9.09081	9.13661	10.3953	10.1525	10.29	926.783	1.40573	0.125619	11.1904	4.5414e-29	3.50678e-27	1e-20
SOCS2	6.52723	6.28529	6.05528	6.9156	7.21474	7.14461	113.015	1.40581	0.274415	5.12293	3.00832e-07	2.92361e-06	2.92361e-06
HIST1H2BK	9.58144	9.23422	8.83485	10.435	10.089	10.6901	1026.13	1.40764	0.200229	7.03013	2.06344e-12	4.17822e-11	4.17822e-11
KCNMB4	6.26591	6.21288	6.27351	6.88448	7.08039	7.11213	107.812	1.40902	0.245661	5.73563	9.71528e-09	1.2034e-07	1.2034e-07
PSMC3IP	8.3164	8.45685	8.45506	9.49366	9.45665	9.63473	557.298	1.41006	0.139374	10.1171	4.63943e-24	2.64239e-22	1e-20
CD9	5.75358	5.59971	5.68768	6.3781	6.46682	6.08996	68.4303	1.41183	0.313701	4.50055	6.7778e-06	5.11082e-05	5.11082e-05
WFIKKN1	4.41211	4.52211	4.64217	4.81726	4.71905	5.14602	28.1798	1.41222	0.504718	2.79804	0.00514136	0.0192787	0.0192787
SPDYE6	7.77797	7.72364	7.79088	8.72048	8.68708	9.03214	347.591	1.41423	0.171613	8.24083	1.71018e-16	5.34393e-15	5.34393e-15
AL391095.1	4.83852	4.83549	4.94759	5.44472	5.15665	5.30449	36.0042	1.4155	0.41636	3.3997	0.000674594	0.00320369	0.00320369
AIM2	7.38601	7.41165	7.36427	8.41381	8.11633	8.61251	262.756	1.41565	0.198294	7.13914	9.39148e-13	1.99172e-11	1.99172e-11
CASTOR2	4.98011	4.85739	4.88142	5.29191	5.36654	5.42191	36.8362	1.41584	0.396613	3.56982	0.000357224	0.00182681	0.00182681
HIST1H4I	7.74592	7.61267	7.31898	8.55608	8.3333	8.88623	303.137	1.42057	0.213181	6.66364	2.67124e-11	4.71125e-10	4.71125e-10
MIR589	5.48754	5.24756	4.99212	5.92781	5.59359	5.8932	50.0739	1.42394	0.416778	3.41654	0.000634232	0.00303474	0.00303474
LINC01104	6.35825	6.37446	6.23099	7.16103	7.13853	7.08803	114.723	1.42683	0.235432	6.06046	1.35731e-09	1.89129e-08	1.89129e-08
AC009118.3	4.13745	4.28115	4.05171	4.52782	4.22939	4.626	21.2941	1.42713	0.584255	2.44264	0.0145801	0.0470738	0.0470738
KCNQ5-IT1	4.13799	4.16223	4.10166	4.26482	4.4197	4.60014	20.399	1.42786	0.548129	2.60498	0.0091881	0.0318641	0.0318641
IL12A	5.2529	5.46281	5.21285	6.20491	5.72354	5.63421	52.3546	1.42809	0.395797	3.60814	0.000308399	0.00160025	0.00160025
ARHGEF34P	5.81908	5.6649	5.87362	6.60118	6.3714	6.42505	75.292	1.42936	0.295525	4.83667	1.32032e-06	1.14257e-05	1.14257e-05
AL355338.1	8.28625	8.48911	8.34171	9.58218	9.30881	9.63049	549.969	1.43595	0.154175	9.31378	1.23358e-20	5.47319e-19	5.47319e-19
FUT8	9.57665	9.52788	9.53884	10.8526	10.5309	10.8704	1277.54	1.43657	0.131744	10.9043	1.09986e-27	7.93348e-26	1e-20
KLF2	4.86276	5.12056	5.05615	5.57532	5.40725	5.53619	40.7212	1.43801	0.397417	3.61839	0.000296445	0.00154521	0.00154521
CYB5A	8.69947	8.5835	8.67261	9.93305	9.7148	9.79455	673.185	1.44025	0.134261	10.7273	7.58039e-27	5.18826e-25	1e-20
EPHB6	8.20633	8.1838	8.40242	9.50243	9.21056	9.47489	509.742	1.44191	0.156364	9.22151	2.92959e-20	1.25586e-18	1.25586e-18
VASN	4.76343	4.76256	4.68657	4.93691	4.98178	5.52146	33.7646	1.44561	0.481613	3.00161	0.00268558	0.01092	0.01092
AC243654.3	4.67196	4.62331	4.80266	5.0305	5.07169	5.24981	31.7065	1.44739	0.441015	3.28195	0.00103091	0.00466069	0.00466069
XRCC2	10.9287	10.9011	10.9314	12.2123	11.9947	12.3262	3384.4	1.45427	0.115904	12.5472	4.11608e-36	4.61231e-34	1e-20
RILP	5.77112	5.87306	5.58114	6.35304	6.37649	6.55957	73.5058	1.45516	0.305037	4.77045	1.83818e-06	1.54036e-05	1.54036e-05
HIST1H2AC	7.94985	7.86069	7.72354	8.96367	8.77816	9.09252	376.583	1.45606	0.167891	8.67264	4.22218e-18	1.50697e-16	1.50697e-16
AL109918.1	8.88005	8.83634	8.80327	10.0607	10.0026	10.0279	775.665	1.45627	0.12092	12.0432	2.10655e-33	2.05469e-31	1e-20
AL445471.1	5.53076	5.36973	5.82922	6.07161	5.85581	6.68335	67.6718	1.46121	0.411243	3.55315	0.000380652	0.00193189	0.00193189
MGST1	4.54211	4.59221	4.45369	4.97449	4.82879	4.94088	27.6653	1.4635	0.461239	3.17298	0.00150881	0.00655432	0.00655432
AC010333.1	6.00392	6.17417	5.97715	6.72386	6.86984	6.85847	93.8078	1.46436	0.26304	5.56706	2.59069e-08	2.97639e-07	2.97639e-07
CNPY4	8.07396	8.17089	8.09756	9.42809	9.13942	9.17267	459.829	1.46695	0.15429	9.50776	1.94819e-21	9.11375e-20	9.11375e-20
CPB2-AS1	5.51823	5.61757	5.38934	6.19709	5.99361	6.2239	61.0458	1.4675	0.328987	4.46066	8.17082e-06	6.05506e-05	6.05506e-05
DCT	4.37211	4.63748	4.54694	4.78559	5.14438	4.7652	27.6526	1.46846	0.51077	2.875	0.00404026	0.0156366	0.0156366
KIF13B	9.52311	9.47139	9.48833	10.854	10.5856	10.7457	1247.89	1.47021	0.121905	12.0602	1.71308e-33	1.68455e-31	1e-20
ADGRE2	8.32161	8.0767	7.74242	9.07911	9.21333	9.32025	446.442	1.47105	0.184023	7.99385	1.30793e-15	3.77824e-14	3.77824e-14
AMER2	4.92376	4.8199	4.72235	5.17037	5.23295	5.42885	35.1646	1.47198	0.426119	3.45438	0.000551552	0.00268444	0.00268444
HCG22	5.62949	5.39336	5.28769	5.83497	6.06584	6.25391	58.2556	1.47202	0.36386	4.04557	5.21955e-05	0.000325186	0.000325186
CAV1	8.70701	8.47539	8.66096	9.78534	9.91148	9.71464	665.529	1.47477	0.138434	10.6532	1.68415e-26	1.13021e-24	1e-20
AC010809.1	4.64314	4.65793	4.53906	5.12046	4.79247	5.14444	30.1581	1.48136	0.470619	3.14768	0.0016457	0.00708168	0.00708168
CRIP1	4.20812	4.43343	4.29796	4.82065	4.75994	4.37739	23.7092	1.48204	0.556861	2.66142	0.00778109	0.0275882	0.0275882
AC011257.1	4.662	4.73263	4.57713	5.0416	5.00906	5.17902	30.7541	1.48218	0.441695	3.35565	0.000791788	0.00369113	0.00369113
TYRO3P	3.88285	3.98678	3.9039	4.26965	3.98998	4.32839	17.7639	1.48238	0.60745	2.44033	0.014674	0.0473125	0.0473125
NCLP1	5.28207	5.51883	5.47701	5.70744	5.72456	6.55563	60.2045	1.48293	0.428593	3.45999	0.000540195	0.00263556	0.00263556
AC026740.1	3.89146	3.95318	3.95589	4.37498	4.06661	4.17415	17.6563	1.48306	0.590085	2.5133	0.0119607	0.0398183	0.0398183
AF279873.1	3.97216	3.933	3.89172	4.2722	4.22814	4.11359	17.2538	1.48562	0.572905	2.59313	0.00951065	0.0328173	0.0328173
ENPP2	4.12732	4.01362	3.94869	4.17891	4.58606	4.1772	18.9012	1.48637	0.612176	2.42802	0.0151815	0.0486892	0.0486892
CCDC136	8.89125	8.98567	8.92808	10.197	10.0984	10.184	843.455	1.48968	0.120772	12.3347	5.88979e-35	6.16943e-33	1e-20
TGM5	5.30304	5.22461	5.42304	5.68384	5.93046	6.08271	52.6354	1.4927	0.361352	4.13088	3.61373e-05	0.000234038	0.000234038
VAC14-AS1	4.51239	4.61979	4.48281	5.0837	4.76145	4.95237	28.3094	1.49551	0.475433	3.14557	0.00165761	0.0071262	0.0071262
HSP90AA2P	6.30456	6.28453	5.96974	7.17004	6.43297	7.32703	109.796	1.50213	0.339483	4.42477	9.65445e-06	7.05261e-05	7.05261e-05
GREB1	9.28724	9.3407	9.21945	10.6252	10.3931	10.5986	1091.35	1.50585	0.12486	12.0603	1.71098e-33	1.68455e-31	1e-20
CLCN2	7.20741	7.12307	7.14335	8.31404	7.67971	8.4813	230.594	1.50801	0.245416	6.1447	8.0114e-10	1.1523e-08	1.1523e-08
SMO	8.54526	8.88979	9.12388	10.2121	10.1177	10.0046	816.54	1.51299	0.163568	9.24994	2.24621e-20	9.75058e-19	9.75058e-19
CDK14	6.19377	6.44213	6.54263	7.25791	7.27297	7.31813	126.131	1.51394	0.240368	6.29845	3.00644e-10	4.62228e-09	4.62228e-09
PLCD4	8.43434	8.29827	8.20219	9.6433	9.18414	9.66513	545.833	1.51408	0.174299	8.68669	3.73164e-18	1.33784e-16	1.33784e-16
APLP2	9.80275	9.78743	9.71823	11.0063	11.0043	11.1603	1549.16	1.51614	0.111858	13.5541	7.48845e-42	1.06753e-39	1e-20
AC083843.3	3.96076	3.85884	3.86102	4.22797	4.10008	4.17949	16.9504	1.51924	0.584747	2.59811	0.00937382	0.0324148	0.0324148
AC004706.3	4.71131	4.76314	4.82485	5.20739	5.2662	5.18328	33.4183	1.52114	0.41365	3.67735	0.000235668	0.00125724	0.00125724
EPCAM	4.82197	5.24755	5.10076	5.56905	5.62565	5.62379	43.2534	1.52241	0.415637	3.66283	0.000249447	0.00132488	0.00132488
PYGL	7.46421	7.62374	7.86544	8.74323	8.80943	8.83813	337.46	1.53294	0.173298	8.84569	9.09654e-19	3.4404e-17	3.4404e-17
EFNA5	9.18784	9.16054	9.14712	10.4562	10.6337	10.1871	1013.65	1.53343	0.142106	10.7908	3.80652e-27	2.65817e-25	1e-20
AC005005.4	3.93295	3.91262	3.87081	4.21012	4.04772	4.29733	17.3469	1.53944	0.588919	2.61401	0.00894864	0.0311277	0.0311277
DSE	6.74831	6.91259	7.05172	8.02915	7.84107	7.89857	190.514	1.54113	0.204943	7.51982	5.48503e-14	1.3498e-12	1.3498e-12
SOX15	4.51702	4.71012	4.58446	5.12146	5.07874	4.81762	29.5141	1.54551	0.471922	3.27493	0.00105689	0.00476651	0.00476651
TMEM52	4.12492	4.09222	3.89117	4.41903	4.20834	4.41785	19.3386	1.54775	0.606207	2.55316	0.0106749	0.0362124	0.0362124
AC011005.4	3.94467	3.86049	3.88524	4.34891	4.01171	4.16652	17.3583	1.55077	0.605638	2.56055	0.0104506	0.0355817	0.0355817
CSRP2	4.40106	4.32775	4.37314	4.68406	4.73514	4.7971	24.5019	1.55314	0.481751	3.22395	0.00126436	0.00561181	0.00561181
EXPH5	5.28252	5.27231	5.56467	5.9125	6.10931	6.00773	55.8068	1.55554	0.349858	4.44621	8.73989e-06	6.43649e-05	6.43649e-05
FAM229B	5.64933	5.70572	5.54861	6.30779	6.33296	6.37766	68.6197	1.55573	0.298588	5.21031	1.8853e-07	1.89174e-06	1.89174e-06
CCDC189	4.44102	4.468	4.57176	4.89891	5.09735	4.65656	27.2397	1.55578	0.495884	3.1374	0.00170456	0.00730587	0.00730587
ELL2	11.4744	11.4352	11.4924	12.8389	12.7491	12.8968	5201.95	1.55714	0.0970496	16.0448	6.21369e-58	1.5433e-55	1e-20
PRSS1	5.67113	5.43006	5.41797	6.16474	6.29737	6.07502	62.0475	1.558	0.329453	4.72904	2.25581e-06	1.86311e-05	1.86311e-05
RN7SL481P	4.32122	4.44945	4.4731	4.78344	4.702	4.9153	25.7795	1.55914	0.489468	3.18537	0.0014457	0.00630519	0.00630519
GPRIN1	9.23454	9.25233	9.25272	10.7305	10.2785	10.6064	1091.24	1.56123	0.143481	10.8811	1.41891e-27	1.01739e-25	1e-20
AP000251.1	4.79609	4.71419	4.8177	5.28044	5.31879	5.13452	33.9637	1.56842	0.416706	3.76386	0.000167308	0.000929608	0.000929608
AC008736.1	5.73224	5.60757	5.54552	6.36629	6.1695	6.48722	69.2922	1.57205	0.315667	4.98008	6.35582e-07	5.85114e-06	5.85114e-06
CMAHP	7.0191	7.00287	6.95738	7.99129	8.04542	8.10922	205.588	1.57402	0.186324	8.44778	2.96885e-17	9.96176e-16	9.96176e-16
ARHGEF3	7.82877	7.64351	7.67597	8.85891	8.9029	8.92989	358.495	1.57448	0.15598	10.0941	5.8648e-24	3.31678e-22	1e-20
OTOGL	4.73715	4.69301	4.73758	5.16918	5.0185	5.36198	33.2198	1.57874	0.438359	3.60147	0.000316418	0.00163738	0.00163738
ARHGEF5	8.0486	8.15507	8.24771	9.50643	9.18167	9.45752	497.509	1.57907	0.158196	9.98177	1.83162e-23	1.00289e-21	1e-20
RDM1	7.03679	7.11856	6.99462	7.99605	8.31269	8.02847	215.326	1.58357	0.197653	8.01188	1.12967e-15	3.27509e-14	3.27509e-14
JAZF1	5.02566	4.92444	4.82776	5.32531	5.69615	5.28427	38.8725	1.58749	0.425324	3.73242	0.000189651	0.00103842	0.00103842
MYORG	7.13711	7.27739	7.13975	8.43983	8.04428	8.36337	241.373	1.58781	0.199248	7.969	1.59957e-15	4.58772e-14	4.58772e-14
ULBP2	4.12077	4.28406	4.09989	4.40997	4.69654	4.40675	21.1418	1.58874	0.558946	2.84239	0.0044777	0.0170502	0.0170502
AL365440.1	4.16026	4.05942	4.08455	4.53468	4.16431	4.57496	20.7535	1.58926	0.583483	2.72374	0.00645473	0.0234516	0.0234516
FAM172BP	6.12313	6.24619	6.36858	7.11399	7.0446	7.26682	114.916	1.58942	0.249246	6.37689	1.80718e-10	2.86249e-09	2.86249e-09
CCL22	12.8961	12.774	12.6689	14.244	14.2167	14.09	13215.4	1.59129	0.104585	15.2153	2.79937e-52	6.02164e-50	1e-20
SNORD17	6.83377	6.69106	6.66815	7.50562	7.43004	8.1884	171.846	1.59296	0.272515	5.8454	5.05347e-09	6.52106e-08	6.52106e-08
HTR2B	8.21347	8.23687	8.46308	9.57958	9.40937	9.71768	562.164	1.59471	0.154559	10.3178	5.85251e-25	3.5338e-23	1e-20
AC010615.1	6.09978	6.05853	6.1235	6.90603	6.66758	7.23188	102.507	1.59477	0.286906	5.55852	2.7207e-08	3.11388e-07	3.11388e-07
PCDHGB5	5.94414	6.12799	5.71526	6.57001	6.72518	6.95486	90.1649	1.59716	0.304075	5.25254	1.50017e-07	1.53145e-06	1.53145e-06
MISP3	4.84746	5.03551	5.02248	5.55999	5.52621	5.42554	40.1778	1.59984	0.391894	4.08233	4.45864e-05	0.000283274	0.000283274
PPIC	4.79029	4.86366	4.81	5.35261	5.5466	4.99739	35.8391	1.60012	0.446969	3.57993	0.00034368	0.00176169	0.00176169
CISH	4.17807	4.42175	4.57888	4.77771	4.78495	4.8501	25.8453	1.60393	0.562941	2.84921	0.00438282	0.0167818	0.0167818
LINC02280	3.50726	3.50007	3.52405	3.708	3.73998	3.7597	12.6187	1.60401	0.659562	2.43194	0.0150183	0.0482622	0.0482622
HPGD	5.16822	5.17638	5.16335	5.87947	5.56448	5.83129	47.822	1.60517	0.368703	4.35357	1.33935e-05	9.50169e-05	9.50169e-05
PRKAG2	10.4515	10.4788	10.637	11.8945	11.7966	12.0391	2751.82	1.60538	0.115309	13.9224	4.62987e-44	7.33834e-42	1e-20
MEGF11	4.93121	5.00721	5.1584	5.59017	5.44091	5.74243	43.0152	1.60987	0.396541	4.05977	4.91204e-05	0.000308179	0.000308179
AL928970.1	3.87918	3.81517	3.81733	4.08992	4.0745	4.1887	16.3465	1.60999	0.591658	2.72115	0.00650559	0.0236079	0.0236079
NQO1	9.7158	9.69053	9.73041	11.0634	10.862	11.2857	1555.65	1.61054	0.133586	12.0562	1.79968e-33	1.76251e-31	1e-20
BOK	4.29239	4.23988	4.15521	4.64386	4.54668	4.57106	22.1846	1.61074	0.516005	3.12156	0.00179893	0.00766807	0.00766807
EML5	4.57185	4.5452	4.46449	4.9502	4.83462	5.07256	28.3914	1.61253	0.465273	3.46578	0.000528705	0.00258683	0.00258683
RNF144B	5.75659	5.28373	5.73938	6.44127	6.58685	5.93819	69.7969	1.61548	0.390376	4.13825	3.49961e-05	0.000227549	0.000227549
AC083949.1	5.02294	5.08155	5.06808	5.76961	5.5005	5.59015	43.5418	1.61638	0.378164	4.27428	1.91754e-05	0.000131616	0.000131616
PAK6	6.62871	6.68928	6.52929	7.67619	7.73581	7.42059	155.093	1.61644	0.221544	7.29626	2.95868e-13	6.66173e-12	6.66173e-12
COX20P2	8.14315	8.45193	8.16532	9.49368	9.39419	9.71342	548.276	1.61695	0.161564	10.0081	1.40429e-23	7.75965e-22	1e-20
CA2	6.27154	6.17559	6.25241	7.27353	7.04196	7.10957	114.524	1.62204	0.244424	6.63616	3.21963e-11	5.61268e-10	5.61268e-10
HIST1H1B	4.00275	4.06778	3.95953	4.19136	4.11962	4.64567	19.8045	1.62477	0.619156	2.62417	0.00868607	0.0303904	0.0303904
NENFP2	3.63815	3.63143	3.70012	3.92972	3.76989	4.02751	14.5106	1.62631	0.650568	2.49984	0.012425	0.0411243	0.0411243
EGR2	7.36273	7.27369	7.08632	8.60646	8.03531	8.48417	258.03	1.62902	0.218374	7.45977	8.66719e-14	2.07978e-12	2.07978e-12
SERPIND1	4.05391	4.20376	4.09991	4.35633	4.23102	4.77056	21.5509	1.63178	0.597819	2.72955	0.00634206	0.0230875	0.0230875
STXBP5L	4.63047	4.68158	4.70569	5.19716	4.97224	5.25059	32.1489	1.64063	0.442443	3.70812	0.0002088	0.00112891	0.00112891
ABHD1	4.22459	4.23287	3.98476	4.41814	4.30732	4.77131	21.9467	1.64262	0.617817	2.65876	0.00784295	0.0277708	0.0277708
ACSBG1	4.65148	4.71769	4.77767	5.22881	4.96815	5.32874	33.2975	1.655	0.451516	3.66543	0.000246921	0.00131263	0.00131263
AC112907.2	3.84159	3.87931	4.07081	4.145	4.35499	4.22482	17.7443	1.66625	0.617115	2.70007	0.00693246	0.0249353	0.0249353
CKLF	4.46485	4.35841	4.27312	4.8063	4.82049	4.67608	24.8712	1.66674	0.50031	3.33142	0.000864042	0.00398937	0.00398937
AC018634.1	4.75892	4.71499	4.73951	5.12577	5.19629	5.37154	33.8388	1.66941	0.424377	3.93379	8.36182e-05	0.000496679	0.000496679
AC010333.2	5.33462	5.08798	5.07269	5.60522	5.83974	5.93011	48.6167	1.67293	0.384631	4.34945	1.36477e-05	9.67347e-05	9.67347e-05
STARD6	3.47545	3.59875	3.62234	3.81571	3.80414	3.81656	13.3208	1.67614	0.678118	2.47175	0.0134452	0.0439661	0.0439661
RPS7P3	3.52335	3.53862	3.51796	3.96465	3.71467	3.60973	13.1608	1.68643	0.697324	2.41843	0.0155875	0.049799	0.049799
PCDHGA5	3.44067	3.56162	3.43103	3.71959	3.66343	3.75611	12.534	1.68646	0.695113	2.42617	0.015259	0.0489116	0.0489116
NTN1	6.72847	6.66977	7.09437	7.95984	7.99169	7.90719	191.808	1.68727	0.215631	7.82479	5.08505e-15	1.38899e-13	1.38899e-13
PRSS3P1	3.77717	3.85836	3.86083	4.02136	4.20841	4.13428	16.3006	1.68831	0.602196	2.80359	0.00505372	0.0189796	0.0189796
AC099850.1	5.67859	5.54079	5.6168	6.32275	6.19879	6.60273	70.7928	1.68921	0.320483	5.27082	1.35814e-07	1.39711e-06	1.39711e-06
FUT8-AS1	5.0857	4.96473	4.90822	5.67961	5.49042	5.52157	41.7449	1.69417	0.39041	4.33947	1.42827e-05	0.000100643	0.000100643
PATE2	3.47081	3.46346	3.46521	3.56061	3.81913	3.70375	12.3005	1.69711	0.696391	2.437	0.0148095	0.0476994	0.0476994
DUBR	6.20213	6.32551	6.30909	7.34602	7.15886	7.24898	122.134	1.69959	0.237037	7.17014	7.49225e-13	1.59737e-11	1.59737e-11
AL603839.2	3.77085	3.76643	3.79071	4.1198	3.99194	4.06734	15.7182	1.70242	0.603681	2.82006	0.00480148	0.0181475	0.0181475
NRG4	7.76909	7.36344	7.24168	8.67521	8.58522	8.90711	318.033	1.7029	0.205561	8.28418	1.18924e-16	3.77984e-15	3.77984e-15
FAM71F2	3.84713	3.88637	3.93209	4.33601	4.20687	4.02783	17.2122	1.70355	0.602195	2.8289	0.00467084	0.0177073	0.0177073
FGD6	5.79422	6.10718	6.06085	6.78514	6.97129	6.89352	96.6245	1.70506	0.27376	6.22828	4.7157e-10	7.04343e-09	7.04343e-09
MC1R	5.28236	5.1571	5.45382	6.21031	5.90557	5.80643	54.8761	1.70609	0.371481	4.59267	4.37609e-06	3.41968e-05	3.41968e-05
KCP	8.75729	8.7795	8.70976	10.2866	10.0631	10.0778	814.77	1.70686	0.130704	13.059	5.64608e-39	7.12174e-37	1e-20
HSPE1P4	4.3026	4.34929	4.17887	4.76222	4.57278	4.67323	23.5253	1.70852	0.519261	3.29029	0.00100085	0.00454193	0.00454193
FAT4	3.84874	3.90917	3.97561	4.25707	4.2199	4.19014	17.4119	1.71182	0.581128	2.94568	0.00322244	0.0128238	0.0128238
LINC00598	4.33534	4.42263	4.48698	4.79672	4.94025	4.77261	25.99	1.71713	0.483793	3.54931	0.000386245	0.00195615	0.00195615
EPB41L4A	3.58441	3.49298	3.49462	3.98031	3.68684	3.63306	13.2526	1.71772	0.710443	2.41782	0.0156138	0.0498616	0.0498616
MCF2L-AS1	3.64656	3.64157	3.62102	3.77538	3.90373	4.01244	14.1949	1.71871	0.648454	2.65048	0.00803785	0.0283775	0.0283775
IGHJ3P	5.18569	5.26709	5.39693	6.07257	5.73032	6.08633	54.5435	1.72727	0.365413	4.72689	2.2798e-06	1.87906e-05	1.87906e-05
HAS3	5.09051	4.78859	4.94155	5.52799	5.41684	5.63302	40.9001	1.72779	0.41566	4.15673	3.22841e-05	0.000211816	0.000211816
AC020763.3	5.6343	5.65919	5.66644	6.49656	5.93965	6.81934	75.9717	1.72809	0.369964	4.67099	2.99758e-06	2.42045e-05	2.42045e-05
IFNLR1	8.069	7.81967	7.80219	9.41412	9.05546	9.21239	442.326	1.72933	0.170269	10.1564	3.10248e-24	1.80544e-22	1e-20
ADPRHL1	6.22405	6.09671	6.06091	7.05608	7.03709	7.14827	109.139	1.73182	0.248278	6.97533	3.05154e-12	6.07584e-11	6.07584e-11
MAP1A	3.41616	3.42898	3.43066	3.59794	3.64799	3.70147	11.945	1.73184	0.687766	2.51807	0.0117999	0.0393581	0.0393581
GPSM1	4.75365	4.49963	4.50285	4.95894	5.20915	5.03507	30.3193	1.73919	0.482088	3.60761	0.00030903	0.00160317	0.00160317
HSPE1P2	4.07679	4.05691	4.03723	4.32773	4.27343	4.60739	20.118	1.74117	0.567148	3.07004	0.00214028	0.00893495	0.00893495
RHEX	6.70592	6.60024	6.93889	7.9339	7.41569	8.20853	185.588	1.7427	0.268509	6.49028	8.56756e-11	1.42155e-09	1.42155e-09
OGFRL1	4.66192	4.77072	4.50382	5.12928	5.11115	5.2032	31.9196	1.74401	0.457109	3.8153	0.000136018	0.000769629	0.000769629
SCARB2	6.00113	6.33256	6.03037	7.03915	7.13032	7.1019	109.863	1.74795	0.260176	6.71833	1.83824e-11	3.32734e-10	3.32734e-10
QRICH2	6.22902	6.26257	6.14716	7.2027	7.12888	7.26831	117.722	1.7483	0.23924	7.30771	2.71734e-13	6.13553e-12	6.13553e-12
SEPT14P4	4.18477	4.14358	4.21154	4.52811	4.50171	4.63869	21.7561	1.75187	0.520806	3.36377	0.00076886	0.00359607	0.00359607
LINC00513	4.01734	3.99473	4.04276	4.15175	4.18432	4.71909	20.3745	1.75429	0.622905	2.8163	0.00485798	0.0183302	0.0183302
CXXC5-AS1	3.74811	3.74517	3.67957	4.12026	3.99245	3.90518	15.1562	1.7549	0.630075	2.78523	0.00534899	0.0199498	0.0199498
NEK10	4.15335	4.17479	4.24151	4.55162	4.54074	4.61572	21.8738	1.75764	0.517176	3.39853	0.00067749	0.00321618	0.00321618
ABCB1	5.73388	5.74608	5.67075	6.53468	6.64826	6.46032	77.6211	1.75974	0.285998	6.15297	7.60476e-10	1.0984e-08	1.0984e-08
AL365434.1	5.2944	5.30545	5.31132	5.93193	6.01042	6.07277	54.9971	1.76705	0.332602	5.31282	1.07943e-07	1.1219e-06	1.1219e-06
Z92544.2	3.4499	3.41979	3.44421	3.61578	3.64915	3.75997	12.1963	1.77168	0.689785	2.56845	0.0102154	0.0348942	0.0348942
PPM1H	4.02703	4.11016	3.9827	4.32945	4.46985	4.36446	19.3505	1.77336	0.557584	3.18043	0.00147056	0.00639971	0.00639971
PLA2G12AP1	4.40537	4.45312	4.32828	4.93149	4.79439	4.76325	25.9382	1.77516	0.485524	3.65617	0.000256009	0.00135645	0.00135645
OSBPL6	4.86994	5.02812	5.01441	5.21285	6.20909	5.11335	45.0878	1.77706	0.524578	3.38761	0.000705041	0.00333056	0.00333056
ZNF491	3.78906	3.80572	3.85204	4.24892	4.07528	4.03093	16.3695	1.78094	0.60723	2.9329	0.00335812	0.0132825	0.0132825
USP18	6.35822	6.28693	6.05028	7.03627	7.20697	7.50099	122.793	1.78528	0.269395	6.627	3.42583e-11	5.94204e-10	5.94204e-10
AC087045.2	4.91437	5.10242	4.87291	5.47055	5.34761	5.87524	43.0128	1.78732	0.433634	4.12173	3.76044e-05	0.000242366	0.000242366
ALS2CR12	4.19282	4.08404	4.22142	4.46031	4.38745	4.79694	22.3285	1.79085	0.565719	3.16561	0.00154756	0.00669727	0.00669727
AVPR2	4.98436	5.08401	5.03091	5.54159	5.17962	6.15746	47.4915	1.79561	0.475342	3.77751	0.000158404	0.000884623	0.000884623
SLC22A31	3.70617	3.72108	3.81088	3.96793	4.23044	3.90508	15.4505	1.79816	0.648543	2.77262	0.00556077	0.0206425	0.0206425
INA	7.36964	7.12718	7.09265	8.47766	8.40971	8.5447	267.006	1.80086	0.182944	9.84381	7.28954e-23	3.82614e-21	1e-20
AC099778.2	4.20479	4.14283	4.19038	4.50342	4.39871	4.79437	22.4669	1.80223	0.549943	3.27712	0.00104872	0.00473585	0.00473585
SPTBN2	9.31722	9.39164	8.93095	10.7562	10.6512	10.8118	1207.17	1.80261	0.145233	12.4118	2.25488e-35	2.43608e-33	1e-20
AC092835.1	3.849	3.75763	3.82857	4.04867	4.03185	4.28311	16.6021	1.80712	0.620026	2.91459	0.00356152	0.0139746	0.0139746
GADD45A	7.03628	7.15368	7.02005	8.27326	8.61112	8.00216	241.17	1.81142	0.216954	8.3493	6.86716e-17	2.23271e-15	2.23271e-15
AEBP1	4.16547	4.30079	4.21569	4.28776	4.40504	5.13645	25.3285	1.81185	0.631947	2.8671	0.00414256	0.0159966	0.0159966
KLF5	6.19678	6.10355	6.15574	7.26932	7.17148	7.06273	114.887	1.82852	0.243871	7.49789	6.48519e-14	1.58448e-12	1.58448e-12
RASAL1	4.15089	4.17227	4.21802	4.54849	4.63705	4.52874	21.7666	1.83608	0.518753	3.53942	0.00040101	0.00202243	0.00202243
SERPINE2	4.86063	4.82532	4.56865	5.32335	5.46683	5.15189	35.5055	1.84171	0.461363	3.9919	6.55474e-05	0.000397875	0.000397875
LRRC4	4.01472	4.08192	4.01615	4.33676	4.03292	4.80341	21.5445	1.84861	0.652823	2.83172	0.00462989	0.0175742	0.0175742
HAL	3.60101	3.5755	3.48401	3.8815	3.73148	3.85556	13.4997	1.85084	0.683524	2.70779	0.00677336	0.024436	0.024436
AC103706.1	4.72183	4.71642	4.63616	5.32637	5.31453	5.03336	33.4724	1.85088	0.439132	4.21486	2.49938e-05	0.000167404	0.000167404
LPP-AS2	3.61114	3.62583	3.67319	3.8221	3.82461	4.10972	14.6599	1.85438	0.665949	2.78457	0.0053599	0.01998	0.01998
AKIP1	7.06738	7.05075	7.23093	8.55051	8.44135	8.24778	255.851	1.86155	0.187409	9.93305	2.98982e-23	1.61142e-21	1e-20
UBAC2-AS1	6.69038	6.69733	6.91807	7.83971	8.054	8.07582	194.396	1.86365	0.206839	9.01012	2.05836e-19	8.33445e-18	8.33445e-18
AC022075.1	5.62062	5.49638	5.38988	6.42523	6.08053	6.46937	68.216	1.86664	0.337826	5.52546	3.28633e-08	3.72409e-07	3.72409e-07
CAV2	6.37949	6.25997	6.44134	7.45916	7.50876	7.44912	138.923	1.86962	0.224125	8.34183	7.3152e-17	2.36879e-15	2.36879e-15
NID2	4.19595	4.13767	4.07225	4.59925	4.47459	4.51218	21.286	1.87387	0.537854	3.48398	0.000494017	0.0024325	0.0024325
GLRA3	5.00585	4.80872	4.93927	5.62091	5.52475	5.47865	40.8352	1.87451	0.398281	4.7065	2.52002e-06	2.06645e-05	2.06645e-05
LINC02289	3.22708	3.1466	3.26339	3.4295	3.40199	3.45773	10.3177	1.87818	0.775303	2.42251	0.0154137	0.0493157	0.0493157
LINC00992	3.72411	3.89178	3.80819	4.04837	4.25955	4.07047	16.3319	1.87825	0.633264	2.96599	0.00301714	0.0121068	0.0121068
TMEM217	3.3104	3.36757	3.22994	3.51597	3.44737	3.64191	11.2511	1.8794	0.767287	2.44941	0.0143092	0.0463917	0.0463917
PCDHGB8P	3.74443	3.73988	3.71939	3.96339	4.14153	4.00188	15.3008	1.88286	0.621984	3.02719	0.00246842	0.0101397	0.0101397
IER3	7.9798	7.83316	7.56783	9.18358	9.2817	9.28827	440.723	1.88557	0.164784	11.4427	2.55828e-30	2.08929e-28	1e-20
FRMD5	5.59794	5.74987	5.49909	6.34886	6.39798	6.72547	75.5585	1.89185	0.320783	5.89761	3.68811e-09	4.86072e-08	4.86072e-08
BCL7A	9.21995	8.95662	8.83337	10.5944	10.5593	10.6269	1081.42	1.89552	0.135738	13.9646	2.56516e-44	4.0927e-42	1e-20
CYP1B1	10.3475	10.3008	10.2149	11.9396	11.8936	11.9486	2684.41	1.89712	0.101506	18.6896	6.01454e-78	2.68338e-75	1e-20
ITGA1	4.51787	4.44678	4.38334	4.88837	4.88691	5.02345	27.6994	1.90031	0.476344	3.98937	6.62479e-05	0.000401319	0.000401319
AC093673.1	4.26224	4.28493	4.3736	4.77954	4.6904	4.78098	24.5877	1.90335	0.498795	3.81589	0.00013569	0.000768285	0.000768285
TNN	4.25123	4.44235	4.34207	4.68448	4.89625	4.81375	25.3622	1.90507	0.507967	3.75037	0.000176572	0.000975234	0.000975234
ROCR	4.1816	4.37721	4.38072	4.71789	4.81488	4.75656	24.7458	1.91137	0.518809	3.68415	0.000229468	0.00122852	0.00122852
TMEM229B	4.28595	4.39337	4.17639	4.87874	4.57463	4.73438	24.6314	1.91362	0.538071	3.55645	0.0003759	0.00191139	0.00191139
ZNF347	7.13462	7.21979	6.93256	8.47866	8.38714	8.46813	259.118	1.91696	0.183342	10.4557	1.37991e-25	8.63503e-24	1e-20
LINC00882	3.56548	3.62356	3.62558	3.77568	4.05476	3.82483	13.9357	1.92147	0.673681	2.8522	0.00434182	0.0166433	0.0166433
LIN7A	5.67634	5.51566	5.57687	6.49461	6.70906	6.16785	73.9298	1.92843	0.327664	5.88537	3.97155e-09	5.207e-08	5.207e-08
AC126474.1	4.53812	4.61042	4.59315	5.10923	4.7917	5.41106	32.388	1.93228	0.498678	3.87481	0.00010671	0.000619335	0.000619335
PART1	3.46942	3.39497	3.41999	3.57876	3.65917	3.816	12.3653	1.93375	0.715102	2.70416	0.00684779	0.0246602	0.0246602
CCDC87	3.63352	3.66937	3.80406	3.94137	3.97038	4.12523	15.3458	1.93485	0.661123	2.92661	0.00342675	0.0135233	0.0135233
BCL6	5.39098	5.36443	5.60153	6.25666	6.30834	6.31736	65.7352	1.93538	0.320595	6.03686	1.57144e-09	2.16338e-08	2.16338e-08
IGFALS	3.85634	3.85071	3.94359	4.25391	4.02724	4.40894	18.0899	1.93733	0.621582	3.11678	0.00182839	0.00777163	0.00777163
KLF3-AS1	4.36656	4.39309	4.30855	4.91535	4.70466	4.8431	25.86	1.93987	0.494229	3.92505	8.67134e-05	0.000513671	0.000513671
LEF1	8.05266	8.10019	8.21232	9.5867	9.92282	9.39797	573.505	1.9407	0.170121	11.4078	3.82417e-30	3.11257e-28	1e-20
CD101	5.50872	5.43575	5.58573	6.17592	6.48946	6.42949	69.0701	1.94138	0.317875	6.10738	1.01278e-09	1.43529e-08	1.43529e-08
CCL3L1	6.01112	6.09252	5.93317	7.08599	7.1464	6.9367	106.436	1.9468	0.255956	7.606	2.82707e-14	7.15438e-13	7.15438e-13
AL109741.1	5.20888	5.1817	5.04577	6.02822	5.82712	5.76771	50.5983	1.94842	0.366318	5.31891	1.04389e-07	1.08778e-06	1.08778e-06
FRMD6-AS1	3.93796	3.87353	3.82936	4.26109	4.37006	4.03777	17.4317	1.94974	0.61779	3.156	0.0015995	0.00689484	0.00689484
TUBA8	3.44508	3.48012	3.48189	3.7418	3.67779	3.78052	12.6444	1.95022	0.684843	2.8477	0.0044037	0.0168403	0.0168403
AL365434.2	3.96097	3.76786	3.92493	4.15042	4.12523	4.3868	17.8385	1.95385	0.653281	2.99083	0.00278223	0.0112673	0.0112673
TGFBR2	4.21491	4.25918	4.34874	4.55104	4.6913	4.91992	24.5404	1.95939	0.529966	3.69719	0.000217996	0.00117415	0.00117415
DNAAF1	3.63965	3.61016	3.65733	3.86074	4.01215	3.91572	14.258	1.96184	0.646975	3.03232	0.00242678	0.00998564	0.00998564
FES	4.14409	4.20887	4.21185	4.73105	4.67708	4.41668	22.4857	1.96814	0.538117	3.65745	0.000254733	0.00134998	0.00134998
GABARAPL1	5.83932	6.0571	6.08017	7.14777	7.04441	6.95405	105.972	1.96841	0.262216	7.50684	6.05736e-14	1.48458e-12	1.48458e-12
CCL4L2	6.03773	5.86675	5.87463	7.09786	7.03838	6.72346	100.256	1.9721	0.27757	7.10485	1.20457e-12	2.51913e-11	2.51913e-11
WDR66	4.81234	4.62307	4.71509	5.35561	5.28494	5.28817	35.1052	1.97866	0.429726	4.60448	4.13498e-06	3.24721e-05	3.24721e-05
AC008691.1	3.82973	3.89019	3.89256	4.22362	4.29268	4.13339	17.2288	1.98218	0.592649	3.34461	0.000823976	0.00382106	0.00382106
CGREF1	6.30425	6.25894	6.3368	7.57839	7.48823	7.33042	137.93	1.98423	0.230068	8.62454	6.43518e-18	2.2766e-16	2.2766e-16
TLR7	6.4699	6.43904	6.40973	7.52892	7.68794	7.74412	155.381	1.98578	0.218242	9.09901	9.11623e-20	3.81299e-18	3.81299e-18
KIAA0319	4.26495	4.2462	4.2491	4.69992	4.61531	4.78746	23.8578	1.99035	0.508454	3.91452	9.05857e-05	0.000534376	0.000534376
SORBS1	4.63071	4.53475	4.64612	5.14216	5.24812	5.07414	31.7242	1.99295	0.445165	4.47688	7.57435e-06	5.6636e-05	5.6636e-05
AC015660.4	5.19079	5.08193	5.14763	5.71848	6.08608	5.82881	50.703	1.99727	0.369883	5.39974	6.67389e-08	7.19406e-07	7.19406e-07
C12orf77	4.48116	4.31547	4.45342	4.87009	4.99145	4.88603	27.1975	1.99781	0.487994	4.09393	4.24129e-05	0.000270178	0.000270178
TNFRSF17	6.60726	6.7685	6.76848	8.18763	7.85126	8.02252	197.24	1.99849	0.211265	9.45963	3.09036e-21	1.42357e-19	1.42357e-19
CMTM4	5.89514	5.63783	5.69935	6.89522	6.64391	6.6867	87.3937	2.01486	0.294475	6.84222	7.79727e-12	1.47798e-10	1.47798e-10
AC069277.1	3.4624	3.5846	3.47478	3.74633	3.85258	3.76132	12.9848	2.01714	0.69801	2.88984	0.00385437	0.0149822	0.0149822
AC005083.1	5.17828	5.35425	5.30505	5.95228	6.13633	6.17585	57.7504	2.01902	0.342774	5.89026	3.85599e-09	5.07088e-08	5.07088e-08
HSPA8	14.6147	14.2593	13.8594	16.2257	14.854	16.5806	46766.6	2.02104	0.526494	3.83868	0.000123696	0.000708246	0.000708246
CD5	3.39979	3.41187	3.43642	3.66236	3.62408	3.75363	12.2283	2.02355	0.703247	2.87744	0.00400916	0.0155262	0.0155262
AC004112.1	2.93773	2.94622	2.94733	3.12079	3.1501	3.11901	8.36268	2.02552	0.832761	2.43229	0.0150037	0.0482387	0.0482387
SAMD15	5.04646	5.01027	4.95259	5.62347	5.60278	5.90751	45.8585	2.03008	0.388827	5.22104	1.77918e-07	1.79422e-06	1.79422e-06
NPDC1	4.00974	4.03029	3.9648	4.51787	4.42936	4.21608	19.45	2.0313	0.578057	3.51402	0.000441382	0.0021957	0.0021957
TYRO3	7.35544	7.49142	7.5689	9.22056	8.83755	8.87195	366.871	2.03383	0.18132	11.2168	3.37275e-29	2.62117e-27	1e-20
FRK	6.90343	6.96391	6.86226	8.26654	8.31733	8.31553	233.916	2.03712	0.181935	11.197	4.21782e-29	3.26739e-27	1e-20
AC073592.5	3.42063	3.48016	3.5054	3.62231	3.59466	4.01861	13.4829	2.03721	0.745149	2.73396	0.0062577	0.0228148	0.0228148
PRSS2	7.54065	7.87508	8.1727	9.19206	9.86696	9.25275	506.92	2.03965	0.224906	9.06887	1.20253e-19	4.99506e-18	4.99506e-18
AC113208.2	3.66646	3.7036	3.68304	4.04143	4.06951	3.8856	14.9301	2.04155	0.640212	3.18887	0.00142829	0.00624849	0.00624849
LINC02572	3.41409	3.56308	3.54293	3.57675	3.89712	3.89705	13.3495	2.04194	0.75748	2.6957	0.00702409	0.0252085	0.0252085
IGHJ5	5.34914	5.41615	5.44083	6.24543	6.04425	6.50678	65.5924	2.04422	0.343141	5.95739	2.56296e-09	3.44569e-08	3.44569e-08
DNAJB7	3.49094	3.5065	3.41252	3.64387	3.61787	3.98628	13.3323	2.04817	0.739131	2.77105	0.00558764	0.0207199	0.0207199
ACBD7	5.20103	5.13007	5.17565	6.06135	5.81154	5.97544	52.9781	2.05002	0.356417	5.75175	8.83225e-09	1.10424e-07	1.10424e-07
Z97192.3	4.58316	4.55701	4.29801	5.00705	4.5577	5.46292	32.0967	2.05173	0.601467	3.4112	0.000646768	0.00308614	0.00308614
DTHD1	4.68049	4.53482	4.42153	4.8532	5.37754	5.0664	31.299	2.05242	0.513238	3.99896	6.3622e-05	0.000387262	0.000387262
CDKN2B	3.70444	3.89418	3.71871	4.09809	4.07617	4.18255	16.3511	2.059	0.651947	3.15823	0.0015873	0.00684837	0.00684837
PLA2G2D	4.56941	4.46109	4.74423	5.02746	5.24736	5.23601	32.2922	2.05906	0.478103	4.30673	1.65686e-05	0.000115301	0.000115301
PABPN1L	2.97384	2.96147	2.9393	3.17569	3.21462	3.07117	8.46901	2.07567	0.845104	2.45612	0.0140448	0.0456451	0.0456451
EIF4E3	5.52712	5.83373	5.64297	6.48621	6.92587	6.57707	83.5747	2.08528	0.317491	6.568	5.09965e-11	8.69504e-10	8.69504e-10
IGHV1-24	3.13306	3.1	3.07761	3.27996	3.32709	3.36208	9.55601	2.08579	0.796384	2.61908	0.00881673	0.0307621	0.0307621
PCDHGB7	3.71024	3.65692	3.75102	4.14207	3.95501	4.01073	15.4853	2.0861	0.643739	3.2406	0.00119279	0.0053226	0.0053226
SLC30A4	5.83518	5.79984	5.89024	6.66059	7.12824	6.90519	96.732	2.08744	0.286601	7.28343	3.25444e-13	7.26654e-12	7.26654e-12
HSPA2	6.70404	6.53785	6.16639	7.98393	7.12651	8.11841	174.099	2.09379	0.522746	4.00538	6.19191e-05	0.000379003	0.000379003
HPSE	6.43619	6.52798	6.55051	7.82212	7.83359	7.81775	171.881	2.09968	0.206343	10.1757	2.54656e-24	1.49274e-22	1e-20
ALDOB	4.12062	4.18516	4.21001	4.65146	4.54753	4.66321	22.587	2.10108	0.528543	3.97522	7.03141e-05	0.000423714	0.000423714
MIR222HG	5.46333	5.24014	5.28698	6.37421	5.91991	6.31648	63.0994	2.10273	0.363953	5.77748	7.58277e-09	9.57464e-08	9.57464e-08
MAB21L1	4.24414	4.26676	4.29184	4.83986	4.67407	4.71609	24.4435	2.10314	0.507184	4.14669	3.37309e-05	0.000220408	0.000220408
PTPN14	5.07925	4.97404	5.22096	5.74325	6.09155	5.74797	50.1828	2.10391	0.388157	5.42026	5.95131e-08	6.46433e-07	6.46433e-07
FGF2	5.54133	5.52599	5.43865	6.47566	6.46512	6.39643	71.84	2.10806	0.30297	6.95796	3.45226e-12	6.82856e-11	6.82856e-11
SLC34A1	4.93879	4.83015	4.98213	5.54319	5.68719	5.63642	42.7323	2.10851	0.391693	5.38305	7.32324e-08	7.83792e-07	7.83792e-07
MAML3	2.97247	3.0487	2.98102	3.25551	3.16534	3.20336	8.89969	2.11236	0.837221	2.52306	0.0116338	0.0389116	0.0389116
AC015849.5	5.6816	5.62119	5.59175	6.51626	6.69453	6.6861	80.9494	2.1169	0.290612	7.2843	3.23356e-13	7.22661e-12	7.22661e-12
PCDHGA12	4.19415	4.2596	4.24056	4.69121	4.70804	4.70125	23.6171	2.11895	0.509971	4.15503	3.25243e-05	0.000213116	0.000213116
HIST1H2BJ	6.71035	6.39366	6.47166	7.83794	7.73856	8.06014	179.096	2.122	0.229511	9.24576	2.33572e-20	1.01027e-18	1.01027e-18
AL355483.1	4.04258	4.00014	3.90767	4.34221	4.28418	4.54447	19.6899	2.12594	0.592764	3.58648	0.00033517	0.0017243	0.0017243
OTULINL	6.2423	6.07127	6.21631	7.2911	7.43078	7.50342	132.136	2.13319	0.239401	8.91053	5.07876e-19	1.9767e-17	1.9767e-17
ARHGAP44	3.17822	3.07691	3.12572	3.37737	3.32394	3.3674	9.79347	2.13414	0.808085	2.64099	0.00826639	0.0290651	0.0290651
ANKRD29	4.8056	4.78024	4.69658	5.41142	5.3323	5.51373	37.7189	2.13887	0.418839	5.10665	3.27919e-07	3.16516e-06	3.16516e-06
KLKP1	3.49763	3.4674	3.44537	3.66548	3.74331	3.86566	12.8896	2.14026	0.702544	3.04645	0.00231562	0.00958342	0.00958342
AC010325.1	3.13174	3.20907	3.09438	3.44656	3.32213	3.36471	9.99768	2.14088	0.811364	2.63862	0.00832446	0.0292308	0.0292308
ENTPD2	4.15356	4.13229	4.11209	4.50356	4.66279	4.56469	21.782	2.15175	0.535122	4.02105	5.79402e-05	0.000357555	0.000357555
PCDHGA9	3.96684	3.85292	3.87918	4.0002	4.32504	4.53107	18.8437	2.15195	0.650683	3.30721	0.000942287	0.00431097	0.00431097
RNF150	2.8703	2.83396	2.8349	3.00023	2.97123	3.13952	8.0442	2.1536	0.887728	2.42597	0.0152677	0.048933	0.048933
TANC2	6.805	6.81085	6.45514	8.10892	8.12792	8.14992	208.455	2.15735	0.208704	10.3369	4.79918e-25	2.90507e-23	1e-20
DGKG	6.60356	6.51764	6.67488	8.16049	7.91567	7.8924	191.421	2.15737	0.211019	10.2236	1.55515e-24	9.25102e-23	1e-20
EIF1P6	2.8666	2.8981	2.82872	2.9776	3.05817	3.13591	8.06759	2.16497	0.891126	2.42947	0.0151208	0.0485268	0.0485268
AC010280.2	2.86219	2.84754	2.87194	3.15527	3.0626	2.93367	7.99824	2.1651	0.893553	2.42302	0.0153922	0.0492664	0.0492664
CXorf57	7.5532	7.70156	7.61966	9.21995	9.33229	9.26905	437.995	2.16598	0.149728	14.4661	1.98481e-47	3.59534e-45	1e-20
AC009502.1	5.53461	5.70978	5.55854	6.44726	6.83158	6.55467	80.3147	2.16861	0.309503	7.00673	2.43948e-12	4.92641e-11	4.92641e-11
OLFML2A	9.11206	8.92348	9.27963	10.8612	11.0829	10.8521	1331.96	2.17051	0.137051	15.8373	1.72136e-56	4.14709e-54	1e-20
NETO2	9.14859	8.76753	8.53817	10.6456	10.4294	10.8451	1099.56	2.1707	0.17606	12.3293	6.30006e-35	6.5706e-33	1e-20
LINC01258	4.32421	4.37122	4.39689	4.59533	4.91271	5.15374	27.6734	2.18249	0.530471	4.11424	3.88457e-05	0.000249632	0.000249632
RCC2P6	3.62915	3.7561	3.66721	3.92218	3.97794	4.17514	15.5126	2.18366	0.666748	3.27509	0.0010563	0.00476472	0.00476472
IGHJ6	5.47431	5.45512	5.404	6.5491	6.01029	6.60898	71.702	2.18425	0.356117	6.13352	8.59539e-10	1.23119e-08	1.23119e-08
AC244502.1	5.83975	6.40704	6.39155	7.35899	7.62397	7.60002	143.141	2.18489	0.280477	7.78991	6.7057e-15	1.80911e-13	1.80911e-13
LRRC37A9P	5.55859	5.56254	5.33615	6.46634	6.42957	6.5286	73.2057	2.18787	0.31422	6.96287	3.33403e-12	6.61642e-11	6.61642e-11
BASP1	11.052	11.1193	11.2927	13.0902	13.203	12.9412	5775.74	2.20008	0.115679	19.0189	1.19056e-80	5.85366e-78	1e-20
FABP6	4.69218	4.96259	4.98731	5.48615	5.68748	5.68568	42.8997	2.21185	0.426514	5.18589	2.14989e-07	2.13676e-06	2.13676e-06
LNX1	6.56287	6.40781	6.01873	7.58372	7.91512	7.59506	159.271	2.21497	0.264896	8.36166	6.18397e-17	2.02424e-15	2.02424e-15
RNA5-8SN2	4.16509	4.18752	4.26005	4.44374	4.50674	5.10724	25.3636	2.21881	0.59385	3.73631	0.000186743	0.00102483	0.00102483
SLC22A15	5.11651	5.33035	5.09975	5.90268	6.17133	6.06563	56.0404	2.22078	0.362846	6.12044	9.3316e-10	1.32714e-08	1.32714e-08
MYADML2	4.8801	5.12201	5.00765	5.80511	6.12845	5.38955	48.6766	2.223	0.437437	5.08188	3.73709e-07	3.56147e-06	3.56147e-06
SIGLEC14	3.94735	4.07726	4.0127	4.47957	4.32491	4.53175	20.3086	2.24028	0.580141	3.86162	0.000112639	0.000651123	0.000651123
LINC00327	7.54504	7.59143	7.56837	9.17738	9.36516	9.26012	434.562	2.24206	0.152072	14.7434	3.39301e-49	6.43657e-47	1e-20
SMIM10	5.06257	5.08329	5.06774	5.86927	6.00403	5.80124	50.5372	2.25404	0.362288	6.22169	4.91838e-10	7.31586e-09	7.31586e-09
LINC00173	5.72554	5.78578	6.00508	6.9111	7.17972	6.95113	102.848	2.2566	0.27891	8.09076	5.92951e-16	1.76581e-14	1.76581e-14
AC012603.1	2.78356	2.72382	2.74842	2.94909	2.91444	2.94646	7.37657	2.25903	0.923157	2.44707	0.0144021	0.046599	0.046599
TESPA1	5.20446	5.21041	5.17524	6.02195	6.25139	5.94535	56.8568	2.25997	0.350481	6.44818	1.13205e-10	1.84778e-09	1.84778e-09
MED13L	8.99651	9.09864	9.30731	10.9474	11.0814	11.1172	1428.44	2.26726	0.128073	17.7029	3.98068e-70	1.45307e-67	1e-20
QRFP	5.32671	5.16918	5.06569	6.11138	6.13205	6.00293	57.017	2.27007	0.357592	6.34821	2.17829e-10	3.41441e-09	3.41441e-09
ITGA4	10.712	10.567	10.3605	12.5491	12.4661	12.5734	3925.98	2.2718	0.118437	19.1815	5.2814e-82	2.76608e-79	1e-20
SLC35G2	5.81984	5.7668	5.7024	6.84398	7.09114	6.83228	96.841	2.29728	0.278052	8.26203	1.43212e-16	4.51014e-15	4.51014e-15
PRDM1	5.91976	6.08112	6.07455	7.41289	7.19189	7.32986	123.747	2.30229	0.250996	9.17263	4.61599e-20	1.95446e-18	1.95446e-18
XKR3	2.77385	2.78071	2.80488	2.92472	3.10961	2.88956	7.51046	2.30657	0.932166	2.47442	0.0133452	0.0436957	0.0436957
PRSS16	3.25555	3.24386	3.24516	3.51499	3.63172	3.38011	10.7661	2.31567	0.780454	2.96708	0.00300647	0.012068	0.012068
CHIT1	3.10884	3.20771	3.09366	3.3931	3.41262	3.34147	9.90585	2.3185	0.826096	2.80657	0.00500721	0.0188196	0.0188196
NPM1P9	3.66407	3.74603	3.65551	4.0811	3.97949	4.08277	15.5362	2.31914	0.652438	3.55458	0.000378587	0.00192225	0.00192225
CARD9	6.76734	6.8869	6.60913	8.58861	8.07548	8.29152	236.953	2.32188	0.222574	10.4319	1.77302e-25	1.09809e-23	1e-20
PGAM1P7	6.38726	6.34225	6.62591	8.0109	7.83044	7.94454	182.507	2.32336	0.218918	10.6129	2.59471e-26	1.69408e-24	1e-20
AC018638.7	2.95227	3.0053	3.0294	3.1843	3.30254	3.16088	8.83346	2.32408	0.862566	2.69438	0.007052	0.025286	0.025286
HOXB8	3.44519	3.52524	3.52706	3.78844	3.95983	3.68588	13.2097	2.32879	0.72125	3.22883	0.00124297	0.00552503	0.00552503
AICDA	10.8182	10.8421	11.3704	13.2943	12.5728	13.2393	5697.72	2.32976	0.323699	7.1973	6.14149e-13	1.327e-11	1.327e-11
HSPA8P5	3.55697	3.57051	3.59624	4.02744	3.67323	4.03577	14.7852	2.34233	0.715007	3.27596	0.00105304	0.00475271	0.00475271
AC067930.5	2.8226	2.83111	2.78477	3.09859	3.01375	2.91758	7.75823	2.34921	0.921362	2.54971	0.0107812	0.0365111	0.0365111
CELF2-AS2	2.78516	2.76786	2.84123	2.94198	2.88913	3.16197	8.03395	2.34998	0.947144	2.48112	0.0130972	0.0429887	0.0429887
C1QTNF9B	2.95228	3.09615	3.0064	3.17118	3.30247	3.27101	9.10662	2.35255	0.902668	2.60621	0.00915492	0.0317627	0.0317627
C21orf91-OT1	2.95998	2.89748	2.94822	3.1727	2.95889	3.33641	9.10619	2.35334	0.925601	2.5425	0.0110064	0.0371405	0.0371405
ZNF483	3.69757	3.69108	3.64478	4.248	3.89108	3.98389	15.822	2.36102	0.67621	3.49155	0.000480226	0.00236985	0.00236985
SLC27A2	3.94717	4.01017	4.05799	4.31044	4.63084	4.41474	20.2194	2.36178	0.59053	3.99943	6.34957e-05	0.000386884	0.000386884
CERKL	8.28256	8.04329	7.70237	9.94681	9.92418	9.89111	664.163	2.36735	0.168334	14.0634	6.37601e-45	1.05213e-42	1e-20
MPEG1	5.43875	5.34166	5.24284	6.40926	6.26066	6.39385	67.7208	2.36968	0.329612	7.18929	6.51292e-13	1.40223e-11	1.40223e-11
AC007225.1	3.19516	3.13862	3.13968	3.43245	3.41664	3.3847	10.0865	2.37357	0.79924	2.96978	0.00298013	0.0119822	0.0119822
F5	5.17156	5.05358	5.08045	6.11205	5.79884	6.07947	54.5775	2.37414	0.37302	6.36464	1.95748e-10	3.08434e-09	3.08434e-09
MAP3K21	7.46574	7.16745	7.3747	9.25591	9.03306	9.07769	392.584	2.38951	0.171653	13.9206	4.74869e-44	7.47749e-42	1e-20
CPNE4	4.37181	4.24296	4.26953	4.73131	4.90784	4.90847	26.0536	2.38995	0.516974	4.62296	3.783e-06	2.99016e-05	2.99016e-05
TTC7B	4.20925	4.27566	4.11565	4.76987	4.77979	4.61521	23.938	2.39464	0.541811	4.41969	9.88419e-06	7.20732e-05	7.20732e-05
CEMIP2	5.00199	5.16822	5.17383	5.96771	5.84343	6.26135	55.9283	2.39495	0.381156	6.28338	3.31286e-10	5.06109e-09	5.06109e-09
SHOX2	4.99253	5.17956	5.2051	6.03944	5.9925	6.10107	55.7183	2.39603	0.361536	6.62736	3.41745e-11	5.93178e-10	5.93178e-10
JAG1	9.29106	8.98306	8.85159	11.1279	11.0349	11.0605	1439.35	2.39636	0.13881	17.2636	8.84422e-67	2.91884e-64	1e-20
AC138028.1	3.99109	4.01042	4.13361	4.16244	4.37994	5.01292	23.5496	2.40285	0.668199	3.59601	0.00032313	0.00166735	0.00166735
CCL3	5.16952	4.99425	4.9535	5.90946	5.9599	5.89645	51.3998	2.40424	0.375782	6.39798	1.5745e-10	2.51711e-09	2.51711e-09
MRC2	5.49464	5.60656	5.6504	6.51902	7.26549	6.26588	88.4444	2.40712	0.375931	6.4031	1.52256e-10	2.43731e-09	2.43731e-09
PGM2L1	5.03237	5.07316	4.90361	5.87966	5.87246	5.84374	49.5961	2.40796	0.375772	6.40802	1.47418e-10	2.36458e-09	2.36458e-09
AL450267.1	3.90011	3.89478	3.9214	4.14004	4.17481	4.70103	20.0444	2.41342	0.649781	3.71421	0.000203843	0.00110633	0.00110633
GRTP1	4.73321	4.74409	4.72577	5.44629	5.46465	5.51464	38.7557	2.43158	0.415264	5.85551	4.75543e-09	6.15956e-08	6.15956e-08
HIST1H1C	8.54368	8.75796	9.04085	10.8476	10.4351	11.1127	1217.84	2.43203	0.185538	13.108	2.96405e-39	3.77831e-37	1e-20
CACNB4	6.89331	6.81716	6.68657	8.48083	8.5983	8.32428	256.54	2.43248	0.193053	12.6001	2.10965e-36	2.37503e-34	1e-20
IRS3P	4.53233	4.71895	4.76564	5.38621	5.39532	5.4017	36.9015	2.43609	0.446889	5.45121	5.00276e-08	5.49847e-07	5.49847e-07
ADAMTSL4	3.6968	3.81752	3.70988	4.19435	3.87527	4.25285	16.8615	2.43686	0.695045	3.50605	0.000454805	0.00225178	0.00225178
ECHDC3	8.37959	8.36372	8.35981	10.4483	10.3729	10.2729	889.318	2.44765	0.126411	19.3625	1.5978e-83	9.1653e-81	1e-20
SCML2	6.75387	6.47222	6.51002	8.20929	8.06752	8.33752	216.953	2.45501	0.213651	11.4908	1.46819e-30	1.23246e-28	1e-20
TAL2	2.71268	2.69778	2.67484	2.82203	2.93136	2.89569	7.06789	2.46185	0.960791	2.56231	0.0103978	0.035422	0.035422
IGLV1-51	3.68212	3.64974	3.69934	4.0967	3.91524	4.15263	15.801	2.47192	0.666457	3.70905	0.000208039	0.00112555	0.00112555
SPTSSB	6.85505	7.09393	6.81386	8.62521	8.79951	8.56788	290.548	2.47401	0.188106	13.1522	1.65293e-39	2.11822e-37	1e-20
HOXB6	2.70211	2.75275	2.73101	2.85239	2.91305	2.98577	7.34095	2.47766	0.956036	2.59159	0.00955331	0.032908	0.032908
GREB1L	2.85754	2.86524	2.89089	2.99659	2.96235	3.31511	8.7248	2.48919	0.93539	2.66112	0.00778807	0.0276089	0.0276089
NME8	6.78591	6.63416	6.09539	8.09535	8.24638	8.17667	212.242	2.48948	0.254306	9.78928	1.25183e-22	6.44424e-21	1e-20
AL035701.1	4.99395	4.78045	4.80817	5.59744	5.7328	5.75328	44.6166	2.49705	0.41156	6.06727	1.30103e-09	1.81811e-08	1.81811e-08
ADGRG5	8.46675	8.41288	8.90201	10.7865	10.3294	10.8777	1101.84	2.49914	0.182206	13.716	8.14554e-43	1.1966e-40	1e-20
LEF1-AS1	3.97234	3.98835	4.10533	4.54642	4.58654	4.36776	20.7663	2.49937	0.587697	4.25281	2.11103e-05	0.00014371	0.00014371
CFD	4.30623	4.13348	4.11073	4.74164	4.71835	4.72913	24.0723	2.5029	0.558391	4.48234	7.38281e-06	5.52725e-05	5.52725e-05
MYRFL	3.40786	3.35399	3.30653	3.72775	3.73723	3.51543	11.9456	2.50386	0.778921	3.21452	0.00130662	0.00577918	0.00577918
SOX4	4.75428	4.69961	4.72637	5.50257	5.54492	5.41319	38.9659	2.50512	0.418931	5.97978	2.23438e-09	3.02419e-08	3.02419e-08
MOXD1	7.68367	7.88976	8.1051	9.93694	9.81178	9.93195	647.616	2.51057	0.155093	16.1875	6.17969e-59	1.58384e-56	1e-20
AL355483.3	5.33167	5.18277	5.14373	6.34021	5.80843	6.5463	65.3768	2.51405	0.399628	6.29097	3.15494e-10	4.83516e-09	4.83516e-09
RBM11	4.79268	4.61187	4.61537	5.56426	5.47107	5.22832	37.7343	2.52012	0.455774	5.52932	3.21471e-08	3.64636e-07	3.64636e-07
SLIT1	4.56612	4.48092	4.57745	5.08451	5.36939	5.21284	33.0864	2.52077	0.466441	5.40426	6.50768e-08	7.03378e-07	7.03378e-07
ENC1	8.57792	8.58723	8.51753	10.7158	10.5231	10.6962	1069.88	2.52193	0.125732	20.0579	1.72099e-89	1.09111e-86	1e-20
MAN1A1	8.0544	8.0958	8.19749	10.1719	10.2118	10.0821	769.127	2.53195	0.131589	19.2414	1.66669e-82	8.92308e-80	1e-20
GPR141BP	3.03956	3.12045	3.1696	3.30887	3.23433	3.5843	10.4504	2.54782	0.898856	2.83452	0.0045895	0.0174401	0.0174401
ST8SIA6	2.51211	2.5865	2.56416	2.72746	2.70227	2.76176	6.45567	2.55221	1.04321	2.44648	0.0144257	0.0466401	0.0466401
MAPK8IP2	6.28974	6.06206	6.2932	8.02787	7.81871	7.49503	166.807	2.59147	0.252524	10.2623	1.04219e-24	6.2304e-23	1e-20
AL592301.1	4.5875	4.45149	4.60153	5.07848	4.97432	5.72164	36.4451	2.59341	0.532306	4.87203	1.10455e-06	9.71904e-06	9.71904e-06
LSMEM2	3.51107	3.55192	3.60618	3.57065	3.70049	4.5095	17.2725	2.59964	0.834169	3.11644	0.00183047	0.00777773	0.00777773
CAMSAP3	7.98793	8.11756	8.03372	10.3175	10.0501	10.0263	757.633	2.60043	0.145508	17.8715	1.96791e-71	7.52555e-69	1e-20
[truncated: 280 more rows]
